# Supplementary material for: T-REx: Transcriptome analysis webserver for RNA-seq Expression data
Source: BMC Genomics. 2015 Sep 3;16(1):663. doi: 10.1186/s12864-015-1834-4 (PMC4558784; doi:10.1186/s12864-015-1834-4)
Supplement: Additional file 3: — Figure S3; k-means clustering of differentially expressed genes in the mutants. (ZIP 31925 kb) [file 12864_2015_1834_MOESM3_ESM.zip]

Archive with 324 entries (324 files):
- Brinsmade.Box_plot_raw.png
- Brinsmade.CLASS_TOPHITS_highfold_logFC.txt
- Brinsmade.CLASS_TOPHITS_logFC.txt
- Brinsmade.CLASS_TOPHITS_mean_signal.txt
- Brinsmade.ClassHeatmaps.filenames.txt
- Brinsmade.ClassTophits.ClusterID.txt
- Brinsmade.ClassTophits.kmeans_Dendrogram.png
- Brinsmade.ClassTophits.kmeans_MDS.png
- Brinsmade.ClassTophits.kmeans_estimates.png
- Brinsmade.ClassTophits.kmeans_plot_cluster.1.png
- Brinsmade.ClassTophits.kmeans_plot_cluster.10.png
- Brinsmade.ClassTophits.kmeans_plot_cluster.11.png
- Brinsmade.ClassTophits.kmeans_plot_cluster.12.png
- Brinsmade.ClassTophits.kmeans_plot_cluster.13.png
- Brinsmade.ClassTophits.kmeans_plot_cluster.2.png
- Brinsmade.ClassTophits.kmeans_plot_cluster.3.png
- Brinsmade.ClassTophits.kmeans_plot_cluster.4.png
- Brinsmade.ClassTophits.kmeans_plot_cluster.5.png
- Brinsmade.ClassTophits.kmeans_plot_cluster.6.png
- Brinsmade.ClassTophits.kmeans_plot_cluster.7.png
- Brinsmade.ClassTophits.kmeans_plot_cluster.8.png
- Brinsmade.ClassTophits.kmeans_plot_cluster.9.png
- Brinsmade.ClassTophits.kmeans_plot_cluster.filenames.txt
- Brinsmade.ClassTophitsSignal.ClusterID.txt
- Brinsmade.ClassTophitsSignal.kmeans_Dendrogram.png
- Brinsmade.ClassTophitsSignal.kmeans_MDS.png
- Brinsmade.ClassTophitsSignal.kmeans_estimates.png
- Brinsmade.ClassTophitsSignal.kmeans_plot_cluster.1.png
- Brinsmade.ClassTophitsSignal.kmeans_plot_cluster.10.png
- Brinsmade.ClassTophitsSignal.kmeans_plot_cluster.11.png
- Brinsmade.ClassTophitsSignal.kmeans_plot_cluster.12.png
- Brinsmade.ClassTophitsSignal.kmeans_plot_cluster.13.png
- Brinsmade.ClassTophitsSignal.kmeans_plot_cluster.14.png
- Brinsmade.ClassTophitsSignal.kmeans_plot_cluster.15.png
- Brinsmade.ClassTophitsSignal.kmeans_plot_cluster.16.png
- Brinsmade.ClassTophitsSignal.kmeans_plot_cluster.2.png
- Brinsmade.ClassTophitsSignal.kmeans_plot_cluster.3.png
- Brinsmade.ClassTophitsSignal.kmeans_plot_cluster.4.png
- Brinsmade.ClassTophitsSignal.kmeans_plot_cluster.5.png
- Brinsmade.ClassTophitsSignal.kmeans_plot_cluster.6.png
- Brinsmade.ClassTophitsSignal.kmeans_plot_cluster.7.png
- Brinsmade.ClassTophitsSignal.kmeans_plot_cluster.8.png
- Brinsmade.ClassTophitsSignal.kmeans_plot_cluster.9.png
- Brinsmade.ClassTophitsSignal.kmeans_plot_cluster.filenames.txt
- Brinsmade.Container.json
- Brinsmade.Contrasts_overview.txt
- Brinsmade.Correlation_matrix_Class_genes.png
- Brinsmade.Correlation_matrix_Class_genes.txt
- Brinsmade.Correlation_matrix_experiments.png
- Brinsmade.Correlation_matrix_experiments.txt
- Brinsmade.Count_distribution.1.A_F71Y-WT.png
- Brinsmade.Count_distribution.2.B_R61K-WT.png
- Brinsmade.Count_distribution.3.C_R61H-WT.png
- Brinsmade.Count_distribution.4.Null-WT.png
- Brinsmade.Differential_Expression.1.A_F71Y-WT.txt
- Brinsmade.Differential_Expression.2.B_R61K-WT.txt
- Brinsmade.Differential_Expression.3.C_R61H-WT.txt
- Brinsmade.Differential_Expression.4.Null-WT.txt
- Brinsmade.Fold_distribution.1.A_F71Y-WT.png
- Brinsmade.Fold_distribution.2.B_R61K-WT.png
- Brinsmade.Fold_distribution.3.C_R61H-WT.png
- Brinsmade.Fold_distribution.4.Null-WT.png
- Brinsmade.GeneNetwork_EdgeList.txt
- Brinsmade.GeneNetwork_EdgeList_high.txt
- Brinsmade.GeneNetwork_of_Contrasts.png
- Brinsmade.GeneNetwork_of_Contrasts_high.png
- Brinsmade.Heatmap_Class.ArgR.png
- Brinsmade.Heatmap_Class.ArgR.txt
- Brinsmade.Heatmap_Class.CcpA.png
- Brinsmade.Heatmap_Class.CcpA.txt
- Brinsmade.Heatmap_Class.CodY.png
- Brinsmade.Heatmap_Class.CodY.txt
- Brinsmade.Heatmap_Class.CodY_CcpA.png
- Brinsmade.Heatmap_Class.CodY_CcpA.txt
- Brinsmade.Heatmap_Class.Complex.png
- Brinsmade.Heatmap_Class.Complex.txt
- Brinsmade.Heatmap_Class.MalR.png
- Brinsmade.Heatmap_Class.MalR.txt
- Brinsmade.Heatmap_Class_Signals.png
- Brinsmade.Heatmap_Class_TopHits.png
- Brinsmade.Heatmap_Class_TopHits.txt
- Brinsmade.Heatmap_EXPERIMENTS.png
- Brinsmade.Heatmap_EXPERIMENTS.txt
- Brinsmade.Heatmap_TopHits.clusters.txt
- Brinsmade.Heatmap_TopHits.png
- Brinsmade.Heatmap_TopHits.txt
- Brinsmade.Heatmap_TopHits_HighFold.clusters.txt
- Brinsmade.Heatmap_TopHits_HighFold.png
- Brinsmade.Heatmap_TopHits_HighFold.txt
- Brinsmade.HighFold.ClusterID.txt
- Brinsmade.HighFold.kmeans_Dendrogram.png
- Brinsmade.HighFold.kmeans_MDS.png
- Brinsmade.HighFold.kmeans_estimates.png
- Brinsmade.HighFold.kmeans_plot_cluster.1.png
- Brinsmade.HighFold.kmeans_plot_cluster.10.png
- Brinsmade.HighFold.kmeans_plot_cluster.11.png
- Brinsmade.HighFold.kmeans_plot_cluster.12.png
- Brinsmade.HighFold.kmeans_plot_cluster.13.png
- Brinsmade.HighFold.kmeans_plot_cluster.2.png
- Brinsmade.HighFold.kmeans_plot_cluster.3.png
- Brinsmade.HighFold.kmeans_plot_cluster.4.png
- Brinsmade.HighFold.kmeans_plot_cluster.5.png
- Brinsmade.HighFold.kmeans_plot_cluster.6.png
- Brinsmade.HighFold.kmeans_plot_cluster.7.png
- Brinsmade.HighFold.kmeans_plot_cluster.8.png
- Brinsmade.HighFold.kmeans_plot_cluster.9.png
- Brinsmade.HighFold.kmeans_plot_cluster.filenames.txt
- Brinsmade.Library_size.png
- Brinsmade.MAplot.1.A_F71Y-WT.png
- Brinsmade.MAplot.2.B_R61K-WT.png
- Brinsmade.MAplot.3.C_R61H-WT.png
- Brinsmade.MAplot.4.Null-WT.png
- Brinsmade.MAplots.filenames.txt
- Brinsmade.MDS.plot.png
- Brinsmade.MeanSignal.ClusterID.txt
- Brinsmade.MeanSignal.kmeans_Dendrogram.png
- Brinsmade.MeanSignal.kmeans_MDS.png
- Brinsmade.MeanSignal.kmeans_estimates.png
- Brinsmade.MeanSignal.kmeans_plot_cluster.1.png
- Brinsmade.MeanSignal.kmeans_plot_cluster.10.png
- Brinsmade.MeanSignal.kmeans_plot_cluster.11.png
- Brinsmade.MeanSignal.kmeans_plot_cluster.12.png
- Brinsmade.MeanSignal.kmeans_plot_cluster.13.png
- Brinsmade.MeanSignal.kmeans_plot_cluster.2.png
- Brinsmade.MeanSignal.kmeans_plot_cluster.3.png
- Brinsmade.MeanSignal.kmeans_plot_cluster.4.png
- Brinsmade.MeanSignal.kmeans_plot_cluster.5.png
- Brinsmade.MeanSignal.kmeans_plot_cluster.6.png
- Brinsmade.MeanSignal.kmeans_plot_cluster.7.png
- Brinsmade.MeanSignal.kmeans_plot_cluster.8.png
- Brinsmade.MeanSignal.kmeans_plot_cluster.9.png
- Brinsmade.MeanSignal.kmeans_plot_cluster.filenames.txt
- Brinsmade.Mean_Signals_subClass.ArgR.png
- Brinsmade.Mean_Signals_subClass.CcpA.png
- Brinsmade.Mean_Signals_subClass.CodY.png
- Brinsmade.Mean_Signals_subClass.CodY_CcpA.png
- Brinsmade.Mean_Signals_subClass.Complex.png
- Brinsmade.Mean_Signals_subClass.MalR.png
- Brinsmade.Mean_Signals_subClass.filenames.txt
- Brinsmade.Mean_Signals_subClass_log2.ArgR.png
- Brinsmade.Mean_Signals_subClass_log2.CcpA.png
- Brinsmade.Mean_Signals_subClass_log2.CodY.png
- Brinsmade.Mean_Signals_subClass_log2.CodY_CcpA.png
- Brinsmade.Mean_Signals_subClass_log2.Complex.png
- Brinsmade.Mean_Signals_subClass_log2.MalR.png
- Brinsmade.Mean_Signals_subClass_log2.filenames.txt
- Brinsmade.Mean_signals_log2.txt
- Brinsmade.Mean_signals_log2_scaled.txt
- Brinsmade.Mean_signals_log2_scaled_CLASSES.txt
- Brinsmade.Mean_signals_log2_scaled_per_gene.txt
- Brinsmade.Mean_signals_of_replicates.txt
- Brinsmade.Mean_signals_subClass_TOPHITS.ArgR.png
- Brinsmade.Mean_signals_subClass_TOPHITS.CcpA.png
- Brinsmade.Mean_signals_subClass_TOPHITS.CodY.png
- Brinsmade.Mean_signals_subClass_TOPHITS.CodY_CcpA.png
- Brinsmade.Mean_signals_subClass_TOPHITS.Complex.png
- Brinsmade.Mean_signals_subClass_TOPHITS.filenames.txt
- Brinsmade.MedianFold.ClusterID.txt
- Brinsmade.MedianFold.kmeans_Dendrogram.png
- Brinsmade.MedianFold.kmeans_MDS.png
- Brinsmade.MedianFold.kmeans_estimates.png
- Brinsmade.MedianFold.kmeans_plot_cluster.1.png
- Brinsmade.MedianFold.kmeans_plot_cluster.10.png
- Brinsmade.MedianFold.kmeans_plot_cluster.11.png
- Brinsmade.MedianFold.kmeans_plot_cluster.12.png
- Brinsmade.MedianFold.kmeans_plot_cluster.13.png
- Brinsmade.MedianFold.kmeans_plot_cluster.14.png
- Brinsmade.MedianFold.kmeans_plot_cluster.2.png
- Brinsmade.MedianFold.kmeans_plot_cluster.3.png
- Brinsmade.MedianFold.kmeans_plot_cluster.4.png
- Brinsmade.MedianFold.kmeans_plot_cluster.5.png
- Brinsmade.MedianFold.kmeans_plot_cluster.6.png
- Brinsmade.MedianFold.kmeans_plot_cluster.7.png
- Brinsmade.MedianFold.kmeans_plot_cluster.8.png
- Brinsmade.MedianFold.kmeans_plot_cluster.9.png
- Brinsmade.MedianFold.kmeans_plot_cluster.filenames.txt
- Brinsmade.Normalised_data_table.txt
- Brinsmade.SigChanged_plots.filenames.txt
- Brinsmade.Significant_Changed_Genes.1.A_F71Y-WT.png
- Brinsmade.Significant_Changed_Genes.1.A_F71Y-WT.txt
- Brinsmade.Significant_Changed_Genes.2.B_R61K-WT.png
- Brinsmade.Significant_Changed_Genes.2.B_R61K-WT.txt
- Brinsmade.Significant_Changed_Genes.3.C_R61H-WT.png
- Brinsmade.Significant_Changed_Genes.3.C_R61H-WT.txt
- Brinsmade.Significant_Changed_Genes.4.Null-WT.png
- Brinsmade.Significant_Changed_Genes.4.Null-WT.txt
- Brinsmade.Significant_Changed_Genes_tables.filenames.txt
- Brinsmade.SubClass_correlation_matrix.ArgR.png
- Brinsmade.SubClass_correlation_matrix.ArgR.txt
- Brinsmade.SubClass_correlation_matrix.CcpA.png
- Brinsmade.SubClass_correlation_matrix.CcpA.txt
- Brinsmade.SubClass_correlation_matrix.CodY.png
- Brinsmade.SubClass_correlation_matrix.CodY.txt
- Brinsmade.SubClass_correlation_matrix.CodY_CcpA.png
- Brinsmade.SubClass_correlation_matrix.CodY_CcpA.txt
- Brinsmade.SubClass_correlation_matrix.Complex.png
- Brinsmade.SubClass_correlation_matrix.Complex.txt
- Brinsmade.SubClass_correlation_matrix.MalR.png
- Brinsmade.SubClass_correlation_matrix.MalR.txt
- Brinsmade.SubClass_correlation_matrix.filenames.txt
- Brinsmade.TMEV.txt
- Brinsmade.TMEV_TOPHITS_logFC.txt
- Brinsmade.TMEV_TOPHITS_logFC_highfold.txt
- Brinsmade.VolcanoPlots.filenames.txt
- Brinsmade.Volcano_plot.1.A_F71Y-WT.png
- Brinsmade.Volcano_plot.1.A_F71Y-WT.txt
- Brinsmade.Volcano_plot.2.B_R61K-WT.png
- Brinsmade.Volcano_plot.2.B_R61K-WT.txt
- Brinsmade.Volcano_plot.3.C_R61H-WT.png
- Brinsmade.Volcano_plot.3.C_R61H-WT.txt
- Brinsmade.Volcano_plot.4.Null-WT.png
- Brinsmade.Volcano_plot.4.Null-WT.txt
- Brinsmade.Volcano_plot_filtered.1.A_F71Y-WT.txt
- Brinsmade.Volcano_plot_filtered.2.B_R61K-WT.txt
- Brinsmade.Volcano_plot_filtered.3.C_R61H-WT.txt
- Brinsmade.Volcano_plot_filtered.4.Null-WT.txt
- Brinsmade.colored_boxplot.png
- 00.R.log
- 00.R.remarks.log
- 00.R.sessionprogress.log
- Brinsmade.ClassHeatmaps.html
- Brinsmade.ClassTophits.kmeans_plot_cluster.html
- Brinsmade.ClassTophitsSignal.kmeans_plot_cluster.html
- Brinsmade.Contrasts_overview.html
- Brinsmade.HighFold.kmeans.html
- Brinsmade.MAplots.html
- Brinsmade.MeanSignal.kmeans.html
- Brinsmade.Mean_signals_of_genes_in_subClass.html
- Brinsmade.Mean_signals_subClass_TOPHITS.html
- Brinsmade.MedianFold.kmeans.html
- Brinsmade.SigChanged_plots.html
- Brinsmade.Significant_Changed_Genes.1.A_F71Y-WT.txt.html
- Brinsmade.Significant_Changed_Genes.2.B_R61K-WT.txt.html
- Brinsmade.Significant_Changed_Genes.3.C_R61H-WT.txt.html
- Brinsmade.Significant_Changed_Genes.4.Null-WT.txt.html
- Brinsmade.SubClass_correlation_matrix.html
- Brinsmade.TMEV_TOPHITS_logFC.html
- Brinsmade.VolcanoPlots.html
- Brinsmade.contrasts_cohesion.genes.txt
- Brinsmade.contrasts_cohesion.groupID_1.txt
- Brinsmade.contrasts_cohesion.groupID_10.txt
- Brinsmade.contrasts_cohesion.groupID_11.txt
- Brinsmade.contrasts_cohesion.groupID_12.txt
- Brinsmade.contrasts_cohesion.groupID_13.txt
- Brinsmade.contrasts_cohesion.groupID_14.txt
- Brinsmade.contrasts_cohesion.groupID_2.txt
- Brinsmade.contrasts_cohesion.groupID_3.txt
- Brinsmade.contrasts_cohesion.groupID_4.txt
- Brinsmade.contrasts_cohesion.groupID_5.txt
- Brinsmade.contrasts_cohesion.groupID_6.txt
- Brinsmade.contrasts_cohesion.groupID_7.txt
- Brinsmade.contrasts_cohesion.groupID_8.txt
- Brinsmade.contrasts_cohesion.groupID_9.txt
- Brinsmade.contrasts_cohesion.high.genes.txt
- Brinsmade.contrasts_cohesion.high.groupID_1.txt
- Brinsmade.contrasts_cohesion.high.groupID_2.txt
- Brinsmade.contrasts_cohesion.high.groupID_3.txt
- Brinsmade.contrasts_cohesion.high.groupID_4.txt
- Brinsmade.contrasts_cohesion.high.groupID_5.txt
- Brinsmade.contrasts_cohesion.high.groupID_6.txt
- Brinsmade.contrasts_cohesion.high.groupID_7.txt
- Brinsmade.contrasts_cohesion.high.groupID_8.txt
- Brinsmade.contrasts_cohesion.high.groupID_9.txt
- Brinsmade.contrasts_cohesion.high.html
- Brinsmade.contrasts_cohesion.high.txt
- Brinsmade.contrasts_cohesion.html
- Brinsmade.contrasts_cohesion.txt
- 00.experiment_name.txt
- 00.overviewtable.html
- Brinsmade.ClassTophitsSignal.kmeans_plot_cluster.17.png
- Brinsmade.HighFold.kmeans_plot_cluster.14.png
- Brinsmade.Brinsmade.Heatmap_Class.ArgR.clusters.txt
- Brinsmade.Brinsmade.Heatmap_Class.ArgR.png
- Brinsmade.Brinsmade.Heatmap_Class.ArgR.txt
- Brinsmade.Brinsmade.Heatmap_Class.CcpA.clusters.txt
- Brinsmade.Brinsmade.Heatmap_Class.CcpA.png
- Brinsmade.Brinsmade.Heatmap_Class.CcpA.txt
- Brinsmade.Brinsmade.Heatmap_Class.CodY.clusters.txt
- Brinsmade.Brinsmade.Heatmap_Class.CodY.png
- Brinsmade.Brinsmade.Heatmap_Class.CodY.txt
- Brinsmade.Brinsmade.Heatmap_Class.CodY_CcpA.clusters.txt
- Brinsmade.Brinsmade.Heatmap_Class.CodY_CcpA.png
- Brinsmade.Brinsmade.Heatmap_Class.CodY_CcpA.txt
- Brinsmade.Brinsmade.Heatmap_Class.Complex.clusters.txt
- Brinsmade.Brinsmade.Heatmap_Class.Complex.png
- Brinsmade.Brinsmade.Heatmap_Class.Complex.txt
- Brinsmade.Brinsmade.Heatmap_Class.MalR.clusters.txt
- Brinsmade.Brinsmade.Heatmap_Class.MalR.png
- Brinsmade.Brinsmade.Heatmap_Class.MalR.txt
- Brinsmade.ClassTophits.kmeans_plot_cluster.14.png
- Brinsmade.Heatmap_Class.ArgR.clusters.txt
- Brinsmade.Heatmap_Class.CcpA.clusters.txt
- Brinsmade.Heatmap_Class.CodY.clusters.txt
- Brinsmade.Heatmap_Class.CodY_CcpA.clusters.txt
- Brinsmade.Heatmap_Class.Complex.clusters.txt
- Brinsmade.Heatmap_Class.MalR.clusters.txt
- Brinsmade.ClassHeatmapsSignal.filenames.txt
- Brinsmade.Heatmap_Class_Signal.ArgR.clusters.txt
- Brinsmade.Heatmap_Class_Signal.ArgR.png
- Brinsmade.Heatmap_Class_Signal.ArgR.txt
[truncated: 24 more entries]
