# Supplementary material for: T-REx: Transcriptome analysis webserver for RNA-seq Expression data
Source: BMC Genomics. 2015 Sep 3;16(1):663. doi: 10.1186/s12864-015-1834-4 (PMC4558784; doi:10.1186/s12864-015-1834-4)
Supplement: Additional file 3: — Figure S3; k-means clustering of differentially expressed genes in the mutants. (ZIP 31925 kb) [file 12864_2015_1834_MOESM3_ESM.zip › Brinsmade.CLASS_TOPHITS_highfold_logFC.txt]

	A_F71Y-WT	B_R61K-WT	C_R61H-WT	Null-WT
BSU03359	5.81854228631785	-1.76102126688091	6.36028177469038	4.57475348290335
BSU03350	5.31163063747002	-1.06657048768142	5.61076290291042	4.10853743610537
BSU32600	5.19947111852463	7.09797586762521	8.75962463491816	9.82305365494778
BSU26830	4.94960364909713	-0.243425251499388	5.41475216917428	3.72491789618169
BSU32610	4.75666745302881	6.48855124752904	8.09528487606473	9.17117177416286
BSU30700	4.45430542299422	-0.17423389652003	4.43964783480523	2.92140031553318
BSU02160	3.90530520726753	4.36620865490375	4.56026741317268	3.04671116386519
BSU09460	3.87090168056219	5.62523719133867	7.11631349827985	7.67929694735044
BSU02850	3.50046871155346	-0.10225950245817	3.90655383491232	2.91902025470276
BSU32590	3.40831342779737	5.9842745705733	7.73336384370222	8.93433610616005
BSU28290	3.31228444141486	3.73582150561588	4.59922746759373	5.0452307270706
BSU31540	3.26705238713192	4.77891988589241	6.14527551959672	6.31312843842836
BSU32580	3.25379713372793	5.37292817713965	7.47426040721339	8.75970044877394
BSU28300	3.21252481675222	3.7133413607446	4.50071449287278	4.93508695491588
BSU27100	3.18042035087532	3.25792723603647	2.91773348528229	2.87653209119475
BSU28280	3.13482247966086	3.82469012886943	4.60215060155925	5.14500735862654
BSU28260	3.08863930533554	3.7723195974471	4.61852622942544	5.0513173472734
BSU28250	3.064547564204	3.78804284262461	4.53920633586219	5.05028097786902
BSU08880	3.04574652915241	-0.523080947363587	4.85395139068164	2.68605774223788
BSU28270	2.98357516829601	3.73724358489644	4.52037165038337	5.0181389393239
BSU28310	2.92730935360521	3.60639084273959	4.34257619543232	4.77705355388596
BSU02170	2.87834834814058	4.61906427420167	4.7837466339503	3.2560932720361
BSU31550	2.87361033134126	4.45113359845482	5.7568906177511	5.84879456495448
BSU02390	2.86763875735888	4.20044320918913	6.29106058158158	7.49763073116043
BSU11360	2.76154752446206	4.14122321898953	4.8355580235173	4.97144666118183
BSU19579	2.75281701761181	2.95826039936561	3.39590498768393	3.39692938679694
BSU32090	2.69178641655789	2.7748729867004	4.91701613063612	6.84673471410225
BSU11390	2.5175452257588	3.86434256815205	4.57623773066336	4.72229221503926
BSU11370	2.49715179749593	3.81973389570467	4.56547751260779	4.64777849660873
BSU13940	2.26088277570281	2.73509642180928	4.23973054460611	5.48167911295559
BSU39340	2.08503321431679	2.24037856247446	3.19722482630711	3.62644745380239
BSU09680	-1.83753740391561	-2.39162243908562	-3.91058907424068	-5.0423913592957
BSU19040	1.80668379141457	1.96366442202221	2.47096815603876	2.58271873222555
BSU38960	1.80263787644801	2.50497368714746	3.166879631122	3.39550466652741
BSU39900	1.8020928800537	2.3047143599825	3.46442231533633	5.35529132895714
BSU21770	1.74272611595811	1.81436497944491	2.23189912257022	2.61994321603571
BSU32550	1.68630445463608	3.19390218211128	5.16408817527052	6.4387559184327
BSU10070	1.54112484881409	2.51661545392672	3.45783003010058	4.09094325542894
BSU39350	1.52170741331424	2.5861127805074	3.59972544026417	3.98379806624784
BSU11410	1.5124825249605	2.31547444900801	3.07286559306797	2.74776828206193
BSU31570	1.47392493988918	3.83237476815731	5.04847070839317	5.1704217927302
BSU11900	1.29964422339262	2.86605271914627	3.89930145629327	4.70008979702158
BSU13180	1.21448795743835	1.69845371413838	2.5405134305796	2.95090478828495
BSU40180	1.19394915707466	1.41057056994283	2.20701716205161	2.44759387735426
BSU06890	-1.16060120394248	-2.66776024844429	-1.47681885076775	-5.85000255520518
BSU36660	1.15357720366215	1.95066202082183	2.49171503569526	2.4784011797894
BSU39890	1.15049923461701	2.53482950732912	3.75156394419878	5.58055862984311
BSU29680	1.09662535318318	1.52167799159486	2.23652900162382	2.56138161017132
BSU38090	1.06700343212052	1.85226269699893	2.93831875769424	3.72985392723237
BSU13560	1.0621122781158	1.40547029268831	2.11422737059966	2.45236872309722
BSU18560	1.05598932647189	1.04510739545516	2.09607874568361	2.49644909540967
BSU33770	0.853201560936455	1.25523413728949	1.86396084626707	2.69601872459841
BSU33760	0.70721359343334	1.06957985274192	1.51073661837468	2.52425474456622
BSU11190	0.576791002006736	0.925390144210489	1.95120734147482	2.88245457406559
BSU39360	0.295966030037813	1.26018401136153	2.02793994319691	2.51748198600881
BSU11890	0.287393966108836	0.830902764074844	1.68973457184387	2.40391491074077
BSU12970	0.221585488062314	1.10698785073858	2.38302023354071	3.33877897864588
BSU12980	0.202073741699522	1.5250367561749	2.49244177521812	3.69744273081034
BSU17160	-0.176219141369392	0.812570077225897	1.6374723596151	2.60626743128632
BSU17170	0.15651023871682	0.878528744490713	1.67607956910223	2.6301488601484
BSU17140	0.148837153574921	1.26486110464626	2.30701706072748	3.07979957614784
NA	NA	NA	NA	NA
NA.1	NA	NA	NA	NA
NA.2	NA	NA	NA	NA
NA.3	NA	NA	NA	NA
NA.4	NA	NA	NA	NA
NA.5	NA	NA	NA	NA
NA.6	NA	NA	NA	NA
NA.7	NA	NA	NA	NA
NA.8	NA	NA	NA	NA
NA.9	NA	NA	NA	NA
NA.10	NA	NA	NA	NA
NA.11	NA	NA	NA	NA
NA.12	NA	NA	NA	NA
NA.13	NA	NA	NA	NA
NA.14	NA	NA	NA	NA
NA.15	NA	NA	NA	NA
NA.16	NA	NA	NA	NA
NA.17	NA	NA	NA	NA
NA.18	NA	NA	NA	NA
NA.19	NA	NA	NA	NA
NA.20	NA	NA	NA	NA
NA.21	NA	NA	NA	NA
NA.22	NA	NA	NA	NA
NA.23	NA	NA	NA	NA
NA.24	NA	NA	NA	NA
NA.25	NA	NA	NA	NA
NA.26	NA	NA	NA	NA
NA.27	NA	NA	NA	NA
NA.28	NA	NA	NA	NA
NA.29	NA	NA	NA	NA
NA.30	NA	NA	NA	NA
NA.31	NA	NA	NA	NA
NA.32	NA	NA	NA	NA
NA.33	NA	NA	NA	NA
NA.34	NA	NA	NA	NA
NA.35	NA	NA	NA	NA
NA.36	NA	NA	NA	NA
NA.37	NA	NA	NA	NA
NA.38	NA	NA	NA	NA
NA.39	NA	NA	NA	NA
NA.40	NA	NA	NA	NA
NA.41	NA	NA	NA	NA
NA.42	NA	NA	NA	NA
NA.43	NA	NA	NA	NA
NA.44	NA	NA	NA	NA
NA.45	NA	NA	NA	NA
NA.46	NA	NA	NA	NA
NA.47	NA	NA	NA	NA
NA.48	NA	NA	NA	NA
NA.49	NA	NA	NA	NA
NA.50	NA	NA	NA	NA
NA.51	NA	NA	NA	NA
NA.52	NA	NA	NA	NA
NA.53	NA	NA	NA	NA
NA.54	NA	NA	NA	NA
NA.55	NA	NA	NA	NA
NA.56	NA	NA	NA	NA
NA.57	NA	NA	NA	NA
NA.58	NA	NA	NA	NA
NA.59	NA	NA	NA	NA
NA.60	NA	NA	NA	NA
NA.61	NA	NA	NA	NA
NA.62	NA	NA	NA	NA
NA.63	NA	NA	NA	NA
NA.64	NA	NA	NA	NA
NA.65	NA	NA	NA	NA
NA.66	NA	NA	NA	NA
