# Supplementary material for: T-REx: Transcriptome analysis webserver for RNA-seq Expression data
Source: BMC Genomics. 2015 Sep 3;16(1):663. doi: 10.1186/s12864-015-1834-4 (PMC4558784; doi:10.1186/s12864-015-1834-4)
Supplement: Additional file 3: — Figure S3; k-means clustering of differentially expressed genes in the mutants. (ZIP 31925 kb) [file 12864_2015_1834_MOESM3_ESM.zip › Brinsmade.CLASS_TOPHITS_logFC.txt]

	A_F71Y-WT	B_R61K-WT	C_R61H-WT	Null-WT
BSU03359	5.81854228631785	-1.76102126688091	6.36028177469038	4.57475348290335
BSU03350	5.31163063747002	-1.06657048768142	5.61076290291042	4.10853743610537
BSU32600	5.19947111852463	7.09797586762521	8.75962463491816	9.82305365494778
BSU26830	4.94960364909713	-0.243425251499388	5.41475216917428	3.72491789618169
BSU32610	4.75666745302881	6.48855124752904	8.09528487606473	9.17117177416286
BSU30700	4.45430542299422	-0.17423389652003	4.43964783480523	2.92140031553318
BSU03340	4.20470758021989	-0.713120231114411	5.02433555424909	3.78569117515062
BSU02160	3.90530520726753	4.36620865490375	4.56026741317268	3.04671116386519
BSU09460	3.87090168056219	5.62523719133867	7.11631349827985	7.67929694735044
BSU03360	3.64809646422632	-1.62128116098681	4.88427132083401	2.99097729013844
BSU02850	3.50046871155346	-0.10225950245817	3.90655383491232	2.91902025470276
BSU32590	3.40831342779737	5.9842745705733	7.73336384370222	8.93433610616005
BSU28290	3.31228444141486	3.73582150561588	4.59922746759373	5.0452307270706
BSU31540	3.26705238713192	4.77891988589241	6.14527551959672	6.31312843842836
BSU32580	3.25379713372793	5.37292817713965	7.47426040721339	8.75970044877394
BSU28300	3.21252481675222	3.7133413607446	4.50071449287278	4.93508695491588
BSU27100	3.18042035087532	3.25792723603647	2.91773348528229	2.87653209119475
BSU28280	3.13482247966086	3.82469012886943	4.60215060155925	5.14500735862654
BSU28260	3.08863930533554	3.7723195974471	4.61852622942544	5.0513173472734
BSU28250	3.064547564204	3.78804284262461	4.53920633586219	5.05028097786902
BSU08880	3.04574652915241	-0.523080947363587	4.85395139068164	2.68605774223788
BSU28270	2.98357516829601	3.73724358489644	4.52037165038337	5.0181389393239
BSU28310	2.92730935360521	3.60639084273959	4.34257619543232	4.77705355388596
BSU02170	2.87834834814058	4.61906427420167	4.7837466339503	3.2560932720361
BSU31550	2.87361033134126	4.45113359845482	5.7568906177511	5.84879456495448
BSU02390	2.86763875735888	4.20044320918913	6.29106058158158	7.49763073116043
BSU19579	2.75281701761181	2.95826039936561	3.39590498768393	3.39692938679694
BSU21870	2.7153814905939	3.5782401705512	4.12342990755881	4.22279175832919
BSU32090	2.69178641655789	2.7748729867004	4.91701613063612	6.84673471410225
BSU19350	2.47106940428989	3.91168477066988	5.28457928342403	6.06370450648203
BSU31560	2.44609494220275	4.15602893167292	5.49199996964544	5.66175680456131
BSU39340	2.08503321431679	2.24037856247446	3.19722482630711	3.62644745380239
BSU12920	2.03516835153127	2.85890195983721	4.41717320449707	5.29171938989883
BSU38770	2.01871766485577	2.69721745438794	2.85021053599406	3.00633285936937
BSU15340	1.92279566199245	2.34510865710575	3.45319047026833	4.07774868557023
BSU19580	1.88129996197495	3.07342767928621	3.45851934899955	3.48822199079559
BSU29600	1.8266099178047	2.20892504745612	0.817541220742135	-0.411457774008807
BSU10460	1.79763988646729	3.75435511646933	5.04932647941125	5.85761223733958
BSU10450	1.74862462418008	3.75027917789964	5.08655876427457	5.88236951839555
BSU21770	1.74272611595811	1.81436497944491	2.23189912257022	2.61994321603571
BSU32560	1.68969861818206	2.60161466912124	2.49636343552884	1.67783545816523
BSU32570	1.59125264996719	3.68282810264555	5.93185465243559	7.25828830860928
BSU22260	-1.56857604710743	-2.1837283605642	-2.97775025421228	-3.60247498839162
BSU10070	1.54112484881409	2.51661545392672	3.45783003010058	4.09094325542894
BSU37760	1.52355262100534	3.00166602139887	3.60318609280032	3.78781361473628
BSU37770	1.52297837061859	2.25611166363953	2.81664624660581	2.9372939544884
BSU39350	1.52170741331424	2.5861127805074	3.59972544026417	3.98379806624784
BSU11410	1.5124825249605	2.31547444900801	3.07286559306797	2.74776828206193
BSU03200	1.49540436907275	2.33972149892446	3.30441449885645	3.68906630352373
BSU31570	1.47392493988918	3.83237476815731	5.04847070839317	5.1704217927302
BSU03210	1.46050072821846	2.15751350175848	3.13913577300071	3.50447692130138
BSU11900	1.29964422339262	2.86605271914627	3.89930145629327	4.70008979702158
BSU12930	1.26901853660962	3.31968732095547	4.29965205408495	5.32850807846281
BSU11870	1.21730717939625	1.50389214314006	1.91018153214566	2.17328484874851
BSU06660	-1.1763695124951	-0.466908808706767	-0.877689165417744	-2.10583463288487
BSU31010	1.17186649574012	1.30446654047573	1.74232820538711	1.94248283267107
BSU36660	1.15357720366215	1.95066202082183	2.49171503569526	2.4784011797894
BSU35950	-1.14482216829344	-1.26865468615847	-2.15963160112317	-2.1342628699394
BSU29680	1.09662535318318	1.52167799159486	2.23652900162382	2.56138161017132
BSU11880	1.079728773496	1.65316364718149	2.13407799248518	2.32639429480307
BSU03010	1.07899073456851	2.778250428862	5.47175696894404	6.92673313465123
BSU15100	1.052898104435	0.895859361532632	1.04732427862043	1.39956641152922
BSU09990	1.04705736030482	0.990042853820342	1.49738818202862	1.7745124091166
BSU11840	1.03647836672113	0.895554375705406	1.18369775242781	1.32089983543826
BSU06310	1.01203115782914	2.0840130974713	2.6077026481548	2.98393242547901
BSU12960	0.999614135674769	2.18891657114642	3.18631768245105	4.31155521822042
BSU12940	0.991604132298406	3.50861934740714	4.34077697985919	5.46433089495396
BSU22670	0.980619657669441	2.68423500385722	1.62808264409116	1.96029347032311
BSU32260	0.935336918300697	1.35843008893046	1.9382979884795	2.37734690560588
BSU11210	0.929904220730628	1.57180574033296	2.40004660148099	4.25146565310887
BSU12400	0.92579942580332	1.84656634618524	3.02774408653308	3.07060950861143
BSU31020	0.914568434558226	1.37603589665788	1.72690216510991	1.99476796993128
BSU32250	0.884621210265427	1.3529772199085	1.92605619302676	2.39341765532461
BSU07580	0.877058944310318	1.00925732073281	1.42010023686631	1.61173851716994
BSU12950	0.873144177097037	3.31315222248889	3.91715409810868	5.10680593565005
BSU33730	0.858323327492686	2.05754317511061	1.78480640393406	3.24295751865324
BSU32070	0.855614760309233	1.26331060561184	2.57562454833961	4.4735901037498
BSU07590	0.854948293846856	0.975561454137045	1.23922687005234	1.59064743289633
BSU40340	0.846962306175204	0.91017637490607	1.07857847580442	1.13998943402643
BSU05870	0.837633194191582	1.63845066933468	2.27730296505865	2.42871988053025
BSU23070	0.830396695767052	0.964072873693502	1.19766577810297	1.44651993359475
BSU33830	0.795024810873538	1.15807952415746	1.34921507677353	1.48920987741618
BSU35960	-0.784377552219102	-1.21543281404852	-1.93777089487054	-2.04701222730582
BSU35920	-0.774098049523979	-0.646715666475417	-1.26974251454706	-1.16387506898981
BSU37660	-0.769642763444844	-1.1468601149887	-1.4649124792542	-1.48816782368784
BSU37740	0.762223607595259	1.59855818689039	1.68275656745352	1.25044718317253
BSU29470	-0.746871873442324	-1.0659897157913	-1.66201898390961	-1.83743404116267
BSU35940	-0.745888467325239	-1.27148855759594	-2.07010328045329	-2.21400601929437
BSU33710	0.741162298152774	1.96087215769962	1.94154437556768	3.33936868109715
BSU11860	0.729660364464517	0.877400470099211	1.16971058344103	1.33114087987812
BSU36650	0.728539679818778	1.10553761506031	1.80390715865876	2.28790507600101
BSU05880	0.692633988954474	1.52651046522086	2.00785420562775	2.35042084290956
BSU32240	0.646991136479073	1.38209435711902	1.94624935276893	2.38816975787508
BSU18000	0.637608920093855	0.768068659454753	1.32985364515112	1.80058345988877
BSU03230	0.631363535970901	0.640625560758311	1.21291955079238	1.33280877446563
BSU38950	0.619074158231773	1.27434441731427	1.6997688192562	1.86806089484278
BSU31480	0.611017568651769	1.49692789213007	1.65629644185262	2.0280987445769
BSU33810	0.610601191306274	1.1370901881836	1.30039811346808	1.49103072563418
BSU11250	-0.599295004207415	0.226804339095965	0.719618934467439	1.95051895530732
BSU32980	0.594020259072216	0.91916619406975	1.10221304677843	1.38025079874667
BSU39370	0.590255361675906	1.02383670621414	1.81681823062985	2.2119449023281
BSU29700	0.580660845326877	0.734533997241705	1.07491536076343	1.47479119973092
BSU09590	0.562640571908193	0.750335276226689	0.898237124733223	1.06073916163846
BSU29440	-0.545855104341179	-0.500126686731177	0.483065454557519	1.54525330220245
BSU11230	-0.538322640465798	0.670977014229235	3.12482167566819	5.28536501678399
BSU35930	-0.532088354188107	-0.832300971299378	-1.85738922772353	-1.71975263589652
BSU40320	0.530724142368939	0.939465479523719	1.06793009169279	1.16420591535479
BSU11850	0.514038640301539	0.746825816423561	1.05609824925847	1.2167418116582
BSU29690	0.497415902369694	0.432134372223447	1.12849358100452	1.24179696362863
BSU05840	-0.457713844483683	-0.859872086687838	-0.996758496097927	-1.40327337348542
BSU29140	0.416345104134627	0.363904059221105	0.626037941303472	1.01111083874852
BSU13190	0.385529911953168	0.905536222504729	1.80132310449088	2.53042800835124
BSU03220	0.372780974248483	1.49912824307799	2.42022682788631	2.73897456578329
BSU29450	-0.363592246701117	-0.364518090631885	0.74373998964318	1.70719389477664
BSU39380	0.360604707348663	1.04251959360679	1.58318113778437	1.91668061071956
BSU32080	-0.299245030365783	1.07793982937333	2.57436893068828	4.73813480570192
BSU39360	0.295966030037813	1.26018401136153	2.02793994319691	2.51748198600881
BSU33800	0.269257739091942	1.33093978957674	1.42971099704557	1.64495272901557
BSU38810	-0.268909972721231	-0.540533816501735	-0.988840856018109	-1.25232522683797
BSU11200	0.253174653571757	0.718740598406406	2.41018414467075	3.56373945673079
BSU33700	0.226138528051418	2.1255860717182	1.92898798037919	3.30428014839492
BSU11220	0.206814146625171	0.895264246234388	2.9496055503575	4.431884210218
BSU05860	0.197534767319766	1.0196213872645	1.22962723711561	1.48748451342954
BSU11240	-0.194612144061293	-0.000776023011401638	1.40938108375712	3.22973333091024
BSU33720	0.174269751557906	1.88034359272328	1.80762003626617	3.13887371438431
BSU39390	-0.131456096651371	1.09409172265729	1.7419663782401	1.99895101602174
BSU09440	0.12373931121778	0.524081828408307	1.04438236721636	1.31554288252115
BSU36640	0.0556617757350394	0.946049727040758	1.04077058939047	1.30543703401903
