# Supplementary material for: T-REx: Transcriptome analysis webserver for RNA-seq Expression data
Source: BMC Genomics. 2015 Sep 3;16(1):663. doi: 10.1186/s12864-015-1834-4 (PMC4558784; doi:10.1186/s12864-015-1834-4)
Supplement: Additional file 3: — Figure S3; k-means clustering of differentially expressed genes in the mutants. (ZIP 31925 kb) [file 12864_2015_1834_MOESM3_ESM.zip › Brinsmade.CLASS_TOPHITS_mean_signal.txt]

	A_F71Y	B_R61K	C_R61H	Null	WT
BSU02160	4223	5153	6244	1937.5	274
BSU02170	2611.5	6813	7776.5	2631	326
BSU02390	1668	3638.5	16081.5	33761	218
BSU02850	55920.5	4042.5	59765	25865.5	4534.5
BSU03010	252	688.5	4411	11584.5	112.5
BSU03200	9847.5	15010.5	30311.5	36760.5	3294
BSU03210	22834.5	31844	64715	77397	7912
BSU03220	9533.5	16955	32649	39061	6858
BSU03230	1611	1436.5	2234	2167.5	1005
BSU03340	2050.5	60.5	2454	1040.5	96.5
BSU03350	1944.5	20	1607.5	573.5	43
BSU03359	7101.5	34	6817	2026	107
BSU03360	21895	541.5	33495.5	9459	1487
BSU05840	81	54	52	34	106.5
BSU05860	158.5	242	281	312.5	130.5
BSU05870	150.5	222.5	349	369	79.5
BSU05880	153	227	332	390	88
BSU06310	666.5	1147	1694	2076.5	308
BSU06660	707.5	923.5	691.5	288.5	1461
BSU07580	916	852.5	1207.5	1243	474
BSU07590	246	229	287	335.5	128.5
BSU08880	897.5	66	2059	481	95
BSU09440	413	474	700.5	771	360.5
BSU09460	1750	4926.5	14163	19679.5	113.5
BSU09590	5120	5044.5	5740	5918	3312
BSU09990	4787	4222	6223.5	6673	2264
BSU10070	2211.5	3588.5	7064	10332	709
BSU10450	248.5	772	2032.5	3377	67
BSU10460	42.5	127	336.5	563	11.5
BSU11200	58	65	195	447	46
BSU11210	42	56	89	323.5	20
BSU11220	31.5	41.5	156.5	448.5	25
BSU11230	5.5	11	52	244	7.5
BSU11240	70.5	68.5	163	582	74
BSU11250	45	67	92	207.5	64.5
BSU11410	112.5	169	300	220	37
BSU11840	1962	1606.5	2030.5	1976.5	923.5
BSU11850	2382	2379.5	3037.5	3116	1565
BSU11860	3480	3339.5	4198.5	4288	1994.5
BSU11870	1883	1974	2620.5	2949	771.5
BSU11880	1409.5	1744	2430.5	2673.5	624.5
BSU11900	210.5	498.5	1051	1756	79
BSU12400	85	135	289.5	292	41.5
BSU12920	498	788	2423	3976.5	117.5
BSU12930	64.5	206.5	425	840	24.5
BSU12940	38	169.5	304	664	17.5
BSU12950	36.5	154.5	242.5	540	18.5
BSU12960	225.5	429	919.5	1829	109
BSU13190	149	186.5	356	546.5	108.5
BSU15100	354.5	287.5	320.5	373	163.5
BSU15340	855	1021.5	2283.5	3169.5	213
BSU18000	10633	10104	14897	19293.5	6566
BSU19350	942	2114	5571.5	9095	160
BSU19579	3041	3210.5	4480.5	3991.5	437.5
BSU19580	4523	8329	10999	10808	1131.5
BSU21770	11495	10993	15033.5	17682.5	3329.5
BSU21870	14376.5	22283.5	33178.5	33003	2061.5
BSU22260	654.5	362	211.5	127.5	1811.5
BSU22670	103.5	263.5	132	156.5	49
BSU23070	38478	37190.5	44385	48545	20752
BSU26830	3999	95	3812	1172	118.5
BSU27100	1548.5	1453	1177.5	1037.5	166
BSU28250	6096.5	8716	14958	19745.5	694.5
BSU28260	21696.5	29843.5	55943	69087.5	2425.5
BSU28270	11569.5	16670.5	29561	38607	1383
BSU28280	15385	21454	37862	50688	1653.5
BSU28290	20986.5	24532	46392	57273	2010.5
BSU28300	6278	7666.5	13703.5	16959	639.5
BSU28310	14761.5	20061	34357.5	43055.5	1815.5
BSU29140	5259	4445.5	5532	6562	3795.5
BSU29440	201	172.5	350	676.5	277.5
BSU29450	148	130	263	488.5	181.5
BSU29470	12208	8605	5766.5	4691.5	19620.5
BSU29600	10324.5	11146.5	4314.5	1725.5	2743
BSU29680	1253	1475.5	2555.5	2821	559.5
BSU29690	468	386.5	664.5	638	315
BSU29700	347	340.5	449.5	527	222.5
BSU30700	14910.5	557	11135	3590	630.5
BSU31010	2958	2796	4012.5	4133.5	1240.5
BSU31020	777.5	881.5	1173	1330	385.5
BSU31480	142.5	212.5	240.5	300	86.5
BSU31540	324.5	780.5	2126.5	2198.5	32
BSU31550	253.5	635.5	1632	1623.5	32.5
BSU31560	140.5	380	996	1045	24
BSU31570	67.5	274.5	647	682.5	22.5
BSU32070	473	567.5	1449.5	4844.5	255
BSU32080	226.5	475	1362	5791	254.5
BSU32090	2707	2755.5	12893.5	41880	422
BSU32240	7696.5	10576	15782.5	20463.5	4588.5
BSU32250	13605	16072	24452.5	31493.5	6989
BSU32260	13593	15543	23870	29995	6740
BSU32560	1291.5	2002	1977.5	1035.5	367.5
BSU32570	286	1003.5	4957.5	11561.5	89
BSU32580	247.5	877	3941.5	8921.5	24.5
BSU32590	229	1088	3742	8258.5	20
BSU32600	1191	3773	12495	23807	31
BSU32610	9984.5	28653.5	89431.5	172182	362
BSU32980	303.5	329.5	379.5	424.5	189.5
BSU33700	167	474	437	1097	130.5
BSU33710	364	687	722.5	1789.5	202
BSU33720	136	337	344	831	109.5
BSU33730	456	872	752.5	1939	238.5
BSU33800	1387	2300.5	2454.5	2786.5	1052
BSU33810	3132	3776	4287	4614.5	1922.5
BSU33830	4881.5	5346.5	6148.5	6389	2649
BSU35920	470.5	433.5	302	287	750
BSU35930	118	81	43	42	161.5
BSU35940	471	275	174.5	137.5	746.5
BSU35950	228.5	171.5	99.5	91.5	467
BSU35960	389.5	246.5	156.5	130.5	633
BSU36640	249.5	385	429	474.5	226.5
BSU36650	38	39.5	70	92.5	21.5
BSU36660	29	42.5	65	58	12
BSU37660	7554.5	5203	4249	3810	12438
BSU37740	92	141	153	105	50
BSU37760	1651	3706.5	5817.5	6160	528
BSU37770	4398	6233	9575.5	9428.5	1442
BSU38770	348	453	536.5	543.5	79.5
BSU38810	376	276.5	216	156	432
BSU38950	1040	1385	1874.5	1988.5	636.5
BSU39340	976.5	981.5	1980.5	2368	223.5
BSU39350	53	88	189.5	224.5	16.5
BSU39360	114.5	181.5	318.5	417	86
BSU39370	159	179.5	324	395	99
BSU39380	107.5	139.5	213.5	250	77
BSU39390	49.5	94.5	152	169.5	50.5
BSU40320	14322.5	15808.5	17864	17595.5	9196
BSU40340	26266.5	23700	27895	25954.5	13743.5
