# Supplementary material for: T-REx: Transcriptome analysis webserver for RNA-seq Expression data
Source: BMC Genomics. 2015 Sep 3;16(1):663. doi: 10.1186/s12864-015-1834-4 (PMC4558784; doi:10.1186/s12864-015-1834-4)
Supplement: Additional file 3: — Figure S3; k-means clustering of differentially expressed genes in the mutants. (ZIP 31925 kb) [file 12864_2015_1834_MOESM3_ESM.zip › Brinsmade.ClassTophits.ClusterID.txt]

	A_F71Y-WT	B_R61K-WT	C_R61H-WT	Null-WT	clusterID
BSU03359	5.81854228631785	-1.76102126688091	6.36028177469038	4.57475348290335	1
BSU03350	5.31163063747002	-1.06657048768142	5.61076290291042	4.10853743610537	1
BSU26830	4.94960364909713	-0.243425251499388	5.41475216917428	3.72491789618169	1
BSU30700	4.45430542299422	-0.17423389652003	4.43964783480523	2.92140031553318	1
BSU03340	4.20470758021989	-0.713120231114411	5.02433555424909	3.78569117515062	1
BSU03360	3.64809646422632	-1.62128116098681	4.88427132083401	2.99097729013844	1
BSU02850	3.50046871155346	-0.10225950245817	3.90655383491232	2.91902025470276	1
BSU08880	3.04574652915241	-0.523080947363587	4.85395139068164	2.68605774223788	1
BSU32600	5.19947111852463	7.09797586762521	8.75962463491816	9.82305365494778	2
BSU32610	4.75666745302881	6.48855124752904	8.09528487606473	9.17117177416286	2
BSU09460	3.87090168056219	5.62523719133867	7.11631349827985	7.67929694735044	2
BSU32590	3.40831342779737	5.9842745705733	7.73336384370222	8.93433610616005	2
BSU32580	3.25379713372793	5.37292817713965	7.47426040721339	8.75970044877394	2
BSU02160	3.90530520726753	4.36620865490375	4.56026741317268	3.04671116386519	3
BSU27100	3.18042035087532	3.25792723603647	2.91773348528229	2.87653209119475	3
BSU02170	2.87834834814058	4.61906427420167	4.7837466339503	3.2560932720361	3
BSU19579	2.75281701761181	2.95826039936561	3.39590498768393	3.39692938679694	3
BSU28290	3.31228444141486	3.73582150561588	4.59922746759373	5.0452307270706	4
BSU28300	3.21252481675222	3.7133413607446	4.50071449287278	4.93508695491588	4
BSU28280	3.13482247966086	3.82469012886943	4.60215060155925	5.14500735862654	4
BSU28260	3.08863930533554	3.7723195974471	4.61852622942544	5.0513173472734	4
BSU28250	3.064547564204	3.78804284262461	4.53920633586219	5.05028097786902	4
BSU28270	2.98357516829601	3.73724358489644	4.52037165038337	5.0181389393239	4
BSU28310	2.92730935360521	3.60639084273959	4.34257619543232	4.77705355388596	4
BSU21870	2.7153814905939	3.5782401705512	4.12342990755881	4.22279175832919	4
BSU31540	3.26705238713192	4.77891988589241	6.14527551959672	6.31312843842836	5
BSU31550	2.87361033134126	4.45113359845482	5.7568906177511	5.84879456495448	5
BSU02390	2.86763875735888	4.20044320918913	6.29106058158158	7.49763073116043	5
BSU32090	2.69178641655789	2.7748729867004	4.91701613063612	6.84673471410225	5
BSU19350	2.47106940428989	3.91168477066988	5.28457928342403	6.06370450648203	5
BSU31560	2.44609494220275	4.15602893167292	5.49199996964544	5.66175680456131	5
BSU32570	1.59125264996719	3.68282810264555	5.93185465243559	7.25828830860928	5
BSU03010	1.07899073456851	2.778250428862	5.47175696894404	6.92673313465123	5
BSU39340	2.08503321431679	2.24037856247446	3.19722482630711	3.62644745380239	6
BSU15340	1.92279566199245	2.34510865710575	3.45319047026833	4.07774868557023	6
BSU19580	1.88129996197495	3.07342767928621	3.45851934899955	3.48822199079559	6
BSU10070	1.54112484881409	2.51661545392672	3.45783003010058	4.09094325542894	6
BSU37760	1.52355262100534	3.00166602139887	3.60318609280032	3.78781361473628	6
BSU39350	1.52170741331424	2.5861127805074	3.59972544026417	3.98379806624784	6
BSU03200	1.49540436907275	2.33972149892446	3.30441449885645	3.68906630352373	6
BSU03210	1.46050072821846	2.15751350175848	3.13913577300071	3.50447692130138	6
BSU12960	0.999614135674769	2.18891657114642	3.18631768245105	4.31155521822042	6
BSU12920	2.03516835153127	2.85890195983721	4.41717320449707	5.29171938989883	7
BSU10460	1.79763988646729	3.75435511646933	5.04932647941125	5.85761223733958	7
BSU10450	1.74862462418008	3.75027917789964	5.08655876427457	5.88236951839555	7
BSU31570	1.47392493988918	3.83237476815731	5.04847070839317	5.1704217927302	7
BSU11900	1.29964422339262	2.86605271914627	3.89930145629327	4.70008979702158	7
BSU12930	1.26901853660962	3.31968732095547	4.29965205408495	5.32850807846281	7
BSU12940	0.991604132298406	3.50861934740714	4.34077697985919	5.46433089495396	7
BSU12950	0.873144177097037	3.31315222248889	3.91715409810868	5.10680593565005	7
BSU38770	2.01871766485577	2.69721745438794	2.85021053599406	3.00633285936937	8
BSU21770	1.74272611595811	1.81436497944491	2.23189912257022	2.61994321603571	8
BSU32560	1.68969861818206	2.60161466912124	2.49636343552884	1.67783545816523	8
BSU37770	1.52297837061859	2.25611166363953	2.81664624660581	2.9372939544884	8
BSU11410	1.5124825249605	2.31547444900801	3.07286559306797	2.74776828206193	8
BSU36660	1.15357720366215	1.95066202082183	2.49171503569526	2.4784011797894	8
BSU29680	1.09662535318318	1.52167799159486	2.23652900162382	2.56138161017132	8
BSU11880	1.079728773496	1.65316364718149	2.13407799248518	2.32639429480307	8
BSU06310	1.01203115782914	2.0840130974713	2.6077026481548	2.98393242547901	8
BSU22670	0.980619657669441	2.68423500385722	1.62808264409116	1.96029347032311	8
BSU12400	0.92579942580332	1.84656634618524	3.02774408653308	3.07060950861143	8
BSU33730	0.858323327492686	2.05754317511061	1.78480640393406	3.24295751865324	8
BSU05870	0.837633194191582	1.63845066933468	2.27730296505865	2.42871988053025	8
BSU33710	0.741162298152774	1.96087215769962	1.94154437556768	3.33936868109715	8
BSU33700	0.226138528051418	2.1255860717182	1.92898798037919	3.30428014839492	8
BSU33720	0.174269751557906	1.88034359272328	1.80762003626617	3.13887371438431	8
BSU29600	1.8266099178047	2.20892504745612	0.817541220742135	-0.411457774008807	9
BSU15100	1.052898104435	0.895859361532632	1.04732427862043	1.39956641152922	9
BSU09990	1.04705736030482	0.990042853820342	1.49738818202862	1.7745124091166	9
BSU11840	1.03647836672113	0.895554375705406	1.18369775242781	1.32089983543826	9
BSU07580	0.877058944310318	1.00925732073281	1.42010023686631	1.61173851716994	9
BSU07590	0.854948293846856	0.975561454137045	1.23922687005234	1.59064743289633	9
BSU40340	0.846962306175204	0.91017637490607	1.07857847580442	1.13998943402643	9
BSU23070	0.830396695767052	0.964072873693502	1.19766577810297	1.44651993359475	9
BSU33830	0.795024810873538	1.15807952415746	1.34921507677353	1.48920987741618	9
BSU37740	0.762223607595259	1.59855818689039	1.68275656745352	1.25044718317253	9
BSU11860	0.729660364464517	0.877400470099211	1.16971058344103	1.33114087987812	9
BSU18000	0.637608920093855	0.768068659454753	1.32985364515112	1.80058345988877	9
BSU03230	0.631363535970901	0.640625560758311	1.21291955079238	1.33280877446563	9
BSU38950	0.619074158231773	1.27434441731427	1.6997688192562	1.86806089484278	9
BSU31480	0.611017568651769	1.49692789213007	1.65629644185262	2.0280987445769	9
BSU33810	0.610601191306274	1.1370901881836	1.30039811346808	1.49103072563418	9
BSU32980	0.594020259072216	0.91916619406975	1.10221304677843	1.38025079874667	9
BSU29700	0.580660845326877	0.734533997241705	1.07491536076343	1.47479119973092	9
BSU09590	0.562640571908193	0.750335276226689	0.898237124733223	1.06073916163846	9
BSU40320	0.530724142368939	0.939465479523719	1.06793009169279	1.16420591535479	9
BSU11850	0.514038640301539	0.746825816423561	1.05609824925847	1.2167418116582	9
BSU29690	0.497415902369694	0.432134372223447	1.12849358100452	1.24179696362863	9
BSU29140	0.416345104134627	0.363904059221105	0.626037941303472	1.01111083874852	9
BSU39380	0.360604707348663	1.04251959360679	1.58318113778437	1.91668061071956	9
BSU33800	0.269257739091942	1.33093978957674	1.42971099704557	1.64495272901557	9
BSU05860	0.197534767319766	1.0196213872645	1.22962723711561	1.48748451342954	9
BSU39390	-0.131456096651371	1.09409172265729	1.7419663782401	1.99895101602174	9
BSU09440	0.12373931121778	0.524081828408307	1.04438236721636	1.31554288252115	9
BSU36640	0.0556617757350394	0.946049727040758	1.04077058939047	1.30543703401903	9
BSU22260	-1.56857604710743	-2.1837283605642	-2.97775025421228	-3.60247498839162	10
BSU06660	-1.1763695124951	-0.466908808706767	-0.877689165417744	-2.10583463288487	10
BSU35950	-1.14482216829344	-1.26865468615847	-2.15963160112317	-2.1342628699394	10
BSU35960	-0.784377552219102	-1.21543281404852	-1.93777089487054	-2.04701222730582	10
BSU35920	-0.774098049523979	-0.646715666475417	-1.26974251454706	-1.16387506898981	10
BSU37660	-0.769642763444844	-1.1468601149887	-1.4649124792542	-1.48816782368784	10
BSU29470	-0.746871873442324	-1.0659897157913	-1.66201898390961	-1.83743404116267	10
BSU35940	-0.745888467325239	-1.27148855759594	-2.07010328045329	-2.21400601929437	10
BSU35930	-0.532088354188107	-0.832300971299378	-1.85738922772353	-1.71975263589652	10
BSU05840	-0.457713844483683	-0.859872086687838	-0.996758496097927	-1.40327337348542	10
BSU38810	-0.268909972721231	-0.540533816501735	-0.988840856018109	-1.25232522683797	10
BSU11870	1.21730717939625	1.50389214314006	1.91018153214566	2.17328484874851	11
BSU31010	1.17186649574012	1.30446654047573	1.74232820538711	1.94248283267107	11
BSU32260	0.935336918300697	1.35843008893046	1.9382979884795	2.37734690560588	11
BSU31020	0.914568434558226	1.37603589665788	1.72690216510991	1.99476796993128	11
BSU32250	0.884621210265427	1.3529772199085	1.92605619302676	2.39341765532461	11
BSU36650	0.728539679818778	1.10553761506031	1.80390715865876	2.28790507600101	11
BSU05880	0.692633988954474	1.52651046522086	2.00785420562775	2.35042084290956	11
BSU32240	0.646991136479073	1.38209435711902	1.94624935276893	2.38816975787508	11
BSU39370	0.590255361675906	1.02383670621414	1.81681823062985	2.2119449023281	11
BSU13190	0.385529911953168	0.905536222504729	1.80132310449088	2.53042800835124	11
BSU03220	0.372780974248483	1.49912824307799	2.42022682788631	2.73897456578329	11
BSU39360	0.295966030037813	1.26018401136153	2.02793994319691	2.51748198600881	11
BSU11210	0.929904220730628	1.57180574033296	2.40004660148099	4.25146565310887	12
BSU32070	0.855614760309233	1.26331060561184	2.57562454833961	4.4735901037498	12
BSU11230	-0.538322640465798	0.670977014229235	3.12482167566819	5.28536501678399	12
BSU32080	-0.299245030365783	1.07793982937333	2.57436893068828	4.73813480570192	12
BSU11200	0.253174653571757	0.718740598406406	2.41018414467075	3.56373945673079	12
BSU11220	0.206814146625171	0.895264246234388	2.9496055503575	4.431884210218	12
BSU11240	-0.194612144061293	-0.000776023011401638	1.40938108375712	3.22973333091024	12
BSU11250	-0.599295004207415	0.226804339095965	0.719618934467439	1.95051895530732	13
BSU29440	-0.545855104341179	-0.500126686731177	0.483065454557519	1.54525330220245	13
BSU29450	-0.363592246701117	-0.364518090631885	0.74373998964318	1.70719389477664	13
