# Supplementary material for: T-REx: Transcriptome analysis webserver for RNA-seq Expression data
Source: BMC Genomics. 2015 Sep 3;16(1):663. doi: 10.1186/s12864-015-1834-4 (PMC4558784; doi:10.1186/s12864-015-1834-4)
Supplement: Additional file 3: — Figure S3; k-means clustering of differentially expressed genes in the mutants. (ZIP 31925 kb) [file 12864_2015_1834_MOESM3_ESM.zip › Brinsmade.ClassTophitsSignal.ClusterID.txt]

	A_F71Y	B_R61K	C_R61H	Null	WT	clusterID
BSU02160	12.0440866941967	12.3312248740683	12.6082779270946	10.920055054807	8.09855851793841	1
BSU02170	11.3507182312373	12.7340956668934	12.9249238183731	11.361450366599	8.3491706308611	1
BSU10070	11.1108747614645	11.8092054081011	12.7862900507066	13.3348458914171	9.46984528597138	1
BSU19579	11.5703775417188	11.6486272194352	12.1294762220932	11.962751439473	8.77346892790519	1
BSU19580	12.1430961771402	13.023944898418	13.4250978597851	13.3998253076636	10.1441483665089	1
BSU28250	12.5737891780491	13.0894670332816	13.8686393131533	14.2692435864904	9.44003860049473	1
BSU28300	12.6161122935686	12.9043711947691	13.7422673252814	14.0497719893097	9.32102612859297	1
BSU37760	10.6892117853706	11.8558807189038	12.5062083893067	12.5887380557662	9.04466733118408	1
BSU37770	12.1026646919163	12.6057341433032	13.2251471727341	13.2028278537595	10.4939554939717	1
BSU02390	10.7039900633605	11.8291677456424	13.9731233306702	15.0430742900724	7.76884595975339	2
BSU09460	10.773221644081	12.2663766259199	13.7898494546554	14.2644132768587	6.82781902461732	2
BSU32090	11.4025324662081	11.4281507678065	13.6543675119082	15.3539772666446	8.72144101907033	2
BSU32600	10.2180788258639	11.8815346216488	13.6090748271067	14.5391042727142	4.95884267524324	2
BSU02850	15.7710922197403	11.9810677461086	15.867015643988	14.658747037435	12.1467595799654	3
BSU03200	13.2655564467955	13.8736940247109	14.8875823864438	15.1658726937814	11.6856686367252	3
BSU03210	14.4789338973993	14.9587384776441	15.9818147556529	16.2399918904411	12.9498449449088	3
BSU03220	13.2188053803736	14.0494316728528	14.9947556027627	15.2534449570947	12.7435932254554	3
BSU18000	13.3762746445862	13.3026532021714	13.8627438899133	14.2358347410583	12.6808210066116	3
BSU21770	13.488731396182	13.4243106560983	13.8759029031248	14.1100427997157	11.701133154848	3
BSU23070	15.2317499419564	15.1826504028433	15.43778782721	15.5670380611371	14.3409697163121	3
BSU32240	12.9100055556104	13.3685201026595	13.9460472717273	14.3207723489375	12.1638383334763	3
BSU32250	13.7318599402513	13.9722708251553	14.5777002519941	14.9427710593884	12.770890973577	3
BSU32260	13.7305868897101	13.9239866509014	14.542916989924	14.8724392208345	12.7185542808814	3
BSU40320	13.8060057902119	13.9484219887075	14.1247756117909	14.1029270895601	13.1668064389217	3
BSU40340	14.6809418468428	14.532605525981	14.767724102803	14.663702633318	13.7464723328953	3
BSU03010	7.97785230797118	9.42752237068255	12.1069227514782	13.4999206103746	6.81506301719287	4
BSU19350	9.87973639382405	11.0458279045671	12.4438759714005	13.150873784959	7.32282949762889	4
BSU32570	8.16037568743582	9.97096866052181	12.2754261580842	13.4970534445451	6.47735352663456	4
BSU32580	7.9518675043269	9.7765975264921	11.9445656614248	13.1230867509811	4.62058641045188	4
BSU32590	7.83983364841731	10.0875954358041	11.8696323968422	13.0116815209988	4.32912359629157	4
BSU03230	10.6538303286921	10.4884427052964	11.1254780480461	11.0818828368987	9.97312333067025	5
BSU06310	9.38067750722289	10.1637754503972	10.7263033218151	11.0200076319992	8.26725487215199	5
BSU07580	9.83936127895905	9.73572524507657	10.2379269466263	10.2797266419544	8.88904758283903	5
BSU11840	10.9381828562027	10.6497950662894	10.9876903613957	10.9488052303861	9.85112436288675	5
BSU11870	10.8788938994169	10.9469793574604	11.3556814467772	11.5260590277325	9.59170933316174	5
BSU11880	10.4610701140331	10.7682670457449	11.2470967755202	11.3845679231738	9.28678875913321	5
BSU15340	9.7399493361685	9.99661471481536	11.1570942521078	11.6300850700021	7.73538678289534	5
BSU27100	10.5967488319278	10.5049182749968	10.2016338611697	10.0190346693643	7.37590826307501	5
BSU29680	10.2912858339966	10.5270859788075	11.3194463294071	11.4620420909426	9.12825215227739	5
BSU31020	9.60288440871842	9.78398041368379	10.1961102846908	10.3773189996222	8.5909612413426	5
BSU32560	10.3349436307266	10.9672983197256	10.949534933017	10.0162511550127	8.52199295640167	5
BSU33800	10.4378560840782	11.1677944519785	11.2612722277218	11.4442902115988	10.0390561210866	5
BSU38950	10.0225065270366	10.4357744228832	10.8723670724946	10.9575373969066	9.31424334674856	5
BSU39340	9.9316239677501	9.93899143877554	10.9517218290563	11.2095142889642	7.80477637795583	5
BSU03340	11.0018303848189	5.92124588858559	11.2609783219941	10.0231998970893	6.59395128394841	6
BSU03350	10.9252577111516	4.32912359629157	10.6506927671714	9.16390121381454	5.42961596420174	6
BSU03359	12.7939283870277	5.09169983413681	12.7349424307456	10.9844896660784	6.74281466986289	6
BSU08880	9.80992886572143	6.04657836662033	11.0077981806841	8.91019298919486	6.5713734359732	6
BSU26830	11.9654596417542	6.5713734359732	11.8963702495584	10.1948799460175	6.88996019965864	6
BSU03360	14.4183204184779	9.08108392868763	15.0316839743709	13.2074872074123	10.5382859493041	7
BSU30700	13.8640506921412	9.12179250576921	13.4428268940161	11.8098083146421	9.30058135979597	7
BSU05840	6.34163000932991	5.75755668893945	5.70321146739115	5.09169983413681	6.73606362787181	8
BSU11230	2.48542682717024	3.47248777146274	5.70321146739115	7.93132848489379	2.92599941855622	8
BSU35930	6.88386515450979	6.34163000932991	5.42961596420174	5.39574832817903	7.33628338786443	8
BSU36650	5.25171909260596	5.30742852519225	6.13134253912326	6.53294028837287	4.43295940727611	8
BSU36660	4.86294724802092	5.41278152533848	6.02458563827827	5.86046625851717	3.59693514238723	8
BSU05860	7.30924896081662	7.91945926911157	8.13493964349298	8.2881739681123	7.02901108665907	9
BSU05870	7.23457795978457	7.7983097824546	8.44749654666539	8.52786792735825	6.31469652565629	9
BSU05880	7.25833047261243	7.82718389581953	8.37547391261535	8.6077001881372	6.46107011403305	9
BSU07590	7.9431008475708	7.83983364841731	8.16540952031982	8.39059890555246	7.00674683244058	9
BSU09440	8.69034724996876	8.88904758283903	9.4524471779147	9.59077415776056	8.49425558654498	9
BSU13190	7.22013644739608	7.5438051759644	8.4761386254757	9.09434164963584	6.762880292917	9
BSU15100	8.47004872601133	8.16791986555194	8.32463061526719	8.54341854992942	7.35402893805439	9
BSU29440	7.65176927141799	7.43128865429159	8.45162325154114	9.40215936690663	8.1168637576909	9
BSU29450	7.21042783040149	7.02347715183043	8.03946743827853	8.93251005337989	7.50462039240355	9
BSU29690	8.87067295482459	8.59469782732387	9.37634248280467	9.31763872379447	8.29966594413018	9
BSU29700	8.43920755494128	8.41193462479118	8.81249822533356	9.04193288184217	7.7983097824546	9
BSU31480	7.15583017155653	7.73199778664374	7.91049283228871	8.22929950871093	6.43629511983936	9
BSU32980	8.2460279805281	8.36457243229586	8.56833618213375	8.72996056101802	7.5668151540109	9
BSU33700	7.38456792317383	8.88904758283903	8.77181956789831	10.0994793171752	7.02901108665907	9
BSU33720	7.08852325661663	8.39703281709685	8.42668408184962	9.6988782658369	6.77610398807316	9
BSU36640	7.96347412397489	8.58908931290962	8.74517009086102	8.89056829030659	7.82400405093315	9
BSU38770	8.44335800383632	8.82368568062603	9.06770324437316	9.08640164588003	6.31469652565629	9
BSU39360	6.84046323386954	7.50462039240355	8.31560245663795	8.70424950200186	6.42794133250948	9
BSU39370	7.31379002544369	7.48864353985378	8.34029521043048	8.62607403609031	6.63081315229913	9
BSU39380	6.74953426766926	7.12515513132229	7.73876783680019	7.96636124729361	6.26865895502767	9
BSU06660	9.4667902378031	9.85112436288675	9.43379405875492	8.17292748960384	10.5128392065181	10
BSU22260	9.3544697921574	8.50024436658881	7.72519581722666	6.99548451887751	10.8230487291627	10
BSU35920	8.87835751033693	8.76022094646651	8.23888237384058	8.16540952031982	9.55093913189921	10
BSU35940	8.87988952178056	8.10381232942885	7.44790974874208	7.10433665981474	9.54419169841571	10
BSU35950	7.83668159332712	7.42290574261218	6.63807383718072	6.51727569320958	8.86758763491283	10
BSU35960	8.60584986719498	7.94602898951548	7.29094040240368	7.02901108665907	9.30628958533607	10
BSU38810	8.55497249615294	8.11165734626313	7.75555526197214	7.28632672709055	8.75522142070237	10
BSU09590	12.3219562722497	12.3005241633307	12.4868601554041	12.5309183590725	11.6935305164746	11
BSU09990	12.2249362281748	12.043745033834	12.6035336238164	12.7041414082377	11.1447219647038	11
BSU11850	11.2180182631352	11.2165033680626	11.5687161887317	11.6055258169029	10.6120391238615	11
BSU11860	11.7649130468945	11.7054595991654	12.035692634039	12.0661228350058	10.9618837399435	11
BSU29140	12.3606002140976	12.1181624300631	12.4336115200008	12.6799418639504	11.8901122463512	11
BSU29470	13.5755510644061	13.0709762426063	12.4935052380385	12.195864300881	14.2600815395464	11
BSU29600	13.3337982687782	13.4443160976624	12.0750111002041	10.7528823662731	11.4215915014069	11
BSU31010	11.5304551089265	11.4492002429878	11.9703216314656	12.0131830735375	10.2768223146844	11
BSU33810	11.6129145596157	11.8826812558221	12.0657863542129	12.1719898831233	10.9088429235525	11
BSU33830	12.2531383696913	12.3844060317928	12.586042239344	12.6413970050388	11.3712865892156	11
BSU37660	12.8831396544409	12.3451557198486	12.0529415816685	11.8956131478953	13.6024785008758	11
BSU10450	7.95768248616512	9.59264390276162	10.9891106165221	11.7215691845784	6.06824086131282	12
BSU11900	7.71836162613835	8.96173907260414	10.0376842162277	10.778159285228	6.30560578958543	12
BSU12920	8.96029160078523	9.62223489096742	11.2426382299083	11.9573197356563	6.877744249949	12
BSU12960	7.81762325751143	8.74517009086102	9.84486265583082	10.8369182364903	6.76950729143624	12
BSU31540	8.34251918966061	9.60843965255159	11.0543329816723	11.1023694375097	5.00450139223494	12
BSU31550	7.98641093525204	9.31197531446116	10.6725137396947	10.6649805298103	5.02680005934372	12
BSU32070	8.8860013506243	9.14873077917319	10.5014391451589	12.2421618374357	7.99491908871511	12
BSU32080	7.82400405093315	8.89208739652348	10.4116169088697	12.4996216939847	7.992088609014	12
BSU33710	8.50819093055715	9.42437627281394	9.49705344454508	10.8054214461718	7.65892551149237	12
BSU33730	8.83320635997039	9.76834976197003	9.55573947918052	10.9211714902646	7.89845023280787	12
BSU10460	5.41278152533848	6.9898202201176	8.39489136644259	9.13724734066467	3.53605290024021	13
BSU12930	6.01346225980656	7.6906964439777	8.73165844875181	9.71441725685338	4.62058641045188	13
BSU12940	5.25171909260596	7.40599235967584	8.24840200614344	9.37525668833715	4.13750352374993	13
BSU12950	5.19377174339668	7.27239650903748	7.92243574023315	9.07708273806463	4.21723071622067	13
BSU31560	7.13545278418517	8.5702352149746	9.96014677369672	10.0294252773048	4.5909612413426	13
BSU31570	6.07895134139482	8.10118781525974	9.33784486699425	9.4148966042115	4.49825086752783	13
BSU11200	5.86046625851717	6.02458563827827	7.60806996772166	8.80445373565528	5.52669484554198	14
BSU11210	5.39574832817903	5.80992886572143	6.47735352663456	8.33806779754262	4.32912359629157	14
BSU11220	4.98185265328974	5.37851162325373	7.29094040240368	8.80928581019891	4.64961545906341	14
BSU11240	6.14159627838382	6.10013667128545	7.34961297182452	9.18512320736055	6.21140163741847	14
BSU11250	5.49505552836802	6.06824086131282	6.52512925120397	7.69766263347052	6.01346225980656	14
BSU11410	6.81506301719287	7.40173284952262	8.22929950871093	7.78201533500419	5.21334728173344	14
BSU12400	6.4110872267986	7.07788386443832	8.17791779219584	8.19031854794182	5.37851162325373	14
BSU22670	6.69488019279919	8.04220656012069	7.04548665635946	7.29094040240368	5.61765111942733	14
BSU37740	6.52512925120397	7.1405741777099	7.25833047261243	6.71561885907482	5.64673869830785	14
BSU39350	5.73063995591679	6.46107011403305	7.5668151540109	7.81121411751324	4.05311133645956	14
BSU39390	5.63226821549951	6.56376827845203	7.24887634283713	7.40599235967584	5.66106547980695	14
BSU21870	13.8114349049012	14.4436947039057	15.0179653913505	15.0103139235531	11.0095487269723	15
BSU28260	14.4051813601245	14.8651339563249	15.7716725802836	16.0761391752017	11.2441259432837	15
BSU28270	13.4980513660353	14.0250184095755	14.8514123342506	15.2365785688266	10.4336897537235	15
BSU28280	13.9092462004738	14.3889657608142	15.2084668110761	15.6293594663028	10.6913945785381	15
BSU28290	14.3571808367724	14.5823831164988	15.5015915327218	15.8055700733492	10.9734103770383	15
BSU28310	13.8495614821783	14.2921130942251	15.0683416421892	15.3939132726142	10.8262306780505	15
BSU32610	13.2854889166803	14.8064287881955	16.4484970667527	17.3935756428189	8.50024436658881	15
