# Supplementary material for: T-REx: Transcriptome analysis webserver for RNA-seq Expression data
Source: BMC Genomics. 2015 Sep 3;16(1):663. doi: 10.1186/s12864-015-1834-4 (PMC4558784; doi:10.1186/s12864-015-1834-4)
Supplement: Additional file 3: — Figure S3; k-means clustering of differentially expressed genes in the mutants. (ZIP 31925 kb) [file 12864_2015_1834_MOESM3_ESM.zip › Brinsmade.Container.json]

{"arguments":{"sessiondir":"/tmp/genome2d/RNAseq_analysis/129.125.142.95sommi87101mlgb6hgudn2i8fe6491","experiment":"Brinsmade","rpkm_file":"/tmp/genome2d/RNAseq_analysis/129.125.142.95sommi87101mlgb6hgudn2i8fe6491/RPKM.txt","factors_file":"/tmp/genome2d/RNAseq_analysis/129.125.142.95sommi87101mlgb6hgudn2i8fe6491/Factors.txt","class_file":"/tmp/genome2d/RNAseq_analysis/129.125.142.95sommi87101mlgb6hgudn2i8fe6491/Class.txt","contrast_file":"/tmp/genome2d/RNAseq_analysis/129.125.142.95sommi87101mlgb6hgudn2i8fe6491/Contrasts.txt"},"Mean_signals_of_replicates":"Brinsmade.Mean_signals_of_replicates.txt","Mean_signals_log2":"Brinsmade.Mean_signals_log2.txt","Mean_signals_log2_scaled":"Brinsmade.Mean_signals_log2_scaled.txt","Mean_signals_log2_scaled_per_gene":"Brinsmade.Mean_signals_log2_scaled_per_gene.txt","Mean_signals_log2_scaled_CLASSES":"Brinsmade.Mean_signals_log2_scaled_CLASSES.txt","Correlation_matrix_Class_genes":"Brinsmade.Correlation_matrix_Class_genes.txt","Normalised_data_table":"Brinsmade.Normalised_data_table.txt","Correlation_matrix_experiments":"Brinsmade.Correlation_matrix_experiments.txt","Differential_Expression":{"A_F71Y-WT":"Brinsmade.Differential_Expression.1.A_F71Y-WT.txt","B_R61K-WT":"Brinsmade.Differential_Expression.2.B_R61K-WT.txt","C_R61H-WT":"Brinsmade.Differential_Expression.3.C_R61H-WT.txt","Null-WT":"Brinsmade.Differential_Expression.4.Null-WT.txt"},"VolcanoPlots":{"A_F71Y-WT":"Brinsmade.Volcano_plot.1.A_F71Y-WT.txt","B_R61K-WT":"Brinsmade.Volcano_plot.2.B_R61K-WT.txt","C_R61H-WT":"Brinsmade.Volcano_plot.3.C_R61H-WT.txt","Null-WT":"Brinsmade.Volcano_plot.4.Null-WT.txt"},"Contrasts_overview":"Brinsmade.Contrasts_overview.txt","GeneNetwork_EdgeList":"Brinsmade.GeneNetwork_EdgeList.txt","GeneNetwork_EdgeList_high":"Brinsmade.GeneNetwork_EdgeList_high.txt","menus":["{\"name\":\"Volcanoplots\",\"items\":\"[\\\"{\\\\\\\"name\\\\\\\":\\\\\\\"A_F71Y-WT\\\\\\\",\\\\\\\"type\\\\\\\":\\\\\\\"scatterplot\\\\\\\",\\\\\\\"settingsFile\\\\\\\":\\\\\\\"item-settings/molgen-volcanoplot.json\\\\\\\",\\\\\\\"settings\\\\\\\":\\\\\\\"{\\\\\\\\\\\\\\\"filename\\\\\\\\\\\\\\\":\\\\\\\\\\\\\\\"genome2d_results/RNAseq_analysis/129.125.142.95sommi87101mlgb6hgudn2i8fe6491/Brinsmade.Volcano_plot_filtered.1.A_F71Y-WT.txt\\\\\\\\\\\\\\\"}\\\\\\\"}\\\",\\\"{\\\\\\\"name\\\\\\\":\\\\\\\"B_R61K-WT\\\\\\\",\\\\\\\"type\\\\\\\":\\\\\\\"scatterplot\\\\\\\",\\\\\\\"settingsFile\\\\\\\":\\\\\\\"item-settings/molgen-volcanoplot.json\\\\\\\",\\\\\\\"settings\\\\\\\":\\\\\\\"{\\\\\\\\\\\\\\\"filename\\\\\\\\\\\\\\\":\\\\\\\\\\\\\\\"genome2d_results/RNAseq_analysis/129.125.142.95sommi87101mlgb6hgudn2i8fe6491/Brinsmade.Volcano_plot_filtered.2.B_R61K-WT.txt\\\\\\\\\\\\\\\"}\\\\\\\"}\\\",\\\"{\\\\\\\"name\\\\\\\":\\\\\\\"C_R61H-WT\\\\\\\",\\\\\\\"type\\\\\\\":\\\\\\\"scatterplot\\\\\\\",\\\\\\\"settingsFile\\\\\\\":\\\\\\\"item-settings/molgen-volcanoplot.json\\\\\\\",\\\\\\\"settings\\\\\\\":\\\\\\\"{\\\\\\\\\\\\\\\"filename\\\\\\\\\\\\\\\":\\\\\\\\\\\\\\\"genome2d_results/RNAseq_analysis/129.125.142.95sommi87101mlgb6hgudn2i8fe6491/Brinsmade.Volcano_plot_filtered.3.C_R61H-WT.txt\\\\\\\\\\\\\\\"}\\\\\\\"}\\\",\\\"{\\\\\\\"name\\\\\\\":\\\\\\\"Null-WT\\\\\\\",\\\\\\\"type\\\\\\\":\\\\\\\"scatterplot\\\\\\\",\\\\\\\"settingsFile\\\\\\\":\\\\\\\"item-settings/molgen-volcanoplot.json\\\\\\\",\\\\\\\"settings\\\\\\\":\\\\\\\"{\\\\\\\\\\\\\\\"filename\\\\\\\\\\\\\\\":\\\\\\\\\\\\\\\"genome2d_results/RNAseq_analysis/129.125.142.95sommi87101mlgb6hgudn2i8fe6491/Brinsmade.Volcano_plot_filtered.4.Null-WT.txt\\\\\\\\\\\\\\\"}\\\\\\\"}\\\"]\"}"]}
