# Supplementary material for: T-REx: Transcriptome analysis webserver for RNA-seq Expression data
Source: BMC Genomics. 2015 Sep 3;16(1):663. doi: 10.1186/s12864-015-1834-4 (PMC4558784; doi:10.1186/s12864-015-1834-4)
Supplement: Additional file 3: — Figure S3; k-means clustering of differentially expressed genes in the mutants. (ZIP 31925 kb) [file 12864_2015_1834_MOESM3_ESM.zip › Brinsmade.Contrasts_overview.txt]

Contrasts	Total	Up	Down	TableFilename
A_F71Y-WT	4176	72	9	Brinsmade.Significant_Changed_Genes.1.A_F71Y-WT.txt
B_R61K-WT	4176	126	15	Brinsmade.Significant_Changed_Genes.2.B_R61K-WT.txt
C_R61H-WT	4176	219	25	Brinsmade.Significant_Changed_Genes.3.C_R61H-WT.txt
Null-WT	4176	282	47	Brinsmade.Significant_Changed_Genes.4.Null-WT.txt
