# Supplementary material for: T-REx: Transcriptome analysis webserver for RNA-seq Expression data
Source: BMC Genomics. 2015 Sep 3;16(1):663. doi: 10.1186/s12864-015-1834-4 (PMC4558784; doi:10.1186/s12864-015-1834-4)
Supplement: Additional file 3: — Figure S3; k-means clustering of differentially expressed genes in the mutants. (ZIP 31925 kb) [file 12864_2015_1834_MOESM3_ESM.zip › Brinsmade.Correlation_matrix_Class_genes.txt]

BSU00490	BSU01540	BSU01650	BSU01660	BSU01670	BSU01680	BSU01690	BSU01700	BSU02060	BSU02130	BSU02140	BSU02160	BSU02170	BSU02370	BSU02390	BSU02420	BSU02430	BSU02850	BSU03010	BSU03040	BSU03200	BSU03210	BSU03220	BSU03230	BSU03280	BSU03290	BSU03300	BSU03340	BSU03350	BSU03359	BSU03360	BSU03480	BSU03490	BSU03500	BSU03981	BSU03982	BSU03990	BSU04160	BSU04470	BSU05810	BSU05820	BSU05830	BSU05840	BSU05850	BSU05860	BSU05870	BSU05880	BSU06310	BSU06660	BSU06670
1	0.591247763436555	-0.482694148585335	-0.846930483034219	-0.665814635770155	-0.239152737939899	-0.265088846175997	-0.531193027441081	-0.404654925729693	0.596778401485267	0.214668725510637	-0.676911567622968	-0.834717650032997	0.802278037233913	-0.296464767483657	-0.362674582339878	-0.659032279772318	0.0739651675822233	-0.24220907666303	-0.0596230719135084	-0.512117681885774	-0.503352736753624	-0.498927401108644	-0.436629777144225	-0.502268707402204	0.780012663585122	-0.86515842187389	0.0452070783570162	0.151324031290431	0.114734282396725	0.00668006622598984	0.0154308439348673	0.171014554949551	0.186166229255613	0.73483036652013	0.551093568354263	0.340158310108572	0.866742139913071	0.487034580734795	0.7284643573603	0.743040165765077	0.785066290438838	0.787452765348544	-0.380874971207495	-0.723520278263369	-0.617964550582914	-0.603772658309483	-0.61815670837804	0.450289880401497	0.762760807820587
0.591247763436555	1	-0.304096363040142	-0.920591732444723	-0.592146123401269	-0.574364920397823	-0.389745265797154	-0.31015290310602	-0.0234010098195528	0.500631992410893	0.117226864291923	0.149742820158085	-0.2182133335275	0.819611155221392	-0.491283036291377	-0.743196839034576	-0.635664094594698	0.66661648943435	-0.499128140169639	-0.35420526685752	-0.44246072310365	-0.421460016254284	-0.498859736272883	-0.118804303292786	-0.364175998328201	0.798622599837732	-0.204694900262649	0.611471486594109	0.778926914283438	0.746550080477252	0.56732121528912	-0.551439457371817	-0.246362955251418	-0.328040495789256	0.0407785415657201	0.00300552413010842	-0.296778529829178	0.150883761505958	0.0524558934107802	0.465671518639255	0.522043463027738	0.314723391356277	0.548753300252034	-0.587285480038578	-0.60516189218521	-0.445512390523792	-0.494144171696629	-0.52012298381173	0.139301616028533	0.946242431756298
-0.482694148585335	-0.304096363040142	1	0.476431652595899	0.247555783326484	0.382333176687861	0.324456824087062	0.371076755607947	0.357305890877657	-0.333310897934555	-0.0663657830253227	0.540129908819308	0.763614904460509	-0.312863115420264	-0.0229874989652964	0.36942155513911	0.341267105225309	0.0316290702060028	-0.0981392276144769	-0.331844191203201	0.229227481784408	0.223388498672632	0.27410144557915	0.211432367022909	0.955638349720434	-0.0884173361445195	0.51097827535034	0.0877057909545573	-0.10130699012594	0.00194197093090689	0.271078810019998	0.190863406655749	0.143626385271438	-0.29691521165359	-0.168333784394768	0.0753169818416316	0.293922584339463	-0.269060371259674	-0.617660064527591	-0.191288194625868	-0.436458457645781	-0.348638098624206	-0.209960477868447	0.107113275935334	0.348626444325008	0.334373780087673	0.256488364085668	0.250697899126546	0.187599178980945	-0.524893080833101
-0.846930483034219	-0.920591732444723	0.476431652595899	1	0.74744570929925	0.566612291340344	0.466996115536545	0.529005399268236	0.140840365167714	-0.672112568212487	-0.258348688396857	0.242856333877157	0.56445984895727	-0.931685425957048	0.516625910893605	0.606279672234928	0.657913830551237	-0.403926024589799	0.490812943863623	0.300837178534777	0.595960312197703	0.579032431667127	0.628710163148677	0.357528881048637	0.495425294185234	-0.88466657570782	0.515344455564861	-0.347716649023417	-0.530345510947011	-0.484110933042986	-0.292719056058498	0.301702501765775	0.0205728938623807	0.0409379710989281	-0.392889955056972	-0.289155868917121	0.0219944542004908	-0.503772091417435	-0.228007059703835	-0.685517753430075	-0.745610116506692	-0.61825913668381	-0.758461674954238	0.620261669468662	0.784176597013096	0.645793104731381	0.665190592459485	0.686155399179646	-0.336043075423242	-0.986604970270829
-0.665814635770155	-0.592146123401269	0.247555783326484	0.74744570929925	1	0.792347901349867	0.852353962921749	0.925215429652864	-0.409740119503996	-0.982856782425002	-0.825309442880053	0.322444976815607	0.501337571598387	-0.930964998760759	0.904077629711683	-0.0557025279247501	0.0321830927024985	0.187206644182751	0.869383901712651	0.74354534395935	0.973226662887759	0.968979659338262	0.970155044794209	0.864370810293785	0.0826414121115001	-0.874994350370487	0.258638874194356	0.247648226437128	0.0362842096842864	0.0720606016082102	0.236279111581007	-0.338666697208869	-0.624642810006616	-0.511779445025449	-0.685068326003266	-0.74030627626693	-0.467163911467665	-0.58612287578973	0.271786941164949	-0.972315221974833	-0.970138375271492	-0.892110879526449	-0.969097026259951	0.933415233317325	0.993461527021302	0.976474724902386	0.990982159994403	0.995005037425646	-0.826508724382674	-0.728606071145277
-0.239152737939899	-0.574364920397823	0.382333176687861	0.566612291340344	0.792347901349867	1	0.956550057527142	0.794551041587896	-0.635196337645406	-0.843508237200773	-0.76932903778758	-0.0596252735419424	0.212062753527808	-0.699295546468289	0.863146843072533	0.0226002464995208	-0.192196997504076	0.0666319283686595	0.842866717343508	0.717987836075444	0.843086761386056	0.836884405844345	0.889600499338136	0.679844338450714	0.186417419003735	-0.552049804331779	-0.193844546149844	0.149210388642659	-0.123301221194373	-0.0607278391863619	0.198491921233305	-0.0895445388011608	-0.380370407198525	-0.414222013459262	-0.177471431949677	-0.279552735198692	0.0227631682232468	-0.0339411655680447	0.434031108596784	-0.64107066980665	-0.75290422470306	-0.525349535803436	-0.620458850831992	0.908869823387294	0.78324857535917	0.800506774847051	0.809879003999193	0.807303458660706	-0.456203576393987	-0.65062772773865
-0.265088846175997	-0.389745265797154	0.324456824087062	0.466996115536545	0.852353962921749	0.956550057527142	1	0.916148619730306	-0.691055790787026	-0.918441603568157	-0.916561265764347	0.120273942622077	0.300752663760228	-0.677305534524217	0.906243351395197	-0.233171716935384	-0.347575327065815	0.335617909483868	0.873335808336552	0.765686364389259	0.932121334152105	0.931904313044081	0.952649812144397	0.856282078725732	0.0793114244015802	-0.537775937694738	-0.128101798239761	0.410497641097573	0.154376659606141	0.210782569975074	0.435089832731389	-0.373231154014817	-0.628095257349536	-0.643484834097182	-0.391556573969157	-0.508110738369497	-0.245493119363037	-0.200171237678165	0.478076028250511	-0.754302041831265	-0.831489116679108	-0.675864452114523	-0.709734489622566	0.926235548972358	0.838873663175548	0.897275941799806	0.894683535548741	0.885786639048725	-0.644943357172547	-0.522929571520311
-0.531193027441081	-0.31015290310602	0.371076755607947	0.529005399268236	0.925215429652864	0.794551041587896	0.916148619730306	1	-0.472603239530809	-0.974968730542533	-0.925241762885014	0.473134013894479	0.581549977959407	-0.750219696694428	0.838872328463523	-0.310917091396112	-0.22423349680818	0.498969760738369	0.783190095640119	0.655214553251683	0.971758873736172	0.974570777829763	0.961272452321447	0.972468494458785	0.135065161668597	-0.633476569662256	0.221273409527875	0.560819206082463	0.337806950092944	0.390304468914996	0.573974850691979	-0.560159168853783	-0.772845340534582	-0.786711557828579	-0.723343412097228	-0.769165278813411	-0.532538163111873	-0.567556731468094	0.261328313279432	-0.913687103033275	-0.954340024769806	-0.908122471500786	-0.873113385449465	0.85851394090079	0.93007006842692	0.984836567195041	0.964889471138223	0.955750549609922	-0.80755000973936	-0.524669729771903
-0.404654925729693	-0.0234010098195528	0.357305890877657	0.140840365167714	-0.409740119503996	-0.635196337645406	-0.691055790787026	-0.472603239530809	1	0.46377427886307	0.75036196927481	0.429339057432718	0.427174433903922	0.153686002639058	-0.746459074721318	0.547907955074668	0.774820417632147	-0.336253272876775	-0.773175605844893	-0.856749907109031	-0.561284943847168	-0.567525119840298	-0.566396500671856	-0.529191747403292	0.579421570508396	0.132550877929217	0.734675767262916	-0.36968209066081	-0.257540913406452	-0.248331648580256	-0.292787537046089	0.434610628747539	0.588853385261091	0.395860302548098	-0.0259047780288047	0.276977768109941	0.217775025876527	-0.31205555177563	-0.951536673733736	0.313892524141461	0.269585998405457	0.141992524860061	0.237192615875497	-0.669449932484792	-0.325497660096043	-0.433610385295057	-0.473019779260915	-0.460928976280944	0.503439893004544	-0.0724825505720737
0.596778401485267	0.500631992410893	-0.333310897934555	-0.672112568212487	-0.982856782425002	-0.843508237200773	-0.918441603568157	-0.974968730542533	0.46377427886307	1	0.884775624745723	-0.362001805498798	-0.531038358948947	0.868319088273743	-0.900365899766033	0.145001336288397	0.0858468098970093	-0.304958435407307	-0.856568115057119	-0.722560823287325	-0.991910965629812	-0.990053700629059	-0.991494822320544	-0.917621922206333	-0.131474545870984	0.773832499042919	-0.214080801380615	-0.370854120078633	-0.139491734144931	-0.187293344633	-0.377889708752284	0.408590709192522	0.675124886504971	0.630991169747658	0.672166059387142	0.726135007284022	0.453045866200559	0.544842864260478	-0.2821515968533	0.947468404035046	0.977577229899112	0.893474340839969	0.927866025720263	-0.930425402825766	-0.981996091451135	-0.996223556960209	-0.995722383820822	-0.993881279698214	0.803189716532124	0.669576846033116
0.214668725510637	0.117226864291923	-0.0663657830253227	-0.258348688396857	-0.825309442880053	-0.76932903778758	-0.916561265764347	-0.925241762885014	0.75036196927481	0.884775624745723	1	-0.230960404066986	-0.260270187218611	0.566027102356514	-0.89445557908608	0.553227676637071	0.533501855737437	-0.597476389472021	-0.862346537428682	-0.819520022040735	-0.929379100153253	-0.936584300583227	-0.910978952623084	-0.957003684035255	0.204746256768713	0.486576026455118	0.112396014802433	-0.648480720399577	-0.462306219886027	-0.489613751960156	-0.611485202365024	0.691735254548886	0.882610564832079	0.796251974320579	0.588028477939506	0.750189599063289	0.585971339385324	0.34476775487373	-0.586530737421631	0.806045496082374	0.794407417352297	0.747964299568352	0.736999904213826	-0.863227151362823	-0.791342925905054	-0.889850072633147	-0.888081997572083	-0.874421548747133	0.849596445952263	0.26738152646889
-0.676911567622968	0.149742820158085	0.540129908819308	0.242856333877157	0.322444976815607	-0.0596252735419424	0.120273942622077	0.473134013894479	0.429339057432718	-0.362001805498798	-0.230960404066986	1	0.916860240416677	-0.262630330812525	-0.0420019149008372	-0.205159557790498	0.180560240093366	0.558644621814197	-0.129542448396418	-0.266128462098212	0.298264110213331	0.306179079385107	0.24868732897981	0.49487555441553	0.470080775787473	-0.182426876023619	0.847950044659606	0.562555843186901	0.523019652392021	0.56641127707636	0.616213067308409	-0.492354183375362	-0.422114104623924	-0.632836772726957	-0.816625290068595	-0.603523781693987	-0.563547880891468	-0.864527073735668	-0.582405551476629	-0.475015658852265	-0.515060035462136	-0.703551975264617	-0.463260669674111	-0.00164381404526853	0.397418118743956	0.431304942873391	0.35162225109214	0.341033317537888	-0.360153172892606	-0.151120105549721
-0.834717650032997	-0.2182133335275	0.763614904460509	0.56445984895727	0.501337571598387	0.212062753527808	0.300752663760228	0.581549977959407	0.427174433903922	-0.531038358948947	-0.260270187218611	0.916860240416677	1	-0.522285807509614	0.111787531273408	0.103903444542356	0.386963266121569	0.303448780844195	0.0232824133978168	-0.184085961056097	0.439448816090628	0.439149005814264	0.423803311458472	0.51144439555933	0.705274790184806	-0.395876794337026	0.871546406029942	0.33579098927272	0.20965002521892	0.279019566723009	0.434168892876103	-0.229352062213187	-0.268506078144864	-0.522162657079958	-0.737237705299101	-0.497788081677698	-0.329438416464237	-0.824318573707293	-0.626197110630546	-0.579610580166986	-0.685167804457542	-0.76338635179173	-0.594949296630626	0.200650912740965	0.589650822764098	0.573801770432525	0.502730293494436	0.499270030199886	-0.309425333707805	-0.50730994716288
0.802278037233913	0.819611155221392	-0.312863115420264	-0.931685425957048	-0.930964998760759	-0.699295546468289	-0.677305534524217	-0.750219696694428	0.153686002639058	0.868319088273743	0.566027102356514	-0.262630330812525	-0.522285807509614	1	-0.767928174247956	-0.297025247457471	-0.379414260538724	0.147092951728487	-0.741862073164803	-0.587024246471809	-0.827748016468322	-0.816094326097828	-0.840737378968709	-0.633126106565825	-0.245385008225376	0.966174856280006	-0.396470342948629	0.0886415174345741	0.285654789716148	0.250136619448391	0.0798065885515231	0.0133030533967047	0.320935504818414	0.208022191936762	0.572356696495941	0.560756883634964	0.258237028499028	0.579530054896848	-0.057431094153564	0.887210597524049	0.897114689523417	0.792276201813293	0.927536885222999	-0.832009698745617	-0.940056808981762	-0.84985753482092	-0.876164866204436	-0.891332949316846	0.641526159883174	0.908075815370475
-0.296464767483657	-0.491283036291377	-0.0229874989652964	0.516625910893605	0.904077629711683	0.863146843072533	0.906243351395197	0.838872328463523	-0.746459074721318	-0.900365899766033	-0.89445557908608	-0.0420019149008372	0.111787531273408	-0.767928174247956	1	-0.210451842672918	-0.271322756012214	0.18434990688645	0.995403970075022	0.946650439507045	0.937514534961647	0.935135734009717	0.942880116341022	0.809063452112634	-0.22187542528473	-0.732393942733914	-0.174626441160083	0.243177979312109	0.0426888863461253	0.059879022230536	0.195293961545277	-0.357070179432122	-0.652637164081136	-0.452724457116048	-0.42797950114049	-0.613304958392038	-0.380975420160495	-0.240417794005013	0.646144610715816	-0.827939603881302	-0.799061302423703	-0.666462689443914	-0.800572334629469	0.988712726998051	0.856609573213426	0.874710734971957	0.913620113461995	0.914520118553007	-0.799219559497918	-0.536611212784187
-0.362674582339878	-0.743196839034576	0.36942155513911	0.606279672234928	-0.0557025279247501	0.0226002464995208	-0.233171716935384	-0.310917091396112	0.547907955074668	0.145001336288397	0.553227676637071	-0.205159557790498	0.103903444542356	-0.297025247457471	-0.210451842672918	1	0.875633401621615	-0.905889324350207	-0.195000209249528	-0.317851376421677	-0.23551205543668	-0.257497958034773	-0.168666168733599	-0.509930070074855	0.582032236046022	-0.287619502132879	0.280441920666364	-0.88543310052168	-0.929865609366101	-0.903245595562536	-0.791811593285969	0.926045240672955	0.806984307365856	0.728151625864718	0.362991263502407	0.534656690226828	0.697657125287201	0.106715569103857	-0.512458408439434	0.159794544767205	0.0586455164020106	0.214655488619319	0.0491958254744648	-0.0931167310345899	-0.00684600403171463	-0.193461921039165	-0.168350037618684	-0.140965436964176	0.506019531561716	-0.636452032653407
-0.659032279772318	-0.635664094594698	0.341267105225309	0.657913830551237	0.0321830927024985	-0.192196997504076	-0.347575327065815	-0.22423349680818	0.774820417632147	0.0858468098970093	0.533501855737437	0.180560240093366	0.386963266121569	-0.379414260538724	-0.271322756012214	0.875633401621615	1	-0.710924663869966	-0.277334022926479	-0.406823297832438	-0.188024061355772	-0.20600268407	-0.162785446735611	-0.371597558145353	0.566639426342663	-0.417232645488918	0.665987462328288	-0.710056833414841	-0.701659758112836	-0.688405237262672	-0.647057841567404	0.678490426582494	0.608072608146169	0.573964021394852	-0.0387098067313369	0.196279517625918	0.31444583852942	-0.32826897594702	-0.716071860005922	-0.0374453783198416	-0.0719360734885545	-0.0546414914187102	-0.151743995942973	-0.165128431767292	0.0941428430775563	-0.0970371143414576	-0.085376798491669	-0.0575027198291972	0.27503344436145	-0.609957683956244
0.0739651675822233	0.66661648943435	0.0316290702060028	-0.403926024589799	0.187206644182751	0.0666319283686595	0.335617909483868	0.498969760738369	-0.336253272876775	-0.304958435407307	-0.597476389472021	0.558644621814197	0.303448780844195	0.147092951728487	0.18434990688645	-0.905889324350207	-0.710924663869966	1	0.130320214115861	0.1560320444969	0.350074801890519	0.371362405991768	0.287252130316419	0.651998801945108	-0.199535579221762	0.216052544896373	0.0509836299085892	0.996187138560685	0.979790360630263	0.991438044396599	0.967473042645334	-0.944270762156517	-0.826503664985679	-0.915973381826817	-0.568942915181688	-0.621843087969721	-0.711577423709164	-0.360372082368837	0.198935577058481	-0.305089768418409	-0.282928957314501	-0.450106188031875	-0.201233096896568	0.115379116034245	0.183818513702487	0.366839782256046	0.304318715196472	0.274107181042784	-0.51105715415594	0.43954499238066
-0.24220907666303	-0.499128140169639	-0.0981392276144769	0.490812943863623	0.869383901712651	0.842866717343508	0.873335808336552	0.783190095640119	-0.773175605844893	-0.856568115057119	-0.862346537428682	-0.129542448396418	0.0232824133978168	-0.741862073164803	0.995403970075022	-0.195000209249528	-0.277334022926479	0.130320214115861	1	0.968592497068578	0.900534254100892	0.897529571604688	0.907612871040303	0.756349943170322	-0.285012580553343	-0.723003988285489	-0.240110895517858	0.186133069769424	-0.00220076564949307	0.0075327825785113	0.127604567826821	-0.318023311039632	-0.616728543746495	-0.383573164973227	-0.365652917837782	-0.570994527671109	-0.349641282433745	-0.176848333112129	0.696659753622374	-0.786073595323271	-0.743918091209173	-0.60291391122812	-0.761104604357565	0.977650616962429	0.813672263927055	0.826102677529225	0.874065797013418	0.876524225688837	-0.77610697711482	-0.513552352476425
-0.0596230719135084	-0.35420526685752	-0.331844191203201	0.300837178534777	0.74354534395935	0.717987836075444	0.765686364389259	0.655214553251683	-0.856749907109031	-0.722560823287325	-0.819520022040735	-0.266128462098212	-0.184085961056097	-0.587024246471809	0.946650439507045	-0.317851376421677	-0.406823297832438	0.1560320444969	0.968592497068578	1	0.793622689858122	0.793231859616709	0.790291241114088	0.673573284039371	-0.511392106111309	-0.613920973604969	-0.396416189991471	0.196122391762073	0.060535653493862	0.0466215856200551	0.0988277411196241	-0.373553023202055	-0.636284719961793	-0.32416238258077	-0.28198878873612	-0.54416543285263	-0.393833740387252	-0.0636175264307026	0.837688418986981	-0.673971699526663	-0.581832873225346	-0.466222449767189	-0.638556763188078	0.894788145834866	0.665083414596405	0.693442626053912	0.754474030680046	0.756009073356459	-0.768193393844428	-0.317890542038841
-0.512117681885774	-0.44246072310365	0.229227481784408	0.595960312197703	0.973226662887759	0.843086761386056	0.932121334152105	0.971758873736172	-0.561284943847168	-0.991910965629812	-0.929379100153253	0.298264110213331	0.439448816090628	-0.827748016468322	0.937514534961647	-0.23551205543668	-0.188024061355772	0.350074801890519	0.900534254100892	0.793622689858122	1	0.999727737152877	0.995074665441058	0.935956967372885	0.0123022085558921	-0.747457808987297	0.117619176532852	0.412649890541076	0.191916105968013	0.230964064142876	0.400348165679668	-0.47128910186133	-0.73474391395328	-0.650263723373081	-0.655301400940222	-0.749060200645416	-0.497247408288411	-0.496572384605382	0.394762678004922	-0.938848625994178	-0.947506717851664	-0.867081167415063	-0.909464305228384	0.949837210085108	0.958977833599911	0.98772612556877	0.993600762000548	0.990339004423585	-0.84545014919845	-0.594496903813581
-0.503352736753624	-0.421460016254284	0.223388498672632	0.579032431667127	0.968979659338262	0.836884405844345	0.931904313044081	0.974570777829763	-0.567525119840298	-0.990053700629059	-0.936584300583227	0.306179079385107	0.439149005814264	-0.816094326097828	0.935135734009717	-0.257497958034773	-0.20600268407	0.371362405991768	0.897529571604688	0.793231859616709	0.999727737152877	1	0.993169412178796	0.943470532246777	0.00263352219759566	-0.735724669513258	0.114593445882016	0.433133733630838	0.214495443879598	0.253052310502309	0.419385456579242	-0.491262825724905	-0.749691875311799	-0.665981218775589	-0.66254170232123	-0.758226214174156	-0.511515351944194	-0.499332581254713	0.400133644879456	-0.937791118276363	-0.944779483620773	-0.869194939451277	-0.905981004021552	0.945054715166379	0.954228914327044	0.987331513741421	0.992040369052717	0.988089247510106	-0.851954139418535	-0.576641366343343
-0.498927401108644	-0.498859736272883	0.27410144557915	0.628710163148677	0.970155044794209	0.889600499338136	0.952649812144397	0.961272452321447	-0.566396500671856	-0.991494822320544	-0.910978952623084	0.24868732897981	0.423803311458472	-0.840737378968709	0.942880116341022	-0.168666168733599	-0.162785446735611	0.287252130316419	0.907612871040303	0.790291241114088	0.995074665441058	0.993169412178796	1	0.905679737695506	0.0617094123661551	-0.747304391050439	0.0863340628996312	0.35525245594867	0.119099669021536	0.163916302419442	0.355606880998016	-0.395393242684276	-0.673594779140023	-0.60895438905458	-0.590127396080324	-0.680680017716681	-0.408798684868195	-0.43861639877692	0.390658895824913	-0.914041703067989	-0.942512706586769	-0.83290080795907	-0.888963526771215	0.964882672844969	0.958373463635272	0.979899301111048	0.986923529333095	0.984563775732987	-0.791721925227201	-0.640985734565197
-0.436629777144225	-0.118804303292786	0.211432367022909	0.357528881048637	0.864370810293785	0.679844338450714	0.856282078725732	0.972468494458785	-0.529191747403292	-0.917621922206333	-0.957003684035255	0.49487555441553	0.51144439555933	-0.633126106565825	0.809063452112634	-0.509930070074855	-0.371597558145353	0.651998801945108	0.756349943170322	0.673573284039371	0.935956967372885	0.943470532246777	0.905679737695506	1	-0.0416278156984802	-0.546785538789379	0.174680578691846	0.69950899261991	0.51964109715071	0.555305994478253	0.679249316818193	-0.733139613136394	-0.899096271947422	-0.86450835508763	-0.780523736609262	-0.860684805042141	-0.690548229878622	-0.587729774560084	0.346029519971748	-0.890881610967883	-0.88607747637186	-0.895802010414719	-0.832468247423135	0.796391864318438	0.85553246787367	0.940570138481067	0.920466375104132	0.907425247893612	-0.883427317603895	-0.334485665502023
-0.502268707402204	-0.364175998328201	0.955638349720434	0.495425294185234	0.0826414121115001	0.186417419003735	0.0793114244015802	0.135065161668597	0.579421570508396	-0.131474545870984	0.204746256768713	0.470080775787473	0.705274790184806	-0.245385008225376	-0.22187542528473	0.582032236046022	0.566639426342663	-0.199535579221762	-0.285012580553343	-0.511392106111309	0.0123022085558921	0.00263352219759566	0.0617094123661551	-0.0416278156984802	1	-0.0600755551835619	0.584390011162868	-0.156810978648512	-0.296067953662914	-0.204353904190175	0.0278701782079074	0.414744240926312	0.392432749758215	-0.0306234189936989	-0.0448196317715554	0.242651474617812	0.433423971888214	-0.226367365909978	-0.778408862712451	-0.0326842555728224	-0.265415390955064	-0.186995315669902	-0.080656352104477	-0.0800899661279031	0.190505203568569	0.128669032724013	0.0603939169491981	0.0621293111098402	0.372439869866968	-0.532161337987958
0.780012663585122	0.798622599837732	-0.0884173361445195	-0.88466657570782	-0.874994350370487	-0.552049804331779	-0.537775937694738	-0.633476569662256	0.132550877929217	0.773832499042919	0.486576026455118	-0.182426876023619	-0.395876794337026	0.966174856280006	-0.732393942733914	-0.287619502132879	-0.417232645488918	0.216052544896373	-0.723003988285489	-0.613920973604969	-0.747457808987297	-0.735724669513258	-0.747304391050439	-0.546785538789379	-0.0600755551835619	1	-0.379048469827857	0.174381685649102	0.31491004776163	0.306207786112572	0.209073760858079	0.01044896803541	0.307308641247369	0.0800123914832676	0.572305193994349	0.590234597802762	0.336987789457409	0.590166714027947	-0.113478473493658	0.858090604165629	0.801389388799405	0.732361649496829	0.906926351255547	-0.773493250525994	-0.866347040133386	-0.75779754832181	-0.804099118020989	-0.823953882706253	0.679400172947313	0.834917519888179
-0.86515842187389	-0.204694900262649	0.51097827535034	0.515344455564861	0.258638874194356	-0.193844546149844	-0.128101798239761	0.221273409527875	0.734675767262916	-0.214080801380615	0.112396014802433	0.847950044659606	0.871546406029942	-0.396470342948629	-0.174626441160083	0.280441920666364	0.665987462328288	0.0509836299085892	-0.240110895517858	-0.396416189991471	0.117619176532852	0.114593445882016	0.0863340628996312	0.174680578691846	0.584390011162868	-0.379048469827857	1	0.0485307732630322	0.0417777483634503	0.0723148184846142	0.105250897097249	-0.0435330828385764	-0.0233488681570441	-0.159199239241508	-0.66801499478316	-0.393674017465797	-0.318570707992327	-0.856057289762434	-0.795747810567457	-0.391298168200015	-0.413773043238164	-0.566091091636233	-0.443601685434726	-0.0977134640416195	0.341844316578632	0.263618252587396	0.215181381400469	0.222974603684105	-0.167088604326369	-0.408397599668108
0.0452070783570162	0.611471486594109	0.0877057909545573	-0.347716649023417	0.247648226437128	0.149210388642659	0.410497641097573	0.560819206082463	-0.36968209066081	-0.370854120078633	-0.648480720399577	0.562555843186901	0.33579098927272	0.0886415174345741	0.243177979312109	-0.88543310052168	-0.710056833414841	0.996187138560685	0.186133069769424	0.196122391762073	0.412649890541076	0.433133733630838	0.35525245594867	0.69950899261991	-0.156810978648512	0.174381685649102	0.0485307732630322	1	0.958650273901744	0.977733807042741	0.980606597615024	-0.935483731867077	-0.840778448459952	-0.945257693439787	-0.578306449147387	-0.631369411421678	-0.692461163980888	-0.363943288343608	0.211498874821213	-0.351411846304914	-0.345034766320417	-0.491190882403721	-0.24742064024076	0.181847410485232	0.246495044205358	0.428949534310567	0.36539879652564	0.335063505409693	-0.531462204611165	0.375059409992952
0.151324031290431	0.778926914283438	-0.10130699012594	-0.530345510947011	0.0362842096842864	-0.123301221194373	0.154376659606141	0.337806950092944	-0.257540913406452	-0.139491734144931	-0.462306219886027	0.523019652392021	0.20965002521892	0.285654789716148	0.0426888863461253	-0.929865609366101	-0.701659758112836	0.979790360630263	-0.00220076564949307	0.060535653493862	0.191916105968013	0.214495443879598	0.119099669021536	0.51964109715071	-0.296067953662914	0.31491004776163	0.0417777483634503	0.958650273901744	1	0.994202098534772	0.909529858776755	-0.93523041385232	-0.767047475200516	-0.820467447402246	-0.519571862336665	-0.57319605443926	-0.727369851832777	-0.328199652722144	0.172015096002608	-0.181151196599837	-0.124380427858795	-0.332784119960803	-0.0797907206542487	-0.0425004820702801	0.0271872239391858	0.207648243792224	0.149450822471718	0.120187915417268	-0.442901527391654	0.582021186041743
0.114734282396725	0.746550080477252	0.00194197093090689	-0.484110933042986	0.0720606016082102	-0.0607278391863619	0.210782569975074	0.390304468914996	-0.248331648580256	-0.187293344633	-0.489613751960156	0.56641127707636	0.279019566723009	0.250136619448391	0.059879022230536	-0.903245595562536	-0.688405237262672	0.991438044396599	0.0075327825785113	0.0466215856200551	0.230964064142876	0.253052310502309	0.163916302419442	0.555305994478253	-0.204353904190175	0.306207786112572	0.0723148184846142	0.977733807042741	0.994202098534772	1	0.947718064990582	-0.922995770186472	-0.764206581017759	-0.863432362785837	-0.530848375786612	-0.566314308444149	-0.694280764713288	-0.342139785063384	0.131609061018794	-0.206442825984614	-0.177270901120599	-0.370501772295994	-0.104760214803197	-0.0127729679444618	0.0718657977275498	0.254283928669519	0.188388846065293	0.158041363449718	-0.430867681322544	0.527141770639731
0.00668006622598984	0.56732121528912	0.271078810019998	-0.292719056058498	0.236279111581007	0.198491921233305	0.435089832731389	0.573974850691979	-0.292787537046089	-0.377889708752284	-0.611485202365024	0.616213067308409	0.434168892876103	0.0798065885515231	0.195293961545277	-0.791811593285969	-0.647057841567404	0.967473042645334	0.127604567826821	0.0988277411196241	0.400348165679668	0.419385456579242	0.355606880998016	0.679249316818193	0.0278701782079074	0.209073760858079	0.105250897097249	0.980606597615024	0.909529858776755	0.947718064990582	1	-0.852528186589754	-0.757353668093788	-0.955505579905534	-0.540011648320829	-0.547109950499806	-0.575324664015905	-0.350000907145619	0.0907973905239063	-0.321083286597401	-0.367648653856851	-0.488553644543643	-0.221723674896293	0.15931196939102	0.254143904429985	0.433064992131654	0.355329213305037	0.323953500024608	-0.430230201597078	0.303470956223991
0.0154308439348673	-0.551439457371817	0.190863406655749	0.301702501765775	-0.338666697208869	-0.0895445388011608	-0.373231154014817	-0.560159168853783	0.434610628747539	0.408590709192522	0.691735254548886	-0.492354183375362	-0.229352062213187	0.0133030533967047	-0.357070179432122	0.926045240672955	0.678490426582494	-0.944270762156517	-0.318023311039632	-0.373553023202055	-0.47128910186133	-0.491262825724905	-0.395393242684276	-0.733139613136394	0.414744240926312	0.01044896803541	-0.0435330828385764	-0.935483731867077	-0.93523041385232	-0.922995770186472	-0.852528186589754	1	0.93895783038294	0.864391232324986	0.685557520464114	0.796532279071197	0.881215132014898	0.461397072251317	-0.358602758060846	0.472435258223929	0.373367961826743	0.553217494627254	0.376970604852255	-0.26640260134381	-0.309799770207247	-0.468347954352472	-0.435288311163769	-0.411520207403111	0.727665442733046	-0.365799503664041
0.171014554949551	-0.246362955251418	0.143626385271438	0.0205728938623807	-0.624642810006616	-0.380370407198525	-0.628095257349536	-0.772845340534582	0.588853385261091	0.675124886504971	0.882610564832079	-0.422114104623924	-0.268506078144864	0.320935504818414	-0.652637164081136	0.806984307365856	0.608072608146169	-0.826503664985679	-0.616728543746495	-0.636284719961793	-0.73474391395328	-0.749691875311799	-0.673594779140023	-0.899096271947422	0.392432749758215	0.307308641247369	-0.0233488681570441	-0.840778448459952	-0.767047475200516	-0.764206581017759	-0.757353668093788	0.93895783038294	1	0.867087720470911	0.748150934915481	0.893302313732033	0.871565363270632	0.508440842028506	-0.490129907418372	0.711686050897478	0.619591899564804	0.723757071374558	0.628069639482538	-0.578881201482454	-0.587366329728229	-0.71619813798332	-0.702604650051206	-0.684525596114291	0.896149836704737	-0.0714977844524017
0.186166229255613	-0.328040495789256	-0.29691521165359	0.0409379710989281	-0.511779445025449	-0.414222013459262	-0.643484834097182	-0.786711557828579	0.395860302548098	0.630991169747658	0.796251974320579	-0.632836772726957	-0.522162657079958	0.208022191936762	-0.452724457116048	0.728151625864718	0.573964021394852	-0.915973381826817	-0.383573164973227	-0.32416238258077	-0.650263723373081	-0.665981218775589	-0.60895438905458	-0.86450835508763	-0.0306234189936989	0.0800123914832676	-0.159199239241508	-0.945257693439787	-0.820467447402246	-0.863432362785837	-0.955505579905534	0.864391232324986	0.867087720470911	1	0.684051468619489	0.712938331435426	0.658180168939039	0.482197866469676	-0.178894315394745	0.578912838399893	0.615207374497708	0.699374408836984	0.48910102729484	-0.427143797373741	-0.523462698706429	-0.677768285473603	-0.614790039476169	-0.588225701829989	0.638716883334791	-0.056603354322032
0.73483036652013	0.0407785415657201	-0.168333784394768	-0.392889955056972	-0.685068326003266	-0.177471431949677	-0.391556573969157	-0.723343412097228	-0.0259047780288047	0.672166059387142	0.588028477939506	-0.816625290068595	-0.737237705299101	0.572356696495941	-0.42797950114049	0.362991263502407	-0.0387098067313369	-0.568942915181688	-0.365652917837782	-0.28198878873612	-0.655301400940222	-0.66254170232123	-0.590127396080324	-0.780523736609262	-0.0448196317715554	0.572305193994349	-0.66801499478316	-0.578306449147387	-0.519571862336665	-0.530848375786612	-0.540011648320829	0.685557520464114	0.748150934915481	0.684051468619489	1	0.943191837131047	0.864212144271775	0.951549410633407	0.116220535908239	0.831677138340899	0.758261995467737	0.924948702986042	0.812776804839386	-0.422595153242008	-0.70454986039014	-0.729964554409914	-0.701016727431964	-0.696549267354367	0.819070814348096	0.279706687962253
0.551093568354263	0.00300552413010842	0.0753169818416316	-0.289155868917121	-0.74030627626693	-0.279552735198692	-0.508110738369497	-0.769165278813411	0.276977768109941	0.726135007284022	0.750189599063289	-0.603523781693987	-0.497788081677698	0.560756883634964	-0.613304958392038	0.534656690226828	0.196279517625918	-0.621843087969721	-0.570994527671109	-0.54416543285263	-0.749060200645416	-0.758226214174156	-0.680680017716681	-0.860684805042141	0.242651474617812	0.590234597802762	-0.393674017465797	-0.631369411421678	-0.57319605443926	-0.566314308444149	-0.547109950499806	0.796532279071197	0.893302313732033	0.712938331435426	0.943191837131047	1	0.937582347435941	0.811404189968835	-0.217164204905095	0.86633456875466	0.746407079907094	0.887776756241618	0.827431715721869	-0.570299643404521	-0.722930721731582	-0.773979554922132	-0.768455794987055	-0.762450812822646	0.954647976348196	0.18849280718473
0.340158310108572	-0.296778529829178	0.293922584339463	0.0219944542004908	-0.467163911467665	0.0227631682232468	-0.245493119363037	-0.532538163111873	0.217775025876527	0.453045866200559	0.585971339385324	-0.563547880891468	-0.329438416464237	0.258237028499028	-0.380975420160495	0.697657125287201	0.31444583852942	-0.711577423709164	-0.349641282433745	-0.393833740387252	-0.497247408288411	-0.511515351944194	-0.408798684868195	-0.690548229878622	0.433423971888214	0.336987789457409	-0.318570707992327	-0.692461163980888	-0.727369851832777	-0.694280764713288	-0.575324664015905	0.881215132014898	0.871565363270632	0.658180168939039	0.864212144271775	0.937582347435941	1	0.726604147064374	-0.223164576909161	0.641129993376836	0.471104978103041	0.689398656015226	0.589311794255665	-0.300845073453761	-0.43828039229714	-0.515792240396294	-0.508693707715679	-0.49916471497328	0.854779873921906	-0.142198204819009
0.866742139913071	0.150883761505958	-0.269060371259674	-0.503772091417435	-0.58612287578973	-0.0339411655680447	-0.200171237678165	-0.567556731468094	-0.31205555177563	0.544842864260478	0.34476775487373	-0.864527073735668	-0.824318573707293	0.579530054896848	-0.240417794005013	0.106715569103857	-0.32826897594702	-0.360372082368837	-0.176848333112129	-0.0636175264307026	-0.496572384605382	-0.499332581254713	-0.43861639877692	-0.587729774560084	-0.226367365909978	0.590166714027947	-0.856057289762434	-0.363943288343608	-0.328199652722144	-0.342139785063384	-0.350000907145619	0.461397072251317	0.508440842028506	0.482197866469676	0.951549410633407	0.811404189968835	0.726604147064374	1	0.378406199284706	0.740128687166272	0.682899701623659	0.856943267210051	0.753930293661387	-0.265160355592075	-0.627851344349675	-0.601990887051764	-0.570950234461323	-0.573464732164238	0.646263176969882	0.378134000992361
0.487034580734795	0.0524558934107802	-0.617660064527591	-0.228007059703835	0.271786941164949	0.434031108596784	0.478076028250511	0.261328313279432	-0.951536673733736	-0.2821515968533	-0.586530737421631	-0.582405551476629	-0.626197110630546	-0.057431094153564	0.646144610715816	-0.512458408439434	-0.716071860005922	0.198935577058481	0.696659753622374	0.837688418986981	0.394762678004922	0.400133644879456	0.390658895824913	0.346029519971748	-0.778408862712451	-0.113478473493658	-0.795747810567457	0.211498874821213	0.172015096002608	0.131609061018794	0.0907973905239063	-0.358602758060846	-0.490129907418372	-0.178894315394745	0.116220535908239	-0.217164204905095	-0.223164576909161	0.378406199284706	1	-0.195870068346406	-0.0839240641543877	0.0143871090829975	-0.132399952891165	0.545476792073749	0.16793985841843	0.250417769973437	0.313915083437278	0.307802243091008	-0.458000150240043	0.180846896715741
0.7284643573603	0.465671518639255	-0.191288194625868	-0.685517753430075	-0.972315221974833	-0.64107066980665	-0.754302041831265	-0.913687103033275	0.313892524141461	0.947468404035046	0.806045496082374	-0.475015658852265	-0.579610580166986	0.887210597524049	-0.827939603881302	0.159794544767205	-0.0374453783198416	-0.305089768418409	-0.786073595323271	-0.673971699526663	-0.938848625994178	-0.937791118276363	-0.914041703067989	-0.890881610967883	-0.0326842555728224	0.858090604165629	-0.391298168200015	-0.351411846304914	-0.181151196599837	-0.206442825984614	-0.321083286597401	0.472435258223929	0.711686050897478	0.578912838399893	0.831677138340899	0.86633456875466	0.641129993376836	0.740128687166272	-0.195870068346406	1	0.961569422531185	0.957988120693926	0.992901072978938	-0.843405669728772	-0.968588256468403	-0.96022422005703	-0.967320348515709	-0.969967426110776	0.899411848793717	0.631836946872877
0.743040165765077	0.522043463027738	-0.436458457645781	-0.745610116506692	-0.970138375271492	-0.75290422470306	-0.831489116679108	-0.954340024769806	0.269585998405457	0.977577229899112	0.794407417352297	-0.515060035462136	-0.685167804457542	0.897114689523417	-0.799061302423703	0.0586455164020106	-0.0719360734885545	-0.282928957314501	-0.743918091209173	-0.581832873225346	-0.947506717851664	-0.944779483620773	-0.942512706586769	-0.88607747637186	-0.265415390955064	0.801389388799405	-0.413773043238164	-0.345034766320417	-0.124380427858795	-0.177270901120599	-0.367648653856851	0.373367961826743	0.619591899564804	0.615207374497708	0.758261995467737	0.746407079907094	0.471104978103041	0.682899701623659	-0.0839240641543877	0.961569422531185	1	0.948830646121582	0.955639297616948	-0.846457528873585	-0.988626387907216	-0.983447909967523	-0.972078375029663	-0.972176837169436	0.770670140372701	0.72299955190008
0.785066290438838	0.314723391356277	-0.348638098624206	-0.61825913668381	-0.892110879526449	-0.525349535803436	-0.675864452114523	-0.908122471500786	0.141992524860061	0.893474340839969	0.747964299568352	-0.703551975264617	-0.76338635179173	0.792276201813293	-0.666462689443914	0.214655488619319	-0.0546414914187102	-0.450106188031875	-0.60291391122812	-0.466222449767189	-0.867081167415063	-0.869194939451277	-0.83290080795907	-0.895802010414719	-0.186995315669902	0.732361649496829	-0.566091091636233	-0.491190882403721	-0.332784119960803	-0.370501772295994	-0.488553644543643	0.553217494627254	0.723757071374558	0.699374408836984	0.924948702986042	0.887776756241618	0.689398656015226	0.856943267210051	0.0143871090829975	0.957988120693926	0.948830646121582	1	0.944276367101617	-0.692280817607979	-0.913677025591542	-0.925392275405371	-0.902781872999184	-0.900147119102174	0.838957667361151	0.551515942118826
0.787452765348544	0.548753300252034	-0.209960477868447	-0.758461674954238	-0.969097026259951	-0.620458850831992	-0.709734489622566	-0.873113385449465	0.237192615875497	0.927866025720263	0.736999904213826	-0.463260669674111	-0.594949296630626	0.927536885222999	-0.800572334629469	0.0491958254744648	-0.151743995942973	-0.201233096896568	-0.761104604357565	-0.638556763188078	-0.909464305228384	-0.905981004021552	-0.888963526771215	-0.832468247423135	-0.080656352104477	0.906926351255547	-0.443601685434726	-0.24742064024076	-0.0797907206542487	-0.104760214803197	-0.221723674896293	0.376970604852255	0.628069639482538	0.48910102729484	0.812776804839386	0.827431715721869	0.589311794255665	0.753930293661387	-0.132399952891165	0.992901072978938	0.955639297616948	0.944276367101617	1	-0.826952729962654	-0.969824308775622	-0.937034592026214	-0.948698404927211	-0.955148957450928	0.859761557262875	0.701360050216787
-0.380874971207495	-0.587285480038578	0.107113275935334	0.620261669468662	0.933415233317325	0.908869823387294	0.926235548972358	0.85851394090079	-0.669449932484792	-0.930425402825766	-0.863227151362823	-0.00164381404526853	0.200650912740965	-0.832009698745617	0.988712726998051	-0.0931167310345899	-0.165128431767292	0.115379116034245	0.977650616962429	0.894788145834866	0.949837210085108	0.945054715166379	0.964882672844969	0.796391864318438	-0.0800899661279031	-0.773493250525994	-0.0977134640416195	0.181847410485232	-0.0425004820702801	-0.0127729679444618	0.15931196939102	-0.26640260134381	-0.578881201482454	-0.427143797373741	-0.422595153242008	-0.570299643404521	-0.300845073453761	-0.265160355592075	0.545476792073749	-0.843405669728772	-0.846457528873585	-0.692280817607979	-0.826952729962654	1	0.899812573786032	0.900974261442405	0.934444207590154	0.937075585742229	-0.748006108197253	-0.646957441141615
-0.723520278263369	-0.60516189218521	0.348626444325008	0.784176597013096	0.993461527021302	0.78324857535917	0.838873663175548	0.93007006842692	-0.325497660096043	-0.981996091451135	-0.791342925905054	0.397418118743956	0.589650822764098	-0.940056808981762	0.856609573213426	-0.00684600403171463	0.0941428430775563	0.183818513702487	0.813672263927055	0.665083414596405	0.958977833599911	0.954228914327044	0.958373463635272	0.85553246787367	0.190505203568569	-0.866347040133386	0.341844316578632	0.246495044205358	0.0271872239391858	0.0718657977275498	0.254143904429985	-0.309799770207247	-0.587366329728229	-0.523462698706429	-0.70454986039014	-0.722930721731582	-0.43828039229714	-0.627851344349675	0.16793985841843	-0.968588256468403	-0.988626387907216	-0.913677025591542	-0.969824308775622	0.899812573786032	1	0.978373667662339	0.983274692798656	0.98706132583654	-0.784827753813996	-0.764937010892628
-0.617964550582914	-0.445512390523792	0.334373780087673	0.645793104731381	0.976474724902386	0.800506774847051	0.897275941799806	0.984836567195041	-0.433610385295057	-0.996223556960209	-0.889850072633147	0.431304942873391	0.573801770432525	-0.84985753482092	0.874710734971957	-0.193461921039165	-0.0970371143414576	0.366839782256046	0.826102677529225	0.693442626053912	0.98772612556877	0.987331513741421	0.979899301111048	0.940570138481067	0.128669032724013	-0.75779754832181	0.263618252587396	0.428949534310567	0.207648243792224	0.254283928669519	0.433064992131654	-0.468347954352472	-0.71619813798332	-0.677768285473603	-0.729964554409914	-0.773979554922132	-0.515792240396294	-0.601990887051764	0.250417769973437	-0.96022422005703	-0.983447909967523	-0.925392275405371	-0.937034592026214	0.900974261442405	0.978373667662339	1	0.99395327617593	0.990739133375581	-0.829072023040119	-0.632783876790439
-0.603772658309483	-0.494144171696629	0.256488364085668	0.665190592459485	0.990982159994403	0.809879003999193	0.894683535548741	0.964889471138223	-0.473019779260915	-0.995722383820822	-0.888081997572083	0.35162225109214	0.502730293494436	-0.876164866204436	0.913620113461995	-0.168350037618684	-0.085376798491669	0.304318715196472	0.874065797013418	0.754474030680046	0.993600762000548	0.992040369052717	0.986923529333095	0.920466375104132	0.0603939169491981	-0.804099118020989	0.215181381400469	0.36539879652564	0.149450822471718	0.188388846065293	0.355329213305037	-0.435288311163769	-0.702604650051206	-0.614790039476169	-0.701016727431964	-0.768455794987055	-0.508693707715679	-0.570950234461323	0.313915083437278	-0.967320348515709	-0.972078375029663	-0.902781872999184	-0.948698404927211	0.934444207590154	0.983274692798656	0.99395327617593	1	0.999393481286752	-0.848545416877044	-0.651699024269137
-0.61815670837804	-0.52012298381173	0.250697899126546	0.686155399179646	0.995005037425646	0.807303458660706	0.885786639048725	0.955750549609922	-0.460928976280944	-0.993881279698214	-0.874421548747133	0.341033317537888	0.499270030199886	-0.891332949316846	0.914520118553007	-0.140965436964176	-0.0575027198291972	0.274107181042784	0.876524225688837	0.756009073356459	0.990339004423585	0.988089247510106	0.984563775732987	0.907425247893612	0.0621293111098402	-0.823953882706253	0.222974603684105	0.335063505409693	0.120187915417268	0.158041363449718	0.323953500024608	-0.411520207403111	-0.684525596114291	-0.588225701829989	-0.696549267354367	-0.762450812822646	-0.49916471497328	-0.573464732164238	0.307802243091008	-0.969967426110776	-0.972176837169436	-0.900147119102174	-0.955148957450928	0.937075585742229	0.98706132583654	0.990739133375581	0.999393481286752	1	-0.845379356257609	-0.67139500180117
0.450289880401497	0.139301616028533	0.187599178980945	-0.336043075423242	-0.826508724382674	-0.456203576393987	-0.644943357172547	-0.80755000973936	0.503439893004544	0.803189716532124	0.849596445952263	-0.360153172892606	-0.309425333707805	0.641526159883174	-0.799219559497918	0.506019531561716	0.27503344436145	-0.51105715415594	-0.77610697711482	-0.768193393844428	-0.84545014919845	-0.851954139418535	-0.791721925227201	-0.883427317603895	0.372439869866968	0.679400172947313	-0.167088604326369	-0.531462204611165	-0.442901527391654	-0.430867681322544	-0.430230201597078	0.727665442733046	0.896149836704737	0.638716883334791	0.819070814348096	0.954647976348196	0.854779873921906	0.646263176969882	-0.458000150240043	0.899411848793717	0.770670140372701	0.838957667361151	0.859761557262875	-0.748006108197253	-0.784827753813996	-0.829072023040119	-0.848545416877044	-0.845379356257609	1	0.262831990205137
0.762760807820587	0.946242431756298	-0.524893080833101	-0.986604970270829	-0.728606071145277	-0.65062772773865	-0.522929571520311	-0.524669729771903	-0.0724825505720737	0.669576846033116	0.26738152646889	-0.151120105549721	-0.50730994716288	0.908075815370475	-0.536611212784187	-0.636452032653407	-0.609957683956244	0.43954499238066	-0.513552352476425	-0.317890542038841	-0.594496903813581	-0.576641366343343	-0.640985734565197	-0.334485665502023	-0.532161337987958	0.834917519888179	-0.408397599668108	0.375059409992952	0.582021186041743	0.527141770639731	0.303470956223991	-0.365799503664041	-0.0714977844524017	-0.056603354322032	0.279706687962253	0.18849280718473	-0.142198204819009	0.378134000992361	0.180846896715741	0.631836946872877	0.72299955190008	0.551515942118826	0.701360050216787	-0.646957441141615	-0.764937010892628	-0.632783876790439	-0.651699024269137	-0.67139500180117	0.262831990205137	1
0.703197520888397	-0.0191262497632463	0.069949516675874	-0.277657355272113	-0.309540385495393	0.325639871750096	0.153588313881452	-0.236267572170794	-0.423776475477047	0.22466238324235	0.0828072458669854	-0.716323395881504	-0.570848343125406	0.338069976841845	-0.0064238252601405	0.130742209032913	-0.356663578402564	-0.260415795576293	0.0302803178081875	0.0580314891047141	-0.197296074793184	-0.201439968824421	-0.120724922005439	-0.312933301017673	0.032721508496377	0.446561020202364	-0.789944779217053	-0.229187984797263	-0.311258330887844	-0.283311176743489	-0.160636322353368	0.413870227643712	0.382737055616466	0.235209822930687	0.829621375675357	0.715115481110592	0.75421101922007	0.908735014022891	0.364914453280494	0.509136049701275	0.365122160044341	0.608713799552393	0.532209307832502	0.00624617330796588	-0.330249534804851	-0.288609377412323	-0.278269230484829	-0.285240920266627	0.537229236760654	0.119844170991609
0.872077276173934	0.300896096626096	-0.138065066336093	-0.556972879196081	-0.360752520642602	0.224142449727438	0.148596122507856	-0.203696871741984	-0.587027313785767	0.252452573336151	-0.0519872995959501	-0.665349827449549	-0.660289991989851	0.510028955443166	0.00472207279599841	-0.242143178460692	-0.667841211946889	0.0530350790232896	0.0411394617942397	0.132998267667493	-0.188023617379211	-0.183655436008974	-0.140780758370687	-0.193673759459558	-0.233534746123798	0.593119584287371	-0.898872087053049	0.0681131148661773	0.0313692380908343	0.0401675043498651	0.0908871588962092	0.0839496420181339	0.118839800700555	0.0234190606494064	0.722238699248377	0.542884528364009	0.491171855939076	0.885991881547466	0.543467299715611	0.50940380587246	0.421583631277278	0.588638554677964	0.570873969680824	-0.0338245110544876	-0.402971748030183	-0.296088578512173	-0.291494673665349	-0.307649360157992	0.382905319706781	0.41858547300055
-0.192564938269634	0.112061574365067	0.207528367378839	-0.0554566445208389	-0.603033453749615	-0.766523646663127	-0.831537645947303	-0.656849112396592	0.973005781461584	0.655325603846067	0.868758762502775	0.273194558596774	0.224246655329692	0.355231092712233	-0.868869577718267	0.500397620057173	0.683281701830619	-0.36426674616768	-0.879854166394983	-0.914366953972251	-0.735598476176712	-0.740359626270971	-0.740974975114666	-0.688055659304912	0.450062600207012	0.30940154015385	0.573199811133146	-0.410658666933679	-0.252545979866231	-0.2583816905442	-0.349428268833926	0.471099800440996	0.67212431853676	0.502201037785608	0.145991875669401	0.416780592155208	0.293223015743897	-0.130766706479217	-0.88140164079718	0.509822416854017	0.483691243719934	0.350136506304662	0.439243646150657	-0.812374721196298	-0.53183176931138	-0.628098966738268	-0.660804652403858	-0.649866888416907	0.63017738343098	0.115036710176857
0.387682589347386	-0.0798547190261511	0.313461633189371	-0.147727659251167	-0.649572547219465	-0.193709211349524	-0.426729528960965	-0.655135068602595	0.379407556228058	0.620187295000059	0.718838047557458	-0.433181675379544	-0.27840133530794	0.452959275259908	-0.604758664283897	0.617624865319254	0.299464496553067	-0.600590855803263	-0.582685392151077	-0.615057668267821	-0.66965960844498	-0.680128776677436	-0.594551643425169	-0.782001514346016	0.470371392380779	0.530715376939895	-0.225699224400271	-0.597475646246889	-0.583183069644516	-0.552691123985608	-0.473322605891161	0.817449393841676	0.899752884171822	0.624484494850361	0.849602301499622	0.969865859993643	0.961996754149378	0.690478281221797	-0.38015985139213	0.779100685741731	0.608492097712635	0.759465475908963	0.73423123592459	-0.530772866243744	-0.60711352870659	-0.664646036501379	-0.677791714487358	-0.672630805193424	0.959078895533928	0.0441790324588864
0.112700783804656	-0.0348090904017703	0.523541075946192	-0.052676010486311	-0.617062098748625	-0.32343479673876	-0.508150632814176	-0.589496072839048	0.67382632830279	0.586522194616435	0.770487427539735	-0.0567728988357608	0.0681607067056628	0.397254766914369	-0.738504855326136	0.638889200882992	0.481208556587225	-0.482944662426256	-0.746973374308023	-0.83217499616569	-0.670404032173848	-0.679373242587012	-0.612636994233092	-0.716257162019591	0.696313090454651	0.492031624013147	0.155586866244324	-0.485092199497062	-0.461436921340869	-0.417778276649881	-0.335053008515452	0.731460887813754	0.861030823251392	0.497223302609831	0.58885001329807	0.821816019343941	0.813578401419747	0.368721960814782	-0.709499694353587	0.681550509657946	0.49613726570494	0.565110074339748	0.627664781717187	-0.64133228102277	-0.539003996645476	-0.604250267497183	-0.647242408494685	-0.643168577823541	0.922717442088634	-0.00936444498143186
0.75393640496427	0.133845959814416	-0.419826562272617	-0.487959671518492	-0.767349792846653	-0.391253732800286	-0.574286878923821	-0.852221306673556	0.0257404802462613	0.79257720559487	0.676426772593416	-0.84118892347858	-0.843622726800817	0.644970080046336	-0.502887250322086	0.296183460199323	-0.0188786945777014	-0.577930173588448	-0.426584888611525	-0.288413151419794	-0.75943950018811	-0.765059651673048	-0.716298650932947	-0.860664950405009	-0.257228315576281	0.568010789989985	-0.647591923411409	-0.610335218859141	-0.476733894586345	-0.519173641141579	-0.623072587974486	0.626810427538635	0.724743211718888	0.778830207771446	0.952176967131112	0.871519077754098	0.718572806604687	0.894122678228629	0.148867379641047	0.865004388970346	0.871713422328619	0.971757177225789	0.841474661896466	-0.527936294208228	-0.803992584843787	-0.839932000977533	-0.794992802292004	-0.787107236680031	0.760722933174905	0.413163575231457
0.0726910933904173	0.754451520444364	-0.378296508654469	-0.519341308627145	-0.0337703113612183	-0.383817204757159	-0.100323545769628	0.154910739665395	-0.106254896609324	0.000971611859598505	-0.287506513666314	0.481610337804857	0.112821034391234	0.285611718518546	-0.0528458398304634	-0.858973813918344	-0.51883970057924	0.827749833327496	-0.0779542707493478	0.0333632402514934	0.0579250423710867	0.0789095194721848	-0.0356960669500882	0.369310592118658	-0.490186106584961	0.210295821352018	0.143084126899679	0.78041521360116	0.909547488300011	0.86612889676048	0.674339802350159	-0.884048481913422	-0.70022122032784	-0.594393990315775	-0.571938054274519	-0.630643780426596	-0.847608836947598	-0.433652269636494	0.138339249646121	-0.163612837847248	-0.00985427081606245	-0.284903391585924	-0.0875891553705364	-0.159392100357315	-0.0585078113987003	0.0742812504438687	0.0431398647003062	0.0235713583576197	-0.487942934331899	0.622887503922547
-0.778407810147908	-0.0986227317128218	0.622019907393303	0.473111478820342	0.609851712685231	0.277740208843555	0.432911675892123	0.728003119584147	0.212167912326026	-0.651276227141718	-0.479385419047625	0.939113293569834	0.958041450080716	-0.536743249039024	0.273806751886293	-0.157775225320134	0.156725797299636	0.521241880836697	0.185122282714702	0.0114135766479526	0.588789160867074	0.593324385809211	0.55527123601025	0.707820891737695	0.498816198081472	-0.423734451273491	0.778390443574265	0.552076794979176	0.425050888487867	0.484076606224091	0.612743290279241	-0.487778652284036	-0.532365050867203	-0.717051815736919	-0.871758818371244	-0.702190609163622	-0.555329783329622	-0.878349738890916	-0.413776602521155	-0.70901814125511	-0.772221577576379	-0.878638832225276	-0.697045268951208	0.3284705897237	0.676768021374468	0.702680153022043	0.635130528296922	0.626435736447404	-0.532075472479505	-0.405647052200146
-0.877625192934718	-0.394269203083947	0.796185481463427	0.67731771540519	0.405328272455428	0.141593047645734	0.15066378993814	0.401102842371201	0.603538395460132	-0.401738324894484	-0.0297055067358571	0.798693082713806	0.952045114614184	-0.537494990284177	-0.0100497003924759	0.396828597017306	0.639441252982513	0.00529132571349698	-0.0865739389543987	-0.308981824969573	0.289165039035023	0.282621941565324	0.291358067639717	0.283337333216196	0.818452367115257	-0.427419098675869	0.912768224466792	0.0363033494271862	-0.0772591165868722	-0.00890432290537078	0.152122181076881	0.0688761999824934	0.0136277160541541	-0.241383779555003	-0.572211735406676	-0.291152203799551	-0.103719181322264	-0.739851051680243	-0.764720461696506	-0.457343762870662	-0.577570684055061	-0.618708177691965	-0.50658278616522	0.105043894175599	0.502692715367283	0.429874917142897	0.371034728419191	0.376376643673091	-0.113117168750078	-0.626805295339322
-0.810605883842855	-0.18612145772331	0.0864262789237572	0.448652478182788	0.264418758400048	-0.333827764575176	-0.240769576752184	0.128397991626465	0.624789956694182	-0.159473532567775	0.10988309633961	0.679807762562353	0.628036116433902	-0.401826649852184	-0.0972212984155612	0.181706486683777	0.630228733744646	-0.00548276283162443	-0.132732917338263	-0.204645171778913	0.0999151280722367	0.0975902604752998	0.0450731192148407	0.141150914873754	0.189899065207889	-0.496903994999953	0.894703684914811	-0.0303150652697595	0.0374772191297053	0.0217742503366719	-0.0604351130772333	-0.122266335091247	-0.114951634952957	-0.0217597069944622	-0.70858321461569	-0.526422095294418	-0.517903054949415	-0.872673440335855	-0.565150173682362	-0.432962652952308	-0.332528873159223	-0.530742871007161	-0.489291470614962	-0.0695013194253316	0.30585686603851	0.210190543329981	0.201529850323848	0.215875926785197	-0.344866507458485	-0.302515538188795
-0.194425945409898	0.386001807720599	0.553878845100194	-0.170893061377942	-0.444024218899527	-0.530933432074121	-0.485775353674768	-0.267696170557143	0.802593230202449	0.387027000507084	0.492450326172507	0.648835119972629	0.550868230337574	0.377316014524632	-0.744871093531578	0.109046076230542	0.314002784784495	0.186711316669886	-0.80504365556582	-0.895441223785878	-0.468711188421854	-0.463738732224567	-0.483481874894291	-0.274296709963147	0.637238162875137	0.461390835630796	0.630044518886201	0.162545594474287	0.232569123111387	0.271265732227169	0.275368540389762	0.0438309567886206	0.285391659514059	-0.0952500952501429	-0.111062121499389	0.182727784799344	0.0889038703360967	-0.281120850653128	-0.885344804851142	0.335236133459673	0.221193959403885	0.0622153782900137	0.323391417996398	-0.685268506889213	-0.347365136616281	-0.334822930542001	-0.425735371954938	-0.435257727752386	0.461807680316812	0.209205563559963
-0.446941030190855	-0.331390110692455	0.456739447850988	0.364919934484725	-0.298899558221669	-0.409193553419193	-0.556197977417559	-0.43681266111819	0.934253131808999	0.366333660929485	0.743775006184337	0.240359738792742	0.377291615927429	-0.0247946005662241	-0.608166607558388	0.806545524261198	0.907585356715236	-0.599213932185254	-0.624562238291861	-0.745366717591427	-0.47645792103435	-0.49001013243222	-0.449694090797887	-0.566267194610055	0.694182417811976	-0.0213816128693524	0.645606312439985	-0.610774869259808	-0.562071648749371	-0.538626002078442	-0.507971195835288	0.691067834329013	0.748304898337054	0.554176434770125	0.128247283671622	0.421533955364523	0.45844145723832	-0.179338112619159	-0.902022272906141	0.27932232678863	0.191740754642473	0.173107279492497	0.180630421751474	-0.499631916064594	-0.214804026333607	-0.365377309952824	-0.387305918673936	-0.368320853480649	0.572781097898897	-0.334028727640756
-0.126722011459174	0.511924135184485	-0.540986538132425	-0.306295074253452	0.0266584498807029	-0.489087466498746	-0.243966785785858	0.055855774648774	0.0435474621646169	0.0213315266790111	-0.148884140627609	0.414840212671468	0.0811297139621571	0.110330181977731	-0.0401912859395595	-0.622602447213842	-0.210389072452496	0.54164351230936	-0.0468056284490445	0.0727673793511244	0.0286622907215759	0.0434869986332956	-0.069737721031405	0.254127930258553	-0.564783486316724	-0.049346682033219	0.281942345057094	0.483706867812942	0.652401414148512	0.584337149070291	0.34065790219112	-0.706570531337788	-0.57412985973729	-0.318799126226662	-0.618997966131905	-0.669022670700409	-0.874290900738204	-0.555186503777577	0.0832312744920742	-0.241119181998068	-0.0188538883381945	-0.305427552776945	-0.206390181091759	-0.14225640237206	-0.00719622549778596	0.0478248565097963	0.0499498673031815	0.0445898268899055	-0.54311903086346	0.448494121661414
0.611135574247704	0.0374259813748696	-0.267398341421365	-0.366909969798794	-0.786137256921522	-0.439236020778465	-0.650926399069131	-0.894483129206595	0.230790683798932	0.821759001163674	0.802078803129946	-0.743938967159097	-0.704649320851359	0.596285361263245	-0.605888724286075	0.475356202645643	0.188654387965531	-0.687906290988415	-0.538473980525814	-0.440952742823637	-0.817220026223662	-0.825913913381225	-0.767466539955562	-0.938019810912564	-0.0627979399220476	0.532213817210394	-0.471036252028706	-0.718613901956791	-0.589321738284807	-0.62087781910969	-0.701729025964748	0.761968112938139	0.862851596089384	0.857986664997868	0.939957183573109	0.932436334912397	0.804679863637588	0.815514066731559	-0.0665671423385496	0.880487463748917	0.858127684141766	0.957256270128488	0.835831801419433	-0.601386776799021	-0.800031447504964	-0.867985776468073	-0.831686516459082	-0.82012419592947	0.859212455881794	0.298493302756042
-0.295910617045461	0.409313312250278	0.216745302200102	-0.173732801653835	-0.419473570385031	-0.751573476940539	-0.657227797354819	-0.339556557536695	0.857227821681489	0.430018417260189	0.531113942133171	0.665772223137438	0.478316259835439	0.331176123733382	-0.737239452418295	0.0402042950108016	0.397811594118139	0.165077364765853	-0.781067174761437	-0.811972742973844	-0.492744822233938	-0.48679925629544	-0.540775951004975	-0.287051267023991	0.346873489552664	0.302467058730511	0.731069733625005	0.114377214894741	0.268965012625604	0.26530625209046	0.149306426544788	-0.0641974598925259	0.185248210436444	0.00376262598109795	-0.288653389808703	-0.0293051159040087	-0.1907896115277	-0.472590105959404	-0.826951577846621	0.239133473750257	0.248038943186893	-0.00109948346446663	0.215007568958114	-0.715304763880376	-0.347582339268683	-0.363315752333816	-0.426472682489498	-0.428704258192191	0.260586365070378	0.276494489947846
-0.530900166049045	-0.163213822065262	0.144804938797541	0.416224855124752	0.889602088590397	0.608351000065335	0.791059099534439	0.951126248044047	-0.4560285766645	-0.914326831831496	-0.918991652372009	0.528899477328697	0.534805780182799	-0.688575313405125	0.801622806996066	-0.46988940270784	-0.271155185817413	0.602673332343544	0.751902723165118	0.674384656274718	0.930013699334151	0.936555165698067	0.890989412967231	0.985164707804562	-0.0806176994169773	-0.637114875721911	0.266634612694773	0.643059223690227	0.486164398724169	0.511061495754447	0.604594883472677	-0.725937932917744	-0.897150064904987	-0.806681303696308	-0.854304240580342	-0.925735459441781	-0.763573096499254	-0.686170881501785	0.30750985691599	-0.939420390732626	-0.90079860482058	-0.937601682244063	-0.89282515827171	0.786241785163379	0.878691986404472	0.941558948895607	0.929817695699587	0.920906955672186	-0.93758081744372	-0.36908127506844
-0.526209790740012	-0.211248098649839	-0.015051088090407	0.430626013653432	0.895407313088948	0.563297725753696	0.739088381677736	0.896849430313375	-0.481499279017123	-0.88879543553925	-0.892657874039296	0.43220372967367	0.429681885835297	-0.715906211245126	0.833256237039723	-0.446649447954679	-0.235656502893292	0.516076679744546	0.7980626949289	0.748878536665894	0.915296505936271	0.92058488133064	0.871512908527226	0.942085040408236	-0.215930530994408	-0.711119518786007	0.227486918979777	0.549173825490379	0.418372716810476	0.425437330687256	0.479386383311525	-0.697149921476446	-0.885945413984336	-0.700252472593168	-0.842340681839356	-0.946141383890359	-0.798782715333012	-0.677722222499897	0.386096039185372	-0.950458888644111	-0.86645686136503	-0.908136745220068	-0.912435276589251	0.804316576942174	0.86871872824808	0.912170086299167	0.920077398751707	0.915790892765575	-0.984048490425149	-0.370632974431977
0.414013246779831	-0.346403881271599	0.253649293657363	0.0445049623408886	-0.284832374626653	0.283443260557459	0.0254453416951278	-0.331021472564393	-0.0917203809148872	0.250485665621736	0.320301953720457	-0.668338668453934	-0.405962833326287	0.149957391711297	-0.110390999265949	0.562597671535238	0.101883675253219	-0.615753310856828	-0.0754600187283875	-0.113402992177677	-0.271302853437535	-0.284570780878292	-0.176772498076059	-0.487147337984665	0.316896233681767	0.251405510906681	-0.515829567892902	-0.579618448225657	-0.671314942323059	-0.633157808269088	-0.474817433639593	0.761777238591126	0.685533434231468	0.511180458107363	0.849816648794166	0.840052617615817	0.948613476660992	0.79763768293605	0.050884173875427	0.497703399626793	0.324944206289888	0.597617236832123	0.467419988250131	-0.0439053320584563	-0.276736047185121	-0.324676903204127	-0.308067358429652	-0.302051438315467	0.685244236329358	-0.19053574964875
0.868499218928901	0.458456972712698	-0.298576997386092	-0.732729949816766	-0.903330306163727	-0.487751060212707	-0.602786214810583	-0.838718935281167	0.0588577781583798	0.867303042737515	0.653299126085801	-0.641627778502219	-0.736807617491086	0.871587420507216	-0.657847428112221	0.054736961810203	-0.224843903613631	-0.269291923348669	-0.60435726499943	-0.465964532841374	-0.833071726871791	-0.83122975996496	-0.802597857662363	-0.806783182109338	-0.185993084768689	0.844932139155924	-0.61750894649745	-0.307566211725072	-0.1622998289999	-0.191394282297377	-0.2958147598555	0.413708178215875	0.612964436250828	0.532277687324803	0.899830911582631	0.852972772503533	0.640574343229797	0.875830092748139	0.0556787947611259	0.965382577131775	0.935949701516494	0.976994902403468	0.974852128026946	-0.692107576416217	-0.922923174843692	-0.892147491321284	-0.88561939555021	-0.890408511317467	0.817929180774726	0.655419572831772
0.853726614703067	0.566161301595533	-0.311983893852511	-0.799257555613637	-0.948234416572006	-0.59012548976866	-0.67170771576997	-0.857900511108542	0.125341942957754	0.90929846487743	0.676885500055158	-0.541040179489159	-0.686376191388724	0.931816723434518	-0.731584024005837	-0.019653192323966	-0.238856610522974	-0.179520889616368	-0.684232261400955	-0.538334259836163	-0.875288720145132	-0.870989474504788	-0.857233395826645	-0.80202422495418	-0.198016516775753	0.896681492306006	-0.542920660110377	-0.226579575935364	-0.055831311217771	-0.0889517788217346	-0.220625867860562	0.329719163382137	0.568959362651249	0.479443241966271	0.827384745667571	0.798414304532198	0.551375183504926	0.799697766846221	-0.0057596001465805	0.97704986859677	0.961179113777116	0.955800630792002	0.991515509967831	-0.773455285162866	-0.963524887539438	-0.921532599270188	-0.923750043143625	-0.930630547129715	0.802091155515954	0.739639302241652
0.701149329651825	0.763055387116869	-0.483776456457907	-0.876393048350233	-0.940290092741868	-0.856616510677562	-0.832070538419586	-0.847367457737275	0.267741024886377	0.930377279646333	0.671216029987847	-0.269905404024847	-0.555822020967568	0.953474006134537	-0.808815920945379	-0.225526739119374	-0.221722188982126	0.030416296023699	-0.770856206220785	-0.591278209637839	-0.888892428401789	-0.878986667160646	-0.915922576912588	-0.714074869296967	-0.358683767032265	0.848396892530199	-0.293715514130625	-0.0439392557488408	0.206256968410361	0.146520760998087	-0.090675724751301	0.0537306018501282	0.359923233989529	0.35981228560557	0.506024747505873	0.496555355670107	0.164132779792531	0.471454924269855	-0.09392790238356	0.860295964723909	0.93642799205222	0.787898813541431	0.879911662177633	-0.883399119758608	-0.958367491088883	-0.907248262328118	-0.914250258315059	-0.921783425979822	0.58607499166606	0.891261967247762
-0.442251498911154	0.128419838683333	0.684700228360212	0.203112846072104	0.486343801099923	0.396553835930053	0.55899458134411	0.742046126652027	-0.0265989277091776	-0.604094417362361	-0.581661756292953	0.820187005173914	0.816398908429117	-0.30389802681103	0.269452000738284	-0.369289004251339	-0.201015323572091	0.716435112138472	0.178181467227032	0.0227285160745403	0.563447915681078	0.572986219549584	0.543745048870668	0.735801225744951	0.482694750232113	-0.11931153803586	0.473172966823094	0.757252030995176	0.597452297865981	0.673437155356972	0.845197722071035	-0.583695308266007	-0.587586897998159	-0.885908575432107	-0.671102934645683	-0.551866429025112	-0.42595632978203	-0.590277999493264	-0.243712620973893	-0.539873555227437	-0.665323932843004	-0.725441615419541	-0.486843811628079	0.311037541040012	0.548150829526006	0.64903152117527	0.562099237406273	0.540584076335614	-0.410146530299759	-0.192560632638287
0.840753325172235	0.445233170043057	0.00658777503215638	-0.671763494227108	-0.769667117835176	-0.228030346306366	-0.336852826275765	-0.604754570795022	-0.0436736168585643	0.672357967284647	0.45680328328243	-0.513858737834788	-0.551571855082673	0.798268732832813	-0.540143694089255	-0.00162758554053491	-0.345727915334038	-0.105146388892022	-0.512224529748892	-0.436141148708917	-0.651608658434841	-0.648481669570386	-0.605633566247743	-0.607094592703251	0.0388772160115807	0.871765530871841	-0.617074810588774	-0.116977523830423	-0.0623102554283576	-0.0528702561354512	-0.04970747287379	0.33566518657391	0.510419721721786	0.277936740600628	0.854784234509476	0.831232691769282	0.693662935139735	0.871404183372862	0.037979784678419	0.868733767014414	0.749539649145702	0.840620659863165	0.898582216283493	-0.548310224276341	-0.768707809397667	-0.699210781443484	-0.721325171320239	-0.734521059075967	0.80039583970356	0.557092284750403
0.485658683421312	0.858038958016113	0.0660632347346087	-0.788691599184542	-0.784246719114037	-0.66531889621134	-0.579622647716261	-0.511215287733926	0.372428908467793	0.685931622084789	0.465549432700696	0.215776891326688	-0.0466191197919612	0.874597020841934	-0.8017673653362	-0.337314750204753	-0.279643880552504	0.391403825561293	-0.822879937039834	-0.757351973554296	-0.685935248001341	-0.671546427895145	-0.710900388802446	-0.408594098856869	0.0944045232690702	0.913493576049038	0.0022774372558733	0.343307022316342	0.494877319549303	0.494101161783881	0.387501670302303	-0.159215485722513	0.17664675487645	-0.101793133880744	0.238606301270391	0.349131818668712	0.0919619599903441	0.215611047433709	-0.382820365075259	0.690415349552073	0.640536557379603	0.475339133293848	0.735638544224597	-0.830283392668868	-0.747173646263876	-0.639521811525024	-0.712214918304331	-0.733633103765409	0.545674139985876	0.79014225136364
-0.144181623554179	0.161073206200515	0.885356198200797	0.0183143775108871	-0.099913220921352	0.10545229730416	0.108482201089614	0.158927990628226	0.363829212074306	-0.0346177724626374	0.0544614793508338	0.547344223404399	0.615428438486067	0.126090215492021	-0.307896636651755	0.0762599630601431	0.0539060143573519	0.285186725163786	-0.383479210608566	-0.550363206485251	-0.0452257701873093	-0.0421934085932431	-0.0177774132292058	0.0760614312642523	0.824927577137342	0.351097944850676	0.366097421722153	0.316551732130801	0.205110019740095	0.296636877452675	0.492170426004175	0.0159053232365646	0.11891070583418	-0.389117792395288	-0.0455421963766759	0.186453606367649	0.263954860560945	-0.105162208000946	-0.612450213318384	0.114750350787749	-0.123578814888458	-0.111982592126603	0.132281169829368	-0.216372658496631	-0.00211177679598305	0.0555842383885861	-0.0460056631347311	-0.0638704514436247	0.355785239249432	-0.0692504321844642
0.871586730216036	0.210949075067054	-0.270010383652519	-0.554857876767069	-0.689077979302956	-0.160769287332317	-0.32609956531565	-0.667549029751614	-0.194269030606609	0.652070281256266	0.45959017723781	-0.829177431814913	-0.814087818096491	0.66160407715156	-0.369803585535906	0.133074254077958	-0.27239333184507	-0.378039072061942	-0.307000668686578	-0.188864676396094	-0.610095022045644	-0.612483934870376	-0.556054772446017	-0.681168249814457	-0.198553184231092	0.662056946766074	-0.797050853004119	-0.390639577923019	-0.32508639548371	-0.342664547477231	-0.373660506154511	0.493624489600704	0.579419627113704	0.535143455298335	0.971205421619973	0.860484793261228	0.744443015244162	0.990582663105852	0.277239086547907	0.824628955217953	0.770416502892546	0.916972353415607	0.833194967765913	-0.393319011528289	-0.723753790029492	-0.703300639754897	-0.677328000656818	-0.679441667686565	0.726864098357119	0.438999137596965
0.221340064239717	-0.343908234076941	-0.54135976999099	0.137785481028045	0.452725497738745	0.556148706830734	0.523552852699031	0.302232280591982	-0.84463180461439	-0.408104045594873	-0.537950319106715	-0.6322140515136	-0.544429948016503	-0.360570081044724	0.763480949453543	-0.167620312481444	-0.377826245312262	-0.123408657381927	0.820568866880462	0.911805995899284	0.493501435958918	0.489843927867488	0.507065639570579	0.31550733569534	-0.644279232737249	-0.433582964942589	-0.653790224388301	-0.0975481474769866	-0.174512192589743	-0.210404062635397	-0.208671773638147	-0.0965119902272069	-0.332854948121342	0.0334438695101077	0.0982019956794962	-0.202988829947713	-0.111105348392033	0.286622165392448	0.912656575915854	-0.343888030836527	-0.235499789894623	-0.077763445919095	-0.323665463855901	0.700334288841138	0.35553068621389	0.357759807606211	0.444193274744637	0.451233335976142	-0.48113189724443	-0.180082143586476
0.256784469593656	0.634567995532337	-0.515124174327061	-0.501718158919032	0.15709029067639	-0.0364392721846641	0.223902421614042	0.332756827950583	-0.559266104126814	-0.203898917586011	-0.579634236887979	0.178190049784205	-0.130803452826358	0.168000361954219	0.304972914203034	-0.967141047818104	-0.788938199067322	0.828627851552871	0.299676729865158	0.437995639589317	0.300827304908554	0.321015958927309	0.224424887308945	0.54039215592642	-0.70644545527809	0.105856724357595	-0.235332871763192	0.80303261466985	0.86459687775543	0.820436796942525	0.672767834520003	-0.931449499245914	-0.851859277179181	-0.655932863649323	-0.455926030493094	-0.652670189267834	-0.810529769307195	-0.208021166235669	0.574508810584787	-0.277607513719411	-0.120190365943684	-0.290792017880469	-0.180002974956036	0.177323245260846	0.0940024575935709	0.251687061093335	0.247901692710663	0.226791762729496	-0.6444650916559	0.558113895830834
0.216385127571569	-0.521412502067881	0.396543042879305	0.267573608115114	-0.0220398946602364	0.512429802844206	0.261328074088873	-0.0778637399949129	-0.165374025995128	-0.0151003686506439	0.115819660353553	-0.554683109207019	-0.227140349652711	-0.102925288086726	0.109448875631102	0.58566318356259	0.138774123872479	-0.575475482342584	0.130365749559763	0.0424579628654361	-0.0165981794048087	-0.0315560877685307	0.0818980583665287	-0.263612829094613	0.416601708770435	0.0311456727134455	-0.417827315903489	-0.519570208089329	-0.67940203957365	-0.623838528123052	-0.401851951933449	0.703304521672069	0.551707872806149	0.368538211637128	0.678107399394994	0.673865195172684	0.868468411442811	0.641550730239906	0.0696407125217737	0.248824305245708	0.055215202577378	0.357477956513247	0.217383926766679	0.194297231593511	-0.00748997012507837	-0.0615283939554452	-0.0472087322053003	-0.0405497341523088	0.504678197583275	-0.414534298978989
-0.0861972001281798	0.413032500226881	0.467830624818158	-0.138586639133556	0.317140690988497	0.340841753284559	0.537554911215465	0.650027833970885	-0.260560958170218	-0.468520596064417	-0.628569545357112	0.640172997455536	0.54189989864023	-0.0334730964906409	0.242095481474901	-0.646254151660791	-0.549232577125279	0.885731572866169	0.16558492406302	0.0860294611977588	0.469991139347749	0.485627011161682	0.443364747428201	0.704686911971665	0.221420146887053	0.141093792783753	0.156780672818301	0.915646034606504	0.791454863963615	0.851412778424615	0.973582754900379	-0.736986196591568	-0.68317998027405	-0.953224924006695	-0.516611181733218	-0.488130059879641	-0.44749604407679	-0.349138609700468	0.00995520734542725	-0.366632239475827	-0.467876687848961	-0.537097126266209	-0.277442275855688	0.237844682474739	0.351234554577919	0.513919453788307	0.429435548197052	0.399386761257995	-0.379085812345342	0.128531079974572
0.734163587496223	0.559165868040741	-0.441636247759085	-0.765896864327164	-0.97516338851471	-0.780491301603712	-0.844898428869043	-0.94923929700463	0.284038708873071	0.981076354146733	0.789881225695122	-0.475542352865545	-0.66363015345096	0.910917811961222	-0.813748071984496	0.0244651658519765	-0.0834059670624333	-0.242909188583054	-0.761185477188721	-0.596777044911148	-0.950451539431907	-0.946744540288372	-0.950308363832441	-0.871734262005419	-0.273448955404589	0.812726611917533	-0.387702655771511	-0.307607238389254	-0.0799104280953489	-0.134053530631561	-0.333098915260784	0.333632527433878	0.591725186195665	0.586106540849516	0.723515125085396	0.715892479071174	0.430068438559633	0.649912694257768	-0.0982711511049074	0.954571867109195	0.998534863047202	0.930884085000097	0.951274302194404	-0.864418884276858	-0.992630579858617	-0.982276073385216	-0.973967764727245	-0.974963135305876	0.752865003131413	0.749826959643626
0.620699782994403	0.754693578774421	-0.494232574912219	-0.840309654406639	-0.919647052309392	-0.907520206962643	-0.869936770704828	-0.842714388165181	0.334437578784808	0.922828360500533	0.687295810764768	-0.200072554292213	-0.498846544687606	0.919482859164412	-0.824504683022653	-0.216071770854156	-0.15900407752888	0.0334900486478328	-0.789318720998487	-0.612696376107704	-0.885978204003749	-0.876086647920349	-0.920576941451721	-0.70365115618213	-0.356460450614607	0.799071140181653	-0.200701005843972	-0.0452379197986801	0.217731808109699	0.154029541901558	-0.0990679222476125	0.0328200639821525	0.343260124575928	0.36118936819076	0.428022591898245	0.435170750511249	0.097309062582243	0.376787611428795	-0.148578697641314	0.818127670471971	0.910742059695037	0.736034247714311	0.832095188032264	-0.898915313700954	-0.934807039716819	-0.893432461955695	-0.900394173069411	-0.906339430869462	0.544849719553585	0.873191998519479
-0.295123122766731	-0.305333113271216	0.350334672068286	0.42911989363916	0.852436545640545	0.914257640971942	0.991224143167086	0.950140262130929	-0.657425381401115	-0.928150379716753	-0.941650612310386	0.232931430240576	0.377728185250561	-0.652978670171245	0.877710150229117	-0.313488630827381	-0.378669601082984	0.444210280826963	0.835548784211039	0.725314433362803	0.94050091950805	0.942648431188765	0.951242946063462	0.907488356277129	0.0919396225939298	-0.508429651626711	-0.0575817613190958	0.515616554216878	0.267031603554258	0.324885886800174	0.540382879504147	-0.470903220401409	-0.699307818392654	-0.736223251702857	-0.479979674339076	-0.580601183742986	-0.334685933849425	-0.283147782804887	0.431824794547485	-0.779691951634202	-0.854189262428563	-0.733207345014723	-0.727589722398917	0.893810485894706	0.844576881032665	0.918096561352849	0.904737276542309	0.892959847805551	-0.684597414825863	-0.472909226369135
-0.461503348801421	-0.17951429931455	0.0775496888566496	0.395998525455333	0.89731155787368	0.653562691389328	0.82634616049461	0.947856881323025	-0.550898393323215	-0.920602946439602	-0.950689884328387	0.427112564741163	0.440137011898635	-0.68620175762853	0.856734762164566	-0.48625510301533	-0.328166665830244	0.578187423828228	0.815542986474233	0.753576761128881	0.947223769846102	0.953455075682894	0.911904157918818	0.983755146255011	-0.155727452212393	-0.641369770796379	0.160522291215376	0.620317714156573	0.45954484709051	0.48005035839482	0.571700959377975	-0.71612724431586	-0.904535373058139	-0.781532607886167	-0.796681057198165	-0.903735201867374	-0.739842940539257	-0.607612666506498	0.41252411839032	-0.930269611329382	-0.883781962157946	-0.898823390399478	-0.880429127320282	0.8333583286305	0.875055313316757	0.940695786336734	0.938256604710233	0.929676441261838	-0.948838354867599	-0.358885944482617
-0.460455307336131	-0.437578864485245	0.255653116243074	0.574382405160023	0.956890157651195	0.881358140674824	0.959973442164246	0.970297551079222	-0.598507948375538	-0.986904719213542	-0.937092219307239	0.258743239507248	0.411962437785064	-0.803325295949892	0.941886490900357	-0.23551453769741	-0.226536060912532	0.348766815061994	0.905468359383573	0.796732858698076	0.996241658700749	0.995921721482412	0.99751543187149	0.927781032675937	0.0296852878661495	-0.707843815276531	0.0608018235362424	0.41515212470964	0.182971554849472	0.226724715857961	0.411704766089101	-0.451591216575	-0.716783436008993	-0.655141999136448	-0.599693741143583	-0.699803130635205	-0.441715023725627	-0.431683789150308	0.418853831528238	-0.906532283910146	-0.931899649568352	-0.831993196820036	-0.873411295297236	0.9564724034994	0.942724120933835	0.978460677894413	0.98248698350115	0.977908257623007	-0.807296175246317	-0.58672061636683
-0.440323628404026	-0.486513826808054	0.192824252788006	0.591691437233723	0.960288184236025	0.890768612408412	0.953302858019548	0.9420863707099	-0.629775738650097	-0.977454982741202	-0.924094540587569	0.176300790227327	0.341985693942376	-0.821183616351212	0.968964703359073	-0.199456864883456	-0.210607399387416	0.279238623079551	0.941203664279614	0.843151408318228	0.991593107641283	0.989956359892034	0.995735483677624	0.89619677339494	-0.0220158016197763	-0.741629089607909	0.0106285612679671	0.345152509327984	0.116836716254417	0.154494633469905	0.331583548508374	-0.404544333600262	-0.687228765475194	-0.586374425385048	-0.556054450361056	-0.675593801387794	-0.414764791743467	-0.388753523284369	0.47116017481096	-0.899657664465954	-0.91228060373643	-0.797770396025199	-0.871550768865757	0.980347832957771	0.938174239705333	0.962782891630701	0.977645405027579	0.975546331834633	-0.807076874743581	-0.606202000673726
-0.173143376330281	0.282357592459878	0.101296737422991	-0.0241814563020927	0.596298364106086	0.444999050222425	0.684968351031173	0.819306981593281	-0.530457179218705	-0.688879230835721	-0.881621280087202	0.529221807982597	0.404840902722781	-0.279990449908557	0.587709864791154	-0.785575307302579	-0.622534070211234	0.895537286044988	0.533153657795883	0.508137943596041	0.729267341197341	0.744824735632438	0.680073866063469	0.918385196151199	-0.170748654534624	-0.197659933418375	0.0723561057845776	0.921312521768635	0.8085091783768	0.832630854241605	0.888830755082659	-0.919789171725613	-0.959734015722801	-0.970618770894988	-0.720608219880671	-0.813143480648278	-0.763958732729989	-0.48810975755251	0.358136699204402	-0.666291721001603	-0.647136332982162	-0.731613058343931	-0.575623781064311	0.539170618145791	0.583503193539871	0.731556476128751	0.691425354694911	0.667969183462748	-0.783664885135666	0.0514904128411941
0.900053482811412	0.764895713457929	-0.165492280187971	-0.900118539861322	-0.759336404704187	-0.344006650945829	-0.331072839426628	-0.50784931359487	-0.152670427944332	0.642746707181141	0.287469526190572	-0.337882069781043	-0.528610706732745	0.910984664915624	-0.516257572220642	-0.396700761072097	-0.615944444859408	0.266178543372762	-0.497755875161996	-0.371171705084632	-0.591582480098319	-0.579228056401605	-0.583833578895121	-0.417838409128304	-0.19573266853146	0.957372157509942	-0.605736458237466	0.237224948189022	0.336939567936339	0.328727713160333	0.257224009525802	-0.0616410270129159	0.180967999258509	-0.000771958595619735	0.620356590253025	0.554104258817408	0.330539879089152	0.713693210672059	0.154130034441506	0.783166966780843	0.727991758503522	0.713559314543917	0.850301682740606	-0.573127178476572	-0.773350760067376	-0.640132075249793	-0.67377748150756	-0.696218029659069	0.569078460026785	0.822962298158506
-0.634761142213059	-0.155939864329015	0.101464031164376	0.441770670336245	0.855981830360008	0.458389338123588	0.654459273548564	0.883585862597252	-0.299769051020756	-0.853869639675427	-0.819176479451047	0.618057466299963	0.593870946349221	-0.692601647029164	0.709145927125793	-0.427104364936608	-0.140766106662747	0.569103455053015	0.658542848035732	0.584710348870641	0.861151797404124	0.867412541662904	0.809720448706376	0.929255261058653	-0.0833105076268553	-0.676538698575079	0.416585007460066	0.597194087568049	0.479396734751649	0.493600403353481	0.545838431311953	-0.718543992250771	-0.866167145694537	-0.744184307786314	-0.937359741022589	-0.974829669846515	-0.839593862661334	-0.811311521845775	0.187991130451227	-0.944577411612811	-0.874515869793554	-0.960858394365599	-0.911277532731907	0.693106309480523	0.850256165161298	0.891418127570033	0.881041868373732	0.875654565946757	-0.947626224571431	-0.363201763535718
0.754124838509857	0.149108696821769	-0.123839580211476	-0.471980057444222	-0.767552030835838	-0.264773201996469	-0.461136767306114	-0.765502781321414	0.0526247916854562	0.740843381217334	0.641212083594241	-0.735249528509937	-0.689853413572115	0.665320838916772	-0.535212469248452	0.321257912679119	-0.053260210163835	-0.498912482661133	-0.480370441414576	-0.397785259838307	-0.728777292816748	-0.734017687498041	-0.668654447929321	-0.811050271532303	0.00190093792313813	0.67516802649399	-0.616503133385115	-0.51385680612618	-0.4388217161479	-0.447298536055098	-0.465511032369191	0.64945094477049	0.757285902820479	0.644283106706588	0.989305214153092	0.960890255261705	0.853636924145311	0.932005035267539	0.0278742241513645	0.895082650372074	0.811450555177952	0.948639900928898	0.881239808503454	-0.529597451402562	-0.777388930171911	-0.789461836194255	-0.774034441620651	-0.77256661288649	0.875180513635855	0.363618949633841
-0.488655769157685	-0.149868053655169	0.0846163695701656	0.386894012399076	0.883922541708825	0.608595244364472	0.792947654221243	0.940262383443291	-0.503783512506845	-0.906061252342095	-0.932266922776042	0.480381529968455	0.477368366119033	-0.673809744516304	0.821802445229515	-0.498421491781724	-0.309934700394832	0.603344355257071	0.777230304768501	0.714089655575951	0.929766179365156	0.936645578594742	0.889596454646621	0.9826057270958	-0.143869273488874	-0.63248785532697	0.212811461725758	0.642069906189397	0.491135621111386	0.510726940977849	0.592964235234075	-0.73931382430706	-0.912981366861696	-0.795919676567134	-0.834379828340303	-0.927278098435229	-0.774003014689739	-0.653533167996538	0.367291982886852	-0.931608277450651	-0.880771048234511	-0.91557815249603	-0.882206292195666	0.798110383871353	0.865400034539958	0.931548703946868	0.925202123095435	0.916318996787632	-0.953119077594122	-0.340804470366365
-0.470565858079511	-0.4895965159503	0.122711435070485	0.599948016314156	0.971132746337668	0.845553250624752	0.917840056870325	0.929413448241401	-0.614607795489742	-0.972536018617143	-0.915984666542272	0.182323850294129	0.331077610788506	-0.839028571007554	0.973594467378431	-0.208026182843952	-0.184738204657281	0.269732249005038	0.949236916407503	0.86261618974788	0.990041721589382	0.988452105278065	0.98713554673372	0.894965588939674	-0.0810685526087096	-0.784141586226044	0.0384435907733437	0.330188549409752	0.119268878731551	0.147940495663013	0.299981084576989	-0.424480371373551	-0.707604755892756	-0.56273163398955	-0.598229622642183	-0.723994031245719	-0.475576534149098	-0.435558656515659	0.480478768512814	-0.92588862230619	-0.911882607218725	-0.816345431758548	-0.901316799412326	0.977682517427362	0.943981340234715	0.960853893634613	0.98200893145521	0.98174261752813	-0.853194393980894	-0.599995791025283
-0.509124373737336	-0.110049594954741	-0.0633715438617448	0.351735993277511	0.836973677972382	0.461117548686102	0.663024910268259	0.854976273922354	-0.438132316566889	-0.830056946803897	-0.859823202090146	0.483458903724678	0.432748768457938	-0.644551274137117	0.764403911916892	-0.514786056256372	-0.259385213445668	0.579759147250895	0.727751269403658	0.694304731660303	0.860194165447434	0.867605427469258	0.805646212560698	0.924657741971636	-0.259265282550856	-0.654561988519656	0.260797661555749	0.603405421663916	0.501492417880931	0.501454244483448	0.523202283375832	-0.761501844841153	-0.914055142920684	-0.721875579382324	-0.879350875350233	-0.977412501613004	-0.867949391505065	-0.715363479158578	0.357506850363775	-0.919181733227772	-0.81676241244643	-0.897364839575583	-0.876714426875514	0.724772894486054	0.810111355235952	0.862924821012681	0.866686233697525	0.860935006064758	-0.988892872815987	-0.277270077492709
-0.408133586110872	-0.524838162909243	0.104018752607848	0.594460151357456	0.951676620213363	0.882915036277596	0.930822635106902	0.898495558100485	-0.663062256764361	-0.953363281548129	-0.902543392121206	0.0819924843137735	0.253076324614547	-0.826829208284458	0.989292719287451	-0.170781633274776	-0.199443675331453	0.207243549296727	0.972104064385972	0.890997759667787	0.974577617375348	0.971780062691961	0.980201273507307	0.853650945829352	-0.0967105451523376	-0.769722149717376	-0.0488244865845537	0.27071206061879	0.0528857329862685	0.0815441600531064	0.242418617938162	-0.360154072619099	-0.657036970161842	-0.506380822676135	-0.507189893909371	-0.650672440250006	-0.394438575654688	-0.33986622072385	0.533308688850429	-0.883320590816046	-0.876591795369538	-0.751335948882966	-0.860149369675617	0.99423087693279	0.91941641458127	0.93276468614393	0.960241121674227	0.960826722638851	-0.807239908532753	-0.609242099621988
-0.404255289806045	-0.522963657992341	0.098364746270552	0.591263297370718	0.950354152924299	0.881804788709605	0.92994999977378	0.896749523938846	-0.666504795929225	-0.951765243408053	-0.902919006218529	0.077974664882804	0.247939891405305	-0.824785103224274	0.99010944387033	-0.173400569296783	-0.202647348436784	0.207366542392222	0.973380804199048	0.893662066423789	0.973679060166818	0.970920557454624	0.979137429603087	0.852777982897421	-0.102436365424652	-0.768723871423725	-0.0532057187535028	0.270595960566142	0.0535952072482604	0.0817222198423573	0.241314135701073	-0.361362625131688	-0.658119762900896	-0.505113385685502	-0.505403798664547	-0.65063303012819	-0.395520240615792	-0.337118534008251	0.538008506534918	-0.882012513400091	-0.87408309733099	-0.748947803079018	-0.858610584738044	0.994266023745836	0.917444441864937	0.931075784642229	0.959002200639833	0.959590224112091	-0.808191010386044	-0.606025073028148
-0.234008101591853	-0.485277101569191	-0.114016098320367	0.477561129792508	0.865174783239616	0.834056735225895	0.868618653348178	0.780483431742804	-0.779470732590889	-0.852117891362819	-0.865177852856105	-0.130606471463659	0.0150277064177472	-0.733402329675363	0.994647906083964	-0.210532699574343	-0.289131854022848	0.140739558943385	0.999807424614694	0.972561592649334	0.89809270862253	0.895432373550281	0.903589547601089	0.75815124362615	-0.30201597338432	-0.717734327434621	-0.245732282404671	0.195357350449007	0.0106917873258341	0.0187764087833382	0.13356838722788	-0.331173318585029	-0.626821038954077	-0.387879831573044	-0.369440162007897	-0.578494319541712	-0.362474602228777	-0.177457610158887	0.706082238988638	-0.784698289286663	-0.738149947486174	-0.601296249907559	-0.75841494689454	0.974043483527364	0.807982602884874	0.822521366565798	0.870911536142787	0.87314142030302	-0.783269255736609	-0.498757432409701
-0.250049746062401	-0.525519901313589	-0.247561232486061	0.491904463708832	0.829888559206656	0.735383888948563	0.758951575349896	0.683514390036532	-0.728761588276377	-0.782806118208883	-0.777089664390449	-0.197375294432399	-0.0627248704203309	-0.737618503803642	0.961759050342815	-0.1497213313224	-0.20093090578188	0.031721149550914	0.979523698909696	0.975553000066854	0.832589191960327	0.82834935338753	0.83300603385323	0.669082282531781	-0.394191902899314	-0.7695735505686	-0.234688616279248	0.0761063516288874	-0.0725750770376796	-0.0816546077337387	-0.010695301776942	-0.269652234515792	-0.567819640326724	-0.251186605195831	-0.352288475693986	-0.570799534169083	-0.376904665849784	-0.184947686832195	0.71210475128742	-0.76188065941434	-0.674178275848861	-0.552399005773694	-0.749285333186335	0.932928582934761	0.763365084708506	0.751774837964396	0.816256129694762	0.823760068567016	-0.783659172111882	-0.495858948689248
-0.218455230143596	-0.500928767113839	-0.156477472189343	0.475471588140189	0.847199337712155	0.814600739472086	0.84036868458836	0.744076813681475	-0.778749236815361	-0.825469225871202	-0.836782590985777	-0.175265297788004	-0.0282545724220176	-0.727084798284641	0.987318890138888	-0.187263888479115	-0.2721323841485	0.0972577375289673	0.99779749853648	0.9790133969728	0.873728084199223	0.87040948059026	0.879923084113164	0.721924479889565	-0.332669096344775	-0.723758627843931	-0.267405553651362	0.149658450436512	-0.0263288010123972	-0.0230295395616628	0.0814743249508577	-0.299377198340722	-0.597916411760549	-0.336934949037355	-0.339579374268113	-0.556092945891909	-0.345387662822864	-0.152562174048926	0.722026180338985	-0.764393332347161	-0.708497622931694	-0.568611530144636	-0.741816190698932	0.964297920699903	0.78606378966374	0.793317957253169	0.847527435581055	0.851292167825133	-0.769796247998374	-0.495913741820223
-0.177953419580236	-0.517751918022309	-0.243965464349719	0.457463203955066	0.799869312130048	0.765895756293599	0.775956536010865	0.664060955995542	-0.775009532121082	-0.762234782066289	-0.774971433584318	-0.263012664592824	-0.118115095814706	-0.700672449154606	0.962398627046706	-0.148913401579581	-0.245521063929746	0.0178483892102564	0.983402715440261	0.983380582583604	0.815595866714248	0.811228796638004	0.822612659602712	0.64455303828436	-0.396668258090684	-0.721997041881774	-0.313426682310417	0.0649900071019363	-0.0910527175961251	-0.0976431257953132	-0.0160449245767183	-0.240666380548565	-0.539998105403037	-0.237526197556239	-0.276523084820467	-0.50763268036272	-0.312019657669145	-0.0987185586994149	0.751977267096574	-0.713946030110342	-0.639259624259072	-0.496007920628597	-0.697792511678232	0.933516034045263	0.730946026945988	0.725684827513212	0.790677077277985	0.797152620530532	-0.736866854505411	-0.47630248800036
-0.153588664974938	-0.500614796299652	-0.261055492862129	0.435083860590362	0.786544454392793	0.759951877634008	0.771297122837829	0.654166935453887	-0.789005971679488	-0.750350098343873	-0.774485940974726	-0.27835220827886	-0.139378810286299	-0.682099011420324	0.958915159329326	-0.164071036162846	-0.265856486575644	0.0245258502625751	0.981312614700299	0.986832223476182	0.806518218904778	0.802480157022927	0.813191230644816	0.638495223470614	-0.415356983369114	-0.705063565766662	-0.335309731313297	0.0707465817931259	-0.0821491728359785	-0.0901494740477851	-0.0126145224900935	-0.247031087057999	-0.542653460701949	-0.236880321502483	-0.263416385934878	-0.500692725555354	-0.311126410348191	-0.0807561658259119	0.768681586535026	-0.70015905508919	-0.623282700674099	-0.480378527880521	-0.682061321137131	0.926971636525778	0.715596534187373	0.713613600534872	0.779203586418007	0.785265885345495	-0.732598696058123	-0.455213312569566
-0.217847497252667	-0.600633813365731	-0.148898927316978	0.532650981299332	0.818938672664437	0.820160193417096	0.80321701373385	0.674546019720137	-0.740424410214128	-0.783498512151715	-0.754076135321749	-0.266308335579103	-0.0767622111478025	-0.745631404228528	0.964376336441332	-0.0527806043588979	-0.177638441792981	-0.0496162807397764	0.982595818726565	0.958240684034316	0.825087038734431	0.818585763415846	0.842526847724183	0.627098692867943	-0.294455175725565	-0.746949620826681	-0.28918305632732	0.00487895014948523	-0.1734714447162	-0.170000860455784	-0.0558266025987892	-0.154935942618731	-0.472438022750678	-0.206282549742799	-0.242101029811231	-0.452037976111883	-0.224578942865619	-0.0830533430576621	0.698625691704281	-0.713725630358216	-0.666934145846603	-0.496063390964841	-0.705379358292221	0.952740886070924	0.758663284170586	0.74095089570719	0.803585037274243	0.811397473980238	-0.685245178943393	-0.562559946660157
-0.662865580540282	-0.273391241655487	0.55212941884564	0.561808771303366	0.857847784965096	0.673606700521995	0.802276426076352	0.959865478396359	-0.223454999137645	-0.913921037208097	-0.799184490382797	0.681331635258829	0.783113412924308	-0.719424821110918	0.664123455465552	-0.231139029439927	-0.0724765191109358	0.516465412797055	0.589881033978358	0.423364378003434	0.881661210331368	0.884536931215689	0.86783937281022	0.919338889086005	0.345193001742538	-0.580911350636505	0.452343987723151	0.574381422906806	0.361660351532898	0.426778413349643	0.62055740600923	-0.526342351939905	-0.691520295457826	-0.803072426155533	-0.796255330618299	-0.7498746092927	-0.518738798109334	-0.70037209065891	-0.0122866410191283	-0.876658696412048	-0.948543812138552	-0.942855246465085	-0.846458521386864	0.707638015710634	0.892454811841591	0.937491934092575	0.894392255125985	0.884684398000428	-0.710520105386281	-0.541684318575638
0.243502850122055	0.743956263541584	-0.320892199898909	-0.658242207433844	-0.734419747468259	-0.961014557389764	-0.848447829965906	-0.643154362846337	0.558663850319501	0.747672438421321	0.605000610991754	0.233780353970047	-0.0955989049191591	0.730078040965759	-0.816921436302924	-0.251188648314142	0.0106209118483375	0.207332064798136	-0.815012694764167	-0.694677441149281	-0.74001477254142	-0.72828089216304	-0.800684990440278	-0.495272392954594	-0.190805254322285	0.614603935877264	0.226039069177024	0.126764450929347	0.384698906562298	0.33095071291039	0.0800059476219411	-0.15518761564418	0.166324566756344	0.150306297736943	0.022619142242908	0.122064620716889	-0.194015498672961	-0.0683250461071891	-0.409210873695453	0.555541254767051	0.659048830380916	0.39223683852832	0.562784310859178	-0.874746604775814	-0.721089884086677	-0.688181167219627	-0.718854695527948	-0.724996659833316	0.33371313468337	0.747851355112253
0.0238436837202613	0.258609936395536	0.100457583734513	-0.2520036710316	-0.761423418023493	-0.840906068628048	-0.907399451540004	-0.782599302786017	0.901950210708876	0.798682075956097	0.927189310978939	0.140660485512734	0.0492500874625032	0.5436179763548	-0.952318673333535	0.414281295730693	0.542283733992198	-0.338572230415	-0.952278464827837	-0.945684758657929	-0.861004454291165	-0.863527498970873	-0.865337203464933	-0.789751080487876	0.341115679804874	0.491063903151172	0.398331499904256	-0.39300434472761	-0.206343204520323	-0.220943344132328	-0.340686956428969	0.466627302635702	0.709385226290392	0.540422904850074	0.298681817901393	0.533840178668615	0.357678961148749	0.0479913330117236	-0.790450226126685	0.676366074184644	0.655361983863967	0.523160962912461	0.618843063802831	-0.915071137765137	-0.701747082139812	-0.774075817010683	-0.80512588244708	-0.797542509677457	0.732400741615613	0.296181155455569
0.0329521457475117	0.354245490691762	0.0764021659450487	-0.315602114380966	-0.764488742515463	-0.877725049271287	-0.909547891302708	-0.754973678671034	0.889333884403952	0.793418057964607	0.886788229776145	0.209439241226394	0.0756420366777703	0.580286048633468	-0.960051079403433	0.307676855759855	0.473481009828675	-0.227693381243595	-0.964881445306747	-0.948748682481542	-0.849924239583476	-0.849775584513244	-0.864660517131499	-0.738131811320962	0.299676265340856	0.525282963245087	0.418180271066794	-0.286594563690954	-0.0886747096100162	-0.105995689789211	-0.242811254139968	0.356592857788464	0.622865648944964	0.454120226871133	0.229291616894432	0.460878060615441	0.261374477276449	-0.00356640165934659	-0.781494455523903	0.657142535001591	0.648279410586967	0.484682619025965	0.610038222277708	-0.933803083470715	-0.705873173398009	-0.759492884379342	-0.796766122519662	-0.79216673163344	0.679068092040369	0.370043829118852
0.203323434152998	0.669730516303938	-0.201106256878215	-0.594205271609698	-0.780195864267077	-0.968919279144823	-0.894619443601648	-0.700366113199818	0.674735392040565	0.793638652258834	0.710387233611773	0.237804634709038	-0.046638502910039	0.72693661982224	-0.897354110146818	-0.10242696226184	0.13467811720122	0.0977242279386273	-0.898456595906583	-0.805709184132788	-0.804936743534884	-0.795933636272916	-0.853385798230961	-0.586103363748109	-0.0419998834822825	0.630824402981547	0.284116595865026	0.0211773881993742	0.268863637851577	0.225723581427807	0.00303578327318186	-0.0122950736344834	0.308939736666369	0.235115614660644	0.0936410123611613	0.237468540054864	-0.0565915739790311	-0.0404542584267218	-0.537778504804675	0.617592774802011	0.685946570636331	0.441281531586588	0.610878424127164	-0.931786015117302	-0.751742899998119	-0.739382281244256	-0.775425693361152	-0.779390714223096	0.460653215800813	0.673818538431478
0.167825186261973	0.668126018605985	-0.224282563212783	-0.577534022005787	-0.742405236677798	-0.969292702855994	-0.881588453325693	-0.668238203796976	0.667335034725274	0.761183133570261	0.678286247480017	0.268406597303655	-0.0257044026120566	0.695134103571945	-0.867810433685823	-0.128981777309151	0.134218317052067	0.123470093550713	-0.869951028747341	-0.775349220817276	-0.770582995782051	-0.761154009253958	-0.82426150713032	-0.546538731728813	-0.0695506134301801	0.590497857563499	0.311704913733481	0.0457844202490034	0.295803197129946	0.249773940824556	0.0189927831963264	-0.0547041496398118	0.261874675984756	0.209052943204907	0.0370118962232037	0.1767660861847	-0.117849772573326	-0.0926328723157055	-0.526079901493042	0.569376949421971	0.650977970709201	0.394134524706562	0.563332531701615	-0.906224634071623	-0.716112451596393	-0.703803775459389	-0.738313213441193	-0.742002593411021	0.402952683137755	0.66613241167188
-0.475716188482256	0.134643659147008	-0.00729749750781596	0.176351896067819	0.677382519248656	0.264062137802306	0.515576468716835	0.777814701085611	-0.28579993149463	-0.695627891155884	-0.767640109275699	0.666704799843913	0.529491243319715	-0.454609548823317	0.553763360527168	-0.636786764181651	-0.305265370914622	0.752367923602878	0.501952600151661	0.473549982402726	0.719639442663475	0.731914415164592	0.649486371521526	0.882220225010666	-0.201656787167199	-0.453718123097353	0.374947101849778	0.761871723188446	0.701115608649238	0.702784668205993	0.693129105734521	-0.876516797189226	-0.932564317254716	-0.822169695408341	-0.936034500339701	-0.982283660931297	-0.940218965150214	-0.78417090355366	0.192335996779364	-0.809124060712136	-0.714237369560179	-0.868986578331814	-0.754109432549876	0.508351884038052	0.667296874953971	0.750515228238546	0.727693426560059	0.715581303582916	-0.911559589820952	-0.0846579017753439
-0.577766032171997	-0.227710375137681	0.185904424195608	0.479161052107777	0.916157548399913	0.634623279714482	0.802970333130208	0.961551148027498	-0.428269612739177	-0.935881211228121	-0.908013559851455	0.532900526620159	0.564776019315123	-0.735635400230929	0.812336428781816	-0.406229244709844	-0.212148959366813	0.553361249480409	0.761652721109524	0.67043260311051	0.944479313562191	0.949507577184725	0.909842809585155	0.9800719456311	-0.0313892391864372	-0.679593554798333	0.298295957262441	0.597208205940438	0.429893524950881	0.458561448509236	0.566253438112856	-0.676959871124991	-0.863460840938194	-0.779924818865355	-0.853911923517968	-0.913145006899483	-0.73127558234912	-0.700157901889514	0.275206126630077	-0.958611507914041	-0.928809024732038	-0.953462658870923	-0.918935827397685	0.80643590742254	0.909325919703117	0.960133361612987	0.949328851405852	0.942133238345741	-0.927281847940415	-0.433644519414753
-0.586167850114198	-0.148322949137978	0.131988896979073	0.424000613020334	0.87147707745204	0.529289670423342	0.722445218967124	0.921896795070883	-0.37206226946582	-0.884933153228484	-0.871432781636653	0.589368979615329	0.576568747799217	-0.686153669311516	0.749771515619216	-0.457421375330356	-0.209874156709011	0.600308206665826	0.698076339644756	0.621085008489037	0.895786587567033	0.902485310584803	0.849677393637032	0.963178932263812	-0.0751049833612737	-0.650192256876322	0.351189235753945	0.634365326399342	0.497129212204328	0.51747641471404	0.590712060061363	-0.733151092222941	-0.888717665404658	-0.788588317817361	-0.905336937558958	-0.956541138072825	-0.809346307616407	-0.757882578950454	0.238743165365546	-0.943330587175784	-0.890416483648181	-0.955721111268625	-0.902333909981191	0.734197017195336	0.864433578015796	0.918696427238229	0.905705207286843	0.898084741227292	-0.944081515833384	-0.360255814498667
-0.612486571565747	-0.287107037661096	0.12606071109683	0.524869618667395	0.934057004358234	0.615817582243117	0.774669662246412	0.93798915977973	-0.413463955541086	-0.933204156381101	-0.883512958973601	0.497031283346511	0.536431134306041	-0.778104305830291	0.828761341474748	-0.357531141805891	-0.151456936491476	0.482487838107291	0.78448310424742	0.699779144279266	0.942564917711959	0.946136016966445	0.906749278251006	0.954647487529658	-0.0718274378862289	-0.745607580884955	0.31062259436556	0.523696961695049	0.366433102005758	0.387490694697449	0.480076947794122	-0.637704927946433	-0.839921393246296	-0.709881420750244	-0.858301800499569	-0.924112178904634	-0.740472562913166	-0.717321168072369	0.286914915666014	-0.978652494333818	-0.928299059034959	-0.953177644260724	-0.948048032395088	0.821258401151546	0.922072579222332	0.954912079021104	0.954442530691692	0.950764602858971	-0.949027807828121	-0.470927392020915
-0.641677187654519	-0.387153683646872	0.237033818480834	0.60997119157702	0.969676268920864	0.710065043349199	0.836397615664821	0.968020243808246	-0.409276355777272	-0.975301643582211	-0.885001478404862	0.475144128415629	0.57130487939659	-0.835494254148164	0.856919809711128	-0.258208134051788	-0.0996385181874348	0.412205245793222	0.809937173269821	0.697368700305253	0.973455928035918	0.974624945064071	0.951503603363727	0.951151612041308	0.0387888681741309	-0.774940641016466	0.309105988266748	0.464226408371719	0.273736142139648	0.307768983727355	0.444652139959785	-0.54505796672887	-0.774917070588456	-0.687444935364758	-0.80850388200227	-0.858820841491337	-0.6328265785243	-0.679628678954056	0.255389582946744	-0.985159822899708	-0.970498937875736	-0.954479538258107	-0.960946633852557	0.86855441243475	0.965746452969376	0.988127016676116	0.98553921670172	0.98285512294311	-0.897317434559845	-0.573922636785175
-0.434889543237153	-0.53779652701692	0.090114749651644	0.61184800703328	0.959528344804953	0.865708069000962	0.915084132033908	0.894503624006063	-0.642662785216786	-0.954004901088395	-0.893046419115298	0.0929869053434364	0.262112822862457	-0.842843094634485	0.987547168339427	-0.158954486534764	-0.171780513334502	0.194443096386751	0.970867198873101	0.890273299063791	0.9741489670288	0.971073592177185	0.977627176234224	0.850786678060806	-0.103551774043638	-0.794102554693061	-0.0227078455345405	0.256254777859219	0.043736179681339	0.0699385262732587	0.223816336072837	-0.357701865896081	-0.656227678555296	-0.492389958140006	-0.527447132319847	-0.667782309500461	-0.412782896980507	-0.366940504591653	0.521058052644419	-0.897102090347499	-0.882340148705766	-0.76387916407818	-0.877106708599468	0.99224348097147	0.92708021030471	0.934536960636103	0.963941944549654	0.965595403160131	-0.821106968572497	-0.620449753309631
0.669802298432055	0.704893916127709	-0.493803554083022	-0.831698204288697	-0.948666145309817	-0.879110796108513	-0.872482442201952	-0.887703924664624	0.315326900224387	0.953272595343564	0.725368985845414	-0.2957805701525	-0.565204705789967	0.929931292995213	-0.827742322657088	-0.148349186971298	-0.143266981267318	-0.0521045538155738	-0.785890664882084	-0.608609229508623	-0.916630230075115	-0.908492150033619	-0.941066537550426	-0.764742102988695	-0.345319334695634	0.813202440153352	-0.269540681042475	-0.127708853436522	0.128492697794849	0.0660977975565011	-0.175173561079685	0.124556469988338	0.422005817614884	0.437373057456429	0.52786854883866	0.527070002154975	0.199883117159162	0.471028977131683	-0.125189462965651	0.871335498176447	0.952054199100825	0.80874571580793	0.880509232577563	-0.897019424174966	-0.965965697955433	-0.9332994820287	-0.934689648016941	-0.939145688414079	0.61323837833328	0.849689458530279
0.808003063302929	0.671167522793554	-0.276159794969798	-0.846135511509159	-0.973009264245131	-0.675424055953871	-0.719315364081652	-0.845892388427852	0.207517824513026	0.92570373004996	0.684252741861566	-0.394896730888344	-0.585701425957357	0.974748021358757	-0.802091847278242	-0.094494312408253	-0.245404472444877	-0.0661955183662942	-0.766044556428218	-0.624084594378626	-0.896505955860835	-0.889591758915387	-0.890720064773794	-0.770226388546501	-0.167077662620967	0.942294655492021	-0.433009445841056	-0.119652244441446	0.067711981858143	0.035580105689267	-0.111804471300886	0.232294936679854	0.511515076493216	0.391582032791484	0.725870943689467	0.727032782506424	0.454216643669589	0.692665214817743	-0.0977461511834528	0.966886934932937	0.9545720167616	0.901236038642613	0.987129875252525	-0.846591410555469	-0.978858026240907	-0.923385988988884	-0.939465907362913	-0.949209886403085	0.778991937395532	0.804308631290683
0.257863099889068	0.0841459089587754	0.705725727190786	-0.0987547313931083	-0.113091184891301	0.392472967792837	0.319535000192569	0.134883039177765	-0.0963489372113136	-0.0440367830918809	-0.076464244333625	0.0314239747257177	0.171362422248613	0.190055907869223	-0.0824308651856525	0.0440615006070003	-0.248429605359198	0.156152281667561	-0.122440667861433	-0.237418863265819	0.00777621361369328	0.00872511238993374	0.069075543614044	0.0341845814764007	0.595796024204281	0.43125492773201	-0.198934896946282	0.205753049246934	0.0453579864481419	0.133507837152683	0.368731901366115	0.137887043888439	0.163492684480645	-0.28134035839224	0.34448197582819	0.423901920633911	0.531696153918163	0.384972749289718	-0.147729852564837	0.241914669836801	-0.0147038473591789	0.141704243780387	0.278949500055717	-0.0122929089721755	-0.0582400365208185	0.0235181788570293	-0.0456140988333008	-0.0648990288611373	0.430278027891111	-0.030679664443864
-0.495587776349487	-0.201168773778911	0.351537705444956	0.443325777660357	0.884405788268259	0.738099289875048	0.887730074459789	0.993324805574342	-0.469697478587659	-0.944633643272482	-0.932518698378049	0.524702226281827	0.590489886296512	-0.680606400923598	0.797386868913202	-0.404065308286317	-0.290545666635538	0.594532031477405	0.73790876622607	0.621239463087964	0.946373700248048	0.951761765869827	0.927514299906683	0.988085037684678	0.104292740754986	-0.564447624234473	0.227714078170276	0.650888286236645	0.443327254375621	0.493428585725547	0.659290973085715	-0.644954169231758	-0.825559725648199	-0.850239442799346	-0.756313373748193	-0.801851973779013	-0.594561756294364	-0.587643768691001	0.256409079621819	-0.892174858016602	-0.925869550070735	-0.908606747664999	-0.841815060661664	0.807176212220961	0.889459026771445	0.962878809275453	0.935691586861293	0.9234301010141	-0.819051812924007	-0.432275063969084
-0.741004991415086	-0.666598374032656	0.37190209651913	0.722287135428339	0.137105606987306	-0.127800509453074	-0.264047491885187	-0.116153202928593	0.74500770362679	-0.019840061845389	0.438659909489126	0.255471526915138	0.466377109633717	-0.468563855939692	-0.187083006391568	0.839705672137506	0.99327772336011	-0.652214142189423	-0.199859354629243	-0.342627255280985	-0.0835700605341047	-0.101120621678128	-0.0626699566934809	-0.262809279713178	0.575876568165826	-0.500271241514171	0.720101744758186	-0.646657610591316	-0.656446438918174	-0.639511347142248	-0.585860251290305	0.606115440107771	0.515523056600787	0.48814781397471	-0.144942659412645	0.0895990811057929	0.22931926572009	-0.422385347247122	-0.7037002860379	-0.149665648269554	-0.181248538893512	-0.16963880189994	-0.26106522357783	-0.0797525528176559	0.200085128645266	0.0122224052007935	0.0218707407001697	0.0492208401595169	0.171431851419664	-0.667050466707221
0.31988011749867	-0.292854714875245	-0.184847563700571	0.101245030560257	0.450997783645002	0.783438581656193	0.732614612532357	0.434469493005921	-0.924795225758574	-0.488191588976772	-0.641914007797035	-0.5707851962166	-0.421096326789069	-0.300933505369677	0.771184310232215	-0.196513865495504	-0.533491856478944	0.0143409433263169	0.804269109394578	0.835248348392936	0.557715663178743	0.555475789556867	0.597459411452367	0.404344762247357	-0.360391277605024	-0.25063619115862	-0.733855897970167	0.0666483754026349	-0.0981001143842043	-0.0889367720378207	0.0328371503949319	-0.0948162109369665	-0.324450036118275	-0.174673924011942	0.203979510617909	-0.06302939113731	0.0881895121766742	0.426948261541882	0.860831552648554	-0.285126395975708	-0.300185639623914	-0.0725888152291769	-0.241337518702794	0.739864864864865	0.380229430782067	0.431080376539393	0.481040823091974	0.477279454530652	-0.335118515788773	-0.203399942004735
-0.744902654377432	-0.963442174547376	0.42485503913656	0.984901212258198	0.752187687873249	0.653065734599162	0.527616169103217	0.522095996424093	0.014519223206833	-0.67975513751474	-0.291933079997302	0.0902483530860715	0.438728037967288	-0.928728939436002	0.587034122194586	0.615267478587073	0.589601746061058	-0.459506736305795	0.572107005142754	0.395229111514672	0.614943557789603	0.596933187026082	0.658152093805243	0.342211706113721	0.433394018150999	-0.879141649692605	0.359941233333903	-0.397639669554975	-0.595345146321369	-0.550313882196008	-0.34652511266503	0.350908043057824	0.0421340054425233	0.0856037608751449	-0.28148234467471	-0.220452958673255	0.103743990053783	-0.367687800712039	-0.0979694510141293	-0.656163657333574	-0.72055109239527	-0.548979646215581	-0.725951172958963	0.686112807489011	0.776602972997597	0.640544104906915	0.670854778046294	0.692194046671624	-0.316370686788794	-0.993389380630496
-0.0260760308704518	-0.653902906046472	0.295674508888147	0.499858754325661	0.555070792872412	0.919480304615598	0.775213953974901	0.4934571998812	-0.595549106576894	-0.588253541246461	-0.5006358033649	-0.394957724602312	-0.0696813913692547	-0.545310036266373	0.706870157689094	0.256432927799617	-0.1001424907227	-0.253440830084967	0.715228926541188	0.618205241632058	0.588722542217393	0.577347121028794	0.661812615738604	0.34431877424808	0.174069327698496	-0.417081258200768	-0.405147615578408	-0.1753063390531	-0.420588511175719	-0.366740982797809	-0.116745577627489	0.248012771137287	-0.0398908737260789	-0.0638394378633992	0.201711522423723	0.0851549661561773	0.370088554285529	0.300642463197358	0.451251595505573	-0.346689877568462	-0.474289874660897	-0.177767677955746	-0.347379662777665	0.760588892222334	0.537932572210074	0.519457802919432	0.549214314385956	0.552864633898432	-0.146145206627341	-0.619333290665551
0.297750675323699	-0.418508096979447	0.171303382667886	0.19718134507988	0.3029451133602	0.802555020080105	0.656683667467196	0.303113213427225	-0.680704606703532	-0.364839727307063	-0.402703354255281	-0.569637770771203	-0.308156071878521	-0.247142880215011	0.558068897761305	0.128767702319141	-0.310126437468588	-0.201273094237154	0.579772811664272	0.538434516603887	0.388823650329804	0.381051256481925	0.464341382412834	0.187684864662983	0.0456920715538154	-0.119860776842298	-0.651565392208617	-0.134614480405977	-0.339351060146765	-0.29506852460014	-0.0817937628623758	0.242408705363435	0.025341023196855	-0.0207203828043203	0.432663086922451	0.273824123810266	0.479804250144508	0.567142125856571	0.556693097357684	-0.0829057571897849	-0.212892090870041	0.08410967394156	-0.0631054952443188	0.586434762887476	0.272987371233597	0.29346376197683	0.320856039368103	0.318588955477289	0.0295936263108737	-0.341648049113854
0.834287718670023	0.628571399756887	-0.0860864923647993	-0.803679004742868	-0.893042557541624	-0.467511080935062	-0.526906583958069	-0.709541559981325	0.0988569424856052	0.805118400671439	0.559943568168676	-0.38864883638121	-0.521552599565836	0.928810192301042	-0.705517724453176	-0.100474067350109	-0.335492862972151	-0.00779107668158104	-0.680912126164516	-0.577016601380467	-0.782145343919675	-0.775418997621459	-0.759120550702385	-0.665779992490535	-0.0285909823677829	0.96503650303898	-0.500314712373421	-0.0408181171139928	0.0793072653401152	0.073049547900908	0.00553070678734147	0.231520190132236	0.481229780209397	0.265774924637856	0.764898953648821	0.767291897834471	0.552635755231215	0.762569667115522	-0.066288755877976	0.930415780241493	0.852488199060979	0.857039482995414	0.962869827362442	-0.731576180118768	-0.889289070905288	-0.811420193029825	-0.841300362195082	-0.855861043919833	0.799457216473664	0.725309337202804
0.193682252243312	0.599616585229378	-0.767336030635206	-0.540796010017781	-0.334518212905684	-0.724516173466018	-0.549817365823404	-0.349789859383919	0.0917013320056185	0.401783521761401	0.178529371839555	0.0653712402213519	-0.291222062900672	0.413308829093449	-0.295200112421896	-0.505226143061424	-0.200992933999834	0.293046771495395	-0.267204132643295	-0.0777900290365381	-0.336129086792772	-0.323266973810994	-0.421720147057788	-0.143937067464102	-0.708512586726569	0.203637635895215	0.028342320229186	0.214885112994617	0.461276817942766	0.368369540714238	0.0569940731807533	-0.447835853207898	-0.25863983726727	0.0390002269110712	-0.225092251358241	-0.306929080271794	-0.598039193033304	-0.194288755298623	0.128942415486211	0.147038219112901	0.388831710251696	0.124689191499148	0.169709493344013	-0.413506424919416	-0.385544452134757	-0.349067023085684	-0.326022484378101	-0.327278892288879	-0.217674872314344	0.661569820571107
-0.525224929013193	-0.405649728434724	0.364285273958813	0.587086890637651	0.949814285870043	0.854260278042189	0.945363655276173	0.992408580170246	-0.506496761085628	-0.990925032664777	-0.919531242945559	0.38303763887723	0.531076164557146	-0.797380638269205	0.883908559770361	-0.232041242314984	-0.188544005266917	0.401732206828058	0.83514700995268	0.703945331667901	0.987334843883898	0.987770617868845	0.986307639968593	0.945638132616458	0.136983606262907	-0.681754599469578	0.169520960206923	0.468691399379887	0.23214910330556	0.285230192949056	0.483550857220869	-0.474017207434188	-0.717968824316275	-0.714343450928521	-0.659130585818174	-0.717549743837296	-0.456950422614248	-0.508054960361214	0.301194655118181	-0.913873222078662	-0.959630965946396	-0.878929915688614	-0.88066601396668	0.909441017712563	0.950609272774093	0.990434052187902	0.979898757175574	0.973510101603693	-0.786555857019569	-0.593857285698015
-0.363923504019081	-0.467334487878315	0.0656802457842041	0.538456112256216	0.937071155031247	0.870693055187541	0.932975460383665	0.900029877227443	-0.701837611230229	-0.944369716246386	-0.926050025790306	0.0767249624601728	0.224868683730268	-0.789653073184104	0.992213532570682	-0.236574143910865	-0.263145663538759	0.259045410454635	0.975807442658059	0.907218811570673	0.97302954084696	0.971699859743893	0.974695401515389	0.869701252186707	-0.146341800741829	-0.735552814385581	-0.0843553857267352	0.320120559328937	0.109146777318313	0.134669980850072	0.284410661577765	-0.412719424849205	-0.698466144673774	-0.540025064992363	-0.511237819104804	-0.669230512971783	-0.428877214176356	-0.3267907770563	0.574202155162227	-0.874244335184412	-0.859508298230275	-0.743591458084757	-0.843656274289777	0.987866957949555	0.900289187671398	0.926220370485783	0.953054809708352	0.951868585804217	-0.82628599589463	-0.552578424620121
-0.405373631709976	-0.564913782321605	0.0268930110795275	0.609977931976189	0.942757989650418	0.854408466708854	0.890386846328154	0.851935768223812	-0.660964482558601	-0.926039844663078	-0.866212225856916	0.0182245899539447	0.192225101029301	-0.839117646804376	0.992598210781575	-0.130805241220608	-0.159752161018477	0.134135973856249	0.984062017287131	0.916060095966519	0.950862554841984	0.946831954063619	0.956176220366777	0.807902991173687	-0.153925445522634	-0.806484672086018	-0.0690071648478882	0.193909797577943	-0.00980580178251747	0.00990638275623281	0.151900491235536	-0.315086702889331	-0.62213239488831	-0.42469503974904	-0.480533335587397	-0.636880229957314	-0.386406111945948	-0.322262352144599	0.561298267344227	-0.873556130665255	-0.846173644417205	-0.718706330329344	-0.857762504123538	0.99322799205632	0.903328016683304	0.901804046345688	0.940332618456302	0.944027183889728	-0.808324260143716	-0.619774415984325
-0.411688745870972	-0.596163972331992	0.00202767672107904	0.628294995814013	0.936710451066004	0.841326050554047	0.867127886132028	0.824907736191988	-0.647424819853507	-0.910379345296056	-0.838330462416172	-0.0121597533560712	0.169036945285148	-0.849416713949619	0.988151610661843	-0.0933514613082321	-0.124505167087668	0.0848241245785147	0.98354566723888	0.918592628672408	0.934790888708898	0.929799800475724	0.941275369592546	0.777251968111037	-0.165748784195341	-0.827007149694895	-0.0709016196492993	0.14335028328026	-0.0549764908717382	-0.0385254784977909	0.0975155148469509	-0.276989233347577	-0.590258760171639	-0.374979855938575	-0.461873236412457	-0.619746190823991	-0.368747393983524	-0.312988920614069	0.561319538300124	-0.865291114763634	-0.831237588227648	-0.700037717678828	-0.85491570002803	0.989377216469729	0.89535544202787	0.88371224294479	0.927328996626114	0.932892867443893	-0.797606712938008	-0.63646632898309
-0.431170017488561	-0.614046916822725	-0.00322212386763151	0.645985172591029	0.938475437804642	0.829418783378307	0.852098863186566	0.815394531618241	-0.626970914548044	-0.906260089868389	-0.822615998941778	-0.0106984552559457	0.173426722528486	-0.861546334913271	0.982585012821147	-0.0713347684743044	-0.0951189768554877	0.0625303966138107	0.978763025063872	0.912928809779297	0.92887720606934	0.923393342254559	0.935040361293783	0.765738442534592	-0.163098608400992	-0.844592377602113	-0.0526104449075625	0.120173320194486	-0.074941271359316	-0.0598343904550936	0.0729186344583406	-0.260863727723093	-0.576480258062425	-0.353680580814942	-0.466759505544418	-0.620580933794104	-0.368658686616853	-0.325865058144272	0.547107298409885	-0.869102635309531	-0.831274192982241	-0.701959954183088	-0.862321777445608	0.985159337682271	0.897538185062662	0.879501390409784	0.92483609266464	0.931476489891334	-0.797135486795688	-0.650873554026964
-0.364781825455548	-0.532267429993409	-0.0149624120766014	0.569999419188632	0.927947368897855	0.845226072420302	0.887166922628226	0.842192803104351	-0.694703489794492	-0.91270712336626	-0.876248621384207	-0.00689176721477585	0.153163246116761	-0.81166718763237	0.996649857379317	-0.169036978510328	-0.202603665151643	0.154188376108542	0.990813447007739	0.934659115342446	0.943982858583016	0.940713680182813	0.947334320284321	0.807786306105802	-0.20074867457266	-0.784603670375713	-0.108473931709372	0.211981401786033	0.0146737284168822	0.0307462567934429	0.162726326224447	-0.339526558123347	-0.641333306100776	-0.430678434462568	-0.468638668710269	-0.639609232633385	-0.400892932585753	-0.298580321736426	0.60158460365907	-0.860004542071844	-0.824547093142757	-0.700196199663402	-0.839993145680508	0.989892984779482	0.883540195028029	0.888702601072801	0.929111060141552	0.932053707501483	-0.81675494901732	-0.58031150161455
-0.365400521678073	-0.484064487553296	0.0446379986522879	0.547254239353205	0.936599811257556	0.864932950536141	0.922541893088029	0.887088563534551	-0.700874490877177	-0.938066401166638	-0.915190986320003	0.0565584710808555	0.207512108044376	-0.796716564003136	0.994996353932658	-0.220585485937722	-0.24818065296193	0.233607209797262	0.981216730214345	0.915785522408739	0.967476337505472	0.96567052349294	0.969410691992961	0.855944720738157	-0.161074730395796	-0.749652364260925	-0.0897622929135685	0.293865898506754	0.0862515524443384	0.109320098979389	0.254443922275181	-0.395886436676718	-0.686036546566187	-0.513660757587745	-0.50254967886248	-0.664086748217462	-0.423993933370087	-0.321431809613481	0.581980060901941	-0.872743076721091	-0.852364977842924	-0.734594682989969	-0.844770181862254	0.989907574071883	0.897793204499213	0.918518859401688	0.948845887518319	0.948706558842907	-0.82625416902213	-0.560162919400854
0.855417776803444	0.693705057941177	-0.408161854138728	-0.885568539420597	-0.950934891383054	-0.675461288350165	-0.704974087625198	-0.838790174884778	0.112910199647646	0.913238877785114	0.632489694202187	-0.459040393224588	-0.674509683566918	0.974308247660907	-0.739198582874025	-0.169400152356502	-0.316839338695711	-0.043848834481664	-0.694425688782264	-0.524183557455091	-0.867561867679976	-0.859677005511406	-0.868379147622907	-0.74142107675104	-0.308255789871661	0.915503307783231	-0.508943983071178	-0.101381466301478	0.0991232542636892	0.05460382446427	-0.120791337362687	0.171771310486496	0.442242429152653	0.390098683675819	0.714286337275289	0.672124605889697	0.382421268520254	0.708272232320553	0.0231320652507256	0.939832709105586	0.961716785586824	0.901679311850863	0.965730598082112	-0.802508994512815	-0.972792677610843	-0.911517704638964	-0.916163908769813	-0.925576178694846	0.700583854090951	0.849572947468214
-0.245553705412104	0.0156936750970372	-0.203938395161211	0.15786642598876	0.759539205117258	0.507877146389142	0.71228109069925	0.81739472294133	-0.664631938313877	-0.776413884515611	-0.925564941360747	0.286702040303947	0.205323416756666	-0.501271893765462	0.810197472222948	-0.668046165077444	-0.507993625652025	0.646850531117502	0.787763256143768	0.801979102519755	0.837302829311682	0.847441736937857	0.786717695065243	0.913511645498676	-0.437279608199846	-0.509834690466224	-0.0215084108751769	0.669996197662855	0.571718229885876	0.563995075209381	0.57283552722121	-0.820963525101925	-0.963390427690814	-0.745975908065995	-0.724046814382218	-0.90174313875057	-0.825569532293818	-0.491564411878569	0.590655328898944	-0.81417208244346	-0.705393712559505	-0.757873895533227	-0.748139220976806	0.743123296121014	0.709594372361225	0.800595389306085	0.811906106787894	0.801221167360603	-0.965608762095466	-0.111620497761809
-0.292394811768064	0.0350087142804524	0.0221460830366956	0.185138337360974	0.77984613752847	0.582505626897625	0.790218089367088	0.902857474696215	-0.615322111852804	-0.832240686441829	-0.960971386048685	0.42261979573477	0.366265455465462	-0.505687379576601	0.784432407817086	-0.663690314466565	-0.514929041215482	0.733245663082482	0.742371646045254	0.711684753358619	0.8750814378608	0.885963899411808	0.831994909252342	0.97653267906903	-0.238593488419952	-0.453639079871405	0.0577019541158424	0.767683271044364	0.629766025204657	0.646630219344875	0.71330909549667	-0.837862519957389	-0.968860653027419	-0.87263954063914	-0.755231962264774	-0.884320973267005	-0.776451278208545	-0.526492378480298	0.471288725902873	-0.825952296787939	-0.777580377480262	-0.819388804521109	-0.753251545257204	0.739894356659519	0.752293975024757	0.860344630895472	0.847398088194669	0.831965608013617	-0.915173638456003	-0.153903236463749
-0.628976682942145	0.193226385083577	0.315560922210407	0.199337624688024	0.477545965881898	0.0367239891656132	0.270959184365127	0.622319037397449	0.162284504519121	-0.509866681808794	-0.469154673180985	0.942429566059649	0.810338843718589	-0.337202240086691	0.189627651683657	-0.435839465548896	-0.0290060796102346	0.706743583316123	0.111315004459982	0.0194423253858682	0.481832934238571	0.493042800702512	0.415376346367601	0.691829246032192	0.188442836979232	-0.292906603876049	0.712205285765409	0.70948446797912	0.66985067410837	0.694821013190478	0.708469212085769	-0.720659836298671	-0.686762226649966	-0.767051268492208	-0.940708790307089	-0.824823428674773	-0.796530435980882	-0.904566145094584	-0.293088381624084	-0.642575343407434	-0.618061946240555	-0.820550273156488	-0.609373409840793	0.190651477656051	0.520082681337564	0.581413941971778	0.519796839490662	0.50729083460602	-0.630114272213543	-0.0952104921498777
0.804645468449289	0.61442731968822	-0.885358833762869	-0.799991624466543	-0.473220214664571	-0.390362744624577	-0.316340115947757	-0.436075657787603	-0.453326624315538	0.478136217115156	0.0718858026274278	-0.567857050782331	-0.842571378255506	0.63382442823213	-0.128099449935242	-0.56820971386697	-0.645909528480667	0.185411755509296	-0.0624807836917128	0.184384356784339	-0.36307697084292	-0.351216849646645	-0.398884370037685	-0.256767593743269	-0.897787451535704	0.483642866476207	-0.71991152860732	0.131438422018648	0.312331124064891	0.227619036939314	-0.0126206121042021	-0.277170049285123	-0.140934848691622	0.137758981773991	0.361982983134741	0.112901564215276	-0.156031449860741	0.519430102236432	0.645333375845579	0.439231002595327	0.613627729173359	0.537732213772706	0.496201455830398	-0.265966286540305	-0.566030661595248	-0.476183060161996	-0.430287745794408	-0.438423740698611	0.0195108098106388	0.801696227729711
0.719326704366396	0.8226391464318	-0.733781418265492	-0.913661628516758	-0.726890740212427	-0.740107570099493	-0.63792108931743	-0.634375285628317	-0.0392505575379124	0.724540029144184	0.361763726655999	-0.284644329571392	-0.635696488220109	0.842719842474222	-0.521564997717473	-0.522226009755346	-0.469254322107221	0.244187990971947	-0.476984254227322	-0.249622172524164	-0.642345456595961	-0.627950363048214	-0.693278788421358	-0.440597287789627	-0.683091883871044	0.696762755815582	-0.412544970136448	0.168570320042504	0.416508362449613	0.336120365849144	0.056453215345508	-0.257370346022354	0.00672808192377854	0.158575995313341	0.303505189011939	0.1851974289276	-0.159028988753022	0.370230644091004	0.232785875698086	0.622525035089055	0.777422603901171	0.600670200596974	0.669114859297185	-0.642734005612333	-0.781164081639688	-0.694720963829089	-0.683442220896018	-0.693823364269389	0.227775987489082	0.949608338685309
0.340190295145125	0.862736343117194	-0.390830456344251	-0.76472077996995	-0.6819150016415	-0.888023021214916	-0.730663099466014	-0.53743764833851	0.372281015903731	0.671533421077288	0.437381751814334	0.231332331581386	-0.142007727506933	0.76066384784032	-0.708648853905389	-0.461711613011286	-0.208158819725932	0.39019232677412	-0.708234517871366	-0.564874674461594	-0.641480433414295	-0.625645983354415	-0.710736621296323	-0.355735497895286	-0.319974903404921	0.652970447880116	0.110280328477371	0.311356809053135	0.559675902657807	0.50362679352201	0.24699387245351	-0.343356635596531	-0.0187072904207089	-0.0159280198497178	-0.0299903170209849	0.0157976110434725	-0.315538456324306	-0.0513794490569749	-0.241172527048521	0.498965981804157	0.615562336517209	0.340473210339177	0.532130309511566	-0.790168169030471	-0.682677269349014	-0.60764271493432	-0.640577257354587	-0.652747760337707	0.21069328305738	0.849425277885795
0.348978486853367	0.921220298346785	-0.241949110590105	-0.786961828453722	-0.653181137990506	-0.801940260515209	-0.62816349584218	-0.438458895836166	0.338644874813729	0.605929496766382	0.352488616234814	0.325376868349951	-0.043107293953696	0.77425417871128	-0.691305480867099	-0.532394400111238	-0.296679530430416	0.518772526959003	-0.705983824650303	-0.58824388561593	-0.581324438385125	-0.563486361221857	-0.646957936185745	-0.26265533017674	-0.21359361393142	0.717150066784107	0.119207531441316	0.449503095653656	0.663308328108738	0.625593708751239	0.412540094692284	-0.418276371055413	-0.083551977893114	-0.169141585858463	-0.0612979427822814	0.00121031825045676	-0.311313091105117	-0.0597474338400235	-0.268410542801964	0.477730431571247	0.550852776752561	0.283842503402724	0.525622681832925	-0.763940169297694	-0.642057156811686	-0.538220861839123	-0.590501756345102	-0.608582128239927	0.213403748670961	0.85638445757948
0.000762894760120599	0.687123589080621	-0.245728920808491	-0.420223284713857	0.13240943272057	-0.187272454544761	0.106299824426099	0.352279646794673	-0.211600729650779	-0.187649521202644	-0.466637857341779	0.554065089307758	0.225875493746104	0.155431072402078	0.104931102207713	-0.898955510634757	-0.57887445490031	0.917286356444333	0.0671418101195614	0.143625950475984	0.242732810181508	0.263896557313514	0.154702971101029	0.548688817016045	-0.410502267679394	0.124150694987724	0.153785131569576	0.8870817992355	0.957115982409861	0.931751982737336	0.79883327030482	-0.959683305325711	-0.819050353643895	-0.753693776133324	-0.661331995567727	-0.72420734461611	-0.882661709758359	-0.490592479409092	0.182737222770026	-0.310766586070152	-0.18941535223504	-0.434468349447089	-0.224954445346259	0.00949729842682607	0.11273258039556	0.260785032674374	0.221342819851509	0.198762060542129	-0.594329779251973	0.510186105591962
0.837848524477657	0.52055908051113	-0.329160627304391	-0.767484534328234	-0.949238830540315	-0.598178024356629	-0.693333858612982	-0.883894904071709	0.144985251363276	0.92123919541056	0.708128375539699	-0.571940345198616	-0.70441864670867	0.911674308315946	-0.734087516077164	0.0323229983055146	-0.190332128301854	-0.240844727637104	-0.682854484424468	-0.536619875201888	-0.889113097109442	-0.886121503434107	-0.86890657534074	-0.835004440298739	-0.200019358647325	0.866959196003887	-0.538658173430565	-0.288470896947236	-0.11431801924347	-0.150020363640767	-0.284883668816477	0.379466348167325	0.609130389313521	0.536539823875039	0.847176423851894	0.819122523676449	0.576691466507456	0.806822201546901	-0.0123349192178198	0.981949110300411	0.971085304534179	0.972170581997937	0.989388104822834	-0.77337496863723	-0.965679730931687	-0.936628729615432	-0.933391334746008	-0.937987426567724	0.815634567956411	0.70914306489459
-0.507854366407414	-0.897360574812991	0.57439268159275	0.815499227772808	0.307327535638291	0.427252265508185	0.194611782076814	0.0964474062354556	0.296447968244853	-0.253775841542861	0.167262171520389	-0.0912309303551298	0.296152451600353	-0.585398121714549	0.150104031567411	0.905431388925487	0.744806914918469	-0.735864446562306	0.14470286846576	-0.0378456427445514	0.161882704032245	0.140109195478406	0.237470999951897	-0.132597093559927	0.679871538290527	-0.502540056970228	0.278238919746966	-0.682069828873954	-0.841522613244645	-0.784644049680693	-0.566228576853923	0.758868431805246	0.540225849946511	0.419738910325108	0.169746533614526	0.313641364697687	0.593337339229659	-0.0128296528345365	-0.36880555052853	-0.166089936692846	-0.314431017346288	-0.0982595339629963	-0.257354276089368	0.282903425026087	0.358745820828301	0.199717215191787	0.215630777186896	0.238127230911992	0.245173871431236	-0.868784198437047
0.325383763111712	0.866752087291744	-0.304348735731513	-0.756648353464397	-0.700178413446852	-0.883770765443593	-0.731996878281581	-0.536678573417668	0.419484844430511	0.679147079040925	0.460144110967458	0.273914750572396	-0.0881303664514884	0.77357612057787	-0.748041323497016	-0.433706572495369	-0.18586128698481	0.395952970691751	-0.753903311212114	-0.627286861848929	-0.658133491957797	-0.64244407857509	-0.723422770048878	-0.366213945871247	-0.233405638756427	0.686265115192282	0.146711942803744	0.319958843688789	0.558761307351158	0.511355334504269	0.27368411403525	-0.319930696226386	0.013855678494438	-0.0323267854145605	-0.0206600213137283	0.0501324568186465	-0.272868415245662	-0.0534345652284875	-0.30931472370382	0.520682793641806	0.613319404082564	0.342103007333649	0.553174824904006	-0.819022079864775	-0.690986200062518	-0.614345722466086	-0.656134867755526	-0.669410905909623	0.260392550483326	0.835800166058108
0.284267787213497	0.878137836718872	-0.429997755342604	-0.699797168635479	-0.225886631645953	-0.466962646522735	-0.202878101195406	-0.00560033601502628	-0.12455526547031	0.176075184182992	-0.174754795927251	0.346236196650697	-0.0466081998549107	0.48706317970253	-0.182770214842526	-0.880901500878896	-0.610986878904859	0.806204886753509	-0.198088363347265	-0.0569593215313771	-0.107487446125845	-0.0853579969251224	-0.194098357280717	0.218227235329605	-0.53065708050172	0.415287520180575	-0.0136159531722739	0.752340724038342	0.906523633813439	0.859375611086136	0.651475200392157	-0.821843782931043	-0.592488220418272	-0.516675835045916	-0.375756339135067	-0.449873450321337	-0.712393435037773	-0.230363220489778	0.170241301936834	0.0448257383541418	0.185821433293694	-0.0775151878719821	0.12840454568091	-0.298262045818713	-0.255088164444969	-0.105869172297072	-0.138567985170996	-0.160844878012411	-0.316150529123432	0.781867328007149
-0.440340756497907	0.0657360454634988	-0.239086062625912	0.184928266206487	0.674328970422421	0.211411974570769	0.446862309736856	0.690637531100816	-0.341625848339856	-0.650413049326094	-0.728037535002638	0.498003009996112	0.353341641388613	-0.48074497893964	0.600825750476281	-0.600819504898199	-0.270178488944081	0.618507526568882	0.571617621935789	0.586019394831219	0.691577964654625	0.701925250676485	0.617282235746525	0.808965678152934	-0.399803341710011	-0.543759098079871	0.285868003160486	0.618561596338484	0.592720547621643	0.56937653464253	0.50646772798598	-0.821191888983213	-0.903925412245619	-0.659940892423346	-0.887315449686456	-0.985927065796296	-0.964317173865769	-0.736620761720388	0.323254263252619	-0.80615510811456	-0.650338877962306	-0.803053525167293	-0.762406770887526	0.535756838234928	0.640222003351823	0.697291358901856	0.703509479120258	0.6977944893736	-0.960242647090355	-0.0805829581583881
-0.406266196503746	0.0924455598312324	-0.181658870138606	0.163866923137791	0.695101219399036	0.280935239887928	0.521845042999174	0.747359405174582	-0.401895083465616	-0.691884457527034	-0.791490146887964	0.509537174128206	0.370686535206467	-0.472571492623591	0.635108723224007	-0.649128536899363	-0.345855669466775	0.68298007067857	0.600766418397668	0.606929151320432	0.734579258600387	0.745959294266942	0.663904509069158	0.863125468628728	-0.370489132890446	-0.509159828202377	0.246137695671291	0.689335851112037	0.64177224507373	0.627163837572304	0.588688712769711	-0.861067919126939	-0.945466297455018	-0.738540348955528	-0.881774663922808	-0.985975298476054	-0.952621265432254	-0.708746158902652	0.352555470186622	-0.81548863503852	-0.681366635252939	-0.820213816308558	-0.761804643048697	0.571741077096658	0.663012607449714	0.737961193446892	0.736957558010972	0.727961500131592	-0.964463823410727	-0.0725560415826501
-0.140129809543159	0.625891688978251	-0.32017876902613	-0.349784814292117	0.0399577227837074	-0.425330492145372	-0.147996374207068	0.173240692171437	0.058847964811157	-0.0422729522186928	-0.232717028827563	0.600461488619355	0.257607076973594	0.151059049808983	-0.0673412623566042	-0.723787704545373	-0.30622935949086	0.738883734254659	-0.0985057513591883	-0.0165741725063419	0.0803655275665252	0.0985376669367458	-0.0173553747539749	0.36854613397121	-0.394602093710021	0.058898926354544	0.352049919419193	0.690327220579273	0.822771256779601	0.779655839691909	0.586959910811456	-0.82326234360735	-0.658286728938227	-0.537429556535142	-0.692051805774355	-0.700082281671288	-0.891616182578334	-0.608894899694492	-0.0144514513461086	-0.25897058185006	-0.0949941772171429	-0.390804013494716	-0.205141453983375	-0.156076004484469	0.0277538685366468	0.122261058478988	0.0927243442518586	0.0789077275369927	-0.527789430900139	0.479488960922837
-0.435481156794967	-0.413095941390299	0.10609349068445	0.537663125999408	0.956716946315624	0.828962479000982	0.922521561571604	0.942747034629284	-0.641827695860548	-0.968235793888341	-0.945731966284292	0.209691132393609	0.329953403574706	-0.796229009313231	0.967411328840052	-0.289218009123497	-0.254646134110648	0.349280753076578	0.940554012119022	0.862718186451507	0.991538012600121	0.991946628428351	0.983245751615121	0.924668174341798	-0.113311630731667	-0.738993107889013	0.0232191655932566	0.407380092078735	0.202241141645579	0.22983247870436	0.372978998613154	-0.497301674102102	-0.762719053116633	-0.623491683911591	-0.621724332517482	-0.754955258897917	-0.523793582731972	-0.441424238780773	0.502342283085398	-0.921586305255987	-0.903467454269575	-0.823654329234784	-0.887655182323886	0.963102242546205	0.927880330322126	0.96155925124364	0.978089038910934	0.975129578633741	-0.875355823827532	-0.535661201962782
-0.238372912904632	0.147602955652054	-0.331956506483287	0.0496336862950829	0.640768049926283	0.286378097596612	0.522616778481425	0.691297251449879	-0.544738036530495	-0.638882893541919	-0.809422984251515	0.342265094652938	0.183054283604144	-0.39029736271367	0.667390016576218	-0.723716396073149	-0.477382458139219	0.67804159895512	0.648275992218237	0.695283054553818	0.70424493878539	0.716603233190425	0.634935345461718	0.826293165045408	-0.530624087305938	-0.445156851956372	0.0546488225143337	0.680923896164885	0.647250131938352	0.620657221349076	0.558160034665552	-0.873349797090203	-0.957761979724493	-0.698279670644967	-0.770194279071615	-0.934992814302321	-0.928632819448111	-0.559377039673781	0.522488261056404	-0.744971314558378	-0.589713781185637	-0.711658960676355	-0.681294625790887	0.582486349449479	0.588447511951383	0.677434661063804	0.68929369367788	0.679363949942872	-0.956554336445787	0.0286845773091432
-0.338825614683849	-0.0230535623910269	-0.213083278948246	0.216602144039907	0.77611122181823	0.45160940392132	0.658833027470947	0.803755975289273	-0.576929551057153	-0.774013845290012	-0.88402902351137	0.341661817155625	0.257887375323986	-0.546593505319733	0.786210027053655	-0.618532486411632	-0.408498585413717	0.608547191490859	0.762726515126773	0.771722334877436	0.827590752601951	0.836796849320085	0.771523494649735	0.899155413820257	-0.423200685103211	-0.573987041935605	0.0799043656771508	0.627329370828917	0.542833372521243	0.530673046893414	0.524227585981508	-0.803894347087753	-0.947085562718753	-0.707567685469204	-0.786638259685147	-0.943213328130408	-0.868194600479907	-0.58133820414413	0.520854095791296	-0.849085841677493	-0.724054728203524	-0.797730955701861	-0.793637974629707	0.72268396498372	0.729824884398916	0.802438841895143	0.816172527043087	0.808474316086428	-0.989430279833001	-0.152321964770346
0.827554827894001	0.856112236053119	-0.371439376030827	-0.963435454482794	-0.894705975474839	-0.675510820820685	-0.632765939358325	-0.704556237341755	0.0734975756112839	0.829436448637872	0.4922087161088	-0.268063985147061	-0.548629415775765	0.994866547864834	-0.708787545655157	-0.3839357010435	-0.459220555310734	0.213527501236756	-0.681477509262295	-0.51307140743618	-0.777892171375261	-0.764715062441374	-0.796609891752709	-0.57040623082595	-0.325110579855351	0.95433235840652	-0.438265769815156	0.154449912373775	0.351844867408468	0.311866993098918	0.13114908545023	-0.0698559356962323	0.233928135132292	0.150047619012479	0.533912948987276	0.494923986993496	0.184828239895518	0.569347776199259	0.0247771384213241	0.845383035106802	0.871584244242664	0.759201434509607	0.894700174013805	-0.785364656040481	-0.912437816852619	-0.808904506277065	-0.832515509349395	-0.849216276591734	0.565782552557617	0.942774118922612
0.460634197719411	0.912575954714774	-0.42389445372646	-0.846222932617019	-0.718762676382207	-0.85192999769254	-0.69849731453641	-0.550712463469133	0.273743924851161	0.693302737028081	0.409751487499696	0.144157102955011	-0.234354732626406	0.825831589793073	-0.691793284332405	-0.517796791879567	-0.317666378132859	0.416480553950684	-0.686418496989851	-0.527537698880894	-0.651886105293965	-0.635044564056177	-0.716574167474755	-0.363001168382478	-0.371577761317853	0.727440098238173	-0.017941670809832	0.339482777043043	0.582938295007352	0.526926925297602	0.274281691208213	-0.356035574959707	-0.0277485446200106	-0.0300347268715168	0.0530123622681949	0.0680842783326033	-0.272007216861962	0.0608603373835855	-0.148165209767262	0.553601112444834	0.662980641247909	0.407504924293887	0.597352182176579	-0.781720748745718	-0.727302626591205	-0.634464860783836	-0.666215046320358	-0.680955374438397	0.239644872206329	0.913665422595065
0.515856842078354	0.821796691338107	-0.45283956626987	-0.738099606183987	-0.114163401414037	-0.132952118090973	0.101564754832361	0.141067229656079	-0.527418427290015	0.025213365824691	-0.419299364310714	0.0789896340116579	-0.251644638064317	0.454521686882455	0.0850554864691304	-0.982700651387499	-0.900885613704237	0.839923495029716	0.0816638584799533	0.23484277355345	0.0725772474256784	0.0946932077946965	0.00960200919694431	0.348722605400943	-0.637334696577937	0.430056167871474	-0.38822741553984	0.810193377455748	0.888933185840555	0.853287400965267	0.712901504550149	-0.844242784279419	-0.68877878659838	-0.60781715051812	-0.201146410693911	-0.383505761352387	-0.590540951590348	0.0465346141313243	0.524445628751864	0.0174669542963153	0.122723639368342	-0.0306697828229579	0.127392322629669	-0.0407616222392729	-0.16860491406045	0.0189379581196101	-0.00187274926099346	-0.0291464506764274	-0.361961545747714	0.758555768639938
0.793695556959201	0.870549195419007	-0.625276771657196	-0.968127096531917	-0.787908661427594	-0.707463633982749	-0.617249306944833	-0.646585036348436	-0.042061502391468	0.756843142109163	0.378080433154513	-0.287828599507032	-0.625950887205423	0.917652677470019	-0.572855928221196	-0.522856623561022	-0.52134482419805	0.273725370558726	-0.53408390835106	-0.320242727479258	-0.679768023969703	-0.664782116447959	-0.720880311690514	-0.465405718864883	-0.588656251271382	0.810828503597429	-0.457810854536212	0.203813505674049	0.433683720602633	0.366752010783052	0.119398757810786	-0.229892604895291	0.0523799732919471	0.123112412856524	0.385906270460121	0.282620824769357	-0.0564073382655773	0.457680433935035	0.198827438716463	0.702905434201925	0.8145537420449	0.659084590962478	0.756845341624874	-0.68428975041978	-0.832723594317077	-0.729556632502154	-0.731279968897974	-0.745450329158194	0.331116417932486	0.98165890884043
0.725434307303161	0.920100261543031	-0.62679601530861	-0.960428146993232	-0.684995652563712	-0.673370078420502	-0.534825482151688	-0.5167812350048	-0.0912482343689333	0.647149128905412	0.246572370393008	-0.164536155344334	-0.53490320694587	0.859830866604007	-0.489992696647929	-0.652222841765764	-0.59131351416702	0.424047858193596	-0.461026502348078	-0.249862645911295	-0.564973457710858	-0.547298235115618	-0.619379148667597	-0.313399413240878	-0.62644214868521	0.754751957294956	-0.396240679188343	0.354789789199051	0.576970122902002	0.510344344163424	0.258788874618478	-0.396381159115762	-0.115724738121582	-0.0320527395462519	0.224241996474147	0.113406662770788	-0.224874242909302	0.325202148417216	0.230134179242472	0.574390467587366	0.701808936612926	0.514799198506137	0.640262998858036	-0.61101582214838	-0.731186304989987	-0.608864660098795	-0.616581006362019	-0.633684864113224	0.178539816166191	0.989864807081693
-0.118014322418382	-0.798823237643052	-0.118029692618643	0.526147865244789	0.0806416376224915	0.188220844748822	-0.0642044098106267	-0.25954750267824	0.0568414637689445	0.0431766425730474	0.312378001166539	-0.626423798201125	-0.33780009931441	-0.363743759565826	0.141799355510657	0.806776383535729	0.586284653224769	-0.94354502203313	0.200829677530748	0.178729800047484	-0.0672221285457022	-0.0887992142995117	-0.00512962743153221	-0.410168686911494	0.05070616525145	-0.436981392337287	-0.162756316943197	-0.924644412769305	-0.95951209552403	-0.973336631091818	-0.92503316477018	0.817054896203259	0.607330882160619	0.793856620135735	0.456747914797379	0.427781291009145	0.575492083240484	0.319271025791645	0.0672986157717177	0.0605200051681086	0.0648749120134603	0.271670343171105	-0.0321345786366541	0.196611299120161	0.0601522647167442	-0.114360351771032	-0.0330526927375065	-0.00233464701378506	0.245007072407179	-0.567071610822416
0.106675734452399	0.857232725085799	0.0188196221568534	-0.588564147435333	-0.261985092467584	-0.457233649940841	-0.211570404619334	0.0352288106346985	0.166256352030516	0.170963543295136	-0.0697313544608381	0.635074203865125	0.300395289293565	0.482019385980406	-0.364649218415199	-0.717588878382398	-0.428798022088857	0.833269154414923	-0.415694081603333	-0.369639000907911	-0.15433652760468	-0.133439622169747	-0.226406555830536	0.201310963213525	-0.0740416415028293	0.503657197550285	0.268085184365951	0.792870297379783	0.900304395352222	0.895773397396226	0.779299768086038	-0.720789749038982	-0.454130174037993	-0.609880684357639	-0.418292047909029	-0.349769187954549	-0.56107406934217	-0.345270960573335	-0.222362773330082	0.0824619781244495	0.113786068141937	-0.147160303813251	0.156275923017087	-0.423215792298339	-0.237265069634557	-0.0915805632890462	-0.168646156684324	-0.194659321468639	-0.123725800271087	0.658199068238334
-0.4062004463473	-0.342649396073662	-0.00382704263121993	0.472108096982089	0.933762111850222	0.758513922348309	0.876189732502931	0.91696079518691	-0.660358762467554	-0.936966777530202	-0.948939723858639	0.206997372169352	0.283084385606681	-0.756625171581901	0.958068227633995	-0.367747105851287	-0.29894398227741	0.394501806062606	0.9356034322034	0.883856677324829	0.971416832541114	0.973554539483761	0.952138540186771	0.926450632944429	-0.222188732354349	-0.726561663465227	0.00908489118052257	0.443795762812925	0.266144984032278	0.281403476552907	0.386170828512225	-0.567978058921344	-0.816306272798928	-0.630136133635669	-0.655710720133569	-0.808691714362476	-0.611197413449039	-0.463306192554849	0.548194313450128	-0.920044684332258	-0.868469965404064	-0.818587606344384	-0.881468409285829	0.936502268575691	0.895692965287107	0.936080055517311	0.957298528080621	0.954043403024658	-0.925084451434818	-0.455861972259236
-0.343886783616152	0.255856767949922	-0.0735920750267242	0.039813266407955	0.601621880570223	0.230363141900801	0.496866740578722	0.737879531307117	-0.355715928384631	-0.635036850940605	-0.775074574841236	0.616886300811178	0.440570366015263	-0.340559452787824	0.524408283007948	-0.742712769165901	-0.433207648633938	0.825771351374728	0.47636698679949	0.474350800232246	0.673058683473696	0.687867133413901	0.599832578867098	0.865610316747877	-0.283855992444301	-0.34038835561041	0.270162672893607	0.830613682537456	0.784754732185378	0.781600682015999	0.753704713712934	-0.936804800468247	-0.964078683451892	-0.854337615579521	-0.880978061781519	-0.954202019966796	-0.947128124065206	-0.699612740458991	0.26645558906093	-0.734695162814865	-0.634175545640169	-0.796669153124168	-0.665718768263095	0.463005973419995	0.583610504628433	0.691614144478108	0.666953530688001	0.651177145632628	-0.888300428622126	0.0447697970235798
0.675026514193041	-0.174803195973181	-0.431082320574806	-0.222016853654273	-0.356934254240186	0.0771994741970489	-0.125420681007611	-0.494415249182654	-0.373982855362831	0.385304197290011	0.280659465522747	-0.990982916711918	-0.878182715633038	0.278712251290878	-0.00907904961999246	0.279193246835086	-0.136618232376663	-0.598235284160689	0.0738472596984513	0.188991873999681	-0.33364531395826	-0.342732565926417	-0.274232974370215	-0.538850430208114	-0.353971054091318	0.224782111117548	-0.829350326178421	-0.597144587371327	-0.572531844297637	-0.604614716886514	-0.625195701107745	0.56992654340984	0.503756731274703	0.653415422837144	0.873744708075102	0.689522279149107	0.666113679547888	0.90254181374261	0.503941388039637	0.525044785681718	0.529989397307906	0.738181250944776	0.509155751219249	-0.0331611112564468	-0.420208541889103	-0.458030867325511	-0.386399214922896	-0.37619367304373	0.454485351604792	0.116995161021968
-0.0337670694408642	-0.287205545009256	0.848439881252845	0.264988704803962	0.0514544056980066	0.495309442906981	0.351053126100611	0.179314127080959	0.0656178112451519	-0.161788218652056	-0.00955525711768544	0.0477199332830041	0.316160228903501	-0.0973566317985697	-0.00856608569194999	0.392474054377091	0.108187134502924	-0.137302241784271	-0.0489749809211011	-0.226311039032034	0.0907296599639368	0.0831193714360402	0.16920114915475	0.00420339320585556	0.796234007518782	0.140350569535174	-0.00133353071048548	-0.0741594140173439	-0.274038739305416	-0.175511023524543	0.110712042576476	0.393292919638862	0.329355579413936	-0.0993399267798783	0.305100944571411	0.441628914658317	0.647032783127844	0.261621899683548	-0.305785128479271	0.103500708614394	-0.171158243817595	0.0350047054401113	0.097681357712278	0.105765149389412	0.122055213534612	0.126905434304319	0.071615406629525	0.0642146677424651	0.433206415061124	-0.388198133499698
0.159280834642892	-0.0693323718340735	0.457541473695697	-0.0569571771811174	-0.637269074402691	-0.322172677134982	-0.525908397263943	-0.636776010847847	0.640114531779903	0.616969143753266	0.797153731935891	-0.155994471916652	-0.0205615978038257	0.404132190485842	-0.7273830287046	0.673435029701474	0.485661864257183	-0.555426019236542	-0.726133460390888	-0.797606925110176	-0.695081996080532	-0.705249795233501	-0.633263890050199	-0.766390719468534	0.642513998509305	0.484399343033836	0.0855774566673716	-0.558594919546581	-0.528793904521432	-0.491301495238169	-0.417316206076567	0.787541542848919	0.905011233920795	0.575	0.658131890731107	0.870172464954417	0.859819180232502	0.438147164149444	-0.654057044520155	0.714707207901103	0.539359889970594	0.62524716734735	0.656772929966328	-0.634110379606378	-0.567463911061462	-0.64169658400582	-0.674265330413594	-0.668089314930879	0.945864221594737	-0.0104523239515116
0.430598554874487	0.179993499851521	-0.811243747687406	-0.410566318847221	-0.600895268786099	-0.686534633418592	-0.749091256014721	-0.798970439028262	0.156406495902589	0.718758665786633	0.622813926308886	-0.587555315236063	-0.737818248407374	0.470899299103226	-0.438215633198816	0.123463088778604	0.125094722611699	-0.463720604848245	-0.357611790023156	-0.162519787379978	-0.668448626520499	-0.670737222905351	-0.687255986318638	-0.713039255100651	-0.607845977007004	0.243641336228329	-0.313784007780363	-0.531995161472934	-0.291245501144892	-0.387061453387857	-0.654105880161918	0.320796516686348	0.429781926428974	0.75	0.467303694103594	0.370469465277623	0.136962347293673	0.390949983092053	0.147864381351916	0.55905986040264	0.745365403501029	0.672516712645088	0.522264349676614	-0.512768269928614	-0.661198294469118	-0.729449963015163	-0.658574879328498	-0.642260462524205	0.320643416002017	0.453362851189154
0.057516140907397	0.00888201932395087	0.539740585043464	-0.0579406170028877	-0.619826443002412	-0.382232790438576	-0.544756291118949	-0.581417265429882	0.740526970825739	0.590431769387832	0.780954863270803	0.0404310985154185	0.140190192732608	0.402479464554734	-0.778058668653985	0.610328642772525	0.505335844435494	-0.430091986056221	-0.793108595243007	-0.882214757624032	-0.67884946614549	-0.686654216994037	-0.629567950120705	-0.697441375279496	0.715440704885441	0.493139570795408	0.245692992809001	-0.436756968584076	-0.400926079513237	-0.358020356539646	-0.287937178568472	0.679692082982847	0.829297275068475	0.456953846883707	0.510642886944807	0.765261749640959	0.743740576353188	0.280644000622679	-0.776752694663001	0.659811859048968	0.481677853032109	0.518400013541878	0.606164309511853	-0.681470657747644	-0.53582178661784	-0.598954918283598	-0.648604999050515	-0.645216369963415	0.896988849202178	0.0111410367538762
-0.377211416543826	-0.542007871390788	0.100133689347492	0.591563962495252	0.938332824498639	0.899706698048003	0.934564196621783	0.880320569521143	-0.682046285268393	-0.940671888544192	-0.891353553338411	0.0337519673058952	0.216726034813976	-0.818269418552954	0.991983532853668	-0.148547584015969	-0.20370952574117	0.174432577881235	0.978076351641805	0.898753000046958	0.963016558593091	0.959580044465133	0.97323856756785	0.829411890559618	-0.098247837123097	-0.758949663951953	-0.0898577685081114	0.23945196554034	0.0180747698602387	0.0472141018425046	0.213416111667311	-0.324244452047418	-0.62689532592923	-0.476788895879147	-0.459173418487164	-0.609421732085725	-0.349178920839082	-0.290995069231075	0.553601704149948	-0.85820264572305	-0.856731418723041	-0.716432540567449	-0.835991747824934	0.998140155428403	0.904263523554995	0.915639750424255	0.945718048220238	0.946701947509217	-0.778429782234372	-0.614075184158946
-0.407630923875504	-0.502824017645	0.0947171285925891	0.580255558530528	0.952371505541629	0.872869539040234	0.929500698459595	0.905222800393488	-0.666191851309293	-0.955248692598877	-0.912639136476417	0.0983733896287363	0.258735611200369	-0.819755196228793	0.988750611725358	-0.196705625859621	-0.214838310896543	0.233191938215672	0.970585916621574	0.892284988515468	0.978062913835115	0.975898135883635	0.980884472967413	0.866604580682142	-0.109792976559896	-0.764423027998302	-0.0431023038913272	0.295391710773427	0.0808920216358642	0.108471023037149	0.264190391742594	-0.387547479680986	-0.679193763471838	-0.526064227554822	-0.52603077179163	-0.670908653601774	-0.420592809008044	-0.354490690692432	0.536699679129856	-0.88995476813858	-0.878992589056415	-0.761948545063203	-0.86445621217742	0.990696595229739	0.91954555367673	0.936969233472678	0.96333491526649	0.963305074803634	-0.822948516224887	-0.591927857522154
0.222405299763078	0.713189676320753	-0.352044270563123	-0.527615766757373	0.11860978310021	-0.0614602776509773	0.214478010003499	0.35518819079866	-0.460599788314929	-0.192415962018859	-0.559383096974094	0.327746523599346	0.00941386579639361	0.218456738851149	0.213934593571684	-0.986069153222509	-0.785146630753372	0.923459075905496	0.19144922386911	0.301217100556979	0.274025488289798	0.295892195544999	0.197308196280663	0.557695786407217	-0.554448554423342	0.195521649113955	-0.13215094138217	0.89996714443051	0.951498866770462	0.923031226851923	0.800611185086218	-0.966317121956626	-0.849378288346549	-0.754283591782376	-0.497406215436988	-0.641977106744139	-0.800365384421388	-0.262387423957845	0.430534287573475	-0.251117573857527	-0.133125502435565	-0.322198104030559	-0.147903790046895	0.100347385090123	0.0760908700627588	0.249836099037437	0.222760517899635	0.197302011646617	-0.584236305571396	0.582189174232537
0.0952544662133113	0.125676063281779	-0.472731495623575	-0.0804526132011225	0.563637244632989	0.443140420537207	0.617994441818377	0.610197900262814	-0.846591895881133	-0.579159777239963	-0.845008253744133	-0.0543922990455183	-0.170427958630782	-0.283551455871369	0.768338351555238	-0.735015291909682	-0.69234346775563	0.565374490230612	0.777264635769387	0.868794820467384	0.675845191140518	0.686802994497667	0.632041902834199	0.734318903271883	-0.694959077327428	-0.329380195251955	-0.370290328164162	0.577796032139569	0.521765942604604	0.490909532356587	0.448047548194978	-0.754354163870779	-0.876612375531848	-0.581306017697486	-0.437744331589142	-0.707638086922421	-0.695800594999274	-0.162949764321691	0.836145964690246	-0.585781766680726	-0.445759013344538	-0.466147704465643	-0.508946827314268	0.667224536464499	0.481265226437757	0.587619271556701	0.621944216797782	0.610863502713766	-0.841665850857322	0.0999073783846048
-0.688649828852809	-0.13816493187779	0.263780939633207	0.461262209987753	0.829808744546516	0.448703079748889	0.643325851037026	0.894053844960886	-0.191436018060379	-0.845708182107922	-0.779282922361683	0.733457218287025	0.72156801684052	-0.675437480246088	0.629948541039928	-0.386309148906029	-0.0890477944468544	0.598865944462407	0.565436566919157	0.459151896373771	0.834876193289153	0.841243627579732	0.787296180147432	0.923037049180443	0.0797073165317004	-0.624482898973623	0.519236069457746	0.630713400499099	0.499174202031236	0.528718658227025	0.611074442522115	-0.697290886976263	-0.823319168828363	-0.790734875034324	-0.955641544143699	-0.940254121445932	-0.793004174867911	-0.853633766323484	0.0414683819854949	-0.921429609782174	-0.891180734431465	-0.982332992501716	-0.889521093507791	0.632884401354841	0.844131960514205	0.888303304334642	0.859817050287342	0.852312443263092	-0.874450850768216	-0.386470319686072
-0.774186655036082	-0.46249096844735	0.405029113838713	0.716373152847966	0.955063043133674	0.675817307518766	0.779604690002074	0.944827386424731	-0.220526418280053	-0.957540640643584	-0.781187592720802	0.586687803253339	0.720591498239057	-0.87595613273131	0.760365485499799	-0.106092264945087	0.078386732757508	0.335551045356273	0.702180931448418	0.547449632740833	0.927987023925329	0.926735163370739	0.912334887492424	0.895117070232545	0.238723376763997	-0.79486528380017	0.478860542627325	0.390454478879735	0.191002023848048	0.238245929722161	0.403137658549991	-0.435195741432006	-0.658807976639776	-0.642319074619403	-0.828302780549646	-0.806534426769347	-0.555189603647815	-0.757679786019441	0.0465171927819343	-0.973719035768882	-0.993283469355878	-0.978660827950347	-0.966480227752585	0.80086880404554	0.974669343268404	0.972616718461278	0.958196287404761	0.957829138955959	-0.805231412014265	-0.676295763485719
-0.573739953651481	-0.22820681193623	0.046991369982465	0.464817581887187	0.90579184738981	0.565447042190585	0.739832104605988	0.911565552172314	-0.43309952614149	-0.90136329242759	-0.881889516054051	0.483799541909983	0.491116661960153	-0.735807595960655	0.816211892870686	-0.41683852278652	-0.194171413053696	0.515327829871754	0.775628595059715	0.711192583286777	0.919535432995713	0.924441182520342	0.876812559736281	0.948060295866983	-0.151025740544799	-0.720836747391487	0.285137395161928	0.550294724446087	0.412776493571345	0.425302704375167	0.491163564203269	-0.684552891452173	-0.872131386254097	-0.712540069114545	-0.866604283280969	-0.948441290554948	-0.790873487733372	-0.715006316782076	0.325232533445719	-0.963205222187502	-0.89130797547788	-0.935035857728153	-0.928231493798684	0.795919529576536	0.886875416919347	0.926549394788341	0.929095301586296	0.92485840439785	-0.972201591675128	-0.403347272477003
-0.708518927826225	-0.389825591553134	0.347384211427229	0.643482395390576	0.954460115601033	0.684271045438724	0.808980655588756	0.967351064413855	-0.303459119927311	-0.966102054243525	-0.839838585198582	0.569985632769217	0.67516124548497	-0.837523393913594	0.791882109315424	-0.209114805517316	-0.0282495875284556	0.415420462561166	0.735153225009676	0.598211672802096	0.949031202969504	0.949871794151176	0.928383260881454	0.93782240967185	0.158379179688549	-0.758908244402362	0.412461517247113	0.468647592406944	0.273208770920824	0.316482824629599	0.469576834078452	-0.519374670420061	-0.734657098986319	-0.702468810524821	-0.837274208473323	-0.84355797807068	-0.609342144432494	-0.735041194093068	0.12936329186196	-0.977257330877952	-0.98546904080282	-0.978708277913915	-0.957917622593181	0.818261566352015	0.965752750665226	0.983479523900718	0.96928957436735	0.9662220252596	-0.849940597881972	-0.604595530140846
-0.0985178004882493	0.585832823705054	-0.386768970095741	-0.331236274845852	0.16103986196406	-0.27420743540835	0.0109217818935754	0.292146711033536	-0.141550922698266	-0.168023288337024	-0.398420617460965	0.519265404401132	0.189490086382583	0.072927665712011	0.113322615895053	-0.809469690114325	-0.432251028319142	0.785351188319161	0.0874909272679928	0.180433468227206	0.223657065596886	0.242294916087873	0.127524736095907	0.493011453297343	-0.504162940536471	-0.0173650802842838	0.224902937893183	0.745420339672775	0.849168390450219	0.804535823840743	0.625476582902417	-0.900564464182716	-0.7813847614393	-0.61065660525651	-0.709089732132167	-0.777223852136756	-0.94407902774801	-0.572332060772247	0.176795946037011	-0.359235959109253	-0.183981580840038	-0.449746566590582	-0.293611562945625	0.0120194595481514	0.131832853208035	0.240709187347574	0.221766982061856	0.206807128273422	-0.654925208030713	0.449524803568451
0.395497481503368	-0.223516379823275	-0.136036127251027	-0.0998734444249748	-0.631631842043862	-0.320631131491962	-0.575172285613526	-0.810018357459141	0.312322656445785	0.692041421993695	0.797127395412564	-0.707351103572588	-0.573670198934478	0.370877724895073	-0.515687809623779	0.692199673107197	0.408652477035092	-0.853462242777331	-0.452419255066497	-0.405826521258396	-0.711743092297546	-0.725960852724167	-0.649661229916734	-0.90689676960205	0.0921800701529038	0.316324451313034	-0.332347321129753	-0.870788535009583	-0.783101076614785	-0.80290772909563	-0.834704684142023	0.906171290511015	0.937209358465681	0.931537867160273	0.884324637434867	0.914518951308739	0.866487866025686	0.712929161963933	-0.162310022496359	0.746952589684638	0.704306573187186	0.842545657703694	0.676755557040947	-0.47905158310896	-0.633424041484584	-0.747765839548303	-0.704994625448801	-0.686462557620224	0.829801078626898	0.0327776377613356
0.631645592893425	0.000138277184358384	0.100064857143751	-0.302990523770249	-0.647148971689442	-0.0955627381791248	-0.319558775141589	-0.637770621409599	0.0729299243936244	0.605526591549069	0.57869408774462	-0.664250677175268	-0.537330462686203	0.525553986124513	-0.459589591440422	0.436730550917784	0.027980884973111	-0.534320563653483	-0.418381544012805	-0.393693391451256	-0.615313963539832	-0.623316655381048	-0.539353781060953	-0.732072182712884	0.209035197876196	0.588371716718371	-0.53911582876335	-0.530285384857366	-0.517304025549886	-0.500818902084849	-0.441642036354764	0.720306507145759	0.783663819525433	0.590345396924191	0.963016363286295	0.972803179042446	0.941724004282174	0.890907868756279	-0.0545522255552443	0.805461399647386	0.664326825651075	0.848240823245291	0.784964870526911	-0.42164688957486	-0.638789680872707	-0.661082619382223	-0.656163065504608	-0.654497728793027	0.885345491537325	0.176084875873228
0.75272250229564	0.656970312919777	-0.187109256717825	-0.810720370422982	-0.980492271295788	-0.688352993288781	-0.736821708313277	-0.845489646127811	0.289054657826585	0.929410317033707	0.720014181699688	-0.327207263118054	-0.505948904967619	0.965742706557408	-0.848042529407257	-0.0458070763722642	-0.183041644034025	-0.074249711433416	-0.819191215214945	-0.69760702456832	-0.912640626561943	-0.906270537147513	-0.904778772488452	-0.782345330427796	-0.0697863041241858	0.947805695311455	-0.35404118405129	-0.126061375178595	0.0554338210704484	0.0308991624105081	-0.101474436123813	0.262099079828886	0.549059178941426	0.386650216524182	0.70802950315158	0.743441308108463	0.480497663069865	0.652783947468137	-0.195166845890886	0.971129450841561	0.939812661240248	0.88287012141254	0.986556981365807	-0.879868569898732	-0.974461307429855	-0.924551893289848	-0.948936113453733	-0.958660594350665	0.817909896209913	0.77008501451338
0.604290759081495	0.853423602087446	-0.47775897780964	-0.885389662808263	-0.861946591766102	-0.884256426770594	-0.797769963991302	-0.734439480689705	0.280603660177017	0.846534336619353	0.569465843934724	-0.0832614481335808	-0.422366368081996	0.918183696682756	-0.776593799733733	-0.368654033976914	-0.26872808182269	0.209767646061219	-0.752367874759468	-0.576105810563902	-0.803586977765027	-0.790173387319354	-0.849807152860688	-0.57070426979697	-0.381576462568309	0.810205929324189	-0.16922099821151	0.131415646704298	0.387650978586262	0.326879369837289	0.0727497012539167	-0.137968781014625	0.187042432456728	0.191296801018379	0.303512545525934	0.304670897432083	-0.0421121531133847	0.286960533214379	-0.121361131796264	0.738036450634692	0.83508077029955	0.630115624278439	0.768941828355694	-0.861247184086673	-0.876645876245027	-0.805722296669551	-0.823693581534791	-0.834554921220508	0.435365904000476	0.927045348663605
0.922420676147376	0.596940459733964	-0.32448441982457	-0.774606746078324	-0.395084787267519	0.053209056283962	0.0840580315014128	-0.174773932217787	-0.63159896215933	0.279345661804284	-0.142584061061354	-0.51210089988065	-0.654930699419436	0.637449937513118	-0.0260918705185404	-0.571066696105564	-0.868355138917718	0.352069980714784	0.00470471151979192	0.148958104403672	-0.189003950692926	-0.176654807731465	-0.178489134181348	-0.0781261985007275	-0.455878919286335	0.681239034700499	-0.865553872432029	0.346281589997062	0.368703881244411	0.356319012082002	0.32178443825189	-0.244929226169351	-0.136849992541997	-0.174172065901481	0.523466463378765	0.313793244012435	0.169266888893441	0.73974820378178	0.613914119863061	0.467157608887038	0.44758324487411	0.507298099704045	0.556783967985901	-0.109697348445152	-0.450521613693533	-0.294978425409118	-0.298499158450473	-0.321483228041014	0.203578570172491	0.677308893770494
0.472538084574564	-0.0249256977555893	0.40283589520299	-0.127183281205547	-0.035179281165737	0.567596665421013	0.459271084078213	0.141297905511743	-0.462404036996539	-0.100808146854794	-0.214831651345605	-0.358505670970759	-0.189100352127148	0.140495756940678	0.170343975916429	-0.00503064727806632	-0.430363092599754	0.0368439038263345	0.165771513570759	0.113339534519038	0.107859012284224	0.106904869116603	0.179717247616756	0.0497230832332973	0.269296286080278	0.338276306457403	-0.579148353571081	0.0919222991091818	-0.0795163391223265	-0.0138121377407817	0.203327522250478	0.170078214142852	0.112893474675021	-0.165554234395214	0.520228255146287	0.455803855602609	0.575531728620175	0.637470311204844	0.273324014802545	0.222100562039448	0.0154266903659417	0.249762178847394	0.266547345920221	0.20711433964269	-0.028280617075119	0.0529823604705973	0.026866623253895	0.0111896707990556	0.328284927804585	-0.0303788869550064
0.780175546247346	0.262936916020748	-0.181972348577644	-0.565746088207098	-0.850945043404891	-0.394429642553425	-0.565652643235052	-0.833616853760533	0.114768795564025	0.82619476881361	0.69977529282529	-0.68769009329578	-0.696109905490036	0.757203346017142	-0.630074458699071	0.258280374936305	-0.0687576139468425	-0.443574370956191	-0.575744441536799	-0.474090629453981	-0.810722170780682	-0.813798202548585	-0.761998244575806	-0.852722522405653	-0.0445498176944693	0.74833640638482	-0.580635515200492	-0.470142833696219	-0.358808242194284	-0.37602608202334	-0.432988550183902	0.594708649649393	0.746384626388163	0.640206510169481	0.963802464542913	0.944150026138968	0.791145882942326	0.900826297629059	-0.0134795665834433	0.948482923151584	0.885499179784681	0.979208623808233	0.938009068172568	-0.635905161848201	-0.860648876827004	-0.864676963577392	-0.853375725238189	-0.853172622450488	0.888756329500009	0.473374135393265
-0.957481798298093	-0.600152311983886	0.289387117464623	0.802336447907939	0.522689155953154	0.0391200075885198	0.0396503948650514	0.310730256846455	0.512960544548676	-0.409931900061627	-0.013329482026661	0.548781096028873	0.681332555744926	-0.722358458290481	0.166280146655784	0.463480938941884	0.781172933287801	-0.250573632200695	0.132465006817717	-0.00918765853439709	0.330194638508106	0.319387302443577	0.312297471219505	0.228658590514002	0.38145614765056	-0.766909068703156	0.851728842992564	-0.240317846014484	-0.280811892548371	-0.26953551489378	-0.231744226510636	0.114348877853126	-0.0200575097689526	0.054285776724245	-0.635236546215865	-0.457610769333466	-0.298495688105146	-0.811642258004535	-0.507774318618518	-0.600879801083962	-0.564213743110796	-0.628709217434341	-0.679555125936236	0.238891918348202	0.569160794174575	0.428487551521873	0.434648949027106	0.455936275955488	-0.361694788017609	-0.699173640978253
0.495576758198137	0.892159363123108	-0.623351673673372	-0.847412821957036	-0.589168348843337	-0.762871309435199	-0.583352768676543	-0.451734692191608	0.0575561691125247	0.579280797118557	0.239619215279463	0.046564644466155	-0.352430230223528	0.741585095896763	-0.493040012684372	-0.649375167623064	-0.448316900167566	0.467498863849643	-0.475198159100118	-0.279608439613541	-0.50970951630044	-0.491719278871766	-0.583901275886455	-0.234914599346753	-0.604749229511899	0.606865117878135	-0.145030968371885	0.390481351505446	0.632841070131208	0.560004453945475	0.279335388144693	-0.483213752346819	-0.199389010025984	-0.0784807769645288	-0.0124279493488145	-0.0806045844881227	-0.421220079850802	0.054588667577135	0.0973184091428809	0.423864469595397	0.587973062615412	0.335663492456583	0.478456110106136	-0.612015040978708	-0.62642736751118	-0.523872275142895	-0.534345619937985	-0.548358626274801	0.0369946121660734	0.922223992645069
-0.597273872157044	-0.186302207829515	0.0471188955851676	0.444658692459145	0.878621686417638	0.501746204690076	0.689381484774744	0.89083896443272	-0.374427757594493	-0.872284444806718	-0.850794652179111	0.54056746062048	0.526030826955798	-0.710585623274586	0.765740175311395	-0.431760226445267	-0.173603207375354	0.542051065937552	0.72195969492702	0.658653116404479	0.887606896492248	0.893332448476389	0.838924788355418	0.936355026040311	-0.143002054458581	-0.701790083675261	0.342257579362724	0.572041634046264	0.449449068133765	0.459910079430521	0.511377592860188	-0.708908914411291	-0.876034556613353	-0.72185472545842	-0.903521433048476	-0.969252042636881	-0.828140695089762	-0.762412428355863	0.271869575475659	-0.954107492626078	-0.875584897548361	-0.944010324721725	-0.919732294743368	0.744119706932412	0.863642553974221	0.903897759774231	0.902183020154647	0.897624862185965	-0.969953913710192	-0.372368600922571
0.803920404441808	0.237623247291538	-0.260888302346869	-0.562339005855159	-0.823023208461134	-0.370082096637267	-0.54333957215084	-0.827251863439429	0.0469995977967164	0.807622249027024	0.667779365327841	-0.754352258835158	-0.76215127746196	0.733561312004856	-0.572458522511159	0.243440958295084	-0.0951700519129407	-0.465174275406332	-0.510745183117505	-0.394464222094847	-0.782841850067656	-0.786246071291644	-0.73478207957484	-0.840839057720647	-0.126066010805865	0.708608765433398	-0.639637944060007	-0.492084816621106	-0.378695896283606	-0.402906896588198	-0.470578945198663	0.5884515041966	0.722146664867302	0.663337040610178	0.974388353602056	0.924993429454579	0.772155803487513	0.925559544583335	0.0715732306672867	0.926033224011692	0.88178759271428	0.98376970019111	0.915986007863918	-0.586985517257846	-0.84353635607479	-0.850084347241265	-0.828542616791996	-0.827057744448252	0.844801264055341	0.470013070544128
0.884323518073847	0.361531246349289	-0.247505851376942	-0.664725396731916	-0.817294556687425	-0.326733658098992	-0.465638941408091	-0.755647068793442	-0.0559914889865469	0.771566869652399	0.563302466623233	-0.716483340995724	-0.758516652475249	0.793477615709231	-0.538775188566194	0.0853621833329756	-0.262694236863895	-0.301321257021554	-0.483827447723548	-0.360223248659798	-0.735779215208802	-0.735564783242343	-0.692274490195877	-0.747751745657375	-0.159756983639387	0.791977554390295	-0.704462698487374	-0.325973137699093	-0.223513901900808	-0.242805754463984	-0.303218135481868	0.449914062470053	0.602968220407423	0.512860376585384	0.945825302537087	0.87586695282239	0.709874199441744	0.943673916596961	0.142927501998763	0.917008054717543	0.863081679508667	0.956640730640278	0.928710467701488	-0.565003512015737	-0.840310817212461	-0.808409410640508	-0.797757242555767	-0.8026366398497	0.799872258267973	0.564122822064008
0.280085551894458	-0.0378987119425516	0.0338638425586516	-0.0145453197431231	0.492381165954355	0.807705772553282	0.850173694538753	0.633846943796662	-0.919012550946501	-0.595302122567539	-0.814186271519332	-0.230555441358823	-0.153322977528719	-0.232547930696507	0.747594299796784	-0.469450891391346	-0.727693894392876	0.409511119155226	0.743889791722511	0.742321095270784	0.658500154357216	0.6639388369389	0.68142679178569	0.636107135433358	-0.226005723459868	-0.111762074386838	-0.593432614950305	0.466199859112188	0.275029099502421	0.308363463513631	0.462619890391076	-0.405695693550275	-0.569410241673275	-0.564581177057653	-0.0205341677972148	-0.242139043989567	-0.104614313766165	0.249136311722608	0.755598493584106	-0.369900826590957	-0.428724729222215	-0.263375150306524	-0.290267409705991	0.715819052958289	0.445251871807487	0.56589492984466	0.570954806095131	0.553649714900729	-0.429080080876438	-0.0812780903233534
-0.0396081300799384	-0.732094282293349	0.13537949951265	0.538494893982333	0.556019915148526	0.862578832889921	0.701976586434994	0.418611930322915	-0.593013188525849	-0.550772356102686	-0.444983426388822	-0.501742573746437	-0.175834540765302	-0.584766878053096	0.726531460164176	0.321320783700456	-0.0219737244461703	-0.382383280938454	0.751040212189768	0.680159243845399	0.558983124934689	0.545429521402281	0.628784821742862	0.274747985322792	0.0505563535036237	-0.508286682751141	-0.428528124452904	-0.312064969558545	-0.528567788992261	-0.493488123498377	-0.284286022990076	0.314458232377524	0.00493289440819514	0.0817468314612289	0.224380635240323	0.081532557210802	0.354840246259592	0.307443395896397	0.509234857338398	-0.351558416514584	-0.432534498761148	-0.138271994924667	-0.366335811849508	0.770037631711733	0.524095753467434	0.476610682081509	0.528433286640854	0.538260914495645	-0.176481302972982	-0.643585280112829
0.436889171370633	-0.245027031149282	-0.378642345486745	-0.00458146798023436	0.31008398073986	0.633252078920852	0.567785064936598	0.25106310002583	-0.907104515624087	-0.322239372715726	-0.506019749523117	-0.72017974911466	-0.605796187134122	-0.184991265349536	0.676648634180494	-0.17822867306397	-0.522934476354715	-0.0876110890240642	0.729151581578934	0.807658315065996	0.405403373883208	0.402795314194298	0.441413712214588	0.241867667079887	-0.510842426074931	-0.185924875449943	-0.826920892382167	-0.0506410873541683	-0.16106430652147	-0.174094621582039	-0.113245158144706	-0.0248143163087386	-0.229794428085459	-0.0054431094443563	0.322558221540265	0.0274703328589468	0.124029285147063	0.533273723064242	0.912478043210365	-0.151044646121863	-0.123683952269231	0.0903489350972434	-0.113978975251603	0.626588030017847	0.223888893070393	0.261829429514891	0.328570125548298	0.328188103043805	-0.260469329933507	-0.0902681198249612
-0.259532169359174	-0.806954585331872	0.3178224877196	0.6968507573846	0.693980658941339	0.922082929441002	0.780848815980407	0.567139751317659	-0.488712380236728	-0.692012070673586	-0.51223700768879	-0.280801835796948	0.0708308614531322	-0.732885343127847	0.767092184443736	0.359600883775293	0.0875464843400633	-0.322476973920343	0.770653334733884	0.647801740231203	0.677331951366456	0.663287557445869	0.743510884998125	0.403859961655283	0.220889337205999	-0.628429512824074	-0.209037454924042	-0.24375004159329	-0.492540562370229	-0.441088196496717	-0.193525618426393	0.265826421976598	-0.0602258380493052	-0.0370248121955447	0.0371256877684508	-0.0480611332867574	0.27120486996944	0.0967319935808721	0.358902664710121	-0.507911671568804	-0.612034282146515	-0.334861275120955	-0.528468853535547	0.833124371055755	0.682997323987359	0.627494067633654	0.663941815809506	0.673692523093981	-0.263164613853542	-0.786647063783514
-0.157375825377629	0.358014714911834	-0.125582454337145	-0.102778765194832	0.534921373032298	0.267412894235026	0.535117502591608	0.715035602244451	-0.497555830990718	-0.59338561109043	-0.815407481090758	0.502730072686934	0.307825744641046	-0.225219535265268	0.535931965831011	-0.848060093013612	-0.610240319275215	0.888586165821593	0.494109691256344	0.517594598149938	0.649144767986298	0.666094210377556	0.580558744526159	0.857150606476872	-0.365588136812207	-0.211217410770975	0.0842663190861774	0.894664798926967	0.845818145025994	0.842231476225161	0.815731901946388	-0.97598915286408	-0.988976860644117	-0.890727919409229	-0.766345783949756	-0.883847824120314	-0.897443212081269	-0.539269760045024	0.399463513645537	-0.646853957728721	-0.555661558402399	-0.696898820432678	-0.559875687403204	0.459862879537546	0.505797704045036	0.644739549246199	0.619733838942145	0.599359028899953	-0.846205814733532	0.163631913139639
0.119663773863317	0.736269881983526	-0.337375510465312	-0.590547570577616	-0.580505719333048	-0.909186363945681	-0.750330769645525	-0.487764085209069	0.511929459605466	0.599146650610851	0.456874612704693	0.361654181095855	0.0113850790857921	0.608807895319485	-0.693419559205777	-0.352449901023636	-0.0165049788296055	0.327389897551133	-0.700127910586004	-0.58602703252865	-0.587718137294033	-0.574283274555674	-0.66278572463685	-0.321766232268479	-0.238462742540829	0.485043212561745	0.317589207027495	0.248374792813208	0.495728659869546	0.440069666036655	0.183754681510992	-0.313740917043817	-0.0128637602189658	0.0109949874283386	-0.176145778954919	-0.0860130897415391	-0.388856660241538	-0.243586874370717	-0.372431182258139	0.374259717966577	0.504071692814024	0.206662774383709	0.38798705157901	-0.759435438977342	-0.570363879517546	-0.529617670751198	-0.560911145535107	-0.567852446486876	0.136313673988492	0.702629655800687
0.277154669342903	0.424790175520962	-0.0289650599878006	-0.473472616278641	-0.901349533765162	-0.87890292131765	-0.939784169122839	-0.878455497782947	0.763066274746763	0.917044252944221	0.934837296188505	-0.0146380975210971	-0.153863831508385	0.735672015768052	-0.99375700141213	0.277708877007235	0.336481461040858	-0.275371572681409	-0.981624458923893	-0.92712854199753	-0.954276570167149	-0.953743701600905	-0.957911243211757	-0.855107642767336	0.192547397536061	0.679546196875064	0.171589458234438	-0.336111288532606	-0.127067264185624	-0.150799616154562	-0.297318474227806	0.422254021441837	0.701792430894365	0.541570591633326	0.453193143384549	0.632768757773999	0.403939762816943	0.250103850106839	-0.63685728364564	0.829219423418877	0.815303257135296	0.690100952497763	0.791711059083465	-0.981975340611697	-0.858491865921233	-0.896075282180169	-0.924402610197996	-0.921618899248754	0.804284440943854	0.497417191582463
-0.484386576215087	-0.0811729721355979	0.728724111355623	0.260538358851203	-0.218887595402795	-0.315894887669166	-0.367383416436446	-0.177929728990734	0.89527441085503	0.207264545862734	0.513320427924776	0.595743192645879	0.672702960386608	0.0227227560747675	-0.588532249081768	0.510781062393751	0.672047948277097	-0.164485076905687	-0.646196295927718	-0.810411978162019	-0.3242040927734	-0.329720573583981	-0.310915334272127	-0.280958804818404	0.8604660400247	0.117237070300922	0.769134625108297	-0.16540934819864	-0.164459188111753	-0.109263299432827	-0.0230364064588313	0.355105644777587	0.468770090739639	0.104257207028537	-0.105272317696055	0.230846435278478	0.271306924141307	-0.351334144153792	-0.987857129994421	0.165916453541358	0.0175725486598604	-0.0497299250452608	0.10880293113915	-0.476853144266818	-0.109044059430104	-0.179855494650841	-0.251345005990482	-0.247813812827672	0.462280482643933	-0.232464578404648
-0.820050088932415	-0.626306474253754	0.575115716729097	0.754145259018712	0.217098495506298	-0.0341157538247404	-0.141506296846231	0.0369067423145492	0.755552128320174	-0.135812544570888	0.328866190342865	0.441932025085106	0.659695160186916	-0.508667946718016	-0.157685224481396	0.772486088012937	0.945809052069082	-0.492446002304024	-0.193378735933447	-0.378391469737732	0.0192649957260606	0.00380628929651419	0.040051671121752	-0.11849247745503	0.733068217177617	-0.484090740930826	0.820727009954042	-0.475777103460167	-0.527348434342192	-0.48783274494842	-0.382780053921241	0.499483107781001	0.415896281130382	0.287234110206177	-0.260960886952452	0.0114953122875701	0.182177825376303	-0.524248399933711	-0.788111434293822	-0.234514277578479	-0.312343867089929	-0.306268501836565	-0.33315019667185	-0.0352525414178204	0.29909126392464	0.137255703527492	0.122120629521786	0.143584042866143	0.130026363802212	-0.70455909078256
0.340567978951008	0.647294785020305	-0.768518611084573	-0.588527135943785	-0.0574028423550259	-0.310736919693214	-0.0840570665159198	0.0257135990274295	-0.417669570999491	0.0637064805516294	-0.303009754239401	0.00139892735793436	-0.345962529115902	0.3034716594792	0.113735868469128	-0.844350330625898	-0.64566451429764	0.604294659307294	0.135519749255679	0.3305380864816	0.0406328461282293	0.0585028046871907	-0.0413751723975322	0.251737833636584	-0.865148543937248	0.156309820242047	-0.269763705608252	0.553613747658731	0.704117947263464	0.626999256537413	0.385933902373619	-0.760036042987893	-0.6441267039282	-0.339827844297537	-0.3036708660375	-0.50865177908025	-0.74127024996078	-0.112388461610437	0.546808483181911	-0.0824763520287994	0.138824679999759	-0.0614312258440257	-0.00876870495623822	-0.0304342157753631	-0.134978308170708	-0.0192722080127293	0.00203903060840236	-0.0107626014444569	-0.505306561655695	0.667013066734895
0.577145924681767	0.888644579655242	-0.52804397396093	-0.891269833665074	-0.783635461112987	-0.857360534514457	-0.735369794203873	-0.645746861662841	0.210185359410061	0.767750739903124	0.462861025887875	-0.0310292020381976	-0.398124474748603	0.876564265052919	-0.69500954243111	-0.477597040711456	-0.339870549384146	0.311959262976693	-0.6736267794384	-0.488870571851714	-0.715297732679513	-0.69988558461851	-0.772172718546632	-0.460449584249019	-0.458952061598288	0.760002302612392	-0.160153421371324	0.232890688164473	0.487911855368069	0.422816312390518	0.156551490928555	-0.265707956440572	0.05292453871893	0.0919567208579006	0.195997708340026	0.175164026787711	-0.175782847887294	0.208767564508445	-0.052816548032547	0.642512097313891	0.76231837611669	0.536222817863288	0.683021858553057	-0.79264276715986	-0.805461666248618	-0.720532908861961	-0.737654186651048	-0.750178832089196	0.306148353552873	0.944872117855114
0.916135750533958	0.480934975040352	-0.491654675851539	-0.706302418974817	-0.314169662362368	0.0983340653830514	0.114320606594622	-0.168763938151834	-0.734259020451967	0.232042529260523	-0.184803629744332	-0.651478315598272	-0.777221739040708	0.539544411813561	0.0996567250727778	-0.540102959443112	-0.849453430979252	0.246616221983196	0.147543574343438	0.316565405497336	-0.127241722836037	-0.117101836055353	-0.11734255314353	-0.0695727309467274	-0.61201428902408	0.53957510373027	-0.946901507055224	0.23999487513651	0.268014148539362	0.239269371028991	0.180954250375718	-0.21357594669608	-0.156661984253628	-0.0773023592133407	0.532272522642606	0.268991537430906	0.135284882828639	0.760026903538063	0.763871759142771	0.396971086800065	0.422728724036605	0.501601048126371	0.47830020717827	0.00302581656452099	-0.391138994887797	-0.257617012190347	-0.234987437778544	-0.252484203608291	0.105588840293603	0.6150179756725
0.516496538655167	0.869280317218085	-0.262719356728554	-0.757925356291567	-0.171007840067612	-0.124731445917545	0.10367003325947	0.143197589862189	-0.442918365460977	0.0507597446650505	-0.379681978198181	0.172861603383551	-0.143083923014047	0.513968276019357	-0.00872372392194857	-0.956432320762418	-0.89331429819236	0.886651086782399	-0.0267866014848732	0.0933903438125019	0.0299758950845756	0.0526687333583628	-0.0248835392725553	0.331718860815325	-0.455545106305321	0.539572109576189	-0.331314282839088	0.862884340319433	0.921122245970872	0.905242223009573	0.806299206960199	-0.817432675084393	-0.632765486153989	-0.669683803650774	-0.171874323074525	-0.30359678853422	-0.499607349412119	0.0604248936929075	0.388323686309934	0.0817082348052316	0.131105370651648	-0.0157693842199405	0.195312788468654	-0.114463242663472	-0.204085520198073	-0.00350205370196731	-0.0465731616569659	-0.0778770470008237	-0.246681012869777	0.763093666126005
0.38035641120479	0.905803211742245	-0.525128100665064	-0.792459371560153	-0.487121978454322	-0.715420202599214	-0.500637680733841	-0.317456678558998	0.0740714833780471	0.465347718007677	0.13907721563906	0.214277635373982	-0.192380710636984	0.665658225422411	-0.442196076982714	-0.713103363415747	-0.456431158296574	0.591319001334993	-0.440360660008203	-0.270536734098687	-0.403398372155907	-0.383787927103216	-0.485269118682941	-0.0973574873253574	-0.535961020697222	0.551902177186064	-0.0247883130941604	0.519051120253644	0.740617853401273	0.677561796112155	0.416301286737903	-0.598899778966413	-0.317040586915424	-0.229198139637541	-0.169859171649848	-0.214477797166926	-0.536007880283327	-0.0944058565273751	0.0432482194019093	0.301994140542081	0.456751277735364	0.181507883514546	0.363079015741055	-0.555657614187368	-0.514224684634427	-0.399484425306831	-0.42313546731937	-0.43984516025349	-0.0663004888284023	0.878737014301447
0.803888373277219	0.882586171929363	-0.474179102594537	-0.922635340632603	-0.440529000232781	-0.259685922440803	-0.107021317696736	-0.182529494229567	-0.464504198514323	0.340393424556651	-0.132223937314445	-0.194599779104705	-0.505043473062752	0.7305350676905	-0.162781392384459	-0.830577979207962	-0.893275980873854	0.629770210467183	-0.146207629167918	0.0342969099724628	-0.242654418774065	-0.222864365896772	-0.28083876801025	0.00285865054972701	-0.600880882537487	0.713383671866026	-0.605594247425858	0.593465917073113	0.704277194098272	0.667209874058224	0.521690431270178	-0.564412984930833	-0.358505376359969	-0.33907319540634	0.198242219603571	0.0191840258811688	-0.231510591196545	0.411406594066603	0.491375115868714	0.392676700060859	0.458106215627301	0.35644438202369	0.494471242831157	-0.281820266217843	-0.494236936116144	-0.314622063508777	-0.332289602023649	-0.358818972563979	0.0166951977467729	0.900587668512246
0.114191722004976	0.748958086207307	-0.00111340859738574	-0.486065778961169	0.0685908996131798	-0.0670942059917109	0.204879060579102	0.386128312944301	-0.243844947228261	-0.183101334442273	-0.485269434958967	0.567684303219179	0.278606225325415	0.252725557119178	0.0554078171257424	-0.90301745487094	-0.685867096775835	0.990675360545588	0.0031854224790239	0.0429954679862763	0.226734630936542	0.248846327759581	0.159261486040914	0.551893154995964	-0.20601239627292	0.30745763056494	0.0750964803541805	0.97642121836353	0.994679649245889	0.99997589153268	0.945824199986394	-0.922841498895991	-0.762608376871473	-0.860723142169006	-0.53160322704373	-0.566381122650444	-0.696060901835625	-0.343996663699087	0.128695534595577	-0.204230094330795	-0.173878155448849	-0.368846705257768	-0.102823414537485	-0.0175464422888018	0.0684148968533576	0.250421777181349	0.184593596715164	0.15432032949695	-0.429760429244996	0.529984588485844
0.118973154071641	0.70939899642924	-0.123609353787995	-0.464537638468195	0.146883414274776	-0.0198505062692765	0.260336352597196	0.432191964817673	-0.354811125660732	-0.245840785703303	-0.567614634952268	0.499568253439085	0.206064256188209	0.188290519348402	0.170223162925352	-0.949119074360971	-0.730576212098288	0.986859532493298	0.126970068452436	0.187218267227434	0.304220572431278	0.326248011781155	0.232166204057067	0.610695081996333	-0.339455779861127	0.216596831544228	0.010334710802215	0.972333041141877	0.991549207954182	0.985810385401322	0.913902090093095	-0.970200165097293	-0.841546367968374	-0.858906037142864	-0.564306908902789	-0.645463734698353	-0.772024934358589	-0.350328483344553	0.263518132530076	-0.281315771151981	-0.216287447813655	-0.40675293001936	-0.177847854760859	0.0822793467322903	0.129824266327662	0.309726881314868	0.259081012505188	0.230568413804201	-0.54296315072155	0.514246288096636
-0.280766843192309	0.361997422667274	-0.304226696279017	-0.0893568936276644	0.424221202743066	-0.0422086927264633	0.233688091737005	0.51337763284068	-0.23710374616453	-0.420479942629761	-0.583614977618162	0.55556044329013	0.302935896563002	-0.197002736103825	0.353793034231936	-0.746193652275222	-0.372227239392651	0.75388371849864	0.322321726204233	0.375316422259685	0.469185902009545	0.484778048751495	0.379648868818817	0.681020968247666	-0.451687013258797	-0.271110571507981	0.280552045631163	0.732866361841442	0.77358448878496	0.740235522055408	0.616148242490064	-0.909338643085241	-0.881549349240364	-0.681594901598007	-0.839149617210093	-0.918441609167885	-0.997236375436019	-0.690051216775928	0.239140413357833	-0.599535598271476	-0.432344590515532	-0.655614216130561	-0.540771138949391	0.268217337689654	0.394246968236893	0.484908334994989	0.474174453792741	0.462454744860767	-0.832199309452152	0.205501229523939
-0.75384116135219	-0.389127331524207	0.227188977160259	0.647755615262371	0.942077398556309	0.577120676901863	0.713660986134696	0.911917597310441	-0.247360196164481	-0.924830270956324	-0.788583421421371	0.575322798504165	0.649894312765246	-0.846538729120562	0.764990889414055	-0.204019953289398	0.0362989472352271	0.379110004447877	0.714948847497248	0.598730925318519	0.911603699104051	0.912298126035865	0.879415552716398	0.900918699215016	0.0670616476725033	-0.812690653300756	0.46713995117689	0.421057676787539	0.262364328909409	0.289423390373021	0.395223168239461	-0.529256317899989	-0.73745454368587	-0.63445900352549	-0.889681523735703	-0.899604028275445	-0.69292307003605	-0.804709113163068	0.120679811707407	-0.992506586604913	-0.955907286418001	-0.984134349086184	-0.981706344368889	0.780203252740638	0.946358384796655	0.947417480558918	0.943668529792214	0.944181090582557	-0.897260496704326	-0.583521287919725
-0.202901124356557	0.366034290746165	0.0431291859903808	-0.0773338183516227	0.529129303569965	0.293159980526659	0.558313369726055	0.749437406822889	-0.422771607507616	-0.609230647915786	-0.804449896886409	0.605954320748129	0.430261951589849	-0.221086244574433	0.486418197279218	-0.816299803765078	-0.580403656707196	0.926083955253422	0.430652928362369	0.420121829026775	0.648546298212432	0.665593573099677	0.585614093828622	0.872635224532636	-0.205118433049692	-0.166604800513807	0.164249985915139	0.93864210727683	0.867153188158812	0.880741135290659	0.892507791882824	-0.961723247818663	-0.961437366535117	-0.95379392509397	-0.781033163126566	-0.853207307652764	-0.846945336609625	-0.5691981740215	0.279566589599985	-0.637508422230114	-0.590090860977614	-0.727107461276269	-0.549679565559297	0.429343461502723	0.518635645350585	0.663803508447964	0.621100751600961	0.598144942479181	-0.785314413381552	0.129796065673888
-0.393728773869835	0.336302753594977	-0.0776340842868512	-0.00703258297018863	0.473882381912585	0.0203352617038541	0.298171034149734	0.605528235235274	-0.145806608586633	-0.493369426883967	-0.60705887911367	0.719225626948758	0.498632676122244	-0.249634849905092	0.33375049533638	-0.702617268384517	-0.314577611577069	0.80858367710563	0.282138751896682	0.284098661928909	0.519222553934928	0.534627431099666	0.435215276457503	0.746485167983787	-0.240447129333272	-0.27284929359268	0.418596405929502	0.798040162501836	0.801672291352105	0.79122662316655	0.721160176990308	-0.910209731741672	-0.880008781256155	-0.78549605765518	-0.910497074418377	-0.930491515289595	-0.970333925912948	-0.780473980305056	0.0861662532577503	-0.647828773316416	-0.532764208443603	-0.752057730817099	-0.589559142534803	0.27437191161333	0.468132333761428	0.562827282305504	0.530450499747182	0.516134967683439	-0.805710087761877	0.117566217483269
-0.632904708414204	0.166587455749581	-0.0405189845254177	0.170490611454801	0.350394484730087	-0.253757600076069	-0.0313379391696667	0.361540278162389	0.290106428859332	-0.303837016678863	-0.243308739300169	0.794619286508719	0.60657596194247	-0.291663446982931	0.0729198234328728	-0.341208341187853	0.146854542688299	0.487632057934932	0.0250393504100164	0.00154564833699092	0.289384329282057	0.29825721626748	0.205290900804629	0.465692419196771	-0.0689592874676358	-0.368659369430252	0.732511925117116	0.460553650757714	0.523538056989403	0.503074969050521	0.393144028941001	-0.613230774104484	-0.563122686109529	-0.454028585144645	-0.904336259552766	-0.813922024455583	-0.86303698548244	-0.921937593271585	-0.276951197338524	-0.557844059524758	-0.425052833396299	-0.682823549341286	-0.55277595582542	0.0461702100652353	0.368854580954908	0.376528796929375	0.351349077325434	0.350129680359846	-0.627680610484271	-0.0198805059835888
-0.202059991458607	-0.0658281673978411	-0.0172564866755509	0.213147047200234	0.806399200046642	0.70631477811601	0.872163573854178	0.901370152528423	-0.751486554055303	-0.85758176048884	-0.994615236474056	0.236121518958755	0.230966117918632	-0.538066781717514	0.880707859711667	-0.606825837257152	-0.555093450684726	0.62752933068263	0.851736369606736	0.828172159301006	0.909629568899594	0.918063982297295	0.882233176661714	0.954101973865519	-0.284356652052778	-0.481294870239534	-0.110550976619498	0.67115533878406	0.508068567469809	0.525527969355432	0.616166955688339	-0.742598596642663	-0.919326727233681	-0.796045249212068	-0.619716079565159	-0.793592658471885	-0.655917803371239	-0.371011303342736	0.610526755793554	-0.805821349087401	-0.76723208444622	-0.746508207488901	-0.73448901004975	0.836867953612898	0.766102078536548	0.867683750854216	0.869484204966344	0.855905098457615	-0.887038914053254	-0.209257519950366
-0.433558134553694	0.00387254944695549	-0.151279623571431	0.238330312348871	0.761677979417915	0.370828929820233	0.594446493218092	0.797083839982124	-0.445609713637637	-0.756554088898207	-0.834470879429611	0.474904528442869	0.373954768187817	-0.547403761630203	0.708758683655533	-0.601940166048192	-0.327575360940731	0.638145201521091	0.675481855086651	0.669236982676348	0.797229859685719	0.806945939545304	0.7338191693674	0.894842486539792	-0.346601036157263	-0.574821645540401	0.225418109344304	0.652282181735559	0.580489736067519	0.570729239521638	0.55679126385697	-0.822917269786298	-0.94112519005484	-0.730257797296233	-0.871542670958876	-0.983500787789877	-0.917496820912974	-0.695388224819284	0.385446040768879	-0.862351863559174	-0.738509559749745	-0.848036557873939	-0.81209142306414	0.652748803962831	0.728507791949214	0.795499080647141	0.798968420535285	0.791349484635452	-0.984621215061662	-0.156161905453662
-0.16525308436168	0.390936328822189	0.158876121002689	-0.236240162846697	-0.587200281413889	-0.836897422170177	-0.797358911446457	-0.540583806848077	0.907089994038662	0.608561047345818	0.713890789491073	0.482961152710423	0.31470632781361	0.449047637854921	-0.863160067857064	0.17002045681689	0.455820914814178	-0.0144278424910568	-0.890603453823409	-0.901755093079229	-0.671213493360565	-0.667867352399304	-0.705957095842948	-0.503185200410875	0.338015092682754	0.405570451618859	0.621158882416748	-0.0707706898339815	0.109445407072313	0.0990399400660715	-0.0312505962353074	0.128832377726219	0.392972746874812	0.214146538233515	-0.0672675363799262	0.189548884764196	0.006174739482374	-0.282148036958952	-0.838681257042673	0.433056816892471	0.43566563963738	0.216207314644044	0.396467664558929	-0.838049103376112	-0.51877903588268	-0.554461530459	-0.607391022657901	-0.606219332720239	0.45709940761073	0.321855397155064
0.78297478260499	0.652613517572882	0.116552416721577	-0.742812048978239	-0.579111796408245	-0.0913706322108451	-0.0851948499537064	-0.277622307394468	-0.2076512478524	0.425601016260838	0.11677726041515	-0.213368177474059	-0.325609796635068	0.753740732021391	-0.375472852231902	-0.368172495664437	-0.628390833800633	0.341540994485792	-0.379019933531314	-0.320387613079022	-0.393484005481015	-0.382089779177615	-0.370591927295587	-0.232491165332899	0.0299299686620041	0.879756246821698	-0.543964915724018	0.33832136061403	0.350958719846398	0.376610654592623	0.406177462923464	-0.0837425396558871	0.110263060207041	-0.183254166534458	0.542999704795417	0.507333569417241	0.373695043020808	0.65262114228833	0.110233064109756	0.636820189457307	0.507927505923762	0.544152519824165	0.710578603379238	-0.40097335388913	-0.573274147108873	-0.427233453369095	-0.480259581443263	-0.506557334946035	0.52151224304609	0.639734613847995
-0.558136040697133	-0.439546047882069	0.154111354920848	0.605555621177112	0.981213622932931	0.776645632997671	0.879601224880886	0.953812437797241	-0.52516901272674	-0.981166383464389	-0.911574460094228	0.32299053606629	0.440956130764834	-0.845689982403258	0.930085420689296	-0.244693244945335	-0.148021249899886	0.343844896731681	0.89583349701446	0.800802780938196	0.991608984386774	0.991508209245231	0.97730815321697	0.93224788974583	-0.0476634140785644	-0.794534171049876	0.169035476373504	0.399172750531073	0.201272523168268	0.229957028769978	0.368269136240577	-0.497771468285673	-0.757318821011676	-0.625290817572205	-0.715053879913874	-0.810116007625338	-0.575140467025728	-0.565637338872483	0.387169280622753	-0.96893349738582	-0.946344216266576	-0.893568063082655	-0.944247007685898	0.934608358159694	0.962791294666141	0.98202637951634	0.993800876789658	0.992647391566714	-0.897356829901428	-0.584670395212928
-0.547903387945635	-0.410503543440928	0.19032841652296	0.586629210847415	0.975408450706326	0.786140783027011	0.894831779711184	0.969594110259844	-0.527603353200368	-0.985875528635358	-0.9249741359478	0.349615900716135	0.463977474944425	-0.827838915137571	0.921328542456759	-0.268470969650244	-0.174748747836816	0.382305004709126	0.883082238232473	0.783140180863439	0.995116542732892	0.995761277567178	0.98115435657613	0.948589278142152	-0.0214031653811888	-0.763997074839641	0.171202596467631	0.439092156575967	0.235515469557303	0.268528917375046	0.415323519404137	-0.519667497827131	-0.771120521168815	-0.664651197495093	-0.719447808265138	-0.808858649976722	-0.573830171782218	-0.56463086044422	0.374846347921952	-0.963095012665329	-0.951538087717892	-0.899847346292181	-0.934011408060885	0.927355363886238	0.960387267966205	0.988501128842824	0.994415067789786	0.991463836728898	-0.888615791080506	-0.569269749066294
-0.550981477230935	-0.438236998563904	0.163781301629053	0.602907472969728	0.980618229115828	0.786212811085879	0.887906069255081	0.957495538910655	-0.531826883700834	-0.98342688754959	-0.915833576368298	0.320178221014857	0.44066250420291	-0.842748853063612	0.932022243889047	-0.246040624073314	-0.155913319591212	0.34715871892779	0.897333897074673	0.800909274913112	0.993772261597643	0.993703287665097	0.980611352929292	0.934430054735667	-0.0407384263215336	-0.787507472394631	0.161183337700439	0.403473197845094	0.202404175210699	0.232487121787451	0.374931130227162	-0.496604544888003	-0.756497782450677	-0.630893750005542	-0.707876529317657	-0.803225879123379	-0.566209678762643	-0.556445160126903	0.389679065782796	-0.965498198326189	-0.947029065123945	-0.890750445970131	-0.939861949498491	0.937344144536047	0.962651317320702	0.983703069112309	0.99458946632425	0.99307001905285	-0.891708928766193	-0.584662107406306
-0.543007342775388	-0.434979369687423	0.141852586795693	0.595931830087329	0.978835778510377	0.780558967537596	0.883364931678861	0.951977207754271	-0.540981354012004	-0.979371453472195	-0.916652934197224	0.308285439555622	0.424841483708621	-0.839814733105098	0.93596618346719	-0.253067534653493	-0.162180013760423	0.345410177442304	0.902945387682801	0.811290851668267	0.991968013993099	0.991976273531258	0.977866702011914	0.932044445735903	-0.0618982547942459	-0.789630469504844	0.150655860126964	0.400692641930739	0.203119474621905	0.230960325965805	0.367944675918112	-0.500716976160002	-0.760930941378891	-0.624575328778533	-0.706006995866097	-0.807036165968942	-0.573728160664669	-0.552266493921895	0.404487214667108	-0.964715057942696	-0.940634300219101	-0.885786022076654	-0.938837150803815	0.938558620811069	0.958540028955615	0.979496352340392	0.99233947522806	0.991027212685055	-0.898612048658112	-0.576528691050186
-0.53125392406797	-0.362885423878452	0.153374371177301	0.547143271396564	0.963776661133337	0.756523453389991	0.880352348296398	0.966507533346155	-0.537795920178415	-0.974902848423066	-0.934610523783835	0.363013895721158	0.453809277506404	-0.80218071105292	0.914222898586691	-0.319021080813461	-0.208555207702412	0.423838002215168	0.876116262608649	0.786475989003713	0.989019749792492	0.990875410680904	0.96961004301652	0.959472019811827	-0.0627880033405466	-0.745904993633906	0.167370819762924	0.477001557046025	0.284130948237344	0.313096494112411	0.444949739638706	-0.566552788430283	-0.806162612371318	-0.688048750144546	-0.741372739565831	-0.837744827669746	-0.618946124804933	-0.577984039538317	0.391440829304182	-0.962422680769441	-0.93922141899678	-0.903239511101443	-0.928995454425145	0.912443408501105	0.945827772074351	0.98135655637614	0.986817665333418	0.982889350825211	-0.911750685724173	-0.52403413355613
-0.551999140760361	-0.37644127580925	0.158124807913672	0.563886193904859	0.968362888689121	0.74959009926775	0.871984384437432	0.964538314368151	-0.518571673837296	-0.975938742847091	-0.925093862603312	0.373059795581763	0.466616351989553	-0.814199363486809	0.909869007344743	-0.302516254778328	-0.184500308516508	0.411402597873323	0.871395096870979	0.779059440243414	0.987829113837637	0.989348287271328	0.968114041779007	0.955366257924952	-0.0530160675364032	-0.76019216373453	0.188446834034936	0.464247127824956	0.272458039507311	0.301260170701962	0.432454320574117	-0.557003340285762	-0.798125605484815	-0.678176067943861	-0.750838924883697	-0.84171434865756	-0.620859533604727	-0.594020207535322	0.374411684858704	-0.969133353001035	-0.944731259363198	-0.91081439096819	-0.938319504726029	0.909986118116605	0.951702040714986	0.982760072159741	0.98856300068158	0.985314855281678	-0.912696473610646	-0.538095689667454
-0.570609294637502	-0.414234568909345	0.17429842603109	0.596097195229445	0.977829236918726	0.762726332662757	0.874750506858974	0.962720847189993	-0.50577991799596	-0.981827096465189	-0.913805099013943	0.363569835311634	0.472447809138735	-0.836599027294366	0.914272150235068	-0.263078333721553	-0.151702323946142	0.375773319278786	0.876354350497812	0.778058330842178	0.990367320204006	0.990927523407196	0.973651950761827	0.944603356067183	-0.0306979868951862	-0.781369721329621	0.197324460922848	0.430342894682368	0.233761950756596	0.26403858757932	0.402089298009469	-0.522398562877596	-0.772473877119968	-0.653794574186972	-0.74046416700236	-0.826537071945344	-0.595553184864544	-0.591849441066083	0.361440117559277	-0.972943964040224	-0.952803559249165	-0.910233592312606	-0.946367882860785	0.919276093715455	0.962651449536703	0.986208717582232	0.993508551413998	0.991399164328547	-0.901285016145112	-0.572078301545973
0.022865107699354	0.313869725146224	-0.406711885450961	-0.16983102351484	0.503019993643845	0.282011353452183	0.519728652650995	0.614452986348016	-0.690338130337111	-0.533475219412967	-0.814103511546443	0.196735686282288	0.00112773347078476	-0.194921113590837	0.627192846850175	-0.856701459013978	-0.697357884100528	0.754719479511362	0.616672082972839	0.701565746201907	0.62080441834223	0.636244678053024	0.556295310215023	0.772151269571316	-0.633466707039538	-0.235707237303173	-0.178630432414011	0.755307189829274	0.730808047468044	0.701783780329992	0.630706399202844	-0.911690098662494	-0.959832691964363	-0.722791952144738	-0.601135752995811	-0.814986373644239	-0.850963412367425	-0.339864135161635	0.663968976034996	-0.585719289014317	-0.441576995146467	-0.545691204632171	-0.499600905031143	0.522394022684265	0.438129342950229	0.567178944281626	0.576718356395937	0.560686397705084	-0.862647002988858	0.219521347506021
-0.289125451217911	-0.139437829865208	-0.052300244837603	0.292279431221472	0.853189831234201	0.687970665401932	0.850656288592904	0.904695069164742	-0.708901297541948	-0.881389720410039	-0.980409781214842	0.249729766966139	0.253286927229089	-0.613151582968562	0.90348279255862	-0.551977095465308	-0.465395687036833	0.56805249634697	0.8770764139624	0.851433337715543	0.929901699009585	0.936816144724285	0.899000120031157	0.954041376563284	-0.299872714615378	-0.579062952506796	-0.0446685408267038	0.609506136345875	0.453821678779835	0.465281567938586	0.54336874605272	-0.71773207250386	-0.912637354800011	-0.746072934328093	-0.672176902090674	-0.84094284701432	-0.695117630071942	-0.442661662971116	0.589829636232146	-0.862287590182508	-0.802689423275765	-0.79044202393038	-0.801975608791595	0.861330082629949	0.811358806271539	0.891797935372692	0.90172358632176	0.891986637440177	-0.934698655439661	-0.273578986850312
-0.236024407485259	-0.103233418596138	-0.0699193503989711	0.246255253204742	0.827176550171228	0.687376035219891	0.851793721180049	0.891705159187449	-0.741239534189728	-0.862055929405617	-0.984970490094831	0.221801984876164	0.216538491086716	-0.573854040567216	0.897686197756088	-0.583749911452983	-0.513506483186659	0.58789295351624	0.872951697969743	0.855549965769893	0.915473306690807	0.923108281866036	0.885113664836988	0.946668305262437	-0.32421863924903	-0.53728027933703	-0.0923467174614473	0.628784926932118	0.475143925541367	0.485894087543996	0.561556161150484	-0.730599918385443	-0.91802626225566	-0.75476596005394	-0.641319832488149	-0.820985420058953	-0.68429599886815	-0.400340088504266	0.621368316345965	-0.832617816517951	-0.774365329152937	-0.759432621384364	-0.767303788134916	0.85088697048713	0.782485109931082	0.871748280227395	0.881209579969147	0.870145981283592	-0.919972255768255	-0.232945533644306
-0.416762269882444	-0.526410273073345	0.231122761626855	0.60886018583499	0.947189413909715	0.927380340900306	0.966937989418966	0.925856147049215	-0.635812483922269	-0.968325716157316	-0.903559473173042	0.128080902626067	0.321449228171401	-0.820435618323328	0.966399568462194	-0.145019956376302	-0.196065188471871	0.22689370629876	0.940363715170776	0.834625583945731	0.979058737218193	0.976132880212627	0.992084661394766	0.863492709565027	0.0199673431552964	-0.728459144544563	-0.024867521153971	0.297252069773622	0.0565333772455708	0.0992646656724474	0.295331524248156	-0.337640690925394	-0.63009628285478	-0.54965607289348	-0.489772517642323	-0.607116268825763	-0.331399664523463	-0.327784824552389	0.468909853950669	-0.866921804633173	-0.898052760142415	-0.757798702198865	-0.841769892244121	0.985712004834733	0.92716391998415	0.947113877006977	0.962484680407213	0.960884006367151	-0.751272377266512	-0.63663180025748
0.120203214715776	-0.220902374484073	0.0951592784450423	0.0174803925234518	-0.641201588942072	-0.473038861700954	-0.704489634973149	-0.805180155715798	0.662071534894431	0.706850863204429	0.924510643799374	-0.367446584665261	-0.242618732039851	0.325454936483487	-0.697810178139148	0.800450343459081	0.659271689580506	-0.821515311583695	-0.662061155608884	-0.673610223477723	-0.767786547478366	-0.78224995313501	-0.716653751307705	-0.91710430020128	0.362587068031228	0.28730489361277	0.0551271224285824	-0.84425290350994	-0.744143274334702	-0.749726335735362	-0.773765876737566	0.913616448190504	0.99130446058741	0.886293215633475	0.685853984943919	0.843460298688366	0.799481210432747	0.429397050217286	-0.539225235087721	0.70114376335141	0.63428062983482	0.703224159715166	0.612713081743427	-0.629235788291645	-0.603484357981327	-0.740353049240173	-0.725494250270411	-0.705915641629818	0.868927106109469	-0.0476525377307904
0.665515516199089	0.0209165575033767	-0.130980044692352	-0.26202911366732	0.0355543239078017	0.563133225672856	0.492500893817338	0.130827047708466	-0.822048380522584	-0.12535717435297	-0.378773874933565	-0.662008186654755	-0.573529393300159	0.133639554668949	0.408210884604742	-0.242439323358108	-0.67133992561303	0.0547337673485492	0.442905496996898	0.503113798609484	0.195854883672509	0.197307724704146	0.246093501832269	0.115566664472291	-0.285214848762194	0.221202930422394	-0.895194029985598	0.0937404092996043	-0.0236998200437908	-0.0085651611890469	0.0979543601697321	-0.00380594959389485	-0.103863450010904	-0.104591524724832	0.521411116574378	0.285509433084916	0.343038412227648	0.733957561105279	0.748220943076485	0.140972902143753	0.0693403317245641	0.289978720912643	0.201130430342936	0.374059302960364	-0.0219083684490041	0.0703513606797809	0.0946597416759881	0.0823557130235888	0.0545390222674886	0.124205103664968
0.384016973788363	-0.343862246939799	-0.373448876598828	0.0761939653202964	0.320313535110813	0.631698261789706	0.539177594607295	0.21799782117458	-0.854513479949638	-0.314471927993675	-0.450517319217187	-0.75440888719648	-0.60763767999763	-0.237972225901798	0.672104796930549	-0.0661238378361454	-0.415863610763551	-0.201463741691178	0.728909420524418	0.798904509447768	0.389955856649261	0.384656198882617	0.431362865523551	0.189786435523107	-0.478481077159766	-0.24909960338335	-0.795093733372513	-0.163535440196902	-0.274479635402004	-0.288604981892225	-0.224049266715475	0.0745015351312116	-0.150652867135862	0.0900613976905314	0.348761806505513	0.0651781353242695	0.178907938569005	0.53128213032033	0.875001762092929	-0.152723739670271	-0.124400684942466	0.104097505569196	-0.12984121764455	0.631860346851208	0.235862225853622	0.248422308242921	0.322545402438625	0.326327825417074	-0.23131714350555	-0.169624015160081
0.21399824077052	-0.436455962603947	0.494112410626048	0.210111400323529	-0.143987783562656	0.394380341989524	0.144260380665367	-0.165424657467042	-0.00788915387017408	0.0948467075918077	0.240206557753414	-0.461752343772502	-0.153111437814856	0.00224957092689926	-0.0598918327317419	0.617813089391455	0.195274076398902	-0.559508772583114	-0.0480297092780969	-0.148688422163607	-0.141400508138271	-0.155549423352575	-0.0435270708827953	-0.353327348710866	0.53601416904468	0.152028392474024	-0.323856694719273	-0.509339504617763	-0.651043753976671	-0.588841704026112	-0.368462022690984	0.73795559002156	0.638949045329472	0.378550534686256	0.699716058034149	0.750461293174713	0.920551790324837	0.628093190750058	-0.0992242325934251	0.354479377216824	0.136290268000256	0.412572517608609	0.320344515973069	0.0360608549667099	-0.111474349212618	-0.163267974187205	-0.16575593570435	-0.160906594191855	0.63184838873866	-0.353938136339488
0.824082177397594	0.153683666858441	-0.146351188199356	-0.488862656526605	-0.661396514262947	-0.0995125679232136	-0.281500289965474	-0.630510538080963	-0.159773567430062	0.614523198068774	0.458119142593063	-0.792144650792264	-0.739091042367349	0.620433099490749	-0.367391476711135	0.199614020967562	-0.22550800707564	-0.400605007801556	-0.311824360449431	-0.222812881085695	-0.585359772821854	-0.589057074856274	-0.52258420831813	-0.669210309844281	-0.0779712177093469	0.649805166097837	-0.755311518244539	-0.40494501074177	-0.366070003121501	-0.370400694900999	-0.363647563889197	0.544231626391637	0.618086467688078	0.520101272171956	0.978288705134175	0.894290255115143	0.810223769670592	0.984267635775213	0.211460810252525	0.81182548119585	0.72391283523125	0.89187340546899	0.816587325791565	-0.373194532605894	-0.68449943260133	-0.668719433262817	-0.650329229695778	-0.652638194390388	0.766136341566988	0.362409481285644
-0.0904181376041744	-0.133082875086502	0.369164267741538	0.0708327012706286	-0.591398791364686	-0.512473208518763	-0.689646451729111	-0.67382302445835	0.86561591097849	0.627802798607306	0.8946771861455	0.00711468203552505	0.107904502995689	0.292952548344527	-0.787951966233908	0.752332680390048	0.728503976618688	-0.620239041604139	-0.788098484201593	-0.859561901454815	-0.719206393769491	-0.730711846095551	-0.680183304013304	-0.787547742368326	0.614920263900243	0.305749429975691	0.364420953545874	-0.640298212669314	-0.557941401175736	-0.539718827918553	-0.530067854676867	0.776779935933884	0.90084025595432	0.660848092067481	0.447647938375498	0.705676045984008	0.673661477490437	0.162668256448354	-0.816390921873713	0.603399005722466	0.493907225234644	0.501149982593544	0.520035446076843	-0.695689355253676	-0.517000814247067	-0.636429788941051	-0.660082163048439	-0.646081700004207	0.833713316834453	-0.0785535492825076
0.707720078110392	0.00948678731397781	-0.205187796130755	-0.367631573813098	-0.68825084395417	-0.211191992157243	-0.431207189827117	-0.753870495799229	0.00695121137192826	0.68995552496159	0.623475269061729	-0.830286137625355	-0.749624442592464	0.554993363620294	-0.4387784031532	0.401517556579316	0.0144902175751484	-0.618938203439067	-0.372674604369549	-0.284820327843293	-0.674158840051502	-0.682333760043794	-0.610524223856357	-0.811598134378815	-0.063716318337192	0.537812610806847	-0.644881151133106	-0.631491948084255	-0.561403564368893	-0.578124652763846	-0.600750522822887	0.716969712413242	0.775371554710352	0.738441519458091	0.996805331584349	0.94190406487235	0.859609444578821	0.934100567060222	0.103275644482136	0.829836055999667	0.770346898114313	0.931761419530526	0.803747254806185	-0.433782100447691	-0.709547107248312	-0.748254681695799	-0.713513796633509	-0.706594328732941	0.816874662752316	0.262153945461505
-0.129436566015051	-0.60594591845802	0.327426324403262	0.409336387269489	-0.257516413053954	-0.051907683509493	-0.327717566654965	-0.471458237877755	0.516911652545899	0.324253048056071	0.661743005054058	-0.347604747049683	-0.0625990196237286	-0.079658136717074	-0.343222507162164	0.967960407314954	0.762410743716057	-0.916570086501633	-0.318401954700255	-0.411364251840948	-0.404271185690736	-0.42484321422448	-0.32902992917063	-0.661274058580511	0.546464731902528	-0.0607018627050336	0.104969287286432	-0.901738313052952	-0.924022601305025	-0.899445991085229	-0.799826517872427	0.985784447063654	0.915120103130429	0.795741847548373	0.574937980372601	0.729410610317674	0.846339190097585	0.330499594072412	-0.473541882020465	0.381656041846105	0.261908037312979	0.433601702133089	0.28108440811237	-0.234856433761463	-0.212851288689691	-0.378339299670361	-0.356471843264265	-0.332653282835954	0.690415968364682	-0.465344485499607
0.409383887989193	0.404511670297677	-0.564178199852068	-0.546851928966341	-0.834997476158692	-0.921187293089239	-0.960823543453863	-0.930264427358962	0.481059515847237	0.915066455979755	0.836855865380593	-0.319448818085385	-0.52353238383827	0.693785706882119	-0.785554999064384	0.131195200335675	0.202701715766688	-0.345569025558775	-0.731657763667312	-0.57043627073793	-0.896790672373728	-0.895810102899429	-0.920872230455421	-0.841860720863517	-0.334323362153908	0.513203824624741	-0.0853133588343534	-0.424541586312879	-0.152831564943321	-0.229922159099701	-0.49325823216802	0.322417891095278	0.551711349245671	0.684576950631777	0.455792564784683	0.481700970718187	0.196333706932901	0.317335571778872	-0.221409628229252	0.749600529505955	0.877158826056089	0.736939236806125	0.714662184161819	-0.837319156101946	-0.853392155867462	-0.902764418647915	-0.875770807756811	-0.86594287068236	0.554083953031415	0.598454907166827
0.261537744764669	-0.272757645680298	0.267423795104437	0.0225323342067489	-0.557530793137182	-0.164109538927182	-0.428784744968514	-0.652701803031291	0.415222866127896	0.568026309231668	0.743381785387554	-0.485961100811464	-0.281742235180315	0.299699725149915	-0.532602412417378	0.769397230738795	0.463902929420829	-0.770754712491448	-0.501605688444354	-0.542287514984278	-0.624043851745304	-0.638840038862287	-0.545322766110443	-0.802878500309054	0.459644098436487	0.346027253949167	-0.169830376499765	-0.76573580517475	-0.754538661713086	-0.731127555996614	-0.654319125321323	0.93016049289126	0.958399115648368	0.756389714790613	0.827438619855365	0.946697855328271	0.973839858906424	0.635420555249744	-0.38188493025259	0.694859640364701	0.547653470144966	0.717259945420174	0.627443848683468	-0.449680635908295	-0.519759148398077	-0.621030945939926	-0.615052691726323	-0.60200054039327	0.910013560980928	-0.114791387307204
0.396534445427739	-0.0683761059860611	0.519846602938947	-0.0683822302945604	-0.0765554710174657	0.521535788162296	0.392312423707951	0.0940262593445773	-0.311922008014177	-0.0572542704924381	-0.11108841988947	-0.292571712904843	-0.0979454736720073	0.137351236602826	0.0728299361127553	0.115126148379582	-0.297302112837471	-0.0326533150620533	0.0615084088907086	-0.0185071051324094	0.044007730422208	0.041229048607076	0.121388643477872	-0.0214311087880633	0.415738303201295	0.348803612681719	-0.46563019906803	0.0230492853786565	-0.149418565613116	-0.0749124322213728	0.159066629205578	0.268666823225081	0.223118010890537	-0.110924097081525	0.532607829725299	0.522585143236238	0.654167934473456	0.603230284340761	0.112452860771116	0.262146752334582	0.0293274552926366	0.262783444125184	0.293441530155706	0.130562264388447	-0.0522202137521434	0.0105377871789233	-0.0242390052243009	-0.0381599936680197	0.425161435738406	-0.0877671603500942
0.609100289423214	0.380587787297884	0.119924660657854	-0.554724302409351	-0.898858016161776	-0.501707738565453	-0.634509115808381	-0.793485940399614	0.393603886573747	0.841724366133504	0.770742022125807	-0.328719516968433	-0.36215441424519	0.802426885061962	-0.824158715612724	0.259786240431585	0.0364467518053432	-0.285531634594103	-0.804948394309827	-0.763458437543822	-0.862811571182555	-0.863329857374125	-0.822114940397916	-0.820320058501371	0.257272800442219	0.848629572678071	-0.268032637791009	-0.312894095356123	-0.206138257490352	-0.198102597348765	-0.224124246459799	0.52768989084774	0.751150520619531	0.476250476250714	0.800906742152813	0.903244229651846	0.746985780106552	0.687217601863137	-0.361663147174445	0.950642537301708	0.831261170017827	0.862829062074664	0.941016011382962	-0.800474148145342	-0.865329719026356	-0.855863991200615	-0.887419935659392	-0.892730130502945	0.964059591231681	0.479943376534819
0.804064046698991	0.647084579736625	-0.372139028401882	-0.838878559877681	-0.977301161723245	-0.718403630384074	-0.765301585058653	-0.887174398951622	0.20931398454223	0.95022248918442	0.712190844706096	-0.443169298085236	-0.642302039422594	0.962979261093579	-0.796695173402133	-0.0769659491078371	-0.213254815210465	-0.119492482479068	-0.752308670093428	-0.593343109266497	-0.915614714290161	-0.909422718231342	-0.913655198307068	-0.803820668099436	-0.244590158125258	0.900471445889606	-0.44260989438423	-0.178495190166351	0.028252098500742	-0.0151640107339162	-0.189587080346055	0.250985859047387	0.523645235642303	0.460257272104917	0.728158873899029	0.714302745828356	0.429381862155247	0.68860607610587	-0.0653262861655562	0.964523377375972	0.980890444872326	0.919891884315177	0.978639647944611	-0.849084772990236	-0.991612293709158	-0.949127120511065	-0.953967577685115	-0.960771889849618	0.755414200489484	0.807162883123127
0.864542005605675	0.786119303977113	-0.102326876989078	-0.887825733328382	-0.705273977654633	-0.295826701005842	-0.263387995976603	-0.423891148047534	-0.172796598115229	0.574804046763211	0.214159477522615	-0.25775880305922	-0.451676905978406	0.88217197982825	-0.478536996745433	-0.450571823709706	-0.654947248451464	0.352255598787561	-0.4692180877114	-0.3564132385317	-0.525784350019457	-0.512163360367063	-0.520491701458286	-0.332068836882878	-0.158033873522986	0.948017214757929	-0.569859941265937	0.327731813084216	0.410040968458697	0.409365176455852	0.355210184350827	-0.134827866538563	0.106935372046223	-0.103140050479288	0.55007264205734	0.490821921839699	0.279250403712941	0.657634778055502	0.145353924587107	0.724072986095114	0.657074335023581	0.636844533227294	0.798698224320197	-0.533117258868047	-0.714368600245772	-0.567549701415179	-0.609976935374815	-0.635068088713022	0.517827953151938	0.810903699908385
0.6866922232485	0.271731258658931	-0.414352804475811	-0.562576496044983	-0.896621284932795	-0.63268250657314	-0.781804461251041	-0.965034400376319	0.256231700028988	0.930301266516773	0.828855103765673	-0.667864580547762	-0.739799264185304	0.753664016967827	-0.712442949823493	0.281151854146144	0.0779264332093593	-0.524182917459261	-0.645269962003923	-0.503156286521642	-0.909523964836088	-0.912956131734719	-0.884022428440457	-0.947718126193725	-0.212435256597528	0.654727403940633	-0.45518171918705	-0.574733782611738	-0.38510228684682	-0.43470083625862	-0.588768401321159	0.587744932517341	0.760933918786902	0.789156421213727	0.86477349560155	0.846296660444397	0.633787079211532	0.759390359501201	-0.0581746312245834	0.936064042594387	0.961121046325149	0.980600224190269	0.906806473416785	-0.738960066178332	-0.918003722093547	-0.957401341432057	-0.926669384621325	-0.919142844682391	0.81541735740516	0.522327033539365
-0.284772836840832	0.00644748819638619	0.285773822683124	0.0591002160678728	-0.520289385079216	-0.689902437789864	-0.769143040990642	-0.592430996998065	0.989319955828318	0.576795108409727	0.838561980310197	0.303238842684106	0.296371061142261	0.252404460673708	-0.813031938868408	0.574708368312491	0.755093086266333	-0.40830416823617	-0.828290407114885	-0.888776070793192	-0.66736690868461	-0.67410995284119	-0.667000311942919	-0.647034432841384	0.527894656214892	0.219366663979632	0.629193865435061	-0.44668464556277	-0.31454815586638	-0.312258818116274	-0.373806546441776	0.51241406018085	0.681658861055014	0.500044858900236	0.110973013043212	0.397139763496237	0.313186180693427	-0.178393385356332	-0.915170068664367	0.438113505377382	0.39695454036324	0.282886277396129	0.359869048671289	-0.742020087969577	-0.442892670277801	-0.553244061326628	-0.585856717340656	-0.573005960632674	0.605746070431195	-0.00177609012943701
-0.0276775312482612	0.530665588635023	-0.114418395653734	-0.401126646165781	-0.641900975448829	-0.940658768671878	-0.862782672255894	-0.603991290585637	0.784947133472863	0.677593328403399	0.685966748058826	0.382179616336027	0.130540031470629	0.548474394770778	-0.844851369842463	-0.00544620160381507	0.305880081110495	0.0586674805762084	-0.85609094660066	-0.800661843935648	-0.708083111486663	-0.701371006983316	-0.760599300584422	-0.509752702836091	0.0588563255576879	0.448250694435117	0.487714067616723	-0.0137354192231654	0.218156058660426	0.180084156061333	-0.0272015331646212	-0.0010652491533705	0.286709703715091	0.22194862274302	-0.0687785897923817	0.117519851950502	-0.134284433068786	-0.23974554566672	-0.655434872879527	0.461713192027203	0.534131981514948	0.275587768019637	0.438569886307228	-0.861238020155695	-0.601403245538262	-0.618444169682288	-0.655150187428231	-0.654822218227168	0.364329209247236	0.503613849076537
0.381780305905104	-0.223092508487542	0.0833330293019238	0.0442394509827214	0.330011839754846	0.804070240166158	0.728933827391092	0.400283678752596	-0.826053439730804	-0.416590605729243	-0.560743684636679	-0.500243883016583	-0.320293492821489	-0.178393739581792	0.621508625859357	-0.141203798398061	-0.542554977278866	0.0494667477176692	0.637629984324241	0.626052987839469	0.463818760383303	0.461979607480565	0.52106848090757	0.337429368689067	-0.101719242559983	-0.0514158602715802	-0.715021668715673	0.111397257003727	-0.0843063125396829	-0.0460317076324995	0.140252458896546	-0.0133234222115697	-0.200189745848114	-0.228087504208827	0.321254112683355	0.118789525777473	0.284428339455022	0.524665341465865	0.688781084291441	-0.138901517326527	-0.243137759206518	0.0111754505287491	-0.0892595329060073	0.619473445187144	0.28799031510976	0.358848170296171	0.3785059046014	0.368770151710957	-0.115695924275825	-0.179831319612594
0.680780363349866	0.479680880148245	-0.62350108939182	-0.59111955360072	0.00384802695418845	0.175445575062199	0.295771809084591	0.134633821514159	-0.864054856484254	-0.0632622109119182	-0.498150826373362	-0.424616130676057	-0.613737328805299	0.294025086762978	0.374057419915243	-0.784115225085814	-0.927037926269771	0.493561435032522	0.410667201348595	0.587165073623281	0.18530347660361	0.199399158986659	0.159724961870314	0.28667900242745	-0.804697191123275	0.252645278840189	-0.788346986306975	0.485072313917304	0.50791380517778	0.464843801609693	0.369157394797382	-0.56911798960437	-0.555963860245734	-0.343769853045824	0.111857179567413	-0.19367226592209	-0.316843283388455	0.397242816127649	0.898831110977348	0.013997714495341	0.121733185285128	0.126235199223764	0.1094738957085	0.248162284002994	-0.0896053554214429	0.059072818764252	0.0888093565272122	0.070681710818171	-0.345203837583548	0.55453618902643
-0.241772216261113	0.421635377556662	-0.171580355180944	-0.127195377317584	0.43303407948223	0.0415176163692361	0.327072090389166	0.589744846043289	-0.282711868580639	-0.466013289710089	-0.654713697594925	0.613728156455655	0.367811541519563	-0.165309489761169	0.364561310820423	-0.810125042092147	-0.469335227139418	0.863885830414588	0.320968866178772	0.353395863245982	0.511346967646931	0.528738244356501	0.427434345557156	0.750837500782353	-0.358645984536091	-0.190534551463233	0.257421446509856	0.852074471612253	0.86046037272686	0.844200489623798	0.761962810843968	-0.964850728416482	-0.926657745987783	-0.811598929562451	-0.83550644377573	-0.904417350992537	-0.967541130473227	-0.662234949257501	0.228661403732032	-0.595280081880055	-0.471709649642273	-0.68043076114427	-0.521888661204559	0.286593444452655	0.412779782762337	0.531908595025397	0.503934410168608	0.486484897879953	-0.80823876159242	0.224064477195808
-0.236199042878085	0.353248435153798	-0.366480954457399	-0.104985549723684	0.429415418766097	-0.021931896169971	0.249483527378102	0.506996851399328	-0.3001601838906	-0.421757419961347	-0.603231435733799	0.485803098975437	0.23355461759204	-0.195958949540894	0.391234193755822	-0.761459005684284	-0.408704471651175	0.736615116308762	0.366416782629746	0.433101144090764	0.478963723871011	0.49441155195329	0.390432565974115	0.67884468094683	-0.517254135772936	-0.2797900740708	0.211207651697945	0.715513967534665	0.757664794875082	0.719309777582984	0.588212726298173	-0.907852162388099	-0.891105047907888	-0.659809059816918	-0.806790165684117	-0.912321890680405	-0.993465040286534	-0.643742155633967	0.314422407962513	-0.596432493497309	-0.418195413281579	-0.630731927716122	-0.535878123597732	0.298296776809315	0.390455318965166	0.481960193190167	0.478854661418955	0.46765966815027	-0.848425089718718	0.217100590807006
-0.276833500848492	-0.117263493210702	-0.198313961195039	0.257783585346761	0.820330351683988	0.591324908588807	0.763166570528333	0.835855994203334	-0.697292718919051	-0.824548312334459	-0.936372125812279	0.207756273343009	0.177359843823509	-0.590681679980575	0.882501204958613	-0.569978256930167	-0.448003844079675	0.536811906348513	0.866109008540115	0.870453802533699	0.882734458685807	0.889882535061735	0.842145098085001	0.90725769507839	-0.423096643019439	-0.600263352736624	-0.0517657093990814	0.567142832230289	0.448429155400954	0.442449964577935	0.472012471522225	-0.72948642823748	-0.915711346893317	-0.675180783740696	-0.68293026680845	-0.871026540583909	-0.75861620693948	-0.458157096230821	0.627028942316199	-0.849296719883694	-0.745420432332521	-0.759699792505653	-0.7933346689712	0.824471267453037	0.767012638141092	0.837603786921428	0.859708461587176	0.852675816849656	-0.968023382558556	-0.220905446264029
-0.0271919882527686	-0.454122402463258	-0.182572717153823	0.361191221187442	0.735500462489481	0.836596866050728	0.832021169816922	0.654224913393003	-0.866585849555443	-0.732167743657928	-0.794561759929903	-0.341267790397142	-0.184734087650603	-0.602959269886899	0.950659499384551	-0.189605603028491	-0.373825610949407	0.0569575912559614	0.971309649715028	0.971519244754158	0.790689921124621	0.787366119934011	0.810056889443368	0.627255917731578	-0.363051010130313	-0.584918412065756	-0.456483851561002	0.111339187284953	-0.0668598118623334	-0.0622347401633726	0.0516261757764361	-0.22608083547143	-0.514212723087203	-0.277456810291267	-0.145507223836308	-0.391808495445076	-0.193839459724506	0.0612641581671774	0.808581173940277	-0.617064540201791	-0.583107505564598	-0.402817682097501	-0.586927521989227	0.923441746882093	0.667240128594552	0.6884630225475	0.745094467963689	0.74672524437937	-0.639312416445048	-0.412810653315693
-0.0840917205128765	-0.452045962800044	-0.15560404104116	0.38851401047607	0.779573056995519	0.845136099483259	0.856382011791138	0.705287465419601	-0.852528076103797	-0.777175548687371	-0.831229971257082	-0.270165198044747	-0.119481209632409	-0.63952299201111	0.970858440276352	-0.213341669103441	-0.36669244803722	0.102312342121519	0.985633796144523	0.977103867500582	0.83278228884843	0.830048881473482	0.847599891175442	0.681424427855015	-0.344644679544949	-0.618356812636164	-0.397826340611981	0.157456023604051	-0.0254368427305643	-0.0186639106311995	0.0979438137783732	-0.274501767759181	-0.563760913429859	-0.33138693222733	-0.219280677793249	-0.456034622100023	-0.252406952591746	-0.0115010616469195	0.784666470511999	-0.672641311886399	-0.636988887912936	-0.470164338625933	-0.641154948406984	0.944855999628259	0.714721778211123	0.738365221103867	0.790972773951127	0.792022428767351	-0.690031484075805	-0.432078391179196
0.759828275831535	0.378649741789592	-0.258570909688674	-0.645684997597119	-0.93729457540254	-0.577199814250557	-0.715470585862045	-0.917720289155443	0.232121568280478	0.925096958378307	0.786598016139664	-0.599674812168951	-0.674514106460566	0.839857218816549	-0.751539705595937	0.205143748141693	-0.0370180886071052	-0.393972242784134	-0.698472116806184	-0.576534369025524	-0.90903333900007	-0.909953448034017	-0.877271604789217	-0.904825259899562	-0.0960416619084196	0.798183138285915	-0.483437271674268	-0.436715654838665	-0.274938276217393	-0.305147801202952	-0.416921090611564	0.533090379955402	0.73599802972297	0.6516302616112	0.895055198658162	0.896004364626101	0.687898556180095	0.812132686787347	-0.0965300405521596	0.988624475390961	0.960014720643849	0.989812919130092	0.976895398503622	-0.769680021978179	-0.945253346200545	-0.948998559526967	-0.941198980022872	-0.94095960313843	0.885960272806771	0.582527240170025
0.564346268492734	0.668051669286994	-0.384462686974774	-0.762922100879263	-0.959035731789872	-0.923287888673733	-0.924333224102434	-0.902553921413736	0.460862073144209	0.967389771274786	0.798321450369997	-0.193790196732203	-0.447192921857395	0.904000815391736	-0.903292888896019	-0.0568979416613183	-0.0165882786978636	-0.0883832113721947	-0.870417431703754	-0.721006079232039	-0.950050924006189	-0.943166119598094	-0.973386527971235	-0.797128094408537	-0.212959464588704	0.797470816907787	-0.129257029063833	-0.163912388029586	0.0915708282499582	0.0368759225621682	-0.191857211468816	0.18066954754281	0.488246027846973	0.457973682131534	0.489137042394281	0.541695926470785	0.226098897412651	0.390510323450221	-0.281946113504225	0.871176806497603	0.933695614924563	0.778438184506627	0.868909408067797	-0.954335862881444	-0.959506670068782	-0.943005568238938	-0.953604451472682	-0.956575574807197	0.663322704753082	0.789207867031105
0.595030450381986	0.561110906579882	-0.297098684899823	-0.705968024079827	-0.990935529687304	-0.857241708490829	-0.91368976180389	-0.952071383989121	0.476700053206835	0.996006538551363	0.866581122368196	-0.295963497068613	-0.483821082722916	0.895900807155127	-0.921979306597208	0.0922412174799599	0.0513449229915759	-0.23010704320366	-0.884917631395146	-0.75495404990573	-0.989179035733051	-0.985724271364211	-0.992704116007291	-0.886537614138996	-0.107934640462145	0.812727337033986	-0.184446499496121	-0.296637873285582	-0.0654551773741769	-0.109610966781815	-0.298400295375971	0.351195951798059	0.636134860454488	0.563659004851784	0.63396258295718	0.698730408160112	0.41736066319857	0.512984444385694	-0.310869022003555	0.944704965322477	0.967884535676649	0.867919212546451	0.931701368576044	-0.952857421367612	-0.985247799978428	-0.986161671433621	-0.994626419392471	-0.995390383072303	0.79547475777072	0.705863545631613
-0.379238340804352	0.293003102078262	-0.0706128412184518	-0.0833078964971554	-0.305694150747489	-0.792462118852801	-0.688048913494135	-0.340673822391463	0.791939471156066	0.378611743279864	0.493236114114015	0.56742762607547	0.361529847416733	0.190373009299303	-0.600229519231432	0.0446202665365876	0.467583854764907	0.0613173274079036	-0.623039445594528	-0.61090494085511	-0.421832858108269	-0.417705278789072	-0.48564630644236	-0.262434939062399	0.0883956482397159	0.0730079237197417	0.726007775238118	-0.000469882240944379	0.191506830507863	0.155469812212704	-0.0308993520113204	-0.0896197020908856	0.109434084184571	0.123769480880214	-0.386783040778649	-0.1879671315278	-0.361193817582588	-0.568047995112745	-0.672264111654493	0.102028550750723	0.206595942282801	-0.0653771660069747	0.0636452879420444	-0.604592340779528	-0.263137200407922	-0.314017598366186	-0.341243608740956	-0.334876821471204	0.059712195130311	0.222503920712984
-0.535667002875558	-0.365377914044333	0.236556192180745	0.557140887013361	0.96194333216444	0.788381888019243	0.90625585711736	0.985395312286882	-0.522673768570032	-0.985948716962301	-0.936783278738572	0.390815791204742	0.49703528506638	-0.79887171766372	0.901409520171801	-0.301883753045029	-0.207606348934048	0.435917793144931	0.857636818437288	0.751855296867459	0.993354241251039	0.995099528455357	0.979032406494155	0.966564332109495	0.0131383406656503	-0.719465218741461	0.18044539993835	0.493803149859765	0.285305316966879	0.323576654166978	0.479078142328309	-0.551074509158223	-0.788595698905105	-0.716277859146703	-0.728418434408888	-0.808416066986094	-0.576215260179977	-0.567974350813662	0.351720088619126	-0.952033256687784	-0.953911355617934	-0.907086117692994	-0.917234960773839	0.909064128211064	0.951827336223266	0.991740247705061	0.989435602925351	0.984075541586492	-0.875268256022062	-0.543013584100469
-0.324510969156304	-0.0742027953894936	0.202358087094256	0.284171724166244	0.826654498479607	0.719969476557475	0.890032614597762	0.961286932174908	-0.614666102871108	-0.897007372008227	-0.979256017587699	0.418461854627579	0.434896320299418	-0.570038370267866	0.818594054630063	-0.554072436946386	-0.470715177576793	0.675629639163152	0.769248667651211	0.69676393781964	0.923968804871762	0.932321515142127	0.899547131315028	0.990815759112988	-0.0686873128873868	-0.469200864264017	0.0581120877490057	0.725997439365037	0.537937608215015	0.576016633710693	0.709747267497195	-0.736559729563618	-0.898357034548036	-0.880722991118216	-0.696180557951147	-0.800203476375439	-0.634897043027173	-0.477957737216239	0.420556940683776	-0.833943923873098	-0.842684589971392	-0.830806611450695	-0.765697701016599	0.800821271999082	0.812711934454186	0.914863689687015	0.893970027764722	0.878254077310457	-0.842947965404882	-0.279779178071007
-0.491121733757292	-0.308628243606947	0.0507915720090138	0.488152503137228	0.941640077786244	0.705061891284695	0.845244864957023	0.939462246058566	-0.568512926389451	-0.945592134878534	-0.937904804217373	0.337736495891072	0.394380697653622	-0.76593913246679	0.912811058340696	-0.382469750774652	-0.253548505534724	0.451666192018775	0.880215635192774	0.815073481341686	0.970721945491482	0.973864851658721	0.943426292944844	0.954757734685405	-0.164682226556163	-0.733186554924615	0.133733677534725	0.497843011445714	0.327276320520407	0.345295157153725	0.445316791469271	-0.617091714723968	-0.84535690892393	-0.683522558353772	-0.752433417456659	-0.871251386590955	-0.680141983761471	-0.576245362652891	0.447067524073176	-0.953927017900721	-0.902445991402461	-0.88606863080915	-0.916430770528259	0.895675143393039	0.914096977670702	0.955139547589529	0.966289567637045	0.962250993323933	-0.948495686255321	-0.455799330816833
-0.488886733573358	-0.542226177098526	0.209172303767636	0.646225583316374	0.974146756267398	0.887980883411356	0.938661621571571	0.933549137866113	-0.587186776294796	-0.981413541570774	-0.896038257135572	0.180415557902678	0.36348100846573	-0.859390207799011	0.964865714848312	-0.136907426736396	-0.141467591078158	0.224345855415486	0.937541843305057	0.83102230108628	0.989341617402165	0.986279112394553	0.995495186826045	0.876768555777155	0.00906367601809563	-0.784058703972775	0.0508864789997224	0.290903505818322	0.0613979466481801	0.0994446428715956	0.279903049088611	-0.356776793912464	-0.649787427866311	-0.544257071554654	-0.560390727652984	-0.667679591901452	-0.395615134595796	-0.411339356283727	0.433980205828222	-0.912190410162729	-0.925179004790106	-0.806691849030934	-0.892357685866976	0.983151935424968	0.954942688925353	0.965069947458978	0.98241211388079	0.982564706098355	-0.798237145168088	-0.657577069117554
0.609076255354439	0.666570514111691	-0.422703886676763	-0.782145757923282	-0.96335678107605	-0.904835816474991	-0.911145618456271	-0.91096802032938	0.411188703402298	0.971783158739432	0.786366687793712	-0.250937231452821	-0.502641520565105	0.914376589408557	-0.880638075979007	-0.0681373485872736	-0.0507535712817034	-0.100261204404943	-0.842975096903513	-0.683940973824835	-0.948248331843742	-0.941429184852364	-0.969633664891056	-0.803627650306687	-0.254890601994051	0.804214211939892	-0.190066490566812	-0.175323142448443	0.0796737959477735	0.0223882896053284	-0.208633725886396	0.186379904234005	0.487462581433247	0.473236526280885	0.525690761500799	0.559083116872582	0.241840837776772	0.438387228024237	-0.226182447469775	0.884326152316862	0.950896303904397	0.806594309760577	0.884182461663054	-0.936467954758652	-0.969952882556668	-0.951105213435264	-0.956996559538445	-0.959939529247433	0.663535056763345	0.802688148121521
0.548189045785146	0.693895678873343	-0.06149909634191	-0.744902107578849	-0.957852383533361	-0.801227528540157	-0.810868630877618	-0.805617242686568	0.506956740740822	0.910876456391115	0.762030657228255	-0.053951903945221	-0.261928441034121	0.924889336097029	-0.946654954307454	-0.0366038684746569	-0.0461845698070366	0.009860477996633	-0.938613496016398	-0.850309867689435	-0.917468570736708	-0.909900996337939	-0.924745556107437	-0.737534587531234	0.0710599406105023	0.910604695983536	-0.0712950775798819	-0.0479593595062879	0.14734542602508	0.129021007904326	-0.0105743853313054	0.191543904772523	0.514282686151665	0.302536256984302	0.507271978308208	0.6216775825756	0.352401730236199	0.406810325594644	-0.429489477650048	0.895781656807644	0.863126877027522	0.739584617501247	0.90387155265243	-0.964746579583451	-0.927942047734343	-0.88548769495143	-0.929467661588558	-0.939472855417358	0.778139614537829	0.73917639129129
-0.439128652204071	0.311634106968973	-0.0506816636910699	0.026994677040894	0.475891926128639	0.00222357271980966	0.276098962356228	0.598034586921442	-0.0925876001943552	-0.490069808772048	-0.578839037958347	0.749810933499635	0.536144173923519	-0.268683588170651	0.31218955914335	-0.662356014715224	-0.258782193875483	0.783756750792951	0.258531405953652	0.251806116636798	0.50932310717369	0.524026464333622	0.425316081204532	0.73264444948484	-0.202140724949954	-0.292866895056447	0.47138816772831	0.772785885399872	0.777852692355824	0.768658882583426	0.700144447039252	-0.88495120503783	-0.8545695035541	-0.766721422934824	-0.92751348713765	-0.93014831263791	-0.965289576036932	-0.814293889060105	0.0338768617802714	-0.654235148516855	-0.541352753783015	-0.765186037539009	-0.601641162859128	0.258836269651105	0.475032986229141	0.560700490397341	0.527059795460795	0.513929970584454	-0.794891241843822	0.0883194723721976
-0.436640782900008	0.204240760079573	0.698916463624897	0.141884565392535	0.370381970566056	0.257990803308729	0.423441212181972	0.636738768954546	0.106995941648901	-0.486900106082328	-0.457514801979149	0.871933443224823	0.839293082598904	-0.207754181147068	0.121266459040601	-0.346351215178298	-0.145027634290123	0.709750961759269	0.0274888775128401	-0.124960372589996	0.438361675881199	0.448546485755475	0.414383060983275	0.637606702397596	0.525878015590675	-0.0298732296779822	0.54356085631059	0.741046924389748	0.612344382709259	0.685973178789715	0.835253921738938	-0.554770463813691	-0.512630264290575	-0.840823454934603	-0.652732329245956	-0.497506434369241	-0.405938215511633	-0.60331548707938	-0.36428017936708	-0.444814381447501	-0.571072391821273	-0.662571342669047	-0.396345741971973	0.165166927749933	0.441622899775266	0.539187212752972	0.444353856716736	0.422696525808879	-0.317199064332385	-0.121361474231705
0.216389166376808	-0.382721504611292	0.365733491080495	0.225859292902483	0.335113020823878	0.840041659762889	0.712748741392058	0.394338930174874	-0.609727635902765	-0.425031763862661	-0.44168340230995	-0.393918944789067	-0.126178738003575	-0.262109040226884	0.529628482704625	0.108917807058203	-0.304557762166794	-0.0916258118468097	0.530814727549021	0.449354820648873	0.43197101574521	0.425546090899902	0.5079319683092	0.26735962204817	0.215994188301484	-0.0876483924841577	-0.529306817925327	-0.0177110222717882	-0.250301948565695	-0.186202130569336	0.068152241494058	0.186658572219226	-0.0132504170532828	-0.159786081175882	0.345908221928456	0.237723606062628	0.464975245698689	0.474253137314548	0.42643258124078	-0.123299146756552	-0.29690819991737	-0.0105507753953826	-0.097394552590064	0.575714055277957	0.32648685526853	0.362596226141303	0.366498335916295	0.359925391586268	0.0376684743855811	-0.372568773987635
-0.775335633861994	-0.586675412288435	0.0505206982676482	0.758067692666176	0.927004668868812	0.527125674829361	0.60258774737692	0.766686781184758	-0.213056992336326	-0.851303520950276	-0.651998145213988	0.362325360698543	0.482381572690587	-0.921788241810539	0.776788168863375	0.00444264581122231	0.220390011430615	0.0847400814957562	0.752959694759265	0.660308889142034	0.84050685016332	0.835442194199733	0.815780150777548	0.735857702759418	-0.0385240321496054	-0.952016187792758	0.419098200699232	0.120478277086275	-0.00982288771884155	-0.00400823443726544	0.0660917100062814	-0.31184558712707	-0.567799624302586	-0.340844610278495	-0.772979619747023	-0.80821991373878	-0.594997540369582	-0.732697970785032	0.169981654813459	-0.958909557343256	-0.877183583083227	-0.875694526846746	-0.978535166364095	0.791713381810449	0.914690876433996	0.857062722849986	0.88766636647526	0.899433362687833	-0.858043573832828	-0.686611133889599
0.482531579312719	0.973095512390454	-0.424049252749951	-0.861629431368444	-0.486032541755667	-0.600559900615388	-0.381737801321726	-0.245062689420639	-0.03801234416316	0.422873799617599	0.0468573622036626	0.207245707061693	-0.19025318617502	0.717529929693981	-0.404852029838447	-0.798869265731145	-0.608659732476711	0.699718381124686	-0.410581015655169	-0.251524630710824	-0.356966268726442	-0.335398681653488	-0.430021783129539	-0.0298016283978027	-0.483573760280958	0.65420236153719	-0.12780556561061	0.63822174113252	0.82340782357441	0.776278684744792	0.558845197638159	-0.653000466316191	-0.36657530924297	-0.354864203575904	-0.117559262157219	-0.174214754326448	-0.481015744146371	-0.00106174097745899	0.10014230228154	0.326631485308268	0.437199791392314	0.191855707926391	0.406841270188636	-0.515789498426323	-0.509796577886278	-0.359983545022399	-0.397242547757178	-0.420389914139974	-0.0360283910209469	0.918895410566468
0.244470734110513	0.486392028108016	0.267619774025318	-0.464406027151659	-0.829198303428542	-0.718033006750919	-0.756287759932065	-0.693015602611728	0.737690319929945	0.784152505938171	0.79434419307611	0.174148743701663	0.0583669901475757	0.723025867381618	-0.961313751224587	0.195748799253359	0.230567756994946	-0.0755728080989602	-0.97784886061492	-0.979812422761063	-0.837270088231287	-0.834133365152989	-0.832951368936988	-0.689723277906619	0.420844012539672	0.758554716005645	0.230149386781245	-0.117673177158426	0.0248606915954972	0.0361266972203382	-0.0253143727758239	0.316407124435485	0.605554072759608	0.283282167472234	0.381091055255468	0.603580153678096	0.420603550309718	0.205628566335165	-0.722307406820413	0.770888280653959	0.675380678216362	0.56716946978189	0.754079827014541	-0.926797825210824	-0.761166320932768	-0.756868260220136	-0.819811669500365	-0.826246695458463	0.809857653808566	0.463406602885097
0.177304082154645	0.822288352450711	-0.141047817423305	-0.579093851016419	-0.0406979913706484	-0.215159998184539	0.0619606795587687	0.255655682863146	-0.198750406636187	-0.0560617055400828	-0.383156852304334	0.51421893477952	0.179630227054124	0.349676748345314	-0.0379717089214119	-0.919634758943248	-0.676914689146493	0.957509519336451	-0.0796830499546657	-0.00475324981940232	0.108490658794319	0.131323063501235	0.0325189688421211	0.446032508555659	-0.314585061994236	0.363938461487952	0.0525311659879077	0.928819007605246	0.995630217783416	0.983606639454661	0.87505173132266	-0.912165601588296	-0.719366347600895	-0.766814701869296	-0.490571127783503	-0.535901668234699	-0.716976323043425	-0.314440124317862	0.134509273154907	-0.115488822758469	-0.0483383428353094	-0.274183388993156	-0.0173514905173712	-0.126858622274951	-0.0495199793005584	0.126894152817563	0.0692222426701731	0.0406431682766693	-0.392641318983477	0.637385747722828
-0.564523982482742	-0.171268550057257	0.150951349203168	0.43388857300856	0.889666759413938	0.583962761135287	0.76807631689325	0.943961091437462	-0.41654563797445	-0.909163132156124	-0.89930204972254	0.556183226023751	0.56044887709572	-0.698916382955433	0.784134454763201	-0.451798308723851	-0.23426559649832	0.592824350470531	0.733146250990936	0.652320922913419	0.921226058325854	0.927520499733077	0.880317124057365	0.977387348224886	-0.0659685160354463	-0.652025965969678	0.308622077425201	0.631589892218038	0.479706719151745	0.503867963776128	0.593017291915202	-0.719535212372684	-0.887934247957998	-0.796106572480308	-0.876355164263289	-0.936669487224578	-0.775692240679024	-0.719410168790233	0.272241403008347	-0.946735973791047	-0.904802533473109	-0.950376225085725	-0.903749719684533	0.770920030346157	0.881389820646306	0.938453252342026	0.926161822342349	0.918080987375789	-0.938953001793315	-0.380500494256783
-0.618256309285973	-0.363099081966043	0.171199661554231	0.580497023810361	0.963619570671536	0.687257934078277	0.822092472353252	0.955935750958518	-0.435846059396284	-0.963946006837916	-0.892554072347272	0.452614473707627	0.530968596296115	-0.821322452281456	0.865937322293495	-0.294011237237087	-0.126983159091444	0.423948857483976	0.822915069739059	0.72531359175332	0.969281764081794	0.971076559125081	0.943009701138554	0.951659338274858	-0.0272161833203701	-0.775641578679454	0.283357959973896	0.472278134890766	0.293686362735346	0.320903874141414	0.43946839260834	-0.573303960605436	-0.800219239822504	-0.68225399968441	-0.814144978688498	-0.88077324171807	-0.669066033699176	-0.676343606351763	0.297616064846573	-0.985587506463908	-0.953055406649498	-0.946214529366267	-0.959187600566092	0.868184740811967	0.953001345713976	0.977838948478886	0.979816982737634	0.977281853423892	-0.924700551703204	-0.539419889759591
-0.334454111142499	0.371570369833936	-0.102772661168137	-0.0534404387655545	0.463364237243295	0.0389237199571835	0.320840426584679	0.609768181254898	-0.204833493044003	-0.490928031809725	-0.635205890099356	0.684144916476784	0.455006900303598	-0.218601278966034	0.350926207323339	-0.749972408171391	-0.382555985584746	0.839783090793632	0.301328798887398	0.312987275732304	0.524086112449927	0.540389809912852	0.440535905665346	0.757804817909259	-0.2789642861698	-0.238501436128225	0.355047685839305	0.829750945025533	0.831706225592369	0.820497925334678	0.749729080591964	-0.937594779202662	-0.904799096876357	-0.80838289487827	-0.884210415764845	-0.92276824990759	-0.969194409512642	-0.734910620465055	0.142318567026056	-0.631596164441487	-0.516612585402574	-0.730282758934012	-0.566248430458773	0.285013615765781	0.452677845603636	0.559084583165078	0.527140317128492	0.511167900286955	-0.808780405271652	0.157218642854546
0.055024073157104	0.706041897906764	-0.156377464516234	-0.44269459307824	0.141293190457761	-0.0960203856899679	0.192916628994725	0.4040722380509	-0.277318622607774	-0.223528517010903	-0.523197199356178	0.547519514815445	0.237759013620829	0.173967418935051	0.133173702863246	-0.928759301585578	-0.659332335346982	0.968751079997299	0.0898757894679453	0.152939673107402	0.278209354720837	0.300038575537928	0.198666154230626	0.589803069942016	-0.351065683909828	0.18032261412438	0.092853155270793	0.947614262111339	0.987715797711539	0.975240501012694	0.879496874080575	-0.972277372387627	-0.834761260913829	-0.826800423047846	-0.619507307834794	-0.685352878858882	-0.825056653588605	-0.426762573492586	0.20793343107301	-0.297612603828314	-0.211806498862856	-0.429682277646345	-0.20156035614222	0.0438689635084478	0.125801305198994	0.29299635301487	0.244451594676526	0.218124695465604	-0.563874633182011	0.510985243476057
-0.704297503589014	-0.562833196494274	0.202603792848446	0.739174701665171	0.994169483996567	0.722516540525466	0.800381988118793	0.9103151702988	-0.363629942375634	-0.966111209425456	-0.806605222836177	0.371111730113006	0.522606774292808	-0.92827661386273	0.877667093165031	-0.0787316212742003	0.0581973454593074	0.207688270121064	0.842464498097073	0.72461398491742	0.957045417911273	0.953536752769625	0.944724536067939	0.864139799303054	0.0479783791583844	-0.892098713160115	0.317836133926089	0.2613275723581	0.0707050630616457	0.0993619954480715	0.237640176009346	-0.377206291651248	-0.64972955607396	-0.511690401038134	-0.745598106507303	-0.79450086473749	-0.540397423971965	-0.654930248687139	0.243884629543196	-0.989867647257889	-0.965353036916422	-0.917796577583173	-0.988598210878309	0.90087273835347	0.986958082005471	0.966570396903991	0.981893121825988	0.986694837815435	-0.862853679027049	-0.702977935201013
0.452852448157673	0.980890017119542	-0.251039038524398	-0.854653179120155	-0.59702622099972	-0.672516978007944	-0.479760498675195	-0.332871950195595	0.147432695574727	0.521268500144061	0.196538467292674	0.282606120162061	-0.0928914525513385	0.786405638619499	-0.574022185641206	-0.675426894364704	-0.490576034882287	0.644498696690357	-0.589857496261662	-0.46309255072706	-0.479972033422956	-0.459662315677791	-0.543736387169752	-0.145029240677738	-0.280035765292144	0.754539106950901	-0.0223960085322267	0.583514268893843	0.768387545632014	0.735955182214432	0.544376810088165	-0.532525264779991	-0.210501467439689	-0.304345068847333	-0.0533095748136758	-0.0386170667019807	-0.342568717243346	0.0109250724834469	-0.11005480293426	0.44030058372625	0.502642881700488	0.258130276638735	0.510226322312434	-0.659001974992211	-0.596166181973866	-0.456485383082665	-0.511287335338332	-0.534765695193846	0.14344490807718	0.904342631040069
0.131318484174883	0.605825284888187	0.465520549540664	-0.376858468092531	-0.0191276099354921	0.106741635759248	0.276701408062127	0.357577702907769	-0.107698010619128	-0.149964495475446	-0.352877090821087	0.557555251898627	0.415388425558171	0.279900100182598	-0.0728656462634323	-0.60769711114603	-0.556249822730332	0.831228380827076	-0.14308382346426	-0.196348419080669	0.147976130813646	0.1648443243029	0.127508966667238	0.420587629071872	0.268039609254628	0.457862764863483	0.0831595646371987	0.84553413628991	0.776885567245649	0.83384891675103	0.924117768485657	-0.605508635440831	-0.454628740880735	-0.806283620502155	-0.273477591014642	-0.210467666315749	-0.247741044019093	-0.142707457305926	-0.120109522181092	-0.0309534794966539	-0.157226106795237	-0.241461397479916	0.0580883363792317	-0.0775271315724732	0.0247491143049989	0.196642362293209	0.100032313153226	0.0673714022172877	-0.0660741319590102	0.351742100100175
-0.510439804264727	-0.423586540427973	0.360024318802281	0.592243459432834	0.950323746364508	0.871811464367882	0.954635636725258	0.987623518712868	-0.523839726350135	-0.990990430579518	-0.919254058455109	0.351417803498064	0.508794431742652	-0.80085734734368	0.894955186213299	-0.217414576979843	-0.190545003621333	0.379681094141592	0.848416009003651	0.717960192343319	0.988358486973766	0.98830323100658	0.990251755900471	0.936552616734578	0.133281873601371	-0.684348784754166	0.14336323906881	0.448061647579591	0.207810826060357	0.26111082754796	0.463547572745468	-0.452689994236369	-0.703555257811093	-0.6969377324116	-0.633120532246516	-0.69742680688709	-0.432005125144392	-0.480550231645255	0.31939490525372	-0.906384949697138	-0.954527841255042	-0.863175916789331	-0.87396118838745	0.921214033921972	0.949449290877763	0.987388765673524	0.97919735566321	0.97321526301573	-0.776198160250766	-0.603706407250277
-0.532986447120048	-0.425450271882711	0.390123278218184	0.604004386540971	0.949050709741597	0.864429966055356	0.947575684767759	0.989704927854304	-0.493483502595762	-0.99087596028568	-0.908295150779027	0.380823517030799	0.54037251891356	-0.804475625101064	0.878546066734928	-0.204290253148415	-0.169028859728354	0.381568536351476	0.829153641338175	0.691723848746478	0.98393105445346	0.983788812447803	0.985847765503708	0.935375868426185	0.165935656677379	-0.683502314013502	0.175585183362942	0.450225180195151	0.208697310402219	0.264433030430016	0.470973733301109	-0.447678496379012	-0.694918163524347	-0.702458249570413	-0.64559937587182	-0.697430698701044	-0.429493455422461	-0.500610200355001	0.283665882352987	-0.907938235508302	-0.961647050333364	-0.873756590329478	-0.876996265097326	0.908841374925538	0.952412358965354	0.98877359150174	0.977425370975037	0.971392326385194	-0.76680544997598	-0.613944850381482
-0.516780468531539	-0.443835042440222	0.362555346143107	0.607517101227366	0.954310320788021	0.87816794694442	0.955099864276945	0.984301522673235	-0.520406001722805	-0.992469609471793	-0.912910248375274	0.340760472223537	0.505872992485865	-0.811699211151643	0.898558160272664	-0.197089820230585	-0.174858815659422	0.358503337021852	0.85292910363406	0.720655014973159	0.988707341271556	0.988127387570364	0.992177233880293	0.928986794898563	0.139426250761658	-0.695801631262435	0.143279793056511	0.427606298597204	0.185554985593318	0.239060693467293	0.443955601633772	-0.433512764241296	-0.689560554310643	-0.680720501053745	-0.624741944421349	-0.688347967907444	-0.418295208733628	-0.475899496157206	0.317461410403434	-0.907036274149354	-0.956193597249834	-0.859854804795877	-0.876866975625614	0.926756475708621	0.953509681149907	0.987302283359007	0.980573468133288	0.975278254141307	-0.770588995476331	-0.619989938208262
-0.547827923001339	-0.491337649641847	0.390402211948071	0.650786623944906	0.96101985168606	0.885625715268062	0.949090376183045	0.976523302685738	-0.488485281464076	-0.994138791271621	-0.888375230490273	0.337921428758092	0.522229254781254	-0.838235968160844	0.892950269071371	-0.139839054840603	-0.121860229474359	0.310348133616148	0.847346289602189	0.705833744802767	0.984506054674707	0.982648169527272	0.99160567026778	0.909058226219347	0.177979661859892	-0.720646000991921	0.167436017252965	0.381195373343447	0.134479601892886	0.190188025577418	0.403447507797169	-0.384730299342794	-0.649582025586097	-0.646204713771473	-0.613980083900601	-0.666408506386227	-0.384233855048513	-0.479779563581642	0.285357730067581	-0.908320213474948	-0.963867138216424	-0.858862203706209	-0.884552095146827	0.928623938216894	0.963589993999631	0.98651110256607	0.980800623501048	0.977070453121306	-0.749386916899079	-0.664361074559185
-0.636537237898838	-0.416543653494598	0.693107956932189	0.64828294136742	0.837501503044105	0.783792778500827	0.843292107917193	0.92438370011143	-0.210363925918258	-0.902307189589678	-0.733996397325728	0.569252630648883	0.760697452378995	-0.745419655236936	0.655928149346702	-0.0445379967178914	0.00853473878209425	0.351071782865302	0.584276851375417	0.386016188147922	0.854911915980889	0.85347222377432	0.867355204277675	0.829526756760023	0.501307212376365	-0.568516863666091	0.390207142511826	0.423046769395338	0.170345478960788	0.25246780539545	0.507306356387336	-0.318458888135074	-0.516578189091734	-0.694080810883741	-0.624946156553201	-0.559907581000473	-0.276525668309759	-0.554595933084957	-0.053223863857894	-0.800897680025153	-0.93025425050353	-0.850421194972161	-0.783011050581433	0.72792737862308	0.882065668922409	0.907452349521168	0.864573987048481	0.857075439351536	-0.551202996352966	-0.663987028226982
-0.222175988147891	-0.505469345668944	-0.214250196385492	0.472945730079389	0.833730112095754	0.772550675059127	0.79818013822362	0.709726235325194	-0.763200148534175	-0.799521932958562	-0.808505101945092	-0.195526820631414	-0.0579975258604309	-0.724633501708585	0.975458939222307	-0.177346109631724	-0.247564647018222	0.0677173802344088	0.990525436197087	0.982546551682808	0.850338323055027	0.84672502632697	0.853282066555926	0.693801715799499	-0.376603381000447	-0.74065864906775	-0.263258751089623	0.115576016579915	-0.0449476228609013	-0.0489042576273567	0.0360808279724236	-0.289086417084518	-0.586284634127285	-0.293467595398373	-0.34056955479847	-0.562329231067278	-0.363160191418672	-0.16037854042202	0.728696418826085	-0.758244608101331	-0.684241781218605	-0.553708112855132	-0.739664385490701	0.947557708327576	0.768434715874453	0.767795511504528	0.827858133278412	0.833343327383228	-0.777706852511692	-0.485496190309102
-0.200319622154766	-0.531076342514968	-0.231112722731533	0.476220457870217	0.811396930183677	0.768553928131103	0.778357794261493	0.672435902721369	-0.761655773740234	-0.772163048900012	-0.775227729829424	-0.247756698386992	-0.0989428076772584	-0.716600197981572	0.964747549268781	-0.137370897104391	-0.227569480611754	0.013486929900412	0.984514069921409	0.980067318450945	0.823182235289288	0.818572531339225	0.830103375645664	0.650288179346136	-0.382223755110397	-0.737250802759053	-0.292459790877091	0.0611665673018098	-0.0968264518847067	-0.102479087597259	-0.0183906053862002	-0.237302809072236	-0.539313814476774	-0.238661158594341	-0.290486602509311	-0.51616617453867	-0.316101459233572	-0.116991731835368	0.736922160594512	-0.726812950329792	-0.653106643567646	-0.510785200941339	-0.712336875558767	0.938203252841256	0.744160108892256	0.736061033907072	0.800556363848017	0.807400811096391	-0.742427274327103	-0.493270395762233
-0.218945826782553	-0.485685706543202	-0.189104889926131	0.463113318808027	0.842978388604262	0.790188103858564	0.822847254753972	0.735775463385359	-0.77663597914237	-0.816957823567244	-0.834253047332984	-0.171905234677313	-0.0373018170469245	-0.720961604764023	0.983477933546148	-0.204431017972094	-0.275243933314407	0.105661202146255	0.995199617761966	0.983372670018353	0.867755443735517	0.864818155718406	0.870378613815276	0.72125986727374	-0.362820181526112	-0.727236114810557	-0.262590222901574	0.155206392864939	-0.0118338381415069	-0.0124904270178111	0.0797599441515387	-0.317353658079563	-0.61157795810948	-0.334660437402743	-0.354809333511658	-0.575272893814015	-0.373962350422286	-0.166815335877747	0.729485279150096	-0.767750021536326	-0.700719540277838	-0.570985496357956	-0.744903189139987	0.955881011304613	0.779453384090275	0.786741586776134	0.84266248798897	0.84665648129997	-0.78661636575514	-0.477885982839561
-0.535423235092127	-0.495248072698853	0.160761965068792	0.632005713573377	0.985009123777296	0.821817608242453	0.901503228583379	0.943004766517146	-0.553193087051148	-0.983534141434983	-0.904137014226263	0.253763080239992	0.400173309733861	-0.862123293520479	0.952691283544408	-0.19257608641883	-0.135966688163584	0.280562387107849	0.92291155946089	0.825161602298066	0.993704280051705	0.992090613120514	0.987543323040856	0.906911658533535	-0.0372009328622376	-0.806359010721161	0.119100497319447	0.340090170912616	0.130862845649056	0.161577332122244	0.313959945488993	-0.433578725031263	-0.711417708094489	-0.578354705514398	-0.652612148808692	-0.75601889766037	-0.505052315048116	-0.504569180698363	0.41477229201316	-0.952290797130594	-0.939275007435819	-0.858852497776193	-0.931226518225729	0.962027221962094	0.96457347280303	0.976576680282349	0.993253715184815	0.993374934488059	-0.864859712740298	-0.62279340777769
-0.513879542973299	-0.430415715521233	0.115282397354355	0.579658284391836	0.973873603542613	0.78772599218921	0.888807591064605	0.945564799617502	-0.57107006108273	-0.974483827840699	-0.923729776019153	0.275214622966119	0.390262189555892	-0.829931534658011	0.947627959884334	-0.264676135520808	-0.185942776389939	0.342250148718536	0.917504289036944	0.832724826192597	0.991254071721224	0.991348316960464	0.977790974471394	0.928206094625186	-0.0909235006767325	-0.782676537302502	0.113733874026085	0.397388827409369	0.20080978629589	0.226682958252103	0.360675489887468	-0.501512828136722	-0.764067135723299	-0.61723808980603	-0.685517006782806	-0.798557171624497	-0.568143600098876	-0.524303111759285	0.438952131258429	-0.955590234367845	-0.928001702250314	-0.868250139201294	-0.928015625387965	0.946578403654895	0.949662314282348	0.972785147445708	0.98835344207971	0.986952578966442	-0.89967915411618	-0.563153696196926
-0.515991002821033	-0.407199606202434	0.121301570761733	0.566511597606943	0.970756977119201	0.777660587608028	0.886539983697448	0.951923993561583	-0.56516269816582	-0.974436804681417	-0.929210624567869	0.299494434753932	0.405614503758573	-0.820059835107504	0.939354810357187	-0.28565349262587	-0.197162984525729	0.369311580537833	0.907126449780755	0.82221880790321	0.991174106578879	0.991881865198605	0.975572614697154	0.938872573960499	-0.0885364002582318	-0.771022250311892	0.126317305114567	0.423627950364905	0.228871164145888	0.25517516304163	0.387221629735357	-0.524756119240563	-0.780195930563563	-0.639688371826419	-0.702731512734663	-0.812562074262811	-0.586797971478716	-0.539459969188882	0.429674083092375	-0.957944689222472	-0.930338908386226	-0.878322824380794	-0.928175345174778	0.937174386003413	0.947787002274053	0.975269206002831	0.98811479751515	0.985899716068055	-0.906213288953805	-0.547807631942626
-0.849819750864011	-0.112872813705591	0.579018973729191	0.485403963461669	0.460874617440891	0.038927560813049	0.172039078128027	0.519810336795862	0.47283533906546	-0.464679464046797	-0.22511674278948	0.962730687003856	0.965373398477445	-0.47408559942673	0.0611117433438566	0.0041604485450986	0.384390198536383	0.359357760359343	-0.021744655513665	-0.189240933570107	0.385654471706298	0.387830604472021	0.347008994099391	0.496852022278636	0.540364557863116	-0.405639905634026	0.928758326340981	0.372871927511536	0.3055497738739	0.351374477139896	0.429596506559506	-0.338207477884126	-0.342421190831027	-0.508601390859708	-0.839075117907699	-0.612951730325122	-0.506231748759287	-0.927535959057653	-0.614047786244637	-0.590970825847554	-0.630236448260587	-0.778134006638579	-0.605697604353774	0.12378584022112	0.537829243092926	0.521466181589219	0.45811617051484	0.455945142459461	-0.399459023587156	-0.390670204682738
-0.275583208008095	-0.505459838180765	-0.052096379966786	0.513351448055939	0.890154860779047	0.858247057330734	0.892295117770528	0.812472539205992	-0.75563651617209	-0.881521123821435	-0.876329896851829	-0.085802354030857	0.0721983026661539	-0.761540799079859	0.998879720560094	-0.191920904965267	-0.265464266103114	0.149219981784501	0.998671082855057	0.956120684187275	0.920843665196636	0.917901413378187	0.928009465914389	0.781291255368896	-0.243853251239509	-0.732934264047489	-0.203400786151491	0.207234732430301	0.0107297967604579	0.0250378837964275	0.155731019593545	-0.328579443274822	-0.628092306282668	-0.413956273069269	-0.39489564100192	-0.588091068467694	-0.357806774929165	-0.208974384691032	0.665889550159047	-0.808736490988731	-0.775426630961157	-0.636054407152824	-0.783608355060406	0.986098918529309	0.839358101686681	0.852863884177764	0.896292077987569	0.898201577615637	-0.784087677868888	-0.535441470253021
-0.290295074312008	-0.507483253771481	-0.0395498708324159	0.521988171464856	0.897941286946164	0.859856132908979	0.895984259149548	0.821906297792778	-0.746979779024718	-0.889770038620005	-0.880171868221931	-0.0684344210792899	0.0901002219964753	-0.769535552740407	0.999453871602568	-0.191246819920621	-0.258778168238969	0.155698067929957	0.997648725629405	0.951718694218762	0.927520738843376	0.924611302340718	0.934185945415795	0.789954185098657	-0.232171936591741	-0.739035191390621	-0.187040094172218	0.214089358658165	0.0159523925262353	0.0313370669553661	0.164107182336576	-0.333822984851272	-0.633331008856182	-0.423490549083974	-0.408833302921615	-0.597619193876595	-0.365092196814092	-0.224546623764034	0.654051874676217	-0.818485860962052	-0.78663930177154	-0.649464582734451	-0.793575246647801	0.988049345922831	0.848714224542328	0.862064862295735	0.904163336718132	0.905992373586883	-0.789721545659663	-0.542734385226614
-0.321777957260253	-0.527736660940476	-0.0198566271436728	0.549038688568728	0.911017445752573	0.861387487408004	0.895876671070189	0.829790276468745	-0.724129818183517	-0.900322129352492	-0.875622002267435	-0.0482078706946571	0.116723772934123	-0.790582769992334	0.998950160605021	-0.170310414074045	-0.229520005792657	0.145222895814559	0.995505710850004	0.943024956825562	0.93432816868493	0.930993958231477	0.941168835777168	0.793360416958784	-0.20883690910027	-0.759111787737492	-0.156520222015246	0.204303354478025	0.003772801045982	0.0205556771924851	0.156971514130522	-0.324033160582895	-0.626930208264016	-0.420681639894214	-0.425122871078759	-0.605123019641948	-0.366341163539709	-0.248411748296495	0.629193996256263	-0.833102009198967	-0.803239759476828	-0.666956254460207	-0.811053042715355	0.991346749016592	0.864483726966654	0.873081219922166	0.914470726238096	0.91691895014465	-0.792740864716259	-0.567452710411503
-0.351861715416035	-0.512018069054572	0.0331635437650076	0.557318784572442	0.929236169247155	0.872900550986071	0.917630086452161	0.866871399847217	-0.707454235534473	-0.926737759757804	-0.898148432524559	0.0139119320875451	0.176735360947193	-0.799838786080368	0.997751607199484	-0.18869376416476	-0.233845603120036	0.190635881664002	0.987629329877335	0.92391522541684	0.956466337551416	0.953785353072874	0.961921851038165	0.829725732159255	-0.16565753533157	-0.755548468027217	-0.114890756227747	0.251602322981519	0.0431873729730952	0.0653437134643841	0.212101046758884	-0.356313961087298	-0.654083176086989	-0.474115159283134	-0.466131848346379	-0.632451496044226	-0.388258728457433	-0.288651379233647	0.594768598129161	-0.856699274755659	-0.836957126330417	-0.707504118929136	-0.831869334134038	0.994030246395897	0.888535202571745	0.903231991770097	0.937490104347095	0.93847509220049	-0.805593645905473	-0.574385974424169
-0.355780048538894	-0.513588686022974	0.0259084736694697	0.559199527209176	0.930213173260595	0.867770168054164	0.913132624212204	0.864773241848703	-0.704751929630979	-0.925793666062909	-0.896156630902915	0.0141610832081332	0.175606466089255	-0.80222788801044	0.99778298051944	-0.187891937101194	-0.229423679002649	0.187947548185538	0.988075775453881	0.925447528447132	0.955743995905855	0.953030199778819	0.960528319649567	0.828568900440793	-0.171277821185121	-0.760694286050737	-0.111338227018827	0.248330172335179	0.0418156227829822	0.063005898625771	0.207128706946605	-0.356870626468703	-0.654861124554027	-0.47010901791605	-0.470111621056522	-0.636826134540286	-0.393776045157908	-0.293610304683604	0.594893844021845	-0.859218123456028	-0.836668702268928	-0.709074389920473	-0.834978480194631	0.993444692375561	0.889032356016258	0.902537305918151	0.937544362474409	0.93878232963234	-0.809756984789243	-0.574703751789384
-0.659757947243387	-0.348918885433973	0.124707178205026	0.581035003933099	0.947331720315237	0.607651178415604	0.753245112706713	0.921810155886014	-0.373056089492633	-0.932995915130616	-0.850866416604175	0.488833501278753	0.545132773648416	-0.818726040325155	0.827179917336091	-0.290652480839816	-0.0773822183719598	0.415974280491036	0.785077723793698	0.695068409142002	0.937274082602137	0.939243224762968	0.903115568923424	0.928515157707067	-0.0552497211071479	-0.795660839900064	0.345799637906308	0.457015120187784	0.30153988428418	0.321004548723825	0.412635500436608	-0.584552161680626	-0.79906592754665	-0.653921266045558	-0.859276030653565	-0.916325952262378	-0.723067439665697	-0.737326235201656	0.258043759634127	-0.990846027871345	-0.936020903919865	-0.957042702652776	-0.969632323807823	0.825208622869778	0.93652445600152	0.952458265905921	0.956733718689716	0.955862332961979	-0.943435238014984	-0.522707325767293
-0.486191475310985	-0.688636730081497	-0.0718282761163991	0.701979176694581	0.912083681320436	0.745762871246012	0.747989063304527	0.727042113927717	-0.534947187209171	-0.847639102313391	-0.718510022295468	-0.0489867825197632	0.143263495967277	-0.888866546668432	0.937155062878975	0.0377123374812304	0.0395071091568543	-0.0691590949966646	0.942037837784724	0.883342326724069	0.865481663058156	0.85752957517891	0.870400191888956	0.671633851165287	-0.185619013206925	-0.907743144009501	-0.000183793346454411	-0.0186047197122729	-0.187780634301039	-0.183677877503048	-0.078333885886171	-0.163800281630071	-0.485996224860817	-0.212179794741092	-0.451335972182911	-0.594792265341141	-0.349987946317985	-0.349168859364288	0.499349288840416	-0.85079635565532	-0.787419750407298	-0.666199128365281	-0.862056667884814	0.941881343476366	0.869105558386253	0.818684103273182	0.876236732364595	0.888620490028712	-0.771978689575906	-0.692099399326302
-0.433457894656558	-0.615039225666828	-0.127833415048399	0.632718806034295	0.906204558564795	0.737480827391895	0.761637905310686	0.74178827793143	-0.596438616250946	-0.848650206297994	-0.763901263329326	-0.0525045743137716	0.108535887010794	-0.849943633099895	0.955107972428129	-0.0580418334722062	-0.05040835083158	0.00702440946927529	0.960886188434941	0.919119723599617	0.877320146065071	0.87141106984862	0.876155036280355	0.706981542244071	-0.259627472858227	-0.873788068618718	-0.0468048683890696	0.0547227438838476	-0.106715640011137	-0.107144030448052	-0.0168401766707266	-0.245062396883417	-0.555588306056092	-0.266189561643741	-0.468844942973208	-0.634579095304479	-0.409303318224425	-0.340778000288502	0.56337868870723	-0.853163097118501	-0.776691901271181	-0.668613364786226	-0.85391554245954	0.946457709576425	0.856259324727429	0.823218211354492	0.880502395840589	0.8905111160292	-0.81388228970682	-0.620894439176335
-0.455146236145313	-0.665466104737484	-0.0774456310930903	0.676218274613861	0.912489058448158	0.763727128006299	0.77050757925701	0.740203349715655	-0.572565512096485	-0.854797764851284	-0.744330112244795	-0.0600312961247855	0.12723162764656	-0.873992686604776	0.951997280866786	0.00354038316297098	-0.00572741637472959	-0.0401942670413201	0.956877895608898	0.901947054288022	0.87660608349596	0.869332602338866	0.881649231907301	0.688912407683633	-0.202461212193218	-0.888032793414232	-0.0337853023729777	0.0113307398880305	-0.1613674670121	-0.156603210149769	-0.0489951852098629	-0.188390074317406	-0.509247365613824	-0.238622295113494	-0.443629571721023	-0.597054318029912	-0.354325468061251	-0.328276969400852	0.531232060204421	-0.848102680896715	-0.786765634961751	-0.662497446862092	-0.854220911242935	0.95332001335928	0.867302841628622	0.825567637838561	0.882189767379697	0.893242082059254	-0.779226049335304	-0.670590716146896
-0.478281332558411	-0.639420225677284	-0.148206271415572	0.660919586489902	0.897079877030463	0.686731132306164	0.707751788670307	0.708189001928021	-0.534682174746326	-0.825031106218161	-0.715966577302637	-0.0384561407571076	0.120740643817088	-0.864666599332605	0.925163345839412	-0.0148318449016098	0.0194371835671966	-0.0370086953159029	0.932517378463852	0.891294500945281	0.84964661225051	0.842908607136747	0.845743387610796	0.672810096831511	-0.25889856018926	-0.904549630365044	0.00602734383961568	0.006638051902284	-0.141102733304612	-0.146078993381307	-0.0699333529191049	-0.215518566606815	-0.524226577621295	-0.216329195671106	-0.486598670265351	-0.64024247707506	-0.420147477304183	-0.379229085946159	0.519770379364023	-0.854305059048737	-0.765538759673977	-0.669648316509412	-0.86326192123579	0.918109711178274	0.848449072590892	0.801216337321282	0.861742123345491	0.874135425693972	-0.81062562486493	-0.638289464710436
-0.792655961242403	-0.63394028839611	0.343172122424805	0.824919615240753	0.982291264267069	0.71679399568916	0.769738070473055	0.892195233176136	-0.231720559121778	-0.954249939735653	-0.727895010049853	0.435471862624117	0.625979598477834	-0.96001507070097	0.810236650682158	0.0512532604130091	0.190899669761536	0.134694797329049	0.76720167204512	0.614872856158244	0.923661106991463	0.917916216863894	0.919502885477777	0.81539220691577	0.211667131616126	-0.902807451084455	0.427358503379572	0.192588956580721	-0.0108745347523165	0.0298507831311391	0.197387076531359	-0.273799126763841	-0.546447995815933	-0.46929929498038	-0.736364631965946	-0.732145595318836	-0.452489189490484	-0.68910225872872	0.0924110190321551	-0.972196347881207	-0.980690434620375	-0.923441613322552	-0.984054815794725	0.857746346688917	0.993142988501238	0.95378285635628	0.960406695086797	0.96697228745274	-0.776728728838114	-0.791359231054313
-0.740075358344499	-0.410149165728117	0.237157200012155	0.658067230611488	0.956150787591158	0.615748041584312	0.74481442102679	0.925938534996384	-0.278659583872986	-0.941921950773294	-0.806750979372982	0.54813983089135	0.635868508155492	-0.85849638378404	0.790861696934764	-0.196026561750897	0.0228675351679845	0.368214616803819	0.741802705317818	0.623205229844269	0.929598360938462	0.929886709687955	0.901199870917854	0.908951882128742	0.0712990590050631	-0.818215887658996	0.43659672436716	0.413433085993023	0.244712387927031	0.274060738332499	0.390536814077148	-0.515899680854573	-0.734537980357983	-0.634600434914943	-0.868065076288894	-0.885036240519204	-0.668134168223697	-0.77714533954479	0.145773308542191	-0.995786378879111	-0.965938330333727	-0.97959435856295	-0.984193700240589	0.807749151533103	0.959200026879342	0.961016703434896	0.958491662134793	0.958915735448746	-0.894265595840201	-0.600921611971364
-0.859334114839196	-0.650902687011614	0.444000363101527	0.863762858158279	0.94764842648547	0.6705309213862	0.713336679936412	0.860239518244193	-0.102702434507281	-0.920084087962158	-0.64841126646068	0.511878120058375	0.715430327829918	-0.956304626845548	0.72437933646482	0.131981155911891	0.291748685136005	0.100977524784538	0.673943195136741	0.498716568275128	0.872750962527589	0.866024839042335	0.871127861816672	0.767588794895485	0.333576265301069	-0.886699044246502	0.533276829081054	0.158668648893558	-0.0440869702210434	0.00415349012647197	0.183669272257774	-0.213696829582032	-0.471123697150008	-0.444184577069883	-0.743462402691646	-0.691747209819332	-0.406074895046095	-0.732841008629981	-0.0478438406681201	-0.943710820969041	-0.973182202884433	-0.923669985159638	-0.964601903860613	0.788119367265974	0.973861324795588	0.922792283374264	0.920062214147376	0.927420238342742	-0.705079314001885	-0.826751843092293
-0.717684979235372	-0.27813398550755	0.191923172770908	0.55951890749071	0.902889098058195	0.5152757359174	0.681831944622504	0.903733305108274	-0.248602972924636	-0.893967067538791	-0.797771435492107	0.623449836217709	0.651800112241019	-0.777808296574817	0.72714203919184	-0.303152954748334	-0.032224430878629	0.47541653720468	0.674208821021999	0.572384475446735	0.887103531642119	0.890454730318504	0.845374071851307	0.917702050179956	0.0211690468796665	-0.748757003149152	0.471448824780349	0.510992780599842	0.370563273276671	0.393494798288115	0.476978716919284	-0.620046270758442	-0.796420707865626	-0.695608382158597	-0.927336327685319	-0.940308750577339	-0.765613104904259	-0.828241968504657	0.124143411953707	-0.974597596181257	-0.926144069740025	-0.985858707490022	-0.953970994005537	0.730507347055598	0.905849957807522	0.925239067650546	0.915569766552674	0.913150084849302	-0.917881248435927	-0.486715809270395
0.717372810342317	0.313438889922608	-0.268772543518068	-0.590092776128523	-0.924948541729676	-0.584935345305922	-0.738008521863456	-0.937887089843983	0.267432451714274	0.927480136827773	0.82050062348783	-0.618460723749105	-0.675745143176168	0.799233670483081	-0.750375281543171	0.274079149660879	0.0364234560762017	-0.467146069856306	-0.694038114634739	-0.575612344727796	-0.915646839516946	-0.91827270214914	-0.881974096758878	-0.934849014416018	-0.087325908118399	0.746188612213662	-0.456125605115906	-0.510211911398389	-0.345880282235092	-0.378512851323729	-0.492575325099168	0.59042657056798	0.779518116284612	0.714976763632767	0.900067533290505	0.906931469619576	0.708072323531713	0.798629010438404	-0.117710252961765	0.978497661253758	0.956040517482824	0.991210151087117	0.957062379916092	-0.763696547184972	-0.932835846139265	-0.954315459637201	-0.940518681617042	-0.937250323980516	0.891778600396221	0.530966428782696
0.730019968738906	0.602814468400092	-0.298211739641087	-0.781100305286276	-0.995722366773669	-0.756784191287941	-0.817845458527386	-0.918716363421806	0.325543727006443	0.975231466119385	0.787420094783535	-0.39034873280322	-0.571232371257298	0.944544901767799	-0.860790279676189	0.0168420385416355	-0.100589450079907	-0.178228548928241	-0.820796815241806	-0.681529666548055	-0.955626141156	-0.950977339970949	-0.950987954226967	-0.852145214668292	-0.145925929806008	0.88634407699549	-0.345768892696238	-0.237469604114788	-0.0292923685193284	-0.0679690273043295	-0.234044452190428	0.322291702734733	0.599874637286976	0.507168822245074	0.721773156141799	0.747581908319542	0.472073631264622	0.64536976186282	-0.183976772519572	0.978837149240783	0.982050428024891	0.917182339696388	0.981460728002651	-0.898345614922939	-0.99805754332713	-0.972900171248271	-0.982238612835432	-0.987017793434503	0.810770433387539	0.754271106180941
0.53654800206969	0.58295826454428	-0.346090715765691	-0.699296134156791	-0.969006688339096	-0.91416660807465	-0.946894468271897	-0.941138494034674	0.511827431698656	0.986494930859311	0.860205261261149	-0.2322647400372	-0.44854070671576	0.875041406155715	-0.924043291824225	0.0567957497882646	0.0744717307737657	-0.195619113093815	-0.888425793856506	-0.751554991046794	-0.978370193985588	-0.974040555944358	-0.99297077132126	-0.859026975138946	-0.151438379539262	0.770482603815937	-0.113975803535257	-0.268361462326291	-0.0190860377780289	-0.0707109972053791	-0.285501464388621	0.291215563192292	0.583970227073939	0.544949260913066	0.544230948402393	0.612591968931655	0.315926052616321	0.4188696940746	-0.328952201855125	0.896420299740751	0.946212941171887	0.812929794416732	0.882131815308813	-0.962168721681876	-0.96491189805494	-0.96882146198386	-0.975879427755595	-0.975820689525301	0.726746134567623	0.719592924807955
0.816516883331768	0.522161813429413	-0.768999997850351	-0.777830331702345	-0.786208502091276	-0.63670947060968	-0.667826692575508	-0.812206441880282	-0.0704173171204991	0.816899489962935	0.532876951493734	-0.666136498440261	-0.882075752712716	0.790923399201559	-0.502639263918089	-0.172651842905694	-0.295868946855105	-0.183787406406156	-0.427515735934573	-0.201320127047784	-0.740129101954393	-0.734927640168133	-0.752500408403952	-0.690779073620499	-0.651435456626154	0.634552417116187	-0.619991003475079	-0.248344063941126	-0.021877395141967	-0.103363551333915	-0.346510649611206	0.155085704650791	0.341295475814044	0.53305673669515	0.655187442635371	0.509995859898776	0.222502710547728	0.676012299275462	0.306184737217571	0.772118436990828	0.901319222432794	0.846892735910378	0.785528904549819	-0.599726473572211	-0.851009577020493	-0.826253099346625	-0.782137736711597	-0.78171888057874	0.453452176717377	0.768867583204762
0.519334053034651	0.0288180682063562	0.256638768285016	-0.270901650257678	-0.686217111210558	-0.177023024515867	-0.392444747298082	-0.650389743778934	0.263279676966528	0.63701634849248	0.661502683160091	-0.486000876385805	-0.363070121052528	0.540318451647816	-0.586223618768653	0.491393070393158	0.140974221930619	-0.505853449434134	-0.561399242360994	-0.570417988170967	-0.670228980997302	-0.678015827258755	-0.597035708214296	-0.755461955244554	0.383221812736071	0.624534351996643	-0.350782228561896	-0.503668631186207	-0.487179609934737	-0.459036151631154	-0.387296437941852	0.734424168332618	0.833367681356406	0.557750922301368	0.892057752726329	0.975528417014865	0.944100891792257	0.775656325658869	-0.270372631947351	0.820565401167576	0.652025022703836	0.804264218372922	0.793180877932006	-0.5286507578127	-0.653493407770146	-0.681203689870762	-0.69602960000012	-0.695260420386634	0.950610770672108	0.156072248207642
0.560048426349539	-0.173181004849721	0.0625752760381707	-0.161093728088754	-0.534082219667643	0.00256426297102995	-0.249956268692779	-0.590841836397906	0.0203538419747884	0.517491221205531	0.537094897176838	-0.746933669372083	-0.567032437547849	0.38006748768723	-0.33609091913776	0.535630681113873	0.105844949503052	-0.657821724546723	-0.286344610189378	-0.268167364281699	-0.527208427881693	-0.53868364135582	-0.444464972428914	-0.707145992100036	0.18103381818926	0.427131069044993	-0.556743765035535	-0.646890925529217	-0.653680481666359	-0.640236236631311	-0.568377364841556	0.796777228054436	0.798623365249022	0.667385738706751	0.961657851932654	0.949773688144285	0.961269449444831	0.884150631090047	0.013926867815393	0.713754464470189	0.585446569125114	0.804718368004109	0.68032037254699	-0.292673569688907	-0.5342539781095	-0.584460792508285	-0.561920459302911	-0.554838106596807	0.820124020831272	0.0327892998422084
0.921953912650045	0.681791464520657	-0.228919848982735	-0.874233888026851	-0.846770019343943	-0.420449187319361	-0.454391657395349	-0.657736116971588	-0.073789644059868	0.75746835676516	0.441694128408458	-0.46457364870465	-0.629305307608304	0.933989207656492	-0.594363546404874	-0.242224579214848	-0.489016237971105	0.073304246629655	-0.561612192246071	-0.424236154511435	-0.710520283769948	-0.701619223285583	-0.694649524286766	-0.584750102608848	-0.204508674253446	0.952078094205188	-0.63025181853497	0.0388669088567929	0.162377065980463	0.145004380926794	0.0551303804901396	0.11457426176683	0.351840234957663	0.204366562113092	0.747767132085302	0.686531158152932	0.455987249130651	0.79921190569532	0.120793388862734	0.883991873130418	0.838847114886246	0.842153170544441	0.931575353919461	-0.645628174071834	-0.863694199889974	-0.764652171030431	-0.784074057416115	-0.800576171201606	0.684447152278434	0.795538942154215
0.492357162717278	0.97378343633494	-0.394742603905257	-0.87883946997492	-0.611343390750589	-0.71452429398182	-0.523627596247671	-0.385221445145417	0.106418384279972	0.55617424288003	0.213855291318528	0.191231572578099	-0.200560565243705	0.794109072652662	-0.554790748468016	-0.685005878015642	-0.497553240643269	0.595064914570305	-0.55806910203903	-0.401989909212667	-0.502503606655172	-0.482533039153005	-0.570643125325113	-0.18263500101786	-0.408996221835832	0.72548232684211	-0.0831636464916212	0.527282312109754	0.736113873618174	0.688414876103532	0.461303504241052	-0.525315175786951	-0.210279896366344	-0.228971614568328	-0.0281968176263847	-0.0468322363348589	-0.371142175714593	0.0415764911110476	-0.0262773572465029	0.450762416789378	0.550174153659607	0.300618565919006	0.517692370104322	-0.654687907327122	-0.625186375542984	-0.494201780789245	-0.533850780293323	-0.554651786348021	0.112560531409555	0.93639673284648
0.0607961476567188	0.778584204449156	-0.324607064341113	-0.531023422216324	-0.0817219995546129	-0.430141625219219	-0.149092088037357	0.11924807407419	-0.0299496098816127	0.0444415561498533	-0.230486940321675	0.525257661653996	0.153690727317946	0.321911769042374	-0.125736690476698	-0.831342839230187	-0.481135782924372	0.82529824676467	-0.155246616852852	-0.0528627459647034	0.00621087916556035	0.0272426408324787	-0.0867545194837041	0.329285893108425	-0.425307107400526	0.25493425352434	0.19263099210742	0.776226267986385	0.910913403035643	0.871412116558006	0.682290059650859	-0.858808417212843	-0.654820863201265	-0.585528304747343	-0.563183992381479	-0.594483500832502	-0.817897592903858	-0.443551424276071	0.0555028277539079	-0.121397039732504	0.0192288504391427	-0.264847707868379	-0.0479922365836148	-0.225186588111378	-0.0974455842924869	0.0338949128521659	-0.00469539398822393	-0.0247358887536786	-0.429474834561032	0.635609535543405
-0.644774467910492	-0.160559270751239	0.236334470663603	0.336525590846667	-0.126434677307609	-0.551102343035059	-0.559329607553159	-0.260242872337669	0.924276325872614	0.222219146249393	0.547169611445529	0.538183946958403	0.529739701489041	-0.120581801740747	-0.501739658940351	0.485269521591296	0.827562465786039	-0.286196798082181	-0.529582502127644	-0.613733732940377	-0.311767374052813	-0.318344072671656	-0.337577890936506	-0.297942736986964	0.439024565876599	-0.189836917818069	0.869285138658322	-0.318720711338764	-0.214898946182854	-0.21982984844565	-0.288888803995466	0.271658095953006	0.356209843320169	0.303819545840941	-0.320569822430635	-0.050257502372577	-0.0759348053075737	-0.587342893622442	-0.850475311817598	-0.00517734697030456	0.0208851470451364	-0.140449999312472	-0.087137306626831	-0.438531758734323	-0.0573278701780969	-0.184360331413922	-0.205355187317398	-0.188372946444481	0.16270840184755	-0.225324774431203
0.709329770750612	0.959254013356315	-0.297818530875789	-0.963262086519115	-0.789848955944634	-0.667519169492162	-0.55417857664428	-0.540205536688502	0.0843400571328748	0.706416117668672	0.35188703811493	-0.0247394545225934	-0.355057131382575	0.947203173684542	-0.664206828110936	-0.549907733222898	-0.526179282050756	0.445339434057914	-0.657994797082233	-0.50672737884037	-0.657389221747403	-0.640024632426981	-0.694814981272969	-0.378967174523013	-0.296657791818079	0.923351830144133	-0.286951487770637	0.386313018799068	0.574810701695278	0.541522358248441	0.362081909347855	-0.29565999476963	0.0284340530314204	-0.0852627719181335	0.297665426981565	0.280422302746216	-0.0330515652950823	0.357119394540078	-0.0258904144640112	0.696571938334913	0.727417578293384	0.558750636416111	0.761765967683303	-0.745885769102769	-0.798205577777349	-0.665684301837426	-0.708349254833907	-0.730410301233211	0.402891922211452	0.96631226120558
0.768744024287177	0.499092256931408	-0.360347545939773	-0.734781769784253	-0.971628947824963	-0.690524681983012	-0.786280464809674	-0.939488054150775	0.24976511031798	0.96499894164742	0.786476394863901	-0.536878031754824	-0.678912172972549	0.899539562401735	-0.792285779126462	0.088998761721295	-0.0854561057036035	-0.296188988546183	-0.739548732973933	-0.591634489360316	-0.939270228755693	-0.937208552721014	-0.924772308603788	-0.88843990485177	-0.198569786992724	0.829678725137312	-0.448054330668516	-0.351201773600915	-0.152618134518465	-0.195637946519517	-0.355537986292782	0.414564831690948	0.65312093428848	0.606071524368625	0.812237652042286	0.805674040731968	0.550395875527223	0.739421000430338	-0.0890554233267576	0.984340220893258	0.993390802398381	0.9697098514895	0.979936659778266	-0.829958334002519	-0.985243555859958	-0.976220917486824	-0.969457571828815	-0.970738572172592	0.821445317734018	0.695049579063382
0.683491311439085	0.242710847250995	-0.200179314074108	-0.525830504209633	-0.898862964318529	-0.533443094896755	-0.706832974063571	-0.920587524967955	0.283613026346253	0.900476134775596	0.825755608960526	-0.624072743428366	-0.645427908473187	0.754594093093612	-0.735406535198459	0.345468329971118	0.0855592646567092	-0.518509442383254	-0.680897667038843	-0.581004584328439	-0.896900619659534	-0.901218920758022	-0.855278755170737	-0.939042583264827	-0.0152311198095576	0.716223288341555	-0.44104087283084	-0.555369165093619	-0.410045055974821	-0.435182956699566	-0.523522651735498	0.652239925671264	0.823260684332661	0.73571003212363	0.921526124139439	0.941404505104416	0.769498376077643	0.808083739479856	-0.148269648681528	0.968071259604884	0.92568623069933	0.983622700310817	0.940822923912142	-0.736007817462657	-0.901126713473991	-0.932336212273791	-0.919377250322953	-0.914968767752965	0.920168307428204	0.458236567125778
0.730420797354252	0.430553277678873	-0.363063513965625	-0.678361008640362	-0.961814712767292	-0.692936335852371	-0.8062759050151	-0.961178902557008	0.284234872253215	0.968680653840549	0.822604803659702	-0.560630355450758	-0.68163575903449	0.860525560032496	-0.792369279123915	0.163823064870114	-0.0117936532999334	-0.374061438382119	-0.736374364295329	-0.593292333214925	-0.947720155004484	-0.947489810178808	-0.930076511427945	-0.922174472049615	-0.182455743396549	0.781793539382689	-0.425547046867327	-0.428717598301934	-0.229563526372088	-0.274045954555926	-0.433155182507463	0.479719249604708	0.703758651095664	0.672047106868696	0.826257924465172	0.826293614646061	0.582194821094904	0.734519042286381	-0.111435168279738	0.979416117500174	0.991376411621878	0.976479349850227	0.965189525647795	-0.824055325416251	-0.974850056333255	-0.983611144098775	-0.971167986828604	-0.969470788569536	0.835744800468589	0.640614320731738
0.792129712311273	0.428936433017776	-0.3042928302451	-0.69260558236279	-0.943860792343375	-0.592230120632615	-0.715023275834284	-0.913394395739533	0.196819867825487	0.929105155266592	0.761729093062853	-0.601128155492488	-0.699355436827458	0.8666977703121	-0.743586205166784	0.141920992258701	-0.0917953484363691	-0.345846847526285	-0.68946976911413	-0.554700548624394	-0.905641228675054	-0.905199219998771	-0.878800137299701	-0.885344805738153	-0.151332351656561	0.818462246706952	-0.509928997790735	-0.391426072305999	-0.221449444685597	-0.255862650937381	-0.381325992861763	0.478657363463551	0.690513036324358	0.621110087613541	0.880160399699736	0.866451467700208	0.642865671756206	0.812884489438049	-0.0559954066272196	0.987482608398332	0.970746459897208	0.988907222465566	0.982106796595556	-0.771417197729419	-0.956842469281639	-0.950198208512574	-0.941945964198949	-0.943042696212075	0.85611101635357	0.632641313773681
0.748133418814551	0.265949618772703	-0.218527143905578	-0.562925876279403	-0.882159278153225	-0.473770297793526	-0.643258645617526	-0.885493414021443	0.186252870989863	0.871950090852213	0.76158451433482	-0.669448778638182	-0.69190113843906	0.767154383379335	-0.681610568866773	0.286191962846819	-0.00666735641869426	-0.476306231431935	-0.625333428848996	-0.517755457913325	-0.859170539015346	-0.862576607859495	-0.815429905662367	-0.899033933883365	-0.057591852169655	0.738033917180385	-0.527045971618613	-0.509554774334221	-0.376172365682831	-0.400080060864607	-0.480113312601178	0.61348754589339	0.777034724026194	0.691280759245819	0.946469558043438	0.939221045568975	0.77003979966828	0.862544603685738	-0.0616839658544054	0.963748593590121	0.917586419090944	0.990518199772015	0.946139030350525	-0.688859420635684	-0.891014034513212	-0.906923492287225	-0.893025883921944	-0.890778168611495	0.898085821582277	0.48405931293983
0.781439638223081	0.397371093370189	-0.289596615931441	-0.667406055294651	-0.936237414506612	-0.576737061604126	-0.709006785311853	-0.914078633400695	0.202375619029908	0.923533542658849	0.769013333766586	-0.61341909286988	-0.697754488915881	0.849330826240871	-0.737791720054629	0.174046700319995	-0.0688343567911517	-0.375441293820196	-0.683076263693984	-0.553252006052943	-0.902563328257165	-0.902923329245177	-0.872691023875695	-0.893974712245183	-0.132622377028346	0.803306249268996	-0.508669067968771	-0.419197174848896	-0.254387508390169	-0.28723112906872	-0.405627380757927	0.508533097633074	0.712311897528101	0.640610241244713	0.893432620648281	0.882540956220672	0.668119132906068	0.820601300730733	-0.0627679288138094	0.986115852315862	0.964624672731986	0.991924711718891	0.977615333106025	-0.761509882396472	-0.948175229284167	-0.947100955974598	-0.937609877695929	-0.937868848534746	0.867583138975363	0.60471426601401
0.413997037463662	0.752266644198124	-0.247356442564292	-0.738124932026357	-0.885767069679443	-0.943594696316513	-0.886781324198896	-0.771448112203297	0.55385078167539	0.876210628444447	0.720437448062916	0.0794531420199695	-0.210373371833215	0.863678474789714	-0.918412962345745	-0.156793383364261	-0.0141890751103418	0.103636664073158	-0.909950657920707	-0.791800726972399	-0.872247972885062	-0.862147024813439	-0.910768878431437	-0.651999496779206	-0.104334569994408	0.781919215378976	0.0772410588722971	0.0283156693208035	0.275136771725773	0.231973792134875	0.0135593892444037	0.0129756727895513	0.349208255105233	0.256416625227211	0.269485542297446	0.373262227788821	0.0591046879813475	0.169419228958178	-0.42023346357435	0.754293437066639	0.805986578138162	0.594927897827607	0.760973542906181	-0.963213302196699	-0.867350755239161	-0.831332466418131	-0.865899539451146	-0.873393544608903	0.562585956894702	0.787674810954606
-0.741151329007089	-0.653629943969619	0.376779203240235	0.821632103067888	0.98795244536854	0.789832026612291	0.827297056944497	0.909709011018124	-0.294024641347993	-0.972085805070886	-0.756043496896974	0.379233928059329	0.593440208627815	-0.956750403364503	0.843394501860085	0.0590988083745778	0.147040132078792	0.124109291018828	0.801503761767833	0.644477083142788	0.943219885063404	0.937015702941935	0.947816530440909	0.821150044416454	0.231461306717914	-0.880387017504812	0.353392030850185	0.18864583662275	-0.0351433838783649	0.0119347138133835	0.203659997958538	-0.246346517419038	-0.532013088422227	-0.476386236805304	-0.673803616888554	-0.681580582907519	-0.385283509943998	-0.612828371247863	0.136997693620345	-0.954185030631908	-0.983106946270118	-0.89538646559815	-0.962231948774013	0.894667456280234	0.997764128954129	0.964738403564744	0.971020218138417	0.976439053487232	-0.746715278241209	-0.806141905484105
-0.411566383580248	-0.392771130651968	0.0745079387757755	0.512828218486009	0.947756366569693	0.819870001573815	0.917736044300964	0.935241070866969	-0.662101974839218	-0.959074776478824	-0.951131389191397	0.193674319222578	0.304000016599665	-0.779878089141625	0.970094840337527	-0.313684259895822	-0.27984212853341	0.360821805296222	0.94523210593237	0.875748401351828	0.986705011637871	0.987591164696148	0.97671575543061	0.924010710178109	-0.147157570980526	-0.727934002971306	-0.000167636034313304	0.417277531772784	0.217457256648915	0.242097622985463	0.377128514040004	-0.513671674620271	-0.775806762429635	-0.625087016090852	-0.616574792453727	-0.759538015321196	-0.536717479242674	-0.429195270039855	0.528572218858623	-0.914413116572454	-0.889329316276125	-0.812711959615568	-0.878090714074076	0.960604894779473	0.915397777356868	0.952713655409541	0.97091033603346	0.967613150286834	-0.883482869986503	-0.510192261848798
-0.692743579582016	-0.36408505368182	0.445608944583207	0.627464650784376	0.929771475391757	0.706870588922596	0.827619467050614	0.977214797368575	-0.283333721193399	-0.960716591430099	-0.83416029278674	0.605217675337702	0.720327239468246	-0.80553407495681	0.757185495795617	-0.205003454935719	-0.0444492916842686	0.445785216813095	0.693293841542135	0.540091426933973	0.936612244111167	0.937854262998902	0.921370253402906	0.93744566335722	0.246659073391503	-0.697626561304919	0.419920104155741	0.503425665089105	0.293142181138581	0.347460873589532	0.52587671310652	-0.509834185388079	-0.713003401261375	-0.743124354530637	-0.812470256716537	-0.798619204829202	-0.556302582845108	-0.711623887975834	0.0789405172267096	-0.944253498554972	-0.983862518782727	-0.968055158734172	-0.920993083029349	0.793159360501597	0.950808445315951	0.978463424749121	0.952974428756525	0.947356493069834	-0.792370736483704	-0.600146931636075
-0.229069080993923	-0.0466034227212889	0.739917233896917	0.12606332663465	-0.389818213076875	-0.28066512074348	-0.390156609420319	-0.322004461032461	0.810007064160771	0.351686039790227	0.608107030391698	0.360738210357513	0.470187399472147	0.193438070025513	-0.665371372551269	0.564046408815744	0.573039367532017	-0.262871401809086	-0.709862230754296	-0.858416595324286	-0.461233466335503	-0.467834779673849	-0.424231722638883	-0.445455600323928	0.87519562561002	0.317324447029297	0.520802895756172	-0.258872811671533	-0.266868567660835	-0.205302985448234	-0.0931948237001757	0.513018687365645	0.63942149309335	0.218111189679144	0.196672909712451	0.506592887769744	0.539381292488189	-0.036666214855455	-0.910615657122246	0.394782098551214	0.201033843218238	0.201212549768441	0.343283320257843	-0.550450668060161	-0.284412900006365	-0.342997316875558	-0.413042975976395	-0.411746950141663	0.693126085272335	-0.146753145087448
-0.0171600474139673	0.438610743717945	0.472205715887031	-0.295529773148298	-0.613121001307714	-0.609946138467361	-0.598912724187489	-0.441807603834781	0.795588731806006	0.555350275315701	0.624642446062051	0.476750887849691	0.372674751289434	0.530764522963997	-0.853620588277858	0.147945186638563	0.28264962293384	0.0905298564312932	-0.898945065592603	-0.959301641583443	-0.628714268427985	-0.624322657009524	-0.634642787199816	-0.447239534062973	0.582972157708207	0.603852305586578	0.481541280323544	0.0598145717059096	0.156618742056159	0.187633450162289	0.171662050336751	0.157872104068947	0.425592390994092	0.0467005974640238	0.0920826572549439	0.367213457556736	0.237963202007731	-0.0836653500288352	-0.847518911339894	0.524987113618232	0.408699754270464	0.269868831887179	0.511779645306564	-0.800656796948239	-0.523932156144302	-0.512271829296209	-0.596184042226947	-0.605217630990065	0.624733936811893	0.315773653657021
0.80579709013915	0.360763518360973	-0.256572805086824	-0.647092241019885	-0.902493616876286	-0.492187204939939	-0.636686938406031	-0.874232646387672	0.137598617673574	0.880744488010015	0.72276633102621	-0.655033937404558	-0.713438365655495	0.824026179382907	-0.682933190998516	0.181734986620254	-0.102948881422381	-0.382965278075135	-0.627868735879775	-0.50529925569015	-0.858505848881017	-0.859456166352518	-0.821184119779812	-0.866116520263983	-0.11521264077921	0.794992008615015	-0.565021489851125	-0.41940400111327	-0.277622501160526	-0.304341656865114	-0.397932654950015	0.524859556430324	0.708563503522724	0.62370035082344	0.928360111975677	0.905175498762203	0.712904515112057	0.86955260413732	-0.0158729793620652	0.973575620197125	0.935465024265259	0.991369948535724	0.968016222611654	-0.702652233067413	-0.915780025109862	-0.910588268698882	-0.900465130225443	-0.90142936771781	0.869429799761904	0.569673900505772
0.716390452783432	0.867997310289389	-0.402163141837483	-0.934003372261915	-0.904937859016985	-0.802545269224677	-0.739872415615767	-0.740134832980385	0.210588568398334	0.862256226407446	0.559733973220368	-0.160730734378096	-0.472102660396608	0.977873940803571	-0.778606912024808	-0.36361371868727	-0.349062466703249	0.208838290844334	-0.75446199625825	-0.585322527447894	-0.818447907674534	-0.805125666156332	-0.850346608059431	-0.593069646790989	-0.325422510031832	0.907375461944486	-0.286246739390555	0.139198041162673	0.369118662013877	0.320380866450603	0.103788843935073	-0.0899353471919739	0.234456639945472	0.177699731111471	0.428658134457883	0.42149922895899	0.0891159902685532	0.429827064293637	-0.0842454026363904	0.816407837529698	0.871796027348317	0.70969753713548	0.855455338235363	-0.856233396214687	-0.917279225083686	-0.830439627922959	-0.854503435604428	-0.868535454427329	0.531743831533746	0.944300219375802
-0.199938144922847	0.264422462453213	-0.481890927648075	-0.0696160816834142	0.46719000211898	0.0284617387579201	0.277100875388107	0.493241552405921	-0.395320950463187	-0.439615192896788	-0.623516689595146	0.340106237383203	0.11047478240132	-0.24682182361371	0.478734010897108	-0.724629004684892	-0.410510252118709	0.63832663782849	0.468679108572125	0.554482969877862	0.508377041575655	0.521842587946871	0.424374496201038	0.661244839656352	-0.62510402327442	-0.3560658296534	0.106574984779887	0.618465102157221	0.660012706014681	0.611525129234752	0.470774993341124	-0.853801578900499	-0.876168173085372	-0.569657209987062	-0.747339826914783	-0.897340953957805	-0.967879562687847	-0.573160526317958	0.440983092750523	-0.61398299492171	-0.41202140817951	-0.595386178779164	-0.558809987806473	0.377782361440456	0.411699877120891	0.488512145183641	0.505136206534157	0.497680695605497	-0.882589656485876	0.176510889231583
-0.770179250443575	-0.710586386235511	0.862594788097214	0.855670016872929	0.569193055051063	0.545597184013105	0.452040299019903	0.51436199324077	0.298019692090022	-0.575505135091656	-0.178276300152554	0.453852551841954	0.771369470167914	-0.716807539744729	0.276635845835451	0.573950329900189	0.586025640849462	-0.222006821166343	0.217966460477898	-0.0287904599022798	0.469894808451467	0.4565799572213	0.515570186748194	0.320815037778379	0.850209958068711	-0.558346924054024	0.597863204496289	-0.156971851220797	-0.372026429938591	-0.284837275181719	-0.016917436556074	0.294746140922767	0.106053615656893	-0.142035364709188	-0.318562943389185	-0.1140325401105	0.192958779974554	-0.444212635207917	-0.499850382475958	-0.500033248960637	-0.679237405153853	-0.553836216710005	-0.553891172981443	0.413395072890462	0.650110201617046	0.560690557508067	0.526233431576593	0.535098127726689	-0.0746516620746884	-0.876631521262647
-0.160966802786215	0.600570158386572	0.370766801089948	-0.26210047378889	0.0854416401172523	-0.0795608639402583	0.156466928715546	0.403895783688541	0.0922851247460292	-0.203764068894233	-0.341427465261539	0.819834286187191	0.610440010520519	0.145370182569306	-0.0911298700806748	-0.635205268935574	-0.36997999723575	0.888264569028074	-0.170331111053234	-0.222854050073034	0.192604739525225	0.210522202714426	0.137984471430132	0.503216015274184	0.208731806726121	0.255631952587394	0.411746395395765	0.884390907746668	0.868144829267639	0.905142482336733	0.922666747294301	-0.747404643472136	-0.582678844105612	-0.837200213560642	-0.604056098593304	-0.498409096433876	-0.564524724388234	-0.517531782660909	-0.268133974447148	-0.224222372680494	-0.271334537776459	-0.464122777742843	-0.150898155929939	-0.105429383482532	0.133347575630093	0.27631298099745	0.182896958457826	0.155508334746749	-0.283832225919204	0.31020350946435
-0.705230216817717	-0.225851874291699	0.653538087239097	0.546104397178477	0.769590349628189	0.570349407965479	0.698381675764828	0.892547973090487	-0.0593377639109219	-0.831479473347184	-0.685646319025955	0.785089585843888	0.877224755558515	-0.656090641636443	0.518436506032686	-0.178095287256008	0.0140470542207887	0.515605781266167	0.434812719259324	0.250431584941398	0.782217633403437	0.785256432581241	0.767562183198608	0.845575536683555	0.470899640344544	-0.505076411595031	0.571753125522295	0.568978447336543	0.370404432068604	0.442130036020161	0.636844656523046	-0.485404123116946	-0.609714746721087	-0.788040729670955	-0.800049270446832	-0.696434384369718	-0.479753343349882	-0.743955712107553	-0.186367179121129	-0.805356293314339	-0.898513864403384	-0.917550591264308	-0.781315315569189	0.57550600204884	0.822416422759365	0.86281946121608	0.805053698293197	0.794724515734055	-0.60827519514892	-0.519339119638181
-0.737570057364956	-0.282967124232788	0.392474591383233	0.585418113746667	0.891577168635323	0.576065387839369	0.728625986081359	0.939845382178869	-0.193134616439504	-0.911579953804168	-0.789286208429838	0.699588690750199	0.762898420653689	-0.767549072713691	0.68282673591426	-0.254542777019404	-0.0151668294687811	0.49951294013203	0.615977426351537	0.474918996484166	0.887183642988058	0.890207722915291	0.856873908465076	0.925745341033627	0.20888447656427	-0.685224441859639	0.518542755027526	0.545323743315454	0.370940529445507	0.415662515495584	0.552930538933881	-0.578319257662205	-0.746434907182142	-0.755850009449233	-0.900896068954084	-0.869560745661495	-0.665148407754012	-0.814122281396817	0.0122709180786488	-0.946019572785307	-0.956404293194971	-0.994373957787823	-0.923574149662254	0.709503807456942	0.914485835239187	0.942196332511013	0.913518437482133	0.907963188610423	-0.825310159873886	-0.531692155457767
-0.88241397981956	-0.271562357972536	0.641299553218869	0.623543830407262	0.659899834185693	0.304120452095574	0.419317980963542	0.709459881154197	0.279092661558182	-0.673483144559629	-0.422421574526188	0.897707254122202	0.973379879465447	-0.650215346665265	0.297711675603766	0.0137452117161885	0.322543659665813	0.352380573672902	0.214311915509192	0.0226419788201307	0.598640135554863	0.598872296594465	0.573569150907259	0.657413688647787	0.553989072579219	-0.5501409301668	0.836044690956616	0.386966188059224	0.251240619743009	0.310139674466365	0.451075440974409	-0.345547321768375	-0.43109844775265	-0.588248840546434	-0.85388445087914	-0.668093161480119	-0.484843487264257	-0.900518899862956	-0.463020541023514	-0.744463107374941	-0.807041943244308	-0.887880496813636	-0.754172432168263	0.368831649047229	0.729504701656715	0.715890421533174	0.659985899530727	0.657796772086864	-0.514098229370743	-0.553677298632833
-0.675626061712396	-0.509778115417342	0.38398915665292	0.710609876246284	0.981950986173457	0.798135066084093	0.877412280803789	0.970538099391636	-0.366905814846476	-0.99400474593642	-0.84495909877295	0.445889201791443	0.613664281164396	-0.886684258066224	0.853197344991023	-0.107102798276971	-0.00787490544792687	0.300350422990285	0.803251923758169	0.655059289201677	0.975035362677147	0.972854430964916	0.971490880095732	0.908909165609477	0.19641096373541	-0.79214052549317	0.319515669663298	0.364231514226012	0.138327568296495	0.188507476841104	0.378210216451327	-0.398907848892268	-0.655364808347157	-0.629596784590589	-0.724909920573529	-0.745896620687444	-0.471817224269032	-0.622809118651947	0.183016152092776	-0.961787177712699	-0.994681618111925	-0.929252560921348	-0.948709565022557	0.89147240112174	0.990739974837362	0.995716400457384	0.989594306322224	0.988663060360409	-0.795302752143496	-0.696717144938858
-0.670917342636798	-0.37894156273143	0.354716744470846	0.623903826674796	0.955146036726297	0.718067656737447	0.841138764057959	0.980878896369116	-0.347293818943622	-0.975350922265112	-0.865123727732454	0.545690080604629	0.654527670032401	-0.825022680863813	0.810679597775372	-0.230072936554996	-0.0726792061747676	0.432325750013457	0.754229468560082	0.618358525659643	0.96143019701285	0.962607487661165	0.943573204427616	0.950561596532899	0.153892584667946	-0.736996888188257	0.367065314934535	0.488214928099631	0.284258984339988	0.330009395478585	0.492105077617027	-0.527530821523558	-0.745367819009847	-0.72278088670912	-0.812209240658039	-0.82860423917775	-0.590965466031514	-0.696932939190866	0.163668145623696	-0.968623038698177	-0.98479446249432	-0.966745001235928	-0.944563955807531	0.835957792945683	0.96475056901866	0.990484355962299	0.975387379268585	0.971024447266149	-0.844323687196164	-0.593533481651072
0.229033310227232	0.830085013671019	-0.265296250202894	-0.614780886429577	-0.0525764002721702	-0.239873250935105	0.0383711102364708	0.219352975639238	-0.255573222411718	-0.0308724169632563	-0.383852250595878	0.430730547732745	0.0794721315539877	0.365051514464059	-0.0130378158234916	-0.947953354561682	-0.709638466954618	0.933073786841598	-0.0441815134591896	0.057653779265036	0.0960669414821496	0.119016528175941	0.0164925517173741	0.42457593410471	-0.433080345987466	0.351256445227531	-0.018586401946291	0.899237698279842	0.984124302890131	0.959647935454027	0.822537662827298	-0.920643077730622	-0.732915507256081	-0.719041562142865	-0.464786372092056	-0.544074048333445	-0.743521452320944	-0.2761752178902	0.223913544588475	-0.10500621308886	-0.00788496254738102	-0.23615591157406	-0.00633819018759234	-0.116495411177682	-0.0750795071789818	0.0991736532152421	0.0536986812642275	0.0265818456186044	-0.422849009658863	0.677160264929211
0.811312843155355	0.289869917018667	0.0238745607299234	-0.557563410435337	-0.705637444569515	-0.127034937471911	-0.276984529965205	-0.587399678646548	-0.0804694501842585	0.620993395528951	0.449372904551488	-0.610554917882726	-0.585509161776936	0.700023859002457	-0.461473979519066	0.118977147451379	-0.276364908170662	-0.237542442353326	-0.426699099686946	-0.363700967926331	-0.604189048594654	-0.604645026232524	-0.545083382793569	-0.620975603420612	0.0661829531076202	0.775866671026594	-0.657778874007823	-0.240329273383719	-0.21140209075553	-0.198627513995673	-0.167704470785949	0.45169278309593	0.576109172994728	0.363140447588427	0.915084009211493	0.881089305302554	0.787148662254959	0.921935133443169	0.0762620648809326	0.83757491131547	0.708106894391109	0.847285378927514	0.855716860615683	-0.457626676563557	-0.707682442214554	-0.661564629301479	-0.671922224135131	-0.681029118974332	0.811193876612585	0.429369042427761
0.907345835286581	0.644396475928129	-0.611838164543265	-0.88094798842896	-0.862072708500587	-0.607927866328986	-0.632163149369989	-0.797783035398922	-0.0723607275503892	0.846135773523527	0.524005359495276	-0.605521986466625	-0.82756996327747	0.907096743153894	-0.576985716309472	-0.237838830258244	-0.403550020431491	-0.0651377627522197	-0.515280449431844	-0.307309185819064	-0.775174304865968	-0.767472303325394	-0.78050819912317	-0.680908732376187	-0.526598228893222	0.807730235311011	-0.65079684943544	-0.123593148561109	0.0811640647181031	0.0187314996458735	-0.185482371040887	0.119482774643074	0.345073792060508	0.415972709666668	0.710576805958124	0.590128530441257	0.299576893483964	0.747707055607967	0.248867564272058	0.859633174078816	0.932593380713304	0.886871875573689	0.889623940520485	-0.665017150440001	-0.91202358591818	-0.852230090300861	-0.832133311523106	-0.8390354290965	0.558704538759105	0.84800337202154
0.105637567084966	0.804412041601451	-0.400841521140882	-0.588617832221844	-0.234073157738505	-0.597310415147397	-0.338564208664795	-0.0665893345053499	0.0964768878416806	0.217284200049547	-0.0441639407330659	0.461323100440529	0.0718580529838287	0.425897822052737	-0.282008476510732	-0.744052587175752	-0.385269933055016	0.707325965566529	-0.301275598875906	-0.178346373323066	-0.169586393506009	-0.149752806307222	-0.26310855489923	0.146965226441705	-0.446210116971136	0.326693337367366	0.202319828084291	0.645151282734801	0.826385916590114	0.77470997386732	0.544788565312734	-0.744062290554909	-0.505791706898647	-0.417845682362433	-0.463936113218542	-0.477987815258891	-0.742549135204913	-0.38658527017413	-0.0219687521101285	0.0207425612087913	0.178344490664095	-0.122851049589665	0.0805873674197167	-0.383100772762559	-0.249546417039759	-0.139298291136898	-0.171754798348609	-0.188252869663849	-0.299918480308214	0.701649776604295
0.940916497251217	0.434543122393678	-0.302309855544467	-0.729552333393874	-0.780250107510943	-0.284472368950677	-0.393742795477254	-0.688681936887694	-0.174213007648356	0.721889591069784	0.45616700713334	-0.718311784606804	-0.789998533076879	0.808270342360036	-0.466730458092075	-0.049277995027117	-0.398210465143058	-0.187172767382402	-0.41216588391079	-0.272388363490455	-0.671298324667865	-0.668501451257439	-0.634157338782735	-0.657896652403196	-0.250918563508581	0.808190668832192	-0.775007706375629	-0.211340019243414	-0.113022857163493	-0.135043794914887	-0.202275716756428	0.32763798118345	0.481672594008966	0.410520294448766	0.906146273435273	0.80063834820132	0.623877802660699	0.947878852168191	0.252912614043165	0.875576065166958	0.833842624866019	0.920047094765507	0.903219798288443	-0.509043463274189	-0.813103875797795	-0.755671924073746	-0.745355546410826	-0.753768985850031	0.713591476790691	0.627761715364781
-0.00948171650502025	-0.805932544232254	0.133760574487405	0.534147907932635	0.254013116154468	0.585925008339114	0.334061812899538	0.033483401738865	-0.256157945853081	-0.209361292141118	-0.00522311953737815	-0.63666446889276	-0.277772321134615	-0.429160154885061	0.38495534060661	0.665817546771493	0.296930797792794	-0.742401488174974	0.426150612525634	0.358675998026388	0.191115394601016	0.171595474324388	0.276565387291828	-0.148365579646047	0.180090130663039	-0.387943107660406	-0.361512766744298	-0.68849644119664	-0.840663906981598	-0.814780914837262	-0.639882670040373	0.700571843678302	0.438226926670198	0.490724210835558	0.492854972547728	0.425004725990272	0.660599548098645	0.452812613080224	0.245596509811893	-0.0412436245354657	-0.132880848993304	0.16780162482604	-0.0978345672959996	0.453723568578849	0.237903586456556	0.125308813808926	0.18524273526489	0.204683082796656	0.191946216426854	-0.638875572960385
0.960648300495866	0.466205106960903	-0.263823508520245	-0.724603712937098	-0.557006047477452	-0.0187919691754317	-0.0772867557301035	-0.395140143094628	-0.467208708572875	0.459265472407873	0.116680452324031	-0.668085745679957	-0.740221177996272	0.696636506882198	-0.193001013025916	-0.284544368214887	-0.661299356499413	0.0597343306457932	-0.14986349797599	-0.0185579094900771	-0.389093106669024	-0.382515580905734	-0.354975935060821	-0.349058019070966	-0.318509401936947	0.74031262732925	-0.884317204044308	0.0536416966761418	0.0864540487009099	0.0774043177685939	0.0582459738048866	0.0784463744974403	0.186501882740941	0.110636701084933	0.768555715119509	0.600696381997892	0.467580207417558	0.909419967970853	0.476060908271087	0.667927089598383	0.613897816310143	0.723402994046895	0.728537919222089	-0.248948203903014	-0.601326978060621	-0.492145320350075	-0.488408993567493	-0.504702848971644	0.478261166846409	0.606186221900847
0.93689611938672	0.500012678456325	-0.519514561578553	-0.734403306874751	-0.366891529830267	0.0411974891508949	0.05253595941835	-0.228714877189459	-0.697064538228898	0.290075918134532	-0.127303672967969	-0.670074956377046	-0.805531117781224	0.580267683599553	0.0473183752246393	-0.522429724017946	-0.82804660580019	0.218209179853668	0.0983314543931374	0.27548956643322	-0.185364268962155	-0.175349278912542	-0.176306154227493	-0.126146497471803	-0.623791556251783	0.570014358312594	-0.947116865152749	0.206958348133898	0.251103286608134	0.218177736270398	0.145215723906428	-0.185238499377109	-0.114629108053187	-0.0298372523518332	0.562974193760099	0.30407105930849	0.154381915602917	0.779357042375507	0.742150533779662	0.445182660086133	0.477043008241892	0.548404895416287	0.523358801770746	-0.0510542688982458	-0.444092458170258	-0.315169445821133	-0.291090649084554	-0.307792739186064	0.145872122737619	0.645999876826511
-0.276226505863501	-0.813080300866359	0.523586218095066	0.653364336875059	0.128954475308642	0.389854252116734	0.123224016978221	-0.0588067931994923	0.239880736675214	-0.0926783595226083	0.268206872732976	-0.279190919986904	0.104387932454815	-0.401252044100647	0.0521025328440381	0.908854166666667	0.646829576123607	-0.792943590485973	0.0597258004318851	-0.0941821387368376	0.0118708119526484	-0.00968238300318159	0.100157307171415	-0.287695166721853	0.638027741105855	-0.310601756654572	0.0758073539516597	-0.741899447413613	-0.8871449839374	-0.832438897057069	-0.618661103158528	0.855515451001282	0.666238402434244	0.519281542433871	0.406202250468053	0.523732563264618	0.771077018774205	0.235317563795981	-0.300908274512639	0.0444308250416342	-0.12290728689494	0.126481785634892	-0.0402790821072181	0.178133937494714	0.173180911690333	0.0277159932174942	0.045962933696227	0.0663711422376841	0.427455310869271	-0.737378213465692
0.543011135343975	0.243578335545853	0.464224311661108	-0.347875461420954	-0.337078957084226	0.244210285738331	0.160347576419636	-0.0894358477854198	-0.17932717649282	0.18291183250271	0.0465393980990272	-0.206678580606892	-0.127247566162389	0.430163801311421	-0.196647343064276	-0.0332016297232804	-0.388106732826324	0.114292646386718	-0.212255525121686	-0.255277530862136	-0.190764997024661	-0.187998933288996	-0.13065411964064	-0.153252515874363	0.376314816629579	0.630164029261301	-0.442982417695813	0.147328361264267	0.0460364105311353	0.11065707831713	0.279914246041517	0.17244789246801	0.245936504444811	-0.138989412467889	0.564917182472865	0.583282255766472	0.609321751456922	0.628612511577412	2.26432540851462e-05	0.472218098845567	0.251063080628247	0.404475525668203	0.518164242078607	-0.158777829366248	-0.305989387308824	-0.209385614373054	-0.263698549565519	-0.283841283898195	0.557195197493571	0.207456995924309
-0.777229694120084	-0.323327701912979	0.265660004145694	0.614724703749494	0.901781929114671	0.508671832942601	0.662141064549556	0.895068386260061	-0.170183364994663	-0.890442024108137	-0.753543520967143	0.663594401505614	0.713331464957524	-0.80327194512615	0.691902900918138	-0.227673081004664	0.0502644816587096	0.431471151840258	0.634709707013929	0.513657414161949	0.871313022394076	0.873326722176728	0.833367859542697	0.892333823954313	0.109528237980381	-0.765212270751903	0.541324202313144	0.469020012738108	0.32265472684407	0.351540765521949	0.449331453112791	-0.563155855185048	-0.740946602866846	-0.669085515378872	-0.930932717283618	-0.913684662394836	-0.724516302580724	-0.857771766594964	0.0372147879625769	-0.972184845102606	-0.939294061335401	-0.995696837648809	-0.959843369615847	0.708689269406945	0.914637984698872	0.921563433876017	0.907764788947137	0.906682023094561	-0.877291678455851	-0.541274998176139
0.688685622685391	0.568343777844884	-0.277919954244996	-0.74378280380073	-0.998384686568965	-0.776136499981095	-0.845826071953799	-0.936645467467993	0.379547903086865	0.985391133074948	0.825130908985655	-0.375152878893828	-0.545573220576791	0.925323552669668	-0.884013452536738	0.0699746502640616	-0.0368490048833671	-0.220550432488164	-0.844563326201914	-0.712879162659149	-0.972322397742877	-0.968708923479588	-0.966639508034719	-0.8782610621613	-0.110557915954501	0.864028100509553	-0.300210687952876	-0.28032274590342	-0.0697932943811789	-0.107943362942323	-0.273158462152904	0.363052619688197	0.638675967203465	0.543301433098536	0.717771637867892	0.759607711356904	0.489334767426238	0.622280544733388	-0.233463624737269	0.97953047915597	0.981260391793427	0.915130166329259	0.974996571469061	-0.915196613317334	-0.996552652503667	-0.983187455305443	-0.992170717890362	-0.995251405465964	0.829829472641384	0.720844871048677
-0.659823178183124	-0.445467415717643	0.314674976672934	0.659711173575655	0.979408827059795	0.757829258373432	0.862347386007755	0.975662503291423	-0.39086261813705	-0.989541393235736	-0.871151021923761	0.466100249015857	0.597407832250837	-0.862168864434226	0.858016012941342	-0.188266517161053	-0.0585593363372154	0.363998538170805	0.808878228559783	0.677724397823823	0.979154763369372	0.978778563178762	0.966187671725422	0.936823379979667	0.119484358757216	-0.783066751934844	0.31566944156857	0.422266285130916	0.212799403377268	0.255450414918249	0.419950662914607	-0.478562736665559	-0.7215388661155	-0.667113226777298	-0.771596476950256	-0.807110517203045	-0.556474246748056	-0.654545600514142	0.219704028586312	-0.977426531263204	-0.987416867010436	-0.947164144614231	-0.958005087384919	0.882951642955405	0.982108912550317	0.997178464307335	0.992123326073114	0.99006066329248	-0.850263056173674	-0.634839785216332
0.701887795513963	0.295766035880271	-0.017136589324299	-0.546505959040651	-0.879177278432926	-0.4317026744915	-0.595993093304774	-0.823471046169052	0.25334699648611	0.838310030806525	0.747807803614362	-0.53468490607848	-0.541028804886577	0.775415510852749	-0.726794261873726	0.291173592505462	-0.00226919867831822	-0.397405857140702	-0.688623650420497	-0.620448979439791	-0.842848869279449	-0.8454338465345	-0.793864486487889	-0.854891563206725	0.124013653259667	0.798015222631688	-0.439641759167101	-0.422403406030067	-0.318613343809462	-0.321374809274465	-0.354809259773312	0.598207197787331	0.779342529739248	0.583025904271848	0.914041286472672	0.956132533232293	0.809231637899659	0.821634164006425	-0.188383078396799	0.96326828572496	0.864839356103139	0.940124423638038	0.950807922565262	-0.713981652087222	-0.866633907188109	-0.868071061459552	-0.876992540619244	-0.878946699481625	0.951719062347659	0.457266929867233
0.819507142609162	0.728322789113351	-0.350811480660643	-0.890015140040735	-0.962948301959561	-0.705973615427611	-0.723792651079046	-0.830594529110083	0.172892781389012	0.91852789876022	0.646296202186085	-0.376952713732649	-0.602901416010106	0.98816069156969	-0.782870034985617	-0.17892016326133	-0.299097555828868	-0.00138520246184571	-0.745718723787319	-0.586468103272824	-0.879888373864427	-0.87121053980688	-0.883748132853884	-0.731926520682504	-0.251441658077998	0.939258090969278	-0.43961777125585	-0.0599407465674975	0.14208888019598	0.102084974598913	-0.0700963224813271	0.147319801979272	0.435744190690217	0.350111749657967	0.672486645314517	0.655701562103388	0.36189707367196	0.656775865059284	-0.0501617268473977	0.939162862541428	0.951710529318133	0.874372959350302	0.965947209251021	-0.841377821895266	-0.9759918810625	-0.910611649165734	-0.92458097144351	-0.935330015845799	0.710939932513054	0.859490294199386
0.872678307705078	0.577680486213329	-0.572385840583241	-0.829274819362594	-0.89943612638024	-0.639960645807057	-0.693697482412453	-0.863120962356014	0.0193614243742512	0.894552418512987	0.619322088186604	-0.624132694366921	-0.817966320150946	0.899012669413557	-0.636922124374871	-0.117467197267259	-0.291606720788597	-0.174133379549533	-0.573294121535047	-0.377128663244809	-0.835187790444469	-0.829879361360861	-0.833740789378165	-0.766969208303036	-0.455135093261822	0.797900820397669	-0.608152513232111	-0.232763367996538	-0.0246897304288724	-0.0852288154735795	-0.283287221868685	0.235110482067962	0.457991050492539	0.515219955901661	0.762110577141176	0.668083155911489	0.386930721079637	0.762789852510135	0.166126614568723	0.904577480413366	0.966752320567075	0.932128828699089	0.920757010250213	-0.711581239085955	-0.942250741656024	-0.90483246971028	-0.88305759795652	-0.886771042213592	0.640968662670401	0.794904216744622
0.336691034853179	0.255055126002062	-0.495280056530741	-0.420591344833572	-0.807237127120144	-0.876705101626706	-0.959716992035361	-0.947534833074012	0.542881354380066	0.901602851744357	0.894084778333549	-0.357564647574354	-0.500080539052274	0.611264774568279	-0.779910701379431	0.296342778460384	0.34066465169444	-0.494063086911049	-0.723799048003166	-0.586882055010389	-0.897705500070382	-0.900642418109209	-0.909358829215485	-0.895871871585322	-0.237958624453287	0.435910751826834	-0.0467312028638653	-0.566524705500389	-0.31251284493962	-0.383502629025501	-0.619643142165476	0.46956345872491	0.665680122857134	0.78967262130405	0.504328878358851	0.552587906549723	0.306394477350763	0.329837605129995	-0.283404446407355	0.744470829281729	0.853461116500591	0.747585469358989	0.691827280172727	-0.811206655479526	-0.818771097075416	-0.899063335379923	-0.866581051623251	-0.852122833566375	0.611847711692567	0.464855786670687
-0.340791623376069	-0.565137404250817	0.8966289254391	0.57281447277799	0.24029429151849	0.53861120625355	0.370276902657855	0.259722188034734	0.203296566078916	-0.299273395089652	-0.00122501176928055	0.13606876874384	0.474461716959902	-0.373902693038624	0.0852265074846499	0.608370001475561	0.399603222722253	-0.313441919363422	0.0426171677045402	-0.175967361097755	0.204595475650345	0.191385807191236	0.282907548461314	0.0466150480326817	0.887671861963852	-0.163776219312966	0.229431698884213	-0.245197865249681	-0.461099486369586	-0.363119234429222	-0.0643193818277443	0.502039753276828	0.367181522265602	0	0.148345476600858	0.325663869283979	0.596423766555472	0.0424501430828318	-0.423402130053982	-0.0945018262518059	-0.349179673484212	-0.140322876690313	-0.133736555208428	0.224128904879372	0.319105874902248	0.261904763518474	0.220567315588197	0.223346660425282	0.319720870942651	-0.667055691978632
0.733014653825528	0.384340060670116	-0.000203296818116108	-0.611377636943463	-0.890376340489821	-0.437320700631282	-0.576856465605264	-0.793193662345133	0.229401144198694	0.832535139369842	0.70693919256789	-0.481786663315901	-0.516177010132201	0.821404417606507	-0.736052183250199	0.19970181873394	-0.08252059018891	-0.293369071551114	-0.703848137908108	-0.632971559526501	-0.833340196428432	-0.833552125782189	-0.789299995344015	-0.809677712758748	0.118636315249716	0.856232745348684	-0.443997909219494	-0.319158655206454	-0.215413932727754	-0.21549322297621	-0.249664975108713	0.512340531652469	0.714772577518774	0.493366650660845	0.881164719099944	0.922275214437748	0.761294739455592	0.808348239122324	-0.181712067545978	0.964380190936942	0.861194893708314	0.920464551223488	0.96357548030534	-0.729183810450661	-0.876260117572644	-0.856019695514347	-0.873942426829928	-0.879682335803164	0.932827885622316	0.522162317388763
0.827590802456012	0.516070730922205	-0.318637743292248	-0.760676920999691	-0.953594004338559	-0.605850642304415	-0.7027427970873	-0.889724049993886	0.163252745786385	0.926474675222258	0.720311784608246	-0.563298521660352	-0.693895000138279	0.910763926677039	-0.745378967165719	0.0452012615535888	-0.174092338844022	-0.248501086145991	-0.69483552483082	-0.551277585582744	-0.896544287125652	-0.893743331789474	-0.876085083513904	-0.842946490553817	-0.185700318247346	0.866559019472768	-0.523868958837042	-0.296327200107287	-0.121450426687614	-0.156530908278108	-0.290643647765058	0.389253638823174	0.620448815455681	0.54325059960808	0.846144844129333	0.824195172640959	0.582437309838337	0.800250367858732	-0.0307912434788829	0.985284181092738	0.972612445664813	0.972499435035599	0.991106117407543	-0.782607571560122	-0.968210644604	-0.941523496348098	-0.939082014723951	-0.943415568565205	0.824514992161598	0.703226104708549
0.818970604234641	0.400750100290639	-0.427344553554391	-0.691557931976261	-0.9095187228475	-0.576874096675664	-0.699101348425777	-0.911983806410588	0.113665926906036	0.910688803721102	0.724762011662316	-0.686316072373032	-0.790181931512662	0.836826258112865	-0.671662170257825	0.117432267187725	-0.121932241216495	-0.374152351898143	-0.606994320099463	-0.449277630820763	-0.873970369404318	-0.873845779161474	-0.850091889979961	-0.872786249204036	-0.274673956744523	0.760904365065418	-0.580671378229489	-0.42199931187285	-0.243530954232948	-0.289641523859319	-0.43681592042254	0.463764964938037	0.65407531273713	0.657334636649757	0.88450742081437	0.830466196452241	0.601908453176844	0.83460204700332	0.0565830896133255	0.955573010826685	0.970498515091441	0.993324234353638	0.950145470195338	-0.713200414279182	-0.937925971822431	-0.935916822843379	-0.912917106600059	-0.911977067694448	0.789271855867154	0.635560779269093
0.575332135464255	-0.273329373967427	-0.0809362648370519	-0.0589903345239049	-0.0606617470681646	0.496491800221664	0.308450888015254	-0.0981958970152546	-0.584908827811434	0.0226866530887032	-0.0735189381522903	-0.834647429577335	-0.632386723383827	0.066518936049916	0.27317419202558	0.193281732984582	-0.294662542984744	-0.387806045109162	0.325306213248293	0.35919404740666	0.0170987745183675	0.00893636957171233	0.0940246157334593	-0.187177419314531	-0.121909029940625	0.130178783374568	-0.830463547423673	-0.348078849733422	-0.455982021973091	-0.441615907470776	-0.320076057900239	0.4287202755288	0.289307690414701	0.297436793430296	0.74115284583144	0.561278064475597	0.659809129496607	0.83909155294355	0.563836059544053	0.27887814698869	0.187482628202441	0.468751788007086	0.288359563361468	0.278639644828948	-0.106239716730669	-0.100554764782246	-0.055900495106391	-0.0546519065350006	0.307477766480294	-0.0881980260315971
-0.478651002622779	-0.316706887659197	0.141591790353929	0.496884646159011	0.946668561542056	0.764484775226394	0.895168961393319	0.969488361271672	-0.580276885167705	-0.967600917585693	-0.956354684958011	0.347467476881855	0.426369328460229	-0.764321452362757	0.917188400548678	-0.368692541498714	-0.27221825018762	0.465123835262509	0.879308348660242	0.797089772754927	0.987302674076187	0.990274348127588	0.967573434002522	0.970123055139495	-0.0874892758104224	-0.702494225444617	0.120370980600393	0.518310234225827	0.324948261353149	0.354137054725242	0.485441341173146	-0.599011506306951	-0.830468726946283	-0.719183295802622	-0.723270498222401	-0.831651496396705	-0.621493985265071	-0.543384985638625	0.428241840843318	-0.942935331488484	-0.922105326226451	-0.885191228290888	-0.902214724420061	0.909950530954418	0.926009408371638	0.974346790493451	0.977852724699542	0.971917745754977	-0.909393461966325	-0.47918776683275
-0.509714320823085	-0.444383983422689	0.255768552901378	0.59816705474293	0.970443130578405	0.854616417380422	0.940363741314063	0.97538797818379	-0.558116792209356	-0.993450831776041	-0.928404601257845	0.302150320667807	0.449395119358553	-0.82494103690135	0.932919488489655	-0.2278083890887	-0.188413946897482	0.35070970108981	0.894448485396346	0.782570249846424	0.99949095902424	0.99912541914866	0.996694539534958	0.93519483612039	0.0367885811831328	-0.736893201879693	0.117354249067897	0.414937917440664	0.188900350917628	0.231009981151289	0.408529999019033	-0.462458844670446	-0.725565329266778	-0.656211836785181	-0.64561010705773	-0.734709490410833	-0.478355540541209	-0.487769283088992	0.383776725574019	-0.932089573991997	-0.949482767034331	-0.864047552259175	-0.90232937088367	0.948403742976185	0.958564127689328	0.988606489231676	0.992189641799009	0.988489848182195	-0.829971481302666	-0.60045565224722
-0.476093485552616	-0.517020025669197	0.194715253658666	0.624764754035785	0.971620176847122	0.882021224049687	0.940551697528577	0.938360023160781	-0.601122163593801	-0.981153058389186	-0.908692813041983	0.185720573728962	0.35800031408275	-0.846740327624993	0.967104397271207	-0.167236867692174	-0.167132917890172	0.250753890240926	0.939554459050079	0.837666371116484	0.99194774312831	0.989574520840417	0.995838098676868	0.888273324850874	-0.0106990014683054	-0.772751748068031	0.0424866087443073	0.31622696889111	0.0896275080447923	0.126417644253277	0.301914608068724	-0.384041865605816	-0.672092918778578	-0.563321811683195	-0.56989438524704	-0.682229567350486	-0.416777311901462	-0.413740924607585	0.448252437775689	-0.913521044149606	-0.922585513353752	-0.809897202586217	-0.89047531819525	0.981478775263447	0.950832962434424	0.966433595925213	0.983126437736942	0.9824897118834	-0.811336322945118	-0.634768531029868
-0.440443596823017	-0.404111917779865	0.162158378642723	0.538720661182146	0.955827610522472	0.845603730387151	0.939404114909764	0.95959344838539	-0.630178149269543	-0.977014660032036	-0.95142145646595	0.239934969854648	0.365818472903503	-0.79086699881919	0.956874583044719	-0.289034738584854	-0.25971744716061	0.370839454624153	0.925320141621494	0.836989647728461	0.996048626057786	0.996687477165093	0.989904790469102	0.936099431401647	-0.0639824929600248	-0.717990413088816	0.0381304323827823	0.431629780062685	0.217115060501874	0.25087636422951	0.408322293595085	-0.499783523716073	-0.760851148745582	-0.653554474407964	-0.62333091948534	-0.744733175444376	-0.506917104042559	-0.443647731676336	0.473179772036366	-0.917949640927513	-0.915692930072522	-0.832722078663254	-0.882035648094969	0.95801419011312	0.932546955052032	0.971167947434753	0.981450923890438	0.977183053440712	-0.857057016909764	-0.541284550894659
-0.525565744335718	-0.469847042338677	0.231359339275864	0.618320330275812	0.978907736997992	0.847106347410121	0.928997418166302	0.966407824691	-0.551508103279427	-0.993244336250453	-0.918643936526144	0.288201555230731	0.43873154620733	-0.843766342322807	0.940278709460211	-0.207224625101729	-0.162355785617933	0.321251898809947	0.904400936812764	0.795015550447199	0.99950671608531	0.998525947902967	0.996179619217473	0.92535616691192	0.0204529145350016	-0.765525564261774	0.123674156317769	0.38441432743189	0.162433354712741	0.201408965648363	0.372743694814325	-0.446347359556746	-0.716213236874189	-0.627428722334093	-0.648613778564195	-0.740245753291138	-0.482891581717045	-0.496225816667169	0.388115395687403	-0.941568464541102	-0.950367764987706	-0.865130575639019	-0.915651729846688	0.95518209412019	0.964945111378493	0.987381254682347	0.995254895908127	0.993037770972872	-0.839858634605977	-0.616958623632295
-0.550656201313673	-0.56275025077858	0.36713550645329	0.694095586014299	0.969625408244692	0.905155649833494	0.946054615858089	0.952856537274568	-0.495172060617792	-0.990907256367248	-0.865028207076728	0.270651699195493	0.479850827938924	-0.870417891184088	0.912734748065841	-0.0727217734161751	-0.0771321056967353	0.224929084296433	0.873566033978279	0.732878832880863	0.980838324922275	0.977076057864115	0.9933783043093	0.873291402269423	0.168935658425908	-0.761507853739043	0.14100150973516	0.297314560195648	0.0481134514208407	0.101510420865906	0.317203212227855	-0.313936811208102	-0.599215584455916	-0.572793951108851	-0.569355472768097	-0.629359329037098	-0.3349273283735	-0.444562642468144	0.305583363122845	-0.903407215167341	-0.955954346206982	-0.831321922435038	-0.887435885342863	0.951659237958481	0.96862625947424	0.976358281684336	0.979282506406373	0.978362005972154	-0.732397794510854	-0.711673376751786
0.506651634346823	0.548612064743163	-0.305686559335875	-0.664084860398453	-0.968321651525197	-0.910873935670184	-0.954410347423736	-0.947499077274641	0.55044342722684	0.987685947729098	0.885525299100271	-0.221312394736573	-0.421392931139961	0.857563438547189	-0.939196873407165	0.106683428013046	0.122327720251278	-0.23029062036288	-0.905136653992502	-0.77912408729198	-0.986290232851319	-0.982945977616772	-0.997608154831786	-0.876769919705458	-0.102229355735681	0.758266777548263	-0.0831108210953606	-0.301334717334608	-0.056948676489265	-0.10512206998653	-0.310137923678675	0.332518066177733	0.621344910669805	0.567474358426947	0.551396272675996	0.634857225940158	0.348666747546679	0.411504912706752	-0.371908197038475	0.899531372539461	0.939705566384347	0.812461518181105	0.880024523316949	-0.969277552806157	-0.959216842098153	-0.97132651778607	-0.979720813639688	-0.978680073258885	0.75314214173473	0.68310447491895
0.481165992700041	0.381360656475003	-0.217101501583676	-0.544797105267028	-0.958150578778282	-0.829090043035204	-0.933920291186442	-0.978965017544152	0.58193904446559	0.985157367956147	0.949736338839547	-0.317180706595154	-0.436318243345076	0.790768112802718	-0.929694126172417	0.297731370342858	0.243232333774965	-0.410768815806895	-0.890879905725736	-0.790978577705707	-0.997731671518715	-0.999010886103976	-0.988909716833354	-0.955669086997196	0.0116477119699392	0.708181563370961	-0.103263568630891	-0.471482715548637	-0.255429282677868	-0.293749781918152	-0.456415564502685	0.525464073747688	0.774338278128643	0.695702217133505	0.669144032100368	0.768540916023568	0.530645875787219	0.496895144186129	-0.411139580120708	0.93107081302895	0.937311432872518	0.868546719964861	0.894355101221057	-0.935596458544132	-0.942691258181252	-0.984706824585495	-0.986846494693711	-0.981442022696845	0.858160085890988	0.542339453459472
0.191330885069855	0.450291408757205	0.217803436684038	-0.427410926740817	-0.828820965699263	-0.775170677017086	-0.815917939295512	-0.729199408829113	0.795127992147896	0.804853002611659	0.841211175136685	0.177802868193963	0.0582263177130913	0.695246530962844	-0.979742198136422	0.241084734732903	0.309338415086217	-0.131909162750621	-0.992482507807369	-0.989436401096591	-0.860188749864256	-0.858089341413708	-0.860186428065726	-0.723953048927418	0.395875695704162	0.705430618833028	0.283181039478424	-0.179339028213164	-0.0187641009104781	-0.0154294523715544	-0.0985655349296485	0.345265072617087	0.631589094771365	0.34760942786306	0.354636582180318	0.583568498249408	0.393790907700665	0.157996534123812	-0.751998013308091	0.757749593999219	0.684305736336398	0.561381470174198	0.731058986809899	-0.946206252511114	-0.76235530729997	-0.776163936186743	-0.832193208348613	-0.83531982354072	0.794798417589393	0.441021210122585
0.189403409376219	0.846278896635505	-0.0341993932220917	-0.659954045640685	-0.607370016059492	-0.777318305400345	-0.612643304799562	-0.382918602325588	0.488406579370203	0.553737322531789	0.381397007688526	0.483752490851702	0.155759240776408	0.694668363349635	-0.733055488295453	-0.422737539955521	-0.155867657381831	0.503663965860027	-0.764828896911362	-0.699204512212314	-0.556765129194489	-0.540579005569306	-0.617224822299036	-0.239706626043077	0.00301235484029119	0.672342583130697	0.301790352471966	0.442041995463506	0.629240392363117	0.610227001501543	0.440928874208794	-0.365981060087165	-0.0343631240116429	-0.20392158587875	-0.135364845339438	-0.00282591400851924	-0.275387948319594	-0.176256097905856	-0.460392605128076	0.42870908644964	0.460219492028041	0.193119440718625	0.465650881480251	-0.775852765389053	-0.571176945527096	-0.481816072437978	-0.550428266425884	-0.567974187779323	0.250398608452888	0.732115488234665
0.210976593341685	0.755233625913718	-0.213715991272926	-0.642999657376453	-0.726117312598227	-0.936897344313767	-0.820795414149209	-0.605223928127203	0.595450120750219	0.724068931545482	0.594280464765988	0.309930744154064	-0.0103492150460191	0.727127959625328	-0.836485153745965	-0.247602821469931	0.0170047743166112	0.249357648158637	-0.844432879651355	-0.745805199915407	-0.725888850297273	-0.713765562483924	-0.78414705111651	-0.466968077675591	-0.0941729660857028	0.638424519683008	0.278464636895911	0.173273553403244	0.415034544404529	0.372440785254259	0.146244950820373	-0.165486710901611	0.163762893572909	0.0910544109037633	-0.002038100347539	0.124038888640857	-0.178894715624482	-0.0979305728025935	-0.477518128829287	0.547706041325379	0.624473001236437	0.358144345915211	0.557302186906489	-0.883480884242718	-0.701375951764945	-0.66159209060594	-0.704169834990949	-0.712397627087654	0.355519312471108	0.728147149597995
0.219305920136641	0.519052271940403	-0.0281492032803781	-0.504380227650672	-0.861983771195847	-0.917685049689427	-0.928114572941444	-0.805374748643914	0.778021084295426	0.870960869256338	0.866820208230911	0.131028117796822	-0.0572287618526441	0.733079303879742	-0.988010035777345	0.15485388334562	0.288508072635903	-0.125654378305777	-0.986600877668525	-0.931567010700983	-0.906272575749226	-0.90260168702659	-0.925533858671108	-0.754914261908558	0.171295777291438	0.674872408037505	0.262679494666351	-0.190903543166948	0.0273355218087593	0.00230282046781619	-0.161161742308325	0.268022022822249	0.570830346199893	0.409004767731553	0.30461656287224	0.493251280345805	0.245640763342792	0.116212302745676	-0.66234431736199	0.75359296197093	0.755643129507971	0.58257915283486	0.72635221180863	-0.985590518123557	-0.8162547516795	-0.835230969158002	-0.873497840742708	-0.873874492633307	0.700514866502825	0.54895470075256
0.302187533407869	0.157537915307259	0.266799259192488	-0.285014073303321	-0.816224773940332	-0.547014972477556	-0.711220292292282	-0.792448972247446	0.667919155427974	0.799586787734345	0.893466050303162	-0.174357752030278	-0.143482756597911	0.611876264229665	-0.875826227747849	0.525761820930569	0.386883943571514	-0.468507410678767	-0.866150444306182	-0.880393465667043	-0.858753896630521	-0.864707887358768	-0.815743310052727	-0.865450068600248	0.468218063073239	0.647913316045839	0.0363841453010514	-0.494099517493614	-0.392295091653251	-0.377305350667776	-0.385350422356094	0.690850893687541	0.884246701890179	0.598074901989115	0.682180641380421	0.874421159048383	0.768653600704536	0.472845762037976	-0.628365627127303	0.851248034954186	0.724581206526129	0.745159036317537	0.804289175439315	-0.814794897456921	-0.758054953187181	-0.81136215028703	-0.843121705091217	-0.839473293678824	0.977260835207542	0.237929239125018
-0.317688938286908	0.328142827560302	0.40552478226636	-0.0998271679046434	-0.413590021745539	-0.65444346060239	-0.59761813196988	-0.315372647217347	0.895696084852905	0.404535245633529	0.551554484588823	0.67404033709495	0.550825249180601	0.303314538216248	-0.751444240915161	0.154897793372171	0.452677062205747	0.107710659483961	-0.803423145831715	-0.875244100045006	-0.485421837225261	-0.48173742051163	-0.515437456263442	-0.305206574151829	0.533015257851659	0.323621481199336	0.746078757354006	0.0703190816263805	0.183407272336972	0.20090052660842	0.14669830411828	0.0472276782336981	0.28133388171131	0.00763875790993791	-0.216243205265323	0.0789746946496719	-0.0359073796819002	-0.419146996357283	-0.913456960296919	0.267231207638169	0.216302080355346	0.0129113673754506	0.237997084621392	-0.701854938362538	-0.324970885746774	-0.346120674310443	-0.420293487727616	-0.423141073551512	0.368399159196798	0.177040770029353
0.00037643695378617	0.587132385074485	-0.112602646370717	-0.445409990796567	-0.642390833671863	-0.933765968021603	-0.839369870912825	-0.577748485270173	0.751281640227017	0.666708625380558	0.647390335921356	0.406010413801122	0.13639998377073	0.575383548558238	-0.837393497094287	-0.0731045229606353	0.241098839036159	0.129390223638966	-0.851686562798653	-0.792504997019879	-0.692876342398874	-0.684559387675415	-0.74847057392471	-0.472818607436887	0.042912606376449	0.482656262050872	0.470443561305403	0.0569566797906862	0.287274652205136	0.25047040437569	0.0428916704168966	-0.0626696051949438	0.235784050809798	0.159797403203378	-0.0881084803300856	0.091580054746002	-0.168495891977153	-0.241507959726825	-0.63279120252695	0.45753624414486	0.528317764456416	0.261904840621093	0.44308108188534	-0.859169064265222	-0.602657118257528	-0.604200705182931	-0.645634550495739	-0.647872488406666	0.343387266190323	0.54676266209895
-0.212909046200077	0.447126653189917	0.297898418293783	-0.229029438858804	-0.492064570849773	-0.732678779456769	-0.655779002094661	-0.375458166108187	0.856469323676201	0.479701919973899	0.566412147339373	0.635150268727182	0.461265565344341	0.409850543417702	-0.793979847767536	0.0549255576594503	0.357993020152222	0.166543288099079	-0.84024820887906	-0.879297494674699	-0.546195306059551	-0.540084083886065	-0.584081728378507	-0.335354891786467	0.421877858632127	0.412073548195386	0.673657847333163	0.120027525607718	0.262419412370605	0.269074310043482	0.178468405825543	-0.0163793495976857	0.249569543558798	0.00132403071414034	-0.18821955685318	0.0817673681503507	-0.0780981073369575	-0.37071041300375	-0.852009995334569	0.332187149274165	0.304099958176226	0.0776980836354427	0.312904123619689	-0.763832699373117	-0.413164484612981	-0.417057432905368	-0.489495416639563	-0.494499516815296	0.372279005796634	0.310180285580604
-0.204887658889995	0.549616565480783	0.131778484700095	-0.300568307733186	-0.431716683085384	-0.767221496003002	-0.6313236912868	-0.308369976857853	0.75422531274138	0.427060374293541	0.448669212004898	0.674948631973354	0.430246892305267	0.404874237749469	-0.711566130401439	-0.135929515506259	0.234688910718259	0.313488921479111	-0.755557559524401	-0.758818877861191	-0.471644664167083	-0.461826801165404	-0.530764963259385	-0.21906738865649	0.227666588199173	0.371196863018624	0.657065999714862	0.257951965753938	0.425099393757652	0.41485655100489	0.274433128987316	-0.216184315543164	0.0575389432296353	-0.105441434926478	-0.326103749625947	-0.102206479632547	-0.298610619717755	-0.463981905456064	-0.724192713605004	0.235281922628484	0.264043374865616	-0.0106156320033839	0.230836933855055	-0.712481892971029	-0.370459807074787	-0.353014571278445	-0.418950325222121	-0.425927162368188	0.188551366758297	0.406701818216412
-0.372306837708499	0.495542817492027	0.36022937336975	-0.119320279756233	0.110251792576661	-0.210737747139693	0.0221842315425961	0.35397606047399	0.308166315595728	-0.183788426384829	-0.222852012102576	0.930484614787926	0.724544513198923	0.0444428927497601	-0.159946564943575	-0.491417968813186	-0.121099102319629	0.770885609032267	-0.240545386484381	-0.307424008162537	0.153563468875956	0.168714357720021	0.0891516024119885	0.445575337548158	0.258316449400212	0.112821032600643	0.642119694205937	0.75747348950207	0.772252625623456	0.799967228175897	0.785852089076339	-0.674836628253332	-0.513093563812319	-0.722383483349905	-0.722864311976571	-0.564388320860201	-0.630235123685602	-0.705954727452432	-0.441825781614506	-0.286200891275649	-0.30081023069887	-0.535783822546768	-0.240029258723922	-0.162765237219062	0.167896204863344	0.264089745722495	0.176790276883322	0.156891810734607	-0.311129065450003	0.205997862342014
0.691405420064876	0.792585929486014	-0.225666785067557	-0.870783369879632	-0.957430291042072	-0.778677848993373	-0.76179411844617	-0.787647533266076	0.322683610193172	0.903851799632267	0.661953072437238	-0.155628127133503	-0.408508087160669	0.984532580477663	-0.864784946013845	-0.203427661068786	-0.236636301141557	0.1038749099051	-0.846596767847578	-0.714981728204774	-0.882473894594012	-0.872003280390931	-0.896962856091114	-0.683586671318787	-0.126849802279014	0.95179904811897	-0.240632021635302	0.0423138546438252	0.24901183706874	0.217828017197996	0.0485491122367979	0.0703010400106023	0.394662336809069	0.246205056200535	0.527340706278995	0.571744078961512	0.271495852246614	0.486587781906018	-0.227260149697204	0.89588504453612	0.895928022139148	0.769328839077418	0.92287525765807	-0.912708446559474	-0.950152171550671	-0.879258449033764	-0.913643784168284	-0.926718857774953	0.693467528424469	0.861067706438399
0.315556196672874	0.0215354468398117	-0.179812729352294	-0.24417082523512	-0.803074467834067	-0.675387193601745	-0.860226601729505	-0.948404938592315	0.600270294052972	0.874514640673638	0.971992922461467	-0.446776404310922	-0.438681865003045	0.536716426286937	-0.790817316898517	0.595344375347749	0.490056353573842	-0.715400989241862	-0.740312911631845	-0.675415050942677	-0.903781196305231	-0.91332649754468	-0.873803437732221	-0.990744721936718	0.0917284736721495	0.441957267628979	-0.0726098751987936	-0.76148773460388	-0.586205275794071	-0.621127261479789	-0.739991656580598	0.776419743587189	0.920905686701594	0.900653891645009	0.719127003237713	0.821681990601719	0.674388430307881	0.498530339530602	-0.41146037890066	0.823793636284959	0.823736432483294	0.831082864121135	0.752341864746785	-0.767314969298566	-0.788838831201892	-0.897272899056676	-0.873961768505109	-0.857258879794956	0.851715613113576	0.232893507342264
0.312207988691089	0.0427076964482061	0.35337898044556	-0.201294019866146	-0.732294644007502	-0.371861483150436	-0.568358711773861	-0.709976680299363	0.566293921747528	0.703225994640383	0.813825043193477	-0.248779684285047	-0.151921909520938	0.529056507722417	-0.763920478276803	0.584150042510859	0.365932598874978	-0.517513594560785	-0.754094733650257	-0.790981537557384	-0.764777707863333	-0.772901477381038	-0.705177103668591	-0.81568117987107	0.531692226138098	0.598667214051264	-0.044996323812911	-0.527225374314125	-0.475082132757009	-0.446490596871573	-0.399475270390951	0.754046332451212	0.89866911751823	0.585921596911536	0.744339205451604	0.921597463186701	0.870753027675545	0.551070700903485	-0.562083030723116	0.811296823602733	0.648987486258837	0.730615672555215	0.764785455149081	-0.68917451214635	-0.674127699211668	-0.728677243368401	-0.758173783373402	-0.75452416225761	0.983875214483488	0.126400131442461
0.565477213264379	0.818501655038558	-0.192942432423973	-0.833282085064406	-0.921838592916173	-0.845607929508535	-0.796504372822259	-0.748171990478213	0.426141035882546	0.875445439107249	0.660477733386091	0.00432586761570674	-0.275829681671281	0.945738938230084	-0.895020378358912	-0.226988965128819	-0.172226588919487	0.169822122548165	-0.887517783467286	-0.768113097949639	-0.863177910742014	-0.851593312592528	-0.890493785007036	-0.632831093846383	-0.089099826986015	0.905063962323653	-0.0788508494026082	0.103239866343118	0.32225160147396	0.290512181754752	0.106736597981453	-0.00419661693203998	0.337060277290509	0.184946435230845	0.380655389000698	0.459767607209432	0.151626577504278	0.321434993620298	-0.332212676219659	0.823323212886801	0.836597885750762	0.663653048897726	0.847535521504097	-0.940999882289133	-0.905181915531758	-0.837483656762538	-0.88002775940771	-0.893044746314417	0.625721858109711	0.849621032414321
-0.750010105325436	-0.273608284892768	0.273635821757367	0.573818432505437	0.88905919696053	0.50651681600584	0.671326247961208	0.905633325685615	-0.187120028851577	-0.887782180556809	-0.772215155761692	0.682536249871395	0.717959974552511	-0.771557989283902	0.684238003087118	-0.275909542939473	0.0024065284806284	0.484164033630788	0.624426926077968	0.505798765455769	0.871133178379693	0.874401717390296	0.831329021292977	0.910480993983244	0.105569259266884	-0.726117340196227	0.528737478309778	0.521390482651629	0.374927466534588	0.405344015545982	0.503302328906067	-0.604150985521783	-0.769900266255545	-0.713026229782002	-0.937199198586462	-0.92190518485224	-0.740965596320789	-0.852732567073447	0.044883096340176	-0.962823579244439	-0.933818832182993	-0.996477008807028	-0.943914263177018	0.697709799079452	0.902426701393024	0.921594263624205	0.903103931737596	0.899893756262118	-0.879310960362528	-0.502119092804996
-0.752503120101782	-0.384592449891781	0.332248963325862	0.65350837543994	0.942089507848924	0.623516674622174	0.754839789767735	0.942685584119783	-0.239348916761397	-0.943383558061534	-0.801443218239013	0.610916666593516	0.703062329581899	-0.839384709017246	0.754399806448017	-0.194562100240063	0.0234050795785343	0.40618684578	0.696856658879478	0.560932763838543	0.922761221997973	0.923567317296713	0.896806576017027	0.91824746693463	0.158895743522094	-0.774514467929906	0.476165507161558	0.454455913281669	0.274623400675346	0.313798126715566	0.450402172374542	-0.520140433012061	-0.725250792560098	-0.681588314490362	-0.87474962665828	-0.866564514102599	-0.64331927183813	-0.789255445608272	0.079142774804711	-0.981335193584318	-0.977076870308574	-0.991361549394339	-0.96707580741272	0.78053794626604	0.955782374233288	0.96531941309462	0.95120190008315	0.949440009768658	-0.855972527527035	-0.601571932808527
-0.581312074314215	0.0928687394966343	0.0973845983783893	0.24856672906072	0.673414630797335	0.226205621231618	0.469829356370158	0.767462425504498	-0.148165932598202	-0.687262921445218	-0.700919774761124	0.763795423488675	0.643827967300213	-0.48626727973628	0.486969791020628	-0.546378231140385	-0.181016203720502	0.714751619841862	0.426649678083053	0.370922396548682	0.692676676196587	0.70364231636906	0.623710008333199	0.854291577535176	-0.0749997765648227	-0.475930922046711	0.510526003404686	0.724658673796935	0.662156415644695	0.671219854572712	0.674323625639314	-0.821641340060835	-0.870397004684185	-0.801757751181733	-0.975683444223922	-0.971312218927944	-0.916226858872939	-0.863926661544806	0.0440264674736172	-0.814745220667586	-0.736896809541231	-0.90210867408839	-0.771093195752777	0.459307336833842	0.679266181573789	0.746100458187821	0.714945773013917	0.704426250307687	-0.867781321416897	-0.148782674408211
-0.271938522024086	0.381042609476261	0.536040770892335	-0.0456789369892806	0.317223770623313	0.21699811221029	0.42381903280167	0.624255441819575	-0.0394203315454774	-0.446970782787531	-0.528284340158405	0.812743075494287	0.706488210806768	-0.0842855321073183	0.140159014574263	-0.554825390249777	-0.356473679160276	0.853517025520758	0.0533791949698153	-0.0503783954673872	0.426357831277855	0.440973225915134	0.390188997790714	0.673632174199426	0.330272260286349	0.0754175762128882	0.396121204977064	0.876099347177416	0.773724337337885	0.833510622649021	0.940053631022163	-0.711193110559581	-0.637879661757174	-0.921112089535984	-0.642440739179766	-0.546137930860445	-0.509040527225587	-0.534968478956473	-0.199908661604981	-0.405809965367842	-0.498507767830304	-0.615392686302924	-0.334270830263679	0.150501317997235	0.369152075232153	0.504704138955376	0.412788001594419	0.386210660179989	-0.378641551627301	0.0673035587604638
[truncated: 327 more columns]
