# Supplementary material for: T-REx: Transcriptome analysis webserver for RNA-seq Expression data
Source: BMC Genomics. 2015 Sep 3;16(1):663. doi: 10.1186/s12864-015-1834-4 (PMC4558784; doi:10.1186/s12864-015-1834-4)
Supplement: Additional file 3: — Figure S3; k-means clustering of differentially expressed genes in the mutants. (ZIP 31925 kb) [file 12864_2015_1834_MOESM3_ESM.zip › Brinsmade.Correlation_matrix_experiments.txt]

A_F71Y	B_R61K	C_R61H	Null	WT
1	0.988246841876299	0.985642193702131	0.97612435714017	0.983918418075173
0.988246841876299	1	0.989260910941804	0.982728321810432	0.980547364196891
0.985642193702131	0.989260910941804	1	0.99390254637781	0.968582960469828
0.97612435714017	0.982728321810432	0.99390254637781	1	0.958442848177007
0.983918418075173	0.980547364196891	0.968582960469828	0.958442848177007	1
