# Supplementary material for: T-REx: Transcriptome analysis webserver for RNA-seq Expression data
Source: BMC Genomics. 2015 Sep 3;16(1):663. doi: 10.1186/s12864-015-1834-4 (PMC4558784; doi:10.1186/s12864-015-1834-4)
Supplement: Additional file 3: — Figure S3; k-means clustering of differentially expressed genes in the mutants. (ZIP 31925 kb) [file 12864_2015_1834_MOESM3_ESM.zip › Brinsmade.Differential_Expression.1.A_F71Y-WT.txt]

GeneID	logFC	logCPM	LR	pvalue	adj_pvalue	Fold	minFDR
BSU32600	5.19947111852463	9.43039984263808	172.323131682394	2.30033453278511e-39	9.60619700891063e-36	36.7448744876493	116.325446019522
BSU32610	4.75666745302881	12.297966085927	151.103562818825	9.94839140095047e-35	2.07722412451846e-31	27.033332291872	101.925114055664
BSU28290	3.31228444141486	11.2421888425028	112.942744097987	2.22096636007019e-26	3.09158517321771e-23	9.93337820166593	74.7759994299936
BSU28260	3.08863930533554	11.5093707451946	111.089271721769	5.6565292080207e-26	5.90541649317361e-23	8.50693426042266	73.84230736979
BSU28280	3.13482247966086	11.0069134478888	107.994821554457	2.69481354026404e-25	2.25070826882853e-22	8.7836616342382	71.9120390171314
BSU28270	2.98357516829601	10.643817890636	98.5714230186207	3.13510896222374e-23	2.18203583770772e-20	7.90943788881135	65.3128871011001
BSU09460	3.87090168056219	9.44018451749554	96.2330752425684	1.02124465401908e-22	6.09245382169099e-20	14.6304443355659	63.8315384867957
BSU28300	3.21252481675222	9.50792439424677	94.4691037582152	2.48947896332309e-22	1.29950801885465e-19	9.26971392881106	62.7386682666056
BSU28250	3.064547564204	9.67649203393508	93.4826481491871	4.09777259905303e-22	1.90136648596061e-19	8.3660554734554	62.1895971664448
BSU28310	2.92730935360521	10.8707076702909	88.1668001107327	6.01612345741206e-21	2.51233315581527e-18	7.60690376493131	58.4656779179577
BSU02160	3.90530520726753	8.08867205784385	80.6498157765756	2.69479652778402e-19	1.02304275454782e-16	14.9835254417856	53.1179830793851
BSU02390	2.86763875735888	9.85922114026795	78.5950676647468	7.62395337098036e-19	2.65313577310117e-16	7.29869612748366	51.7431510114334
BSU21870	2.7153814905939	10.7524103702892	73.5412756107114	9.85535761967572e-18	3.16584410921275e-15	6.56766932397207	48.166331206497
BSU31540	3.26705238713192	6.48736170490883	59.4146967451991	1.2771173380149e-14	3.80945857396444e-12	9.62677376898904	37.9335511719435
BSU32580	3.25379713372793	7.90526895029567	53.3032125441782	2.85838708403635e-13	7.95774964195719e-11	9.53872958457707	33.5488485325138
BSU27100	3.18042035087532	6.37929846265659	53.141505051072	3.10364760242743e-13	8.10052024233558e-11	9.06571212902611	33.5231944781173
BSU31550	2.87361033134126	6.11725645477077	45.3851766492777	1.61854743468882e-11	3.97591416897677e-09	7.32896935204332	27.9060662412833
BSU32590	3.40831342779737	7.875284709546	42.1014294734142	8.66598205933385e-11	2.01050783776545e-08	10.6170674490694	25.5678647987461
BSU19579	2.75281701761181	7.87097467904745	41.6221573240186	1.10731169961284e-10	2.43375455662274e-08	6.74031968194501	25.2922410790497
BSU11360	2.76154752446206	6.42371129055063	41.1576153017119	1.40435037323437e-10	2.93228357931336e-08	6.78123257100581	25.0234001267439
BSU11390	2.5175452257588	6.72307763728278	40.4229092629942	2.04528777720695e-10	4.06720083696011e-08	5.72606967720307	24.5513885267615
BSU19350	2.47106940428989	8.26281035927726	37.6318342800407	8.54386550770104e-10	1.62178101637089e-07	5.54454626982371	22.5559176337587
BSU11400	2.38437164423072	6.57850186796833	36.3155150813061	1.6782253247851e-09	3.04707345926199e-07	5.22116461120803	21.6460723830793
BSU11370	2.49715179749593	6.57266400669026	35.654953282224	2.35548201116965e-09	4.09853869943519e-07	5.64569737140628	21.2183870439604
BSU24090	1.91930995631388	8.52663531573206	33.2455116602222	8.12270193163085e-09	1.35681613065962e-06	3.78242101526195	19.4913433425679
BSU32550	1.68630445463608	8.87032239720128	28.1654990962884	1.11372220645402e-07	1.78880920544307e-05	3.21831257863992	15.7706409568291
BSU37480	2.06731153725135	4.65747059602908	27.948700471569	1.24574592706633e-07	1.92675370052926e-05	4.19104943079745	15.6634683126296
BSU03210	1.46050072821846	11.7032471690929	27.7369181886141	1.38984864820908e-07	2.0728599839004e-05	2.75203864357813	15.5580178048562
BSU03200	1.49540436907275	10.6093700410339	26.6382698582623	2.45335743896487e-07	3.53283471210941e-05	2.81943165038175	14.7888142218395
BSU39340	2.08503321431679	6.69663398081293	26.3713985336449	2.81680824848798e-07	3.92099708189527e-05	4.24284864494969	14.6384199062719
BSU31560	2.44609494220275	5.45879275397591	25.4731895129748	4.48573316805317e-07	6.04271668057744e-05	5.44939074528248	14.0144431731584
BSU12860	-1.80882520887119	7.42997293644191	25.2653107158348	4.99613893822534e-07	6.51996131438407e-05	-3.50356875625384	13.904777070059
BSU12920	2.03516835153127	6.98014741791864	24.977668892896	5.79981864938812e-07	7.25917547028667e-05	4.09870555196969	13.7498347846845
BSU38960	1.80263787644801	8.25398924250467	24.9413049966131	5.91024822772382e-07	7.25917547028667e-05	3.48857506367612	13.7498347846845
BSU24070	1.61644807629078	8.47232114565687	24.1030570989161	9.13152136793881e-07	0.000108952094950036	3.06619207912118	13.1640184424351
BSU37770	1.52297837061859	8.97157013011957	23.8398721872319	1.04691250051237e-06	0.000121441850059434	2.87383726720612	13.00744670533
BSU15340	1.92279566199245	6.90949345953892	23.593069060371	1.19015429673046e-06	0.000134326603868821	3.79157079837028	12.8619673155243
BSU13940	2.26088277570281	6.1069817250977	22.8572683545664	1.74488231665598e-06	0.000191753383009352	4.79284663305591	12.3484603488473
BSU09680	-1.83753740391561	7.23642657259996	22.6233820554986	1.97071576870511e-06	0.000211018180772116	-3.57399447445842	12.2103450764473
BSU29600	1.8266099178047	8.91070842386732	21.8677749709946	2.92098225131739e-06	0.000304950547037536	3.5470260305271	11.6791370756554
BSU02170	2.87834834814058	8.46470763954268	20.8407377313743	4.99099993108369e-06	0.000508351602736719	7.3530783022855	10.9418856934539
BSU21770	1.74272611595811	9.82637969085292	20.6022296887814	5.65302372885317e-06	0.000562072073611687	3.34666957214044	10.7969572427416
BSU02240	1.58172644611075	7.32903525295257	20.0747229882107	7.44745036827575e-06	0.00072326866832371	2.99327835496392	10.4331807234403
BSU19040	1.80668379141457	4.94521164063406	19.1644798783774	1.19924299233633e-05	0.00113819062181739	3.49837220555256	9.77904208719302
BSU24030	1.3359606181954	9.26579093197634	19.1114602601592	1.23302266825234e-05	0.00114424503613817	2.5244351528008	9.77138825128097
BSU24080	1.45409682424373	8.83381095661866	19.0467993025445	1.2755152949621e-05	0.00115794605907863	2.73984983453995	9.75421623523156
BSU03790	1.40028600352565	8.41955349256206	18.821743328525	1.43521597525495e-05	0.00127520466226908	2.6395390385988	9.61505547558165
BSU32570	1.59125264996719	8.26868462325605	17.4516202007404	2.94712997479006e-05	0.00256400307806735	3.01310855352142	8.60738629075932
BSU27090	-1.79242655517202	5.20408551403336	17.1091816898596	3.52912789455237e-05	0.00297248558914131	-3.46397028724508	8.39411446898039
BSU38770	2.01871766485577	5.02861896604345	17.0931679294185	3.55901052339717e-05	0.00297248558914131	4.05223450151542	8.39411446898039
BSU32090	2.69178641655789	9.89905785242986	16.3794911585002	5.18431589959701e-05	0.00424503984249355	6.4611296136807	7.8800061901775
BSU24050	1.33720362441406	8.77579370292198	16.256893021569	5.53080104391656e-05	0.00444165868449914	2.52661110868456	7.81468575019672
BSU32560	1.68969861818206	6.7574403176059	15.9400310550939	6.53812032402789e-05	0.00515154537229065	3.22589307111773	7.60077900450191
BSU24060	1.32006337992148	8.93213908296654	15.6922371198146	7.45294291166036e-05	0.00576360918501735	2.49677078256386	7.43881177113984
BSU02250	1.50927026655189	5.47538841349326	15.4657857119167	8.40123123547849e-05	0.00637882575261058	2.84666015017312	7.29249341502986
BSU19580	1.88129996197495	9.26108685770902	15.2846523484164	9.24647324662834e-05	0.00689522719248571	3.68406869264224	7.18018619643661
BSU30700	4.45430542299422	8.90469683941218	14.9646337720167	0.000109545158392303	0.00802562423589924	21.9219681365669	6.96117067473101
BSU18110	1.32417555811877	7.66437686951338	14.8107271480994	0.0001188574833026	0.00855773879778719	2.50389759209634	6.86855463945717
BSU13580	1.42370382034946	7.31905746394214	14.5176318004354	0.000138853843782748	0.00982802799384331	2.68273363850104	6.66888231762935
BSU26830	4.94960364909713	7.24801164069515	14.1529876181576	0.000168529264239149	0.0117296367910448	30.9014718130884	6.4136978488611
BSU39020	-1.64914837517632	8.63638987537161	14.0563500940434	0.000177413771797422	0.012055828284052	-3.13648437407063	6.37412541645818
BSU24040	1.23260710002627	8.7504202361903	14.0397179325066	0.000178989787742151	0.012055828284052	2.34991260034377	6.37412541645818
BSU10070	1.54112484881409	8.66990191317539	13.968351502896	0.000185913940316937	0.0123234383295798	2.91021320215898	6.342451355092
BSU19060	1.39306488905475	6.00185615314048	13.5523490157292	0.000232000882472567	0.015138057581335	2.62636037574986	6.04567608996993
BSU08820	1.38139810070011	11.1018335565548	13.475940621845	0.000241642021487847	0.0155245704882038	2.60520716702196	6.0093028352169
BSU10230	1.54185438881662	4.84229546064097	13.1633994576835	0.000285470518201543	0.0180624982425703	2.91168520683397	5.79085874253152
BSU04400	2.26563156467345	3.56775924824518	13.1071943478702	0.000294163908006667	0.0183347534303857	4.80864880648304	5.76927532526055
BSU02850	3.50046871155346	11.2014695021914	12.4364975509084	0.000421024590479751	0.025855863085933	11.3173847626736	5.27336472602815
BSU03350	5.31163063747002	6.11881584183236	12.3795366910534	0.00043406484465669	0.0260544440743022	39.7155103590229	5.26232671757306
BSU37460	1.58516837175225	9.42380519974604	12.3629579821536	0.000437936291222356	0.0260544440743022	3.00042812732022	5.26232671757306
BSU31010	1.17186649574012	7.89765758975928	12.3415988655328	0.000442975461991248	0.0260544440743022	2.25302995623319	5.26232671757306
BSU03370	-1.86828842626225	4.29307032014069	12.1472063315307	0.00049161448949923	0.0285136403909553	-3.65099179425149	5.1322039471071
BSU08460	-2.26415737273669	3.82584592944468	11.9397746811573	0.000549481247177909	0.0314333381947253	-4.8037376849279	4.99156069647232
BSU13180	1.21448795743835	7.15257905165385	11.7539841276418	0.000607131388558956	0.0341481128953241	2.32058405890443	4.8720503357625
BSU08450	-2.21043330445141	3.87931264188879	11.7351929543212	0.000613292257459126	0.0341481128953241	-4.62814256063107	4.8720503357625
BSU08440	-1.6984988516183	5.01508620941697	11.6432022947006	0.000644375771271116	0.0353925166069564	-3.24563069467178	4.82041184063404
BSU11410	1.5124825249605	3.75087402625281	11.6196354689608	0.000652591901038229	0.0353925166069564	2.85300549371698	4.82041184063404
BSU11870	1.21730717939625	7.37362032690879	11.5372221683538	0.000682164902628476	0.036522059402263	2.32512322881093	4.77508807161404
BSU37470	1.33709959574857	4.57452846186632	11.1120947758788	0.000857665662714226	0.045181427722872	2.52642892846054	4.46812632948722
BSU38550	0.971181198359644	10.1451764715801	11.0951355047321	0.000865544592392184	0.045181427722872	1.9604450414966	4.46812632948722
BSU31970	-1.78304168436542	1.53992674886213	11.059636558013	0.000882274361371029	0.0454861448529064	-3.44150995793431	4.45842902459516
BSU03359	5.81854228631785	8.08898983172848	10.9774131895163	0.000922290780032053	0.0469693450904129	56.4359394994623	4.41213671202745
BSU32260	0.935336918300697	10.5112569286869	10.7264290466617	0.00105616070240344	0.0531388806414066	1.91233717873764	4.23408835167345
BSU22260	-1.56857604710743	5.6283328232955	10.5171731300155	0.00118270266497068	0.0587972182013997	-2.96611811093529	4.08810828950869
BSU20180	1.85343846949074	1.33580330242363	10.4942438729985	0.00119747008594761	0.0588310009284377	3.61360413436038	4.08727960784598
BSU37760	1.52355262100534	8.26040987219599	10.1879789212052	0.00141359167233953	0.0681344483403275	2.87498139718653	3.87547178971608
BSU31000	1.16151979246246	6.22459040123046	10.1803300905835	0.00141946767375682	0.0681344483403275	2.23692950608668	3.87547178971608
BSU18510	2.24119013111847	1.21088262520524	9.98497899027632	0.00157822355836595	0.0748938815879115	4.72786922712402	3.73900832640881
BSU07150	-1.54006756136826	3.74892705284723	9.86485868553425	0.00168465616066044	0.0790463385046965	-2.90808121681363	3.66115755253526
BSU19050	1.15416355374374	5.70505949404667	9.82092195470735	0.00172537831864176	0.0800575539849779	2.22555253067378	3.64281865233619
BSU37680	1.26012450436191	5.68176819414017	9.36749530991561	0.0022086711604168	0.101356162262643	2.39516410261555	3.30249429029079
BSU04039	2.04650708627049	0.699152708147601	9.2885005715853	0.00230596833947047	0.104535392951417	4.131045889178	3.25793661104516
BSU33320	-1.49733588649548	3.04664802891266	9.25829965121678	0.00234430573950141	0.104535392951417	-2.82320890635362	3.25793661104516
BSU32250	0.884621210265427	10.5626405893247	9.251483248314	0.00235304763827424	0.104535392951417	1.84627980406148	3.25793661104516
BSU08470	1.21366659398462	6.95373497314272	9.21920125946847	0.00239490006677938	0.105274765040744	2.31926326663263	3.24776843927997
BSU23070	0.830396695767052	11.550804387201	9.08165313430061	0.00258186553265107	0.112311150670321	1.77817423711349	3.1544269238883
BSU29680	1.09662535318318	7.10779898272686	9.00065865672329	0.00269882321901135	0.116188513016406	2.13853875639663	3.1054606512176
BSU15590	0.938530631633005	8.37233526316535	8.86941479162795	0.00289988087960632	0.123570434216694	1.91657523434936	3.01659449332268
BSU06170	0.951700393658924	8.39216060935831	8.84902866192269	0.00293244908923095	0.123696034309378	1.93415094989359	3.01512884658524
BSU03340	4.20470758021989	6.61133877919501	8.82426571885773	0.00297250978786765	0.124105245868842	18.4392437206682	3.01036399610717
BSU09670	0.968795141227491	8.5235621877139	8.80650310238366	0.00300158760362861	0.124105245868842	1.95720536322304	3.01036399610717
BSU09530	1.61670899517544	3.74426974759998	8.72181581561487	0.00314424727508164	0.128527360411391	3.06674666601839	2.95985258738937
BSU12430	1.12171661925689	7.8552012401844	8.7068902118234	0.00317009533581735	0.128527360411391	2.17605741023376	2.95985258738937
BSU40340	0.846962306175204	10.8530309498879	8.6608779933224	0.00325114606396863	0.129638857266132	1.7987096281325	2.94742988605627
BSU18550	1.20454020262989	4.33189764175216	8.65614730223341	0.003259597704249	0.129638857266132	2.30463807167554	2.94742988605627
BSU03670	-1.40833440386016	5.72067457902964	8.40813787869032	0.00373545077772605	0.147162664601736	-2.65430545425772	2.76451639106028
BSU01610	-1.8033453632458	1.8152483579862	8.35439502141555	0.00384755548558426	0.150162539325233	-3.49028625419357	2.73540314268968
BSU33310	-1.85515200195508	2.56208320439015	8.21415777618946	0.00415648024489808	0.160717236136059	-3.61789867097936	2.63740343560326
BSU10450	1.74862462418008	6.85127756453763	8.15378257406207	0.0042971437255805	0.164631855027745	3.36038055543621	2.60268458146019
BSU13850	1.03538904505381	9.94224247016233	8.11565927009315	0.0043884510367935	0.166028653647994	2.04966629579689	2.59049584784221
BSU23670	1.05630742041213	7.22418363027496	8.10549865753386	0.00441311794897686	0.166028653647994	2.07960196051428	2.59049584784221
BSU02590	1.64914524481882	2.85350172053175	8.06460712511907	0.00451382615827208	0.168278180587982	3.13647756853902	2.57107996990243
BSU18290	-4.76820201881387	-1.34913417069517	8.04875072512584	0.00455350440767289	0.168278180587982	-27.2503342116316	2.57107996990243
BSU07840	0.926456446840897	8.82982335029191	7.94259207935397	0.00482846224831858	0.17687419604367	1.90060199229411	2.49920450449166
BSU28340	1.37415829390905	1.8736484603182	7.89000848181691	0.00497086314847632	0.180507169635105	2.59216633028577	2.4698719536664
BSU13560	1.0621122781158	5.43314778984567	7.85539155561722	0.00506693777151348	0.182409759774485	2.08798634659943	2.4547451723937
BSU10300	1.25565595186362	3.2490269443543	7.80189753416121	0.0052191397679873	0.186283142488162	2.38775688354665	2.42443096998578
BSU18019	3.3411204492859	-1.63901956441033	7.74224424472251	0.00539437175123757	0.190905901976001	10.1339200661606	2.3890663896317
BSU17820	1.70298152949615	1.69392134165856	7.64981936351586	0.00567780063833459	0.199247861056179	3.25573105761404	2.32736385805032
BSU02860	1.91410772743487	7.31275659875972	7.6106322887331	0.00580251338827152	0.201927465911849	3.76880650554155	2.30809093736394
BSU40180	1.19394915707466	6.74352925131252	7.52500132486056	0.00608485099514569	0.210002791369656	2.28778131984333	2.25151959047979
BSU39900	1.8020928800537	3.08129260426266	7.5082919174391	0.00614155864366125	0.210222531933847	3.48725745897824	2.25001078730419
BSU32010	-1.76192631702304	1.52431849109162	7.45082991714303	0.00634072063950485	0.215275198297336	-3.39150663918957	2.21574597767915
BSU15570	0.889228783547751	8.1578785433175	7.41833851591282	0.00645624060058744	0.217429522161719	1.85218574262469	2.20138025486858
BSU38090	1.06700343212052	6.26837613651795	7.33087118706567	0.00677801935094879	0.226440070476497	2.09507723830838	2.14279881709526
BSU32950	1.30425496044346	1.88910617924762	7.29281822910944	0.00692307906366126	0.228936379792681	2.46956160877819	2.12698135817929
BSU10460	1.79763988646729	4.24834624587853	7.28264740821643	0.00696238511342683	0.228936379792681	3.47651035445767	2.12698135817929
BSU09000	1.24212647604615	5.7959174344464	7.23589592924179	0.00714601410788043	0.233138710269599	2.36546936385373	2.10073952595337
BSU23680	1.0618574242664	5.4410583437564	7.1998681008402	0.00729089394003861	0.236021496849622	2.08761753382557	2.08300982858012
BSU11840	1.03647836672113	7.04092318041949	7.17139472827583	0.0074075161786992	0.237952212017291	2.05121450174792	2.0712562289515
BSU38280	-1.37839677246815	4.47979469050572	7.11985428687622	0.00762349021468301	0.243020573561193	-2.5997930261432	2.04084964065181
BSU15100	1.052898104435	4.5543516119491	7.09697414434756	0.00772141960905757	0.244277638541094	2.07469333522176	2.03340629121842
BSU20200	1.37567577123025	1.1626569163518	7.03763891607128	0.00798141820106628	0.250604529380848	2.59489429632009	1.99651560498323
BSU24770	1.54205751611079	3.6119254784782	6.98360350151264	0.00822598135863709	0.25635595637066	2.91209519256169	1.96377967608103
BSU31980	-2.1397240350606	1.07430541970841	6.9498911533087	0.00838243332095987	0.259296604061692	-4.40677743545629	1.94732478316371
BSU22660	1.08713957841916	4.00596747012617	6.93270648098528	0.00846335201558965	0.259874691302223	2.12452390731071	1.94411195553923
BSU40090	0.762747889709834	12.1681454021366	6.81738194979198	0.00902748126686952	0.275173443579906	1.69671927659589	1.86158684964481
BSU15610	0.995044194218104	8.15431422864696	6.78426862626773	0.00919647022271324	0.278233214069124	1.9931415808213	1.84563344311429
BSU32110	-0.909244697400142	8.07057361700337	6.76787572056053	0.00928132440879304	0.278233214069124	-1.87806200818149	1.84563344311429
BSU35950	-1.14482216829344	4.05787747296783	6.75897320104847	0.00932774185097639	0.278233214069124	-2.21118873087768	1.84563344311429
BSU31570	1.47392493988918	4.89440002384519	6.71356250185051	0.00956823865978114	0.283382727966284	2.77776574699602	1.81917626548376
BSU09990	1.04705736030482	8.54051664222325	6.67951424899763	0.00975271983043054	0.284805342657015	2.06631092846727	1.81195188484539
BSU03010	1.07899073456851	8.22602828656112	6.67356466007199	0.00978532822468692	0.284805342657015	2.11255768316464	1.81195188484539
BSU25960	4.5075884754083	-1.75241524860395	6.65840664806698	0.00986891184029205	0.284805342657015	22.7467491994217	1.81195188484539
BSU40021	1.0760139357609	3.85192244704102	6.65476983407601	0.00988907439781302	0.284805342657015	2.10820321074239	1.81195188484539
BSU13620	0.950296808839931	6.75263352090864	6.59087366742744	0.0102502855718855	0.293186250330095	1.93227014716889	1.77011064846107
BSU31410	0.831854399247075	8.36629124057673	6.56783530581532	0.010383817351454	0.294985178637225	1.7799718177866	1.76128562598491
BSU33830	0.795024810873538	8.67108730167669	6.47673926220506	0.0109295307676402	0.307161113682756	1.73510721370488	1.70293251114623
BSU02080	2.43713651967155	-0.739444500437612	6.47186730394756	0.0109595320734508	0.307161113682756	5.41565756602832	1.70293251114623
BSU18560	1.05598932647189	3.76425655648307	6.43138911265181	0.0112120856234756	0.311569277763953	2.0791434881125	1.68237511117565
BSU15600	0.888357587847435	7.53882281891399	6.42286371292462	0.0112660347084188	0.311569277763953	1.8510676067035	1.68237511117565
BSU29470	-0.746871873442324	9.60300996053098	6.39156058733965	0.0114664177282441	0.315024739691759	-1.67815023012943	1.66646296332531
BSU08880	3.04574652915241	6.03220029188121	6.32566573246303	0.0119002804582299	0.324807654859921	8.25773733303906	1.62234246144583
BSU08240	-1.23737327487871	3.08577210570864	6.25891667467771	0.012356974361808	0.333664326226954	-2.35768875196897	1.58353064608554
BSU11900	1.29964422339262	5.96653686806282	6.24593115384587	0.0124478923243109	0.333664326226954	2.4616816874588	1.58353064608554
BSU37210	1.57378947027375	2.04814476255499	6.24357364591042	0.012464471956754	0.333664326226954	2.9768560717261	1.58353064608554
BSU13570	1.33511879302603	6.61769197345442	6.17435916013488	0.0129614850428593	0.344758990694144	2.5229625524982	1.53633991976674
BSU03360	3.64809646422632	10.2151309183503	6.1606004975938	0.013062685480109	0.345251737752755	12.5367932221352	1.53427941888058
BSU31080	-0.986950902003685	6.30704047601246	6.12750591753084	0.0133094497154522	0.34956139630018	-1.98199167396679	1.51638222481263
BSU07530	1.30673982430788	3.69557029754979	6.01503301381475	0.0141845131590445	0.370215793451062	2.4738187885468	1.43356165281904
BSU01620	-1.68186008115855	1.35676084943034	5.97888875250408	0.0144781216935746	0.374310728712125	-3.20841348442255	1.41769169469129
BSU38430	1.26180484178905	4.62186451346809	5.97371298553264	0.014520674820729	0.374310728712125	2.39795542614483	1.41769169469129
BSU08990	0.949399201038383	4.84789201579658	5.9419342252769	0.0147847847485134	0.378780743004859	1.93106831222422	1.4005651080029
BSU12960	0.999614135674769	5.85672934317551	5.90523479598942	0.0150959533156919	0.381895875773868	1.99946514999066	1.38874875500737
BSU11880	1.079728773496	7.21854708502003	5.90489409936771	0.0150988734116314	0.381895875773868	2.11363867993622	1.38874875500737
BSU01600	-1.45717993332961	0.818895416782056	5.8953715156798	0.0151807268626585	0.381895875773868	-2.74571128703654	1.38874875500737
BSU27040	1.14988946721415	3.94554892372033	5.88426104329418	0.0152768073412388	0.382011661419241	2.21896893023355	1.38831141574958
BSU07580	0.877058944310318	6.22876930317332	5.8537057920181	0.0155442846584513	0.386386504367217	1.8366273623046	1.37188339000588
BSU01630	-1.29136629399316	2.08432801786262	5.82128513551108	0.0158333721904642	0.390648243454767	-2.44759743771967	1.35605796774388
BSU37660	-0.769642763444844	8.97975155361261	5.81246495042501	0.015912974383891	0.390648243454767	-1.70484758115104	1.35605796774388
BSU18140	2.92526602200128	-1.16282684982848	5.80327285907062	0.0159963720380185	0.390648243454767	7.59613750850272	1.35605796774388
BSU39890	1.15049923461701	4.34251459221009	5.73976171200672	0.0165850424151396	0.402669401893156	2.21990699466412	1.31233224617996
BSU07550	1.3615861654632	2.007950239197	5.71335084301104	0.01683637259429	0.406408624010144	2.56967546231982	1.29899707839574
BSU10580	-2.62988824879772	-0.657334344182557	5.69384761304107	0.0170244877358747	0.408587705660992	-6.18978049501185	1.2912823006272
BSU21320	1.10080776019618	4.88444742254392	5.63063334636472	0.0176492535697945	0.421161616614068	2.14474742597458	1.24755413536096
BSU31990	-1.53591260899293	1.51603403487785	5.62052536298627	0.0177513269723663	0.421190576344327	-2.89971801051163	1.24745493680815
BSU14320	1.01355242112353	3.97967780667255	5.52472864518386	0.018749510858071	0.442361340922624	2.01887616585006	1.17670278457746
BSU18170	-1.60626308760683	0.0237514189334867	5.37864266064807	0.020384731724018	0.478239548761231	-3.04462192354076	1.06419465400044
BSU11760	-1.86438602897823	0.148901364554027	5.33936671066169	0.0208490458814715	0.486400087156565	-3.64112944082774	1.03978460759367
BSU31020	0.914568434558226	6.2195253108575	5.32830085307913	0.0209818308558801	0.486778475856417	1.88500511013483	1.03866271784175
BSU11860	0.729660364464517	8.10634273436918	5.2679342314881	0.0217217751177685	0.501160955203321	1.65824866506185	0.996654074339266
BSU30650	1.12777277888142	5.81977636227219	5.22526154551349	0.0222610984082449	0.508708838291258	2.18521128539509	0.975087935131092
BSU05160	0.926677243333697	5.62318341184528	5.22280562353644	0.0222925568504071	0.508708838291258	1.90089289117164	0.975087935131092
BSU14900	-1.07092237379767	4.72656488073653	5.16946667531489	0.0229872721745488	0.52171113370063	-2.10077604981911	0.938676873016259
BSU39350	1.52170741331424	3.29848961298676	5.13924417254315	0.0233908297029799	0.528000566700778	2.8713066450231	0.921388616864309
BSU26730	1.66436740944562	1.78692354503158	5.12332395944676	0.0236063575845434	0.530000802543296	3.16974637649339	0.915933550637267
BSU06310	1.01203115782914	6.63861240121198	5.10319523102892	0.0238818121861706	0.532082587961315	2.01674846495765	0.910277901802275
BSU13550	1.02603672372155	5.32041546280397	5.09006073265902	0.0240633489386442	0.532082587961315	2.03642223588358	0.910277901802275
BSU02340	-1.24054397716527	3.41464391611825	5.07572746212064	0.0242630888289913	0.532082587961315	-2.36287609208454	0.910277901802275
BSU38270	-0.883265250322081	5.70949682826766	5.07367938143398	0.0242917698083517	0.532082587961315	-1.84454533816934	0.910277901802275
BSU18030	1.63720932183805	0.139710003926233	5.07051497239828	0.0243361528497632	0.532082587961315	3.11063543550439	0.910277901802275
BSU08840	1.37729355091867	0.924902553521389	5.03929103569819	0.0247786288739046	0.538935178007426	2.59780573758957	0.891816335807723
BSU33730	0.858323327492686	6.14822522080902	5.01221803815212	0.0251690398965133	0.544590210403315	1.812930133199	0.876757046272696
BSU02990	-1.05605771569488	8.40391123121812	4.91944244006919	0.0265560860630983	0.570996878389372	-2.07924204974463	0.808445236417429
BSU17970	1.21784542650946	1.49315952940827	4.91250610193213	0.0266629289477796	0.570996878389372	2.32599085801546	0.808445236417429
BSU31960	-1.4380766743926	4.43686199631949	4.89078136594077	0.027000463752921	0.575275186898969	-2.70959395695609	0.797675850477517
BSU06910	-1.87890174647518	-0.474339160525644	4.88156763586307	0.0271449552671332	0.575417935002783	-3.67794969242578	0.797317906246157
BSU07600	0.854689537714246	4.67257017408556	4.83484205376852	0.027890195504057	0.588229577903748	1.80836955924634	0.765548765911952
BSU07590	0.854948293846856	4.29472510391589	4.80424180645163	0.0283897563923028	0.595756897961089	1.8086939304166	0.74720434415517
BSU20250	1.04056074183056	1.90807950204721	4.79546227671341	0.0285347982342982	0.595806587132147	2.05702701626084	0.747084021030787
BSU05100	1.1010476333844	5.03910831973027	4.73723410682511	0.0295164891320524	0.613238102564432	2.14510405725172	0.70548075556685
BSU29310	1.10410040767306	1.39644798643915	4.70242019817135	0.0301201748549266	0.622682426703829	2.14964795018849	0.683431530727562
BSU20520	3.93912537658331	-1.83152641689909	4.68088740924781	0.0304999888547117	0.62742834215407	15.3389239783386	0.672477394903183
BSU26640	1.03287235393554	3.87719530280924	4.65133113713273	0.0310294763467434	0.635191633450983	2.04609389816723	0.654736185017118
BSU03380	-0.856349801906806	5.51576222351892	4.63619348582898	0.0313043638681366	0.637692797626042	-1.81045184232035	0.649066508009806
BSU13610	0.780602900750345	6.70222753633441	4.60302019365726	0.0319156845456727	0.646989799333636	1.71784861003368	0.628185128522421
BSU24740	1.28342951675071	0.68822830481696	4.58351265149859	0.0322809758945806	0.651233600655887	2.4341693062091	0.61875295694008
BSU32070	0.855614760309233	6.96192112525536	4.57519406326372	0.0324380715457672	0.651256667188094	1.80952966651103	0.618701857945406
BSU18000	0.637608920093855	9.95883863408885	4.49273270633205	0.034039224125596	0.680133014107602	1.55574856994862	0.556111172013667
BSU35600	-1.51713856147826	4.27187772484493	4.47595025851861	0.034375082115931	0.681077796605325	-2.86222792522714	0.554108494350027
BSU23690	1.05851019461789	6.04775044436469	4.46329572012937	0.0346306202884235	0.681077796605325	2.08277961924927	0.554108494350027
BSU35960	-0.784377552219102	4.57659642283104	4.46002290054565	0.0346970323553406	0.681077796605325	-1.72234905517075	0.554108494350027
BSU12020	-1.10365118573696	0.826576253163151	4.45633754497417	0.0347719750344501	0.681077796605325	-2.14897870363338	0.554108494350027
BSU40022	0.873288820695461	4.55421250804162	4.44996435701227	0.0349019752091809	0.681077796605325	1.83183406060954	0.554108494350027
BSU09630	0.802941616786885	6.73861837922672	4.42010853262019	0.0355177771812709	0.689870872134824	1.74465480714379	0.53560174685805
BSU40280	-1.21898908573996	0.632334533081205	4.3852866781795	0.036250395411838	0.69631538822267	-2.32783545822344	0.522187188290903
BSU32710	0.666434428317635	10.8913347861293	4.38081184663224	0.0363456819771808	0.69631538822267	1.58714554008351	0.522187188290903
BSU31030	1.35081149767952	8.34060319311937	4.38061884783474	0.0363497975652639	0.69631538822267	2.5505555063797	0.522187188290903
BSU31420	0.990381471137014	1.52537981381506	4.36480741171856	0.0366886301153601	0.699596892062757	1.98671023869453	0.515404214741016
BSU06360	-0.592998073443004	11.0495284517013	4.34528145186778	0.0371116327475332	0.704446265244084	-1.50837806241595	0.505438432103349
BSU36660	1.15357720366215	1.81046029487812	4.32545763265561	0.0375463167729849	0.709472483456945	2.2246481900315	0.495181363737592
BSU11430	0.643724483381548	9.7098768254417	4.30184837089905	0.0380709745553367	0.716145899743632	1.56235736289357	0.481674558523809
BSU20150	1.03596869598571	1.30453069279932	4.25414060723215	0.0391547545061239	0.733229842231271	2.05048998316973	0.447662590565858
BSU23820	0.776593899522137	6.72452026760936	4.23328716315434	0.0396386006344981	0.738976768971714	1.71308163076624	0.436399083447064
BSU05870	0.837633194191582	4.26599305470236	4.22212324530135	0.0399002024503721	0.740547757478906	1.78711589199448	0.433335317838746
BSU16360	-1.00220077991652	1.99308717059003	4.20796032016938	0.0402346891711421	0.741475516776212	-2.00305325701368	0.431529038631859
BSU04800	1.17663278498016	6.47587344523676	4.20498620138111	0.0403053022768678	0.741475516776212	2.26048569042671	0.431529038631859
BSU26870	1.26898263431407	4.31579822051579	4.18905554548068	0.0406857574959667	0.745191768873496	2.4099156217179	0.424316356022428
BSU11010	0.975839256328578	5.15761543545735	4.18068491040192	0.0408871739641416	0.745610648359193	1.96678499858173	0.423505631052219
BSU33300	-1.19121831461332	3.71529623699083	4.14823541695622	0.0416779353830987	0.756726339825305	-2.28345493000666	0.402156432135961
BSU02120	0.669390539006995	9.40337493953502	4.13049137383717	0.0421171197714537	0.761390009374852	1.59040096678223	0.393292455273397
BSU34470	-1.32063617115047	0.468482496343849	4.1204215056493	0.0423685208445532	0.762633375201958	-2.49776226884685	0.390938425631968
BSU38610	1.39080236624586	0.395229429360773	4.1129528106248	0.0425560004456321	0.762720420004119	2.62224478440196	0.390773769923968
BSU21760	1.13057554107086	8.26578403820337	4.08094314827895	0.0433694445399969	0.773584864012501	2.18946068009468	0.37036852761621
BSU06660	-1.1763695124951	6.06120693600171	4.0745960729214	0.0435326731424659	0.773584864012501	-2.26007321975859	0.37036852761621
BSU29620	-0.716316198225169	6.50493136942235	4.05469610135656	0.0440486467268043	0.777194063041985	-1.6429814574269	0.363653214618506
BSU34670	0.876017862386959	3.18014205938348	4.04814825013754	0.0442198256522807	0.777194063041985	1.83530248784514	0.363653214618506
BSU16799	0.983937908930677	1.32331970791853	4.04531520740302	0.0442941060833315	0.777194063041985	1.97785670743933	0.363653214618506
BSU15540	-0.737739985157388	8.9645565353486	4.01017485948194	0.0452264600213581	0.78372145331371	-1.66756151836223	0.351587105505754
BSU32940	-1.00263711170298	4.82454655243988	4.0076848277522	0.0452933056037654	0.78372145331371	-2.00365915636257	0.351587105505754
BSU13160	1.19881117367836	2.84096590850062	4.00125279071134	0.0454664574422658	0.78372145331371	2.29550436226164	0.351587105505754
BSU33290	-0.930171175597058	3.84578863613564	3.99764618671209	0.0455638529879428	0.78372145331371	-1.90550207027248	0.351587105505754
BSU27210	0.807509185043855	4.5305180289875	3.99553543317846	0.0456209553554192	0.78372145331371	1.75018713217403	0.351587105505754
BSU27440	1.78166056603481	-0.658784817114378	3.9851658736717	0.0459025808909177	0.78372145331371	3.43821691404855	0.351587105505754
BSU28760	-1.10818132782962	0.82206653029172	3.98233336833961	0.0459798266431655	0.78372145331371	-2.15573722093292	0.351587105505754
BSU35920	-0.774098049523979	5.13745070085127	3.94623450072078	0.046976374006407	0.797452592889251	-1.71012057633365	0.326529339065015
BSU36070	-2.47649147795836	-0.960916282378212	3.93734616972153	0.0472252226265563	0.798431294285422	-5.56542351762367	0.324759827085947
BSU30860	-1.79011344784803	-0.600587420482391	3.91562483903137	0.0478392286577428	0.802583017592402	-3.45842087111624	0.317277465425861
BSU39610	-1.02310893186878	1.77647602151032	3.9150649715931	0.0478551655604665	0.802583017592402	-2.03229373019431	0.317277465425861
BSU08790	0.537823215641601	11.3853589970839	3.90403354167557	0.0481703259562893	0.804637124773857	1.45178037135107	0.313589791560241
BSU18260	1.8940583572918	-0.802967058011192	3.88983580963104	0.0485791725892047	0.808233564671391	3.71679303895603	0.307155829261223
BSU24980	-1.85527195961021	3.4813694441573	3.8801861407011	0.0488591401165989	0.809665750503639	-3.61819950564798	0.304601643202634
BSU18010	0.768643122446963	4.58936451687976	3.86261648542508	0.0493732755000161	0.814951772680107	1.70366670425445	0.295213409008594
BSU26320	-2.58542685055876	-1.56673798460705	3.84923587575787	0.0497686596670804	0.815985182149643	-6.00193148750465	0.29338514101575
BSU22100	-0.927516544619279	1.45240807675327	3.83888259925325	0.0500768839288442	0.815985182149643	-1.90199907506211	0.29338514101575
BSU15620	0.6167431251132	8.16766047404914	3.83575139703473	0.0501704987519119	0.815985182149643	1.53340960855876	0.29338514101575
BSU11780	-1.6285863320597	-0.232856762117188	3.83418234474815	0.0502174788822936	0.815985182149643	-3.09209861670895	0.29338514101575
BSU38580	-1.19363567950644	1.2641577859723	3.77462833664219	0.0520354599339364	0.839186088856597	-2.28728427078253	0.252937332253338
BSU14930	-1.34963616187941	2.62068807650194	3.77425025059502	0.05204722150715	0.839186088856597	-2.54847846422238	0.252937332253338
BSU18630	-0.834714042514076	3.07486742031344	3.75249104292849	0.0527288736864406	0.844035338794662	-1.78350349446066	0.244624690698394
BSU26110	2.61108367498875	-1.59908584465161	3.74951709445473	0.0528227702338512	0.844035338794662	6.10962433417296	0.244624690698394
BSU27070	1.16858970049369	3.91435116693403	3.74324988511414	0.0530212250413678	0.844035338794662	2.24791845324948	0.244624690698394
BSU26050	-1.26560208647336	3.21142490617482	3.73827691151341	0.0531792587908427	0.844035338794662	-2.40427527682898	0.244624690698394
BSU35940	-0.745888467325239	4.78123239090875	3.72671489539265	0.0535486136681748	0.844035338794662	-1.67700671689752	0.244624690698394
BSU35810	-0.982011531076642	1.85328098732285	3.7263388662881	0.0535606716428605	0.844035338794662	-1.97521751021435	0.244624690698394
BSU29320	1.47893810199359	-0.317000610429491	3.70506321445667	0.0542476165755056	0.851646792553802	2.78743488150844	0.231672876038047
BSU26650	0.842605505653577	3.90164853533131	3.68226314893943	0.0549941562428716	0.860133320113228	1.79328589143959	0.217367800934109
BSU23970	-1.03547221271137	3.25870160128379	3.6644191126142	0.0555860165116306	0.86542290289397	-2.04978445719159	0.208522793570206
BSU11809	-2.84978407668174	-2.17880524230944	3.65960554342375	0.0557468297122792	0.86542290289397	-7.20892468461199	0.208522793570206
BSU12930	1.26901853660962	4.80307242937139	3.62061840795748	0.0570676567794104	0.882646424854882	2.40997559459993	0.180092463654953
BSU30280	-1.19615554584041	1.41421291961459	3.59176351747471	0.0580665922681602	0.894782617386853	-2.29128281995948	0.160390864924587
BSU19530	0.76462091571853	3.27930379865789	3.52241392732669	0.0605442069317344	0.929531647598981	1.69892352843583	0.105424109724483
BSU18570	0.602122843304875	7.86731048843875	3.50788032243325	0.0610775527487498	0.933740249553531	1.51794849849463	0.0989068220395302
BSU21329	0.889264921100996	2.83507583372837	3.50119192866051	0.0613246777280382	0.933740249553531	1.85223213794546	0.0989068220395302
BSU13230	-0.807681472351318	8.87239027949788	3.49675718499094	0.0614891208398518	0.933740249553531	-1.75039615280934	0.0989068220395302
BSU29910	-2.09621484381393	-1.47610707486887	3.48342185594313	0.0619864382603719	0.937881761504757	-4.27586067169512	0.0925220408491585
BSU21100	1.53020609317579	-0.241190823797643	3.45904584716434	0.0629066055266502	0.946729281573764	2.88827095946931	0.0789761506792747
BSU20650	0.969407612294365	2.45691116523204	3.45111390446024	0.0632091575396912	0.946729281573764	1.95803643708776	0.0789761506792747
BSU33770	0.853201560936455	7.77978803724872	3.44721205446751	0.0633585565354541	0.946729281573764	1.80650539206169	0.0789761506792747
BSU35800	-1.24684676395438	1.46272150909815	3.44409915952809	0.0634780169637581	0.946729281573764	-2.37322150988739	0.0789761506792747
BSU09590	0.562640571908193	8.64241154274144	3.4244079842138	0.0642392717904769	0.950675538358714	1.47697005049162	0.0729750556647406
BSU24990	-1.36129755572384	4.99752843728787	3.41543823048433	0.064589262259333	0.950675538358714	-2.56916145265886	0.0729750556647406
BSU14660	1.2219962357871	0.312639389760485	3.41335183356671	0.0646709625667949	0.950675538358714	2.33269265321566	0.0729750556647406
BSU39339	1.40684076284975	0.154119876652091	3.41098242651667	0.0647638788787751	0.950675538358714	2.65155883921715	0.0729750556647406
BSU19460	0.640754445061685	7.14779213170768	3.40800416138575	0.0648808736667226	0.950675538358714	1.55914428737181	0.0729750556647406
BSU22640	0.839953137454742	5.32518538285551	3.39693633208712	0.0653176301365537	0.952901237239168	1.78999199724395	0.0696014000898946
BSU24970	-1.57532161451798	3.37890678676531	3.39261165159173	0.0654891415439754	0.952901237239168	-2.98001917654338	0.0696014000898946
BSU34590	-1.14594891144124	1.31191692457936	3.37778211083831	0.0660809231769298	0.958173386065482	-2.21291634124594	0.0616413527221925
BSU05800	-0.940041180755093	3.16576129553866	3.35279256242999	0.0670911055598486	0.969454867882103	-1.91858300252432	0.0447543583895021
BSU38260	-0.66840600581893	6.52773197602171	3.34213521421549	0.0675269280947063	0.970470294555202	-1.58931600541564	0.0432440412001355
BSU27080	0.750862678772422	6.60755608350224	3.33512695917429	0.0678151729957755	0.970470294555202	1.68279878172823	0.0432440412001355
BSU35310	0.598855967102729	8.41855499330478	3.3296437633864	0.0680416104052132	0.970470294555202	1.514515105204	0.0432440412001355
BSU22650	0.836342378590199	4.06394903055826	3.3277843169191	0.0681185827047362	0.970470294555202	1.78551762948952	0.0432440412001355
BSU38930	1.29366581345124	1.98333649566858	3.32284884935449	0.0683233397028806	0.970470294555202	2.45150178731911	0.0432440412001355
BSU37750	1.00934652541752	2.05644746979191	3.30067927969729	0.0692512401396667	0.980315860417791	2.01299909745852	0.0286814305185386
BSU20120	0.919505592295888	1.80888461489942	3.28646976741406	0.0698530601036059	0.985494523623846	1.89146698173088	0.0210802406279078
BSU33810	0.610601191306274	8.17004213100593	3.24682276916633	0.0715620502651783	0.999887921832503	1.52689535516682	0.000161703678335463
BSU13600	0.653892033240327	6.68413783968688	3.2398868817691	0.0718655999107136	0.999887921832503	1.57340713745915	0.000161703678335463
BSU07910	-1.05022975084537	5.03239783715256	3.21632227670715	0.072907262872054	0.999887921832503	-2.07085960820023	0.000161703678335463
BSU24760	1.04403442010058	2.87397413512314	3.1925056714678	0.0739765414832105	0.999887921832503	2.06198583226418	0.000161703678335463
BSU39500	0.69536293613769	4.35219298810097	3.19061170976427	0.0740622929798422	0.999887921832503	1.61929174410491	0.000161703678335463
BSU28330	0.852178990482309	2.27245785456213	3.18791857384386	0.074184411901885	0.999887921832503	1.80522540947817	0.000161703678335463
BSU29990	-0.724507697134221	7.77883369087661	3.17989532274973	0.0745495054998571	0.999887921832503	-1.6523366994574	0.000161703678335463
BSU32640	-2.40005089052979	-0.832457730612537	3.17597284241017	0.0747286976229409	0.999887921832503	-5.27821782697414	0.000161703678335463
BSU19760	1.53262105184775	-0.40709250576992	3.175064984511	0.0747702375210707	0.999887921832503	2.89310974792405	0.000161703678335463
BSU34200	0.708290365314427	6.56246076009011	3.17460814748389	0.0747911499114151	0.999887921832503	1.6338667907985	0.000161703678335463
BSU33640	-1.24512232111881	2.36507411250917	3.17390518988926	0.0748233411064608	0.999887921832503	-2.37038651023074	0.000161703678335463
BSU06280	-0.822744042014589	5.80972307980161	3.17093260791836	0.0749596319586528	0.999887921832503	-1.76876703426856	0.000161703678335463
BSU39330	-0.981888572448106	2.32907324956828	3.16595337684483	0.0751885241415029	0.999887921832503	-1.97504917270725	0.000161703678335463
BSU33390	-0.920969826505006	4.76652490255593	3.16410329536981	0.0752737624805128	0.999887921832503	-1.89338766247553	0.000161703678335463
BSU40660	-0.867259506403079	5.50184854045293	3.14876430054655	0.0759844845362778	0.999887921832503	-1.82419443056753	0.000161703678335463
BSU20260	1.97068044935916	-1.12295111105952	3.14617209154402	0.0761053035898326	0.999887921832503	3.91952940659517	0.000161703678335463
BSU06980	-1.41304598724479	-0.0769905237691576	3.13842042510245	0.0764678312457263	0.999887921832503	-2.66298811033997	0.000161703678335463
BSU40480	-1.12044668152649	7.76696859810018	3.13190864137383	0.0767738076310061	0.999887921832503	-2.17414277033039	0.000161703678335463
BSU26860	0.70987183564168	4.08163916782191	3.13062295510931	0.0768343750948322	0.999887921832503	1.63565880402655	0.000161703678335463
BSU18640	-0.722034413539758	3.28639673507361	3.12368268117009	0.0771622135871399	0.999887921832503	-1.64950644349705	0.000161703678335463
BSU18940	-2.0775915276251	-1.42032986872801	3.11756884030976	0.0774522606065212	0.999887921832503	-4.22101959784544	0.000161703678335463
BSU39050	1.19236596254106	3.33743868704373	3.11455402504767	0.0775957182534057	0.999887921832503	2.28527211579486	0.000161703678335463
BSU08870	0.790320194381542	3.6270728371354	3.11021241825724	0.0778028128454153	0.999887921832503	1.72945825915968	0.000161703678335463
BSU12640	-0.757821349604204	3.53475473406476	3.10507813594216	0.0780484860134088	0.999887921832503	-1.69093517156607	0.000161703678335463
BSU39910	0.890870094378311	3.61803573933202	3.10162487375091	0.0782141926961928	0.999887921832503	1.85429411782167	0.000161703678335463
BSU11799	1.83262508283855	-1.25425022137871	3.08597930952806	0.0789697138230881	0.999887921832503	3.56184585538284	0.000161703678335463
BSU03981	-0.699870515375367	3.57705028411155	3.08560826477621	0.0789877266262439	0.999887921832503	-1.62435899685955	0.000161703678335463
BSU20220	1.27653448719657	0.134200312444705	3.08498742735307	0.0790178758055124	0.999887921832503	2.42256350886247	0.000161703678335463
BSU03270	-0.861461667645927	3.10122787991935	3.06868386292428	0.079814065358416	0.999887921832503	-1.81687815002473	0.000161703678335463
BSU09110	-0.717923582629898	5.67704401266845	3.06468349034844	0.0800107426684808	0.999887921832503	-1.64481301186475	0.000161703678335463
BSU18410	0.796071348471146	2.62558862764608	3.05180059088517	0.0806476854465847	0.999887921832503	1.73636632506076	0.000161703678335463
BSU12710	-0.952333533722205	0.901965285752777	3.05017399918442	0.0807284935602012	0.999887921832503	-1.9349999562119	0.000161703678335463
BSU24230	0.801178977317423	2.39674834827685	3.03851997817885	0.0813100186469397	0.999887921832503	1.742524544329	0.000161703678335463
BSU13210	-0.9025874162694	8.73510286568963	3.02757466901562	0.0818602961068266	0.999887921832503	-1.86941570121201	0.000161703678335463
BSU15530	-0.54944898895249	8.76142504630537	3.01964188808469	0.0822616293503964	0.999887921832503	-1.46352662189857	0.000161703678335463
BSU19990	1.20960408350996	0.935645503012002	3.00826902588672	0.082840711906551	0.999887921832503	2.31274159874143	0.000161703678335463
BSU02620	-0.848957532974754	1.80266492356469	3.00391183712708	0.0830637357768073	0.999887921832503	-1.80119893900579	0.000161703678335463
BSU13010	0.552851533398738	8.67008322647329	2.99615919872679	0.0834621616232371	0.999887921832503	1.4669823704081	0.000161703678335463
BSU09570	0.59420065907007	7.16751950756758	2.99457316723495	0.0835439254918039	0.999887921832503	1.50963592354695	0.000161703678335463
BSU39840	1.36623743437575	1.11465529699676	2.9911122630919	0.0837226443001868	0.999887921832503	2.57797350112169	0.000161703678335463
BSU20030	1.18518156343333	0.0156140554407072	2.99039479050219	0.0837597457769188	0.999887921832503	2.27392010172374	0.000161703678335463
BSU20060	0.757058597517445	4.58335598738421	2.97675428938508	0.0844685048886651	0.999887921832503	1.69004141134276	0.000161703678335463
BSU32859	-1.71667630943056	-0.667530314897771	2.97580480475852	0.0845180807489757	0.999887921832503	-3.28678322665094	0.000161703678335463
BSU09940	-1.09474248730569	0.104814242232604	2.97548146551072	0.0845349705825715	0.999887921832503	-2.13574956316555	0.000161703678335463
BSU39100	-1.1800287492033	4.42335780396441	2.97074727595308	0.0847826822839884	0.999887921832503	-2.26581292196833	0.000161703678335463
BSU18370	-0.799472476478521	5.75376072364455	2.95527752098777	0.0855976098004797	0.999887921832503	-1.74046460683463	0.000161703678335463
BSU33710	0.741162298152774	5.98261109280353	2.94315896737038	0.0862419187117108	0.999887921832503	1.67152194764765	0.000161703678335463
BSU24950	-1.11502767211345	3.26460601126334	2.93990271919137	0.0864159373038458	0.999887921832503	-2.1659916362085	0.000161703678335463
BSU27910	0.664622216627346	6.91278149464353	2.93130368788201	0.0868773116707411	0.999887921832503	1.58515313149442	0.000161703678335463
BSU15480	-0.77872039810644	9.46076101553185	2.91673402570632	0.0876651349147886	0.999887921832503	-1.71560853467043	0.000161703678335463
BSU20440	0.798568636952842	4.49988331631448	2.91571769768031	0.087720378645385	0.999887921832503	1.73937455800651	0.000161703678335463
BSU22060	-0.645017199398224	9.30047420121084	2.89048219565655	0.0891042533412313	0.999887921832503	-1.56375792882146	0.000161703678335463
BSU02310	-0.622547808983091	4.68513036546156	2.88677204308194	0.0893096998720232	0.999887921832503	-1.5395917110206	0.000161703678335463
BSU10410	1.1894539148952	6.60400621245476	2.87386732955964	0.0900282981353955	0.999887921832503	2.28066399744049	0.000161703678335463
BSU24640	0.70933920365162	4.86620866459143	2.87184079829969	0.0901417141272481	0.999887921832503	1.63505504274785	0.000161703678335463
BSU21260	-1.8336404406824	-0.893985969740702	2.86602043388402	0.0904683171262693	0.999887921832503	-3.56435353786147	0.000161703678335463
BSU23560	-0.616987121032207	6.94147696649578	2.86422452995788	0.0905693512682539	0.999887921832503	-1.5336689685181	0.000161703678335463
BSU04370	1.2717398702014	1.53557800257158	2.86105187821284	0.090748138023958	0.999887921832503	2.41452578483504	0.000161703678335463
BSU02580	-0.743248109061262	4.39688605358648	2.84447056836096	0.0916887912191387	0.999887921832503	-1.67394033833896	0.000161703678335463
BSU09690	1.17514045150966	1.73766555768463	2.84137568033398	0.0918655331624633	0.999887921832503	2.25814863773836	0.000161703678335463
BSU34020	0.616450657605418	6.39870099623686	2.83327795868799	0.0923297289062352	0.999887921832503	1.53309878262594	0.000161703678335463
BSU25800	0.981127486036939	4.40766731459788	2.821498935501	0.0930095087917403	0.999887921832503	1.97400752037216	0.000161703678335463
BSU02410	0.717011873871467	6.12325638686968	2.81870418731762	0.0931715939219757	0.999887921832503	1.64377390335301	0.000161703678335463
BSU03630	0.841527410132901	1.10425436454626	2.81765834907983	0.0932323276364937	0.999887921832503	1.79194630736787	0.000161703678335463
BSU21750	0.682698679878782	5.93777613873698	2.81152706865099	0.0935892491952119	0.999887921832503	1.60513949428107	0.000161703678335463
BSU09880	-0.719326350592729	2.12083436642117	2.80663753423868	0.0938749497580831	0.999887921832503	-1.64641308188238	0.000161703678335463
BSU02640	-1.49531571577245	-0.286709989048307	2.80644996955161	0.0938859282327014	0.999887921832503	-2.81925840223568	0.000161703678335463
BSU29679	0.790933362598541	8.03218373645914	2.79695510173758	0.0944435078076218	0.999887921832503	1.73019346250674	0.000161703678335463
BSU27430	2.24145507117	-1.22701552001698	2.79162504638952	0.0947580898520388	0.999887921832503	4.72873754433841	0.000161703678335463
BSU21150	0.854977363594072	1.99314621906876	2.78601334057447	0.0950905278731233	0.999887921832503	1.80873037526709	0.000161703678335463
BSU39960	0.586390073306581	9.48804078729733	2.76945518052412	0.0960788581026805	0.999887921832503	1.5014850114705	0.000161703678335463
BSU14330	0.708171728607303	4.04984978407302	2.76563698690216	0.0963083438543508	0.999887921832503	1.63373243904653	0.000161703678335463
BSU06370	-0.629296556161099	9.71956606745226	2.76392648541218	0.0964113441328208	0.999887921832503	-1.5468106000837	0.000161703678335463
BSU35590	-1.0963030216593	4.09162049907675	2.76230087113371	0.0965093440499154	0.999887921832503	-2.13806101062392	0.000161703678335463
BSU15350	0.571985564900004	7.50256067299583	2.76061868843399	0.0966108684710315	0.999887921832503	1.48656811027808	0.000161703678335463
BSU06880	-0.952027843432803	3.21361173914166	2.75563130810833	0.0969125554639716	0.999887921832503	-1.93458999567474	0.000161703678335463
BSU35060	-0.67943767190954	4.41936553242139	2.73589037076677	0.0981168032056792	0.999887921832503	-1.6015154010321	0.000161703678335463
BSU40100	0.593871702380159	13.1284788492362	2.73546208031803	0.0981431102201887	0.999887921832503	1.50929174254554	0.000161703678335463
BSU25390	-0.573022883554625	9.03209108703964	2.73061342791152	0.098441467693565	0.999887921832503	-1.48763735866227	0.000161703678335463
BSU12150	1.95799406048289	-1.42462050298715	2.72501747197784	0.0987870405025567	0.999887921832503	3.88521398686484	0.000161703678335463
BSU12400	0.92579942580332	3.8658591017744	2.71387120361355	0.0994793190002154	0.999887921832503	1.89973663187071	0.000161703678335463
BSU20380	0.801126036809693	2.56507110351112	2.70872700940211	0.0998006020718435	0.999887921832503	1.74246060258183	0.000161703678335463
BSU18700	1.20407688636031	0.847167127286203	2.69980967418911	0.100360226457387	0.999887921832503	2.30389806436564	0.000161703678335463
BSU20740	0.843945183396892	2.73073386106205	2.69727566832239	0.100519877589971	0.999887921832503	1.79495189909333	0.000161703678335463
BSU05880	0.692633988954474	4.29015372408769	2.69158579615296	0.100879371203864	0.999887921832503	1.61623164839332	0.000161703678335463
BSU17980	-3.13584515238128	-2.46124086238253	2.68841704483596	0.101080185986616	0.999887921832503	-8.7898902518091	0.000161703678335463
BSU33630	-1.1475876574236	7.59733162231112	2.68818250011495	0.101095067256835	0.999887921832503	-2.21543140371223	0.000161703678335463
BSU18930	1.00871212614122	0.263381290164246	2.68696733283263	0.101172204902693	0.999887921832503	2.0121141117916	0.000161703678335463
BSU32240	0.646991136479073	9.95889326129242	2.68436391908949	0.101337683745063	0.999887921832503	1.56589897203159	0.000161703678335463
BSU04410	0.64110443883374	5.02293716580838	2.68360766551683	0.101385808363029	0.999887921832503	1.55952257728876	0.000161703678335463
BSU39590	-1.74888037569436	-1.19350570299635	2.68300903382816	0.101423920339889	0.999887921832503	-3.36097631446508	0.000161703678335463
BSU20170	0.955766433132146	1.73306470417206	2.67577800238465	0.101885524449588	0.999887921832503	1.93960977977942	0.000161703678335463
BSU15560	-0.532028373049701	8.78014063402938	2.67565622662411	0.101893317836349	0.999887921832503	-1.44596073154117	0.000161703678335463
BSU07510	-1.06475171222477	5.004431872663	2.67333705267234	0.10204186448171	0.999887921832503	-2.09180984819027	0.000161703678335463
BSU10350	-0.699551528642586	8.87140462410131	2.66658133634935	0.102475930046927	0.999887921832503	-1.62399988306473	0.000161703678335463
BSU15520	-0.474012945894245	10.6325952522428	2.66307315836002	0.102702132542371	0.999887921832503	-1.38896759948507	0.000161703678335463
BSU23550	-0.62242024033035	7.10249995324688	2.66029034717324	0.102881952946761	0.999887921832503	-1.53945558040973	0.000161703678335463
BSU10370	-1.00365713011285	8.01546131322127	2.6556519560663	0.103182443905577	0.999887921832503	-2.00507629015368	0.000161703678335463
BSU19710	-1.2343042410686	-0.373396995999889	2.65547554985344	0.103193891051906	0.999887921832503	-2.35267859016426	0.000161703678335463
BSU06480	-0.510695413508028	11.6099368218007	2.64193604925549	0.104076642632874	0.999887921832503	-1.42473678730734	0.000161703678335463
BSU26000	-3.14304445557264	-1.82207883635992	2.63422984984458	0.104582763495399	0.999887921832503	-8.83386298201592	0.000161703678335463
BSU18899	-3.10837530286397	-2.08041279956913	2.63034847203896	0.104838701633965	0.999887921832503	-8.62410834516274	0.000161703678335463
BSU17860	0.647615880720227	4.34045397440735	2.62957655295845	0.10488968376271	0.999887921832503	1.56657721530981	0.000161703678335463
BSU32270	0.706406661120979	3.55273222271751	2.62817508037285	0.104982314799747	0.999887921832503	1.6317348687734	0.000161703678335463
BSU26310	-3.10848515225279	-2.59420449376399	2.62012187183618	0.105516336435116	0.999887921832503	-8.6247650252451	0.000161703678335463
BSU28740	-1.15973536555468	-0.014369868213859	2.61876689658606	0.105606479378502	0.999887921832503	-2.23416442439113	0.000161703678335463
BSU13220	-0.509393414132641	10.3557211947891	2.60888851466257	0.106266219504208	0.999887921832503	-1.42345157487098	0.000161703678335463
BSU26330	-3.07994241445834	-2.52630813006669	2.60755543917644	0.106355596210248	0.999887921832503	-8.45580680206311	0.000161703678335463
BSU23500	-0.51297884388855	7.89356032222527	2.60576844887484	0.10647553522811	0.999887921832503	-1.42699357970392	0.000161703678335463
BSU38590	-0.974138947064001	0.67561601280402	2.60450507582459	0.106560419683433	0.999887921832503	-1.96446838086998	0.000161703678335463
BSU07520	-0.686517753874194	6.25693470081965	2.60349711274358	0.106628196702978	0.999887921832503	-1.60939421706981	0.000161703678335463
BSU16090	0.494611720584801	10.3100055406547	2.5956349165811	0.107158489278833	0.999887921832503	1.4089415089444	0.000161703678335463
BSU23410	-1.17288786350683	-0.103479926468575	2.5789484249006	0.108293583615628	0.999887921832503	-2.25462557198606	0.000161703678335463
BSU06470	-0.534752809996782	9.71238691138919	2.57469989200036	0.108584693254377	0.999887921832503	-1.44869391544425	0.000161703678335463
BSU37230	-0.811876048933612	5.34841584191188	2.57172608595428	0.108788969951236	0.999887921832503	-1.75549276324025	0.000161703678335463
BSU24840	0.478897641436157	9.22311458948033	2.56030677249612	0.109577318503773	0.999887921832503	1.39367835432762	0.000161703678335463
BSU36500	-0.765781961143415	2.55907746682597	2.53913007344025	0.111055958519968	0.999887921832503	-1.70029133054763	0.000161703678335463
BSU12360	-1.07841492260702	0.680553767052866	2.53763107154106	0.111161453444649	0.999887921832503	-2.11171468223397	0.000161703678335463
BSU35580	-0.889735697199899	4.38489398381309	2.5361021696235	0.111269166243426	0.999887921832503	-1.85283665163893	0.000161703678335463
BSU32040	-0.588360170433247	9.67165886407524	2.53387922703519	0.111425979921587	0.999887921832503	-1.50353679085927	0.000161703678335463
BSU20990	1.00546601454606	4.75236693861146	2.5321432907672	0.111548607713168	0.999887921832503	2.00759187793497	0.000161703678335463
BSU38230	-1.00770338075586	1.21987844645167	2.52238513682011	0.112240701467625	0.999887921832503	-2.01070771519574	0.000161703678335463
BSU21230	-1.46899192188004	-0.794311994057036	2.51714313370637	0.112614439975363	0.999887921832503	-2.76828393153517	0.000161703678335463
BSU24620	0.690437747557796	6.76309333800323	2.51475286139463	0.112785313787692	0.999887921832503	1.61377310082413	0.000161703678335463
BSU02400	0.707139219344686	7.79401885417954	2.51410707165492	0.112831528463308	0.999887921832503	1.63256362626824	0.000161703678335463
BSU37740	0.762223607595259	3.15088802923043	2.51368008443763	0.112862096422343	0.999887921832503	1.69610279291119	0.000161703678335463
BSU02230	0.524165146382068	8.13990397099045	2.51212037527895	0.112973833353267	0.999887921832503	1.43810114394044	0.000161703678335463
BSU03000	-0.528200826411269	8.85961230417768	2.50782993580924	0.113281827982292	0.999887921832503	-1.44212960518995	0.000161703678335463
BSU13800	1.11062981929687	4.33182101343271	2.50417780369141	0.113544730041845	0.999887921832503	2.15939896901744	0.000161703678335463
BSU37240	0.902976837216562	3.68008445610732	2.50156978544042	0.113732882175518	0.999887921832503	1.86992037328261	0.000161703678335463
BSU00450	-1.28430625841699	0.807502875750138	2.4987051285587	0.113939945349812	0.999887921832503	-2.43564902728243	0.000161703678335463
BSU02180	-0.69650227672697	2.88993137627421	2.49655870512542	0.114095365533172	0.999887921832503	-1.62057105362379	0.000161703678335463
BSU34150	-0.749983512201325	2.81589357804981	2.49553993558446	0.114169215316274	0.999887921832503	-1.68177361029639	0.000161703678335463
BSU08899	0.698314952048531	5.44492370484748	2.49497050886405	0.114210515562248	0.999887921832503	1.62260850111	0.000161703678335463
BSU36000	0.575166057977142	5.2158757924668	2.49486799675428	0.114217952465953	0.999887921832503	1.48984893876813	0.000161703678335463
BSU02950	-0.709079610903386	8.47715348002108	2.49344521208525	0.114321225795535	0.999887921832503	-1.63476086398134	0.000161703678335463
BSU11700	-0.564514605639072	10.4430584084446	2.48765114158425	0.114742855354189	0.999887921832503	-1.47888985343951	0.000161703678335463
BSU20330	0.892831277481379	1.23523964385167	2.48460499433675	0.114965208590965	0.999887921832503	1.85681653807852	0.000161703678335463
BSU03990	-0.668956491563181	3.4353555981403	2.48060959684387	0.115257573257952	0.999887921832503	-1.58992255268757	0.000161703678335463
BSU32980	0.594020259072216	4.71426822285032	2.47869619381177	0.115397877670881	0.999887921832503	1.5094471648119	0.000161703678335463
BSU05340	-0.627481507268671	5.13606592696275	2.47456971377618	0.115701102775525	0.999887921832503	-1.54486578745742	0.000161703678335463
BSU18180	0.600857977426851	4.63746789985581	2.46669270842269	0.116282371745712	0.999887921832503	1.51661823826456	0.000161703678335463
BSU29700	0.580660845326877	4.90632557816153	2.45937284669018	0.116825419015746	0.999887921832503	1.49553414072851	0.000161703678335463
BSU29120	0.442117063353833	10.6601194546319	2.45891290477766	0.116859634688475	0.999887921832503	1.35859651949691	0.000161703678335463
BSU04910	0.94137816001449	3.72769900539383	2.45421486412166	0.117209762787854	0.999887921832503	1.9203618224052	0.000161703678335463
BSU02980	-0.47406635091071	9.15768770410312	2.45273839265687	0.117320038152706	0.999887921832503	-1.38901901659567	0.000161703678335463
BSU08350	1.10257822610682	6.68427408845138	2.44890327011549	0.117607013573925	0.999887921832503	2.14738106163643	0.000161703678335463
BSU20390	0.723541085949887	4.03735205135859	2.44768822541884	0.11769809498068	0.999887921832503	1.65122999834998	0.000161703678335463
BSU04980	0.953068903828518	1.04574113125209	2.44032423508904	0.118251780901712	0.999887921832503	1.93598651525271	0.000161703678335463
BSU36680	1.57402700914568	-1.23954663377713	2.43695998154065	0.118505691286852	0.999887921832503	2.9773462496429	0.000161703678335463
BSU04360	-0.739458901955728	11.3815530697795	2.42972223654715	0.119053992353242	0.999887921832503	-1.66954953918908	0.000161703678335463
BSU21500	0.678696625842603	2.63083569222452	2.42792028914556	0.119190936222956	0.999887921832503	1.60069298748926	0.000161703678335463
BSU24630	0.613153392119901	4.3940910293578	2.42774539624221	0.119204236958521	0.999887921832503	1.52959890126375	0.000161703678335463
BSU36430	3.02182209319449	-2.59340618908276	2.41608932690537	0.120094403551138	0.999887921832503	8.12192718486974	0.000161703678335463
BSU40490	-0.7841028870809	6.09498735373465	2.4100217598308	0.120560690252502	0.999887921832503	-1.72202117977196	0.000161703678335463
BSU38950	0.619074158231773	6.83666600558014	2.40788487982108	0.120725384523204	0.999887921832503	1.53588921632488	0.000161703678335463
BSU15550	-0.486082029158792	8.9254917148421	2.40750517517802	0.120754675301047	0.999887921832503	-1.4006359563748	0.000161703678335463
BSU21940	-1.08792151242732	0.162826446989	2.40654718771641	0.120828610355871	0.999887921832503	-2.12567570150146	0.000161703678335463
BSU24010	-0.705024960340907	5.04478119789481	2.40562228591374	0.120900039521918	0.999887921832503	-1.63017286849168	0.000161703678335463
BSU04240	-0.800697335798681	4.41690988046099	2.40441485675112	0.120993358371871	0.999887921832503	-1.74194290228759	0.000161703678335463
BSU03230	0.631363535970901	7.03115481337683	2.39807827958938	0.121484405047556	0.999887921832503	1.54902833678513	0.000161703678335463
BSU02760	-0.792655529942744	3.9097758040926	2.39444804883464	0.121766720888567	0.999887921832503	-1.73226005437145	0.000161703678335463
BSU08200	-0.812620156396952	2.18062305042999	2.39246800954007	0.121921011038561	0.999887921832503	-1.75639843780111	0.000161703678335463
BSU13320	0.973376644815723	0.36095861914699	2.38420510269502	0.122567223302295	0.999887921832503	1.96343065421572	0.000161703678335463
BSU34380	0.897296161238841	3.96208274561943	2.37990807132616	0.122904779226983	0.999887921832503	1.86257195538666	0.000161703678335463
BSU36290	-0.637028613349592	6.73119847487337	2.37732168418478	0.123108451517034	0.999887921832503	-1.55512291462039	0.000161703678335463
BSU05620	-0.628476791142578	7.71976686672592	2.3741188070118	0.123361190197797	0.999887921832503	-1.54593192441324	0.000161703678335463
BSU07610	-0.749345628997116	2.75272670342641	2.37107988934635	0.123601523245085	0.999887921832503	-1.68103018359725	0.000161703678335463
BSU34190	0.723169745881114	8.31508832713667	2.36773935641787	0.123866309298571	0.999887921832503	1.65080503746921	0.000161703678335463
BSU18220	-1.38057259503266	-0.876052038407172	2.36679544300833	0.123941242275778	0.999887921832503	-2.60371690189281	0.000161703678335463
BSU20730	0.956317515989721	2.23754338236297	2.36608219203319	0.12399789739333	0.999887921832503	1.94035081641087	0.000161703678335463
BSU10050	-0.829337483563952	7.02241566243383	2.35481366597882	0.124896808159703	0.999887921832503	-1.77686919858706	0.000161703678335463
BSU06500	-0.508984636970864	10.3016737317872	2.35368953280067	0.124986878575802	0.999887921832503	-1.4230483073397	0.000161703678335463
BSU24700	-1.24933541890586	-0.501148493881955	2.34317754514176	0.125832646294855	0.999887921832503	-2.37731885982851	0.000161703678335463
BSU14910	-0.735144987871738	3.20330601945231	2.34024565697495	0.126069671560971	0.999887921832503	-1.66456474633628	0.000161703678335463
BSU02540	-0.893473860330397	3.87720200009458	2.33296253401045	0.1266606186343	0.999887921832503	-1.85764375671159	0.000161703678335463
BSU15630	0.561353269596047	7.09940197668207	2.32869275182875	0.127008497554454	0.999887921832503	1.47565275272544	0.000161703678335463
BSU24900	0.615166107502426	9.41920053634042	2.32566426191079	0.127255886937527	0.999887921832503	1.53173434615824	0.000161703678335463
BSU38780	-0.600765126004586	5.58651942459664	2.3173366266895	0.127938918410797	0.999887921832503	-1.51652063230835	0.000161703678335463
BSU22670	0.980619657669441	3.60977736591201	2.30516505073362	0.12894458314823	0.999887921832503	1.97331279239677	0.000161703678335463
BSU05099	0.849387772925375	3.1078016810018	2.30492371956426	0.128964611712066	0.999887921832503	1.80173617195136	0.000161703678335463
BSU37260	-1.22267801304845	1.53779814870759	2.29569054549554	0.129733500925739	0.999887921832503	-2.33379527893111	0.000161703678335463
BSU18540	0.6692269432908	4.23401388550854	2.29179785103815	0.130059193483101	0.999887921832503	1.59022063204305	0.000161703678335463
BSU20020	0.839073517352774	2.39393533314844	2.28646137151468	0.130507166501868	0.999887921832503	1.78890096067634	0.000161703678335463
BSU29370	1.08004450541492	-0.0693431723108594	2.28302791264913	0.130796299204749	0.999887921832503	2.11410129761101	0.000161703678335463
BSU35570	-0.873834235275383	4.16688547545928	2.27130212894172	0.131789132011735	0.999887921832503	-1.83252672112199	0.000161703678335463
BSU01960	-0.591204550572098	4.75196426239463	2.26928491703438	0.131960777603593	0.999887921832503	-1.50650404913854	0.000161703678335463
BSU30840	-1.56911066852101	-1.36716591445901	2.2620803310409	0.132575860154626	0.999887921832503	-2.96721747293867	0.000161703678335463
BSU35130	-0.601617921193033	6.5852836305847	2.25805878949895	0.132920586149447	0.999887921832503	-1.51741733173169	0.000161703678335463
BSU30659	-0.785340463087906	2.99627549717282	2.25455710978154	0.133221565285345	0.999887921832503	-1.72349900173916	0.000161703678335463
BSU36720	1.23562780180787	2.10985660791146	2.25386369428086	0.133281256555855	0.999887921832503	2.35483798057559	0.000161703678335463
BSU01420	-0.583099314782552	11.1725237215091	2.25361290316505	0.133302852759715	0.999887921832503	-1.4980640572471	0.000161703678335463
BSU32000	-1.03638623048732	0.454802031772726	2.24385067274441	0.134146547724929	0.999887921832503	-2.05108350722805	0.000161703678335463
BSU08230	-0.639524541240872	3.16111848487086	2.24002374384216	0.134478915127418	0.999887921832503	-1.55781567646375	0.000161703678335463
BSU28360	0.602292074898447	6.50241190994435	2.23993277496616	0.134486826938235	0.999887921832503	1.51812656794332	0.000161703678335463
BSU02920	-0.548293229184144	8.89240793659101	2.23919084117703	0.134551374379089	0.999887921832503	-1.46235464321407	0.000161703678335463
BSU17880	0.662464233009762	7.37274305910238	2.23335165820456	0.135060588176618	0.999887921832503	1.58278383146939	0.000161703678335463
BSU22300	-0.932224473396609	0.596222916623611	2.23217574321429	0.135163395996413	0.999887921832503	-1.90821598324217	0.000161703678335463
BSU14980	0.950135070441161	-0.0468792544957484	2.21571986310219	0.136611326861249	0.999887921832503	1.93205353537417	0.000161703678335463
BSU21050	0.891780818273375	2.52736020382997	2.21456815040047	0.136713312928624	0.999887921832503	1.85546503963872	0.000161703678335463
BSU03651	0.885729819627027	0.684366123267978	2.21099268107668	0.137030470399539	0.999887921832503	1.84769908508085	0.000161703678335463
BSU38510	-0.49034939982512	10.4370890340116	2.20585873611367	0.13748731303522	0.999887921832503	-1.40478505311896	0.000161703678335463
BSU19470	0.561389040763938	6.19796985564937	2.20083061823919	0.137936393710622	0.999887921832503	1.47568934152299	0.000161703678335463
BSU16810	0.505342482955984	8.13279933021236	2.19879090633248	0.138119036884558	0.999887921832503	1.4194602834385	0.000161703678335463
BSU33170	-0.675903257078254	6.40261034122494	2.19590639132174	0.138377789818243	0.999887921832503	-1.59759669913113	0.000161703678335463
BSU20500	0.759784113620153	2.23285237705203	2.19583702495439	0.138384018957685	0.999887921832503	1.69323722799409	0.000161703678335463
BSU04600	-0.488690770474586	8.49758320340761	2.18913518953585	0.138987333238515	0.999887921832503	-1.40317093593775	0.000161703678335463
BSU11850	0.514038640301539	7.64910897806653	2.18859894351199	0.139035734648843	0.999887921832503	1.42804222702199	0.000161703678335463
BSU20350	0.714099649910092	4.01082934657028	2.18679959752248	0.139198281331894	0.999887921832503	1.64045912836214	0.000161703678335463
BSU19510	-2.21107126998454	-1.84864703770166	2.18600993978593	0.139269683585886	0.999887921832503	-4.6301895964033	0.000161703678335463
BSU06490	-0.490854478171701	11.1290276851039	2.18505869794171	0.139355751139722	0.999887921832503	-1.40527694551941	0.000161703678335463
BSU38340	-0.728592809859651	5.53910641635568	2.18496865889873	0.139363900887429	0.999887921832503	-1.65702206059322	0.000161703678335463
BSU30880	-1.61107172434577	-1.14414695471417	2.18293465954142	0.139548147850025	0.999887921832503	-3.05478686248824	0.000161703678335463
BSU07860	-0.733731627918316	5.86243155278093	2.18205303513004	0.139628093465488	0.999887921832503	-1.66293482659165	0.000161703678335463
BSU39060	-1.51985490621764	0.312663618574779	2.1763270066116	0.140148582158457	0.999887921832503	-2.8676220809158	0.000161703678335463
BSU29130	0.403842927226153	11.2003849557623	2.17488582680448	0.140279926437788	0.999887921832503	1.32302738805452	0.000161703678335463
BSU35210	-0.899135112901834	3.71991498802008	2.17210352464937	0.14053388729544	0.999887921832503	-1.86494762287178	0.000161703678335463
BSU07210	-0.837918589956457	6.36741449632468	2.16848381073474	0.140865058014562	0.999887921832503	-1.7874694564996	0.000161703678335463
BSU04900	0.790496305958871	1.78059990734779	2.16452736398357	0.141228039902207	0.999887921832503	1.72966938916579	0.000161703678335463
BSU08100	-0.591919689268802	3.86686313559474	2.16439752468788	0.141239969729094	0.999887921832503	-1.50725100284492	0.000161703678335463
BSU02870	1.20687277367556	6.5812948254346	2.15996231162666	0.141648164524845	0.999887921832503	2.30836725907104	0.000161703678335463
BSU31400	0.516963854110327	9.1153325872491	2.15959687500492	0.14168185655947	0.999887921832503	1.43094066818313	0.000161703678335463
BSU38870	0.751971913466902	1.10108800254349	2.14871980995248	0.142688822584402	0.999887921832503	1.68409312080233	0.000161703678335463
BSU02420	-0.967832655296064	0.542549949685468	2.14209200106339	0.143306350859314	0.999887921832503	-1.9559000600676	0.000161703678335463
BSU20760	0.780703508167974	2.99517774414801	2.14202400219222	0.143312702035652	0.999887921832503	1.71796840966835	0.000161703678335463
BSU02880	-0.693080526407907	4.32451577659154	2.13379439818214	0.144083701517267	0.999887921832503	-1.61673197565975	0.000161703678335463
BSU26340	1.9982883782427	-1.71596059315086	2.13227679550909	0.14422638914888	0.999887921832503	3.99525719082344	0.000161703678335463
BSU08830	1.24311533857422	0.413781465804796	2.12891798945449	0.144542756082345	0.999887921832503	2.36709127685805	0.000161703678335463
BSU05529	-2.09500510247692	-1.82317756307513	2.12788147832848	0.144640543126522	0.999887921832503	-4.27227674221419	0.000161703678335463
BSU20320	1.15573948426752	1.18925444774221	2.12692536238565	0.144730811564378	0.999887921832503	2.22798494526949	0.000161703678335463
BSU20510	0.745976614265944	1.50738715587998	2.11589409803999	0.145776894809292	0.999887921832503	1.67710918313151	0.000161703678335463
BSU12090	-1.55026905909723	-1.25561085592729	2.11376441202204	0.145979830627368	0.999887921832503	-2.92871753962145	0.000161703678335463
BSU23440	2.03062195156675	-1.82505363342721	2.11272541376717	0.146078951399927	0.999887921832503	4.08580953193823	0.000161703678335463
BSU17120	-0.544982562857771	5.17369906253994	2.10740943275797	0.146587286778493	0.999887921832503	-1.45900270988864	0.000161703678335463
BSU29350	1.60334810720281	-0.440104882233125	2.10638145793678	0.14668581588186	0.999887921832503	3.03847644372651	0.000161703678335463
BSU29330	0.881069102010942	0.803448372672809	2.10549704294258	0.146770644883281	0.999887921832503	1.8417396076908	0.000161703678335463
BSU14250	0.777428406330028	0.70444993519464	2.10537895823586	0.146781975210173	0.999887921832503	1.7140728255665	0.000161703678335463
BSU06530	-0.418677678162663	11.0482658123879	2.10184165956468	0.147121839962398	0.999887921832503	-1.33670182083599	0.000161703678335463
BSU05230	-1.06309971301821	3.30603061765397	2.10178168867706	0.14712760963323	0.999887921832503	-2.08941593238636	0.000161703678335463
BSU22090	-0.676564476788533	2.97239909434051	2.10074278559839	0.147227600811673	0.999887921832503	-1.59832908158962	0.000161703678335463
BSU29150	-0.983712216440033	3.76049818590843	2.09931147539526	0.147365485584314	0.999887921832503	-1.97754731946778	0.000161703678335463
BSU19479	0.773926653833915	6.62864863093834	2.09593398983992	0.147691432610245	0.999887921832503	1.7099174219055	0.000161703678335463
BSU20410	0.910431500516982	1.10001153989384	2.09488631887684	0.14779270427063	0.999887921832503	1.87960759252756	0.000161703678335463
BSU40320	0.530724142368939	10.2528245198635	2.09221753432863	0.148051033038241	0.999887921832503	1.44465413928252	0.000161703678335463
BSU17110	-0.596071791286873	4.21557502612301	2.08906615593051	0.148356731892076	0.999887921832503	-1.51159514633368	0.000161703678335463
BSU11470	0.471534409640006	7.68269502874037	2.08708780273952	0.148549005879468	0.999887921832503	1.38658341504968	0.000161703678335463
BSU10360	-0.509297280592683	9.4915868730883	2.0841175059544	0.148838214590027	0.999887921832503	-1.42335672677358	0.000161703678335463
BSU27180	0.693528022696478	4.90281134113059	2.08236184283655	0.149009457232969	0.999887921832503	1.61723353264502	0.000161703678335463
BSU18780	0.723250806090744	3.81798034797963	2.07699176609993	0.14953462359365	0.999887921832503	1.65089779328937	0.000161703678335463
BSU03550	-0.839019046002819	2.95317063380086	2.07224556921469	0.15000051985625	0.999887921832503	-1.78883341902134	0.000161703678335463
BSU17870	0.561503242397456	5.25398215273138	2.06862390460356	0.150357133939398	0.999887921832503	1.47580615956069	0.000161703678335463
BSU39370	0.590255361675906	4.24757262168242	2.06859735884413	0.150359751355397	0.999887921832503	1.50551320452199	0.000161703678335463
BSU27060	0.614522781398685	3.46128491669786	2.06769147518726	0.150449102519551	0.999887921832503	1.53105146794216	0.000161703678335463
BSU28070	-0.96078804239969	1.24981419225262	2.06438501537309	0.150775742817977	0.999887921832503	-1.94637277047855	0.000161703678335463
BSU36810	-0.455463469401291	11.1792123603108	2.05872750585331	0.151336502649997	0.999887921832503	-1.37122324313694	0.000161703678335463
BSU32440	-1.09897190367695	1.6050793913837	2.05611021425631	0.151596721092108	0.999887921832503	-2.14201993038038	0.000161703678335463
BSU40250	-0.602094066821758	4.4500908956613	2.04822885400113	0.15238337269163	0.999887921832503	-1.51791822128257	0.000161703678335463
BSU19570	0.617636292656252	2.82989657014387	2.03453377387395	0.153761326141301	0.999887921832503	1.53435923110267	0.000161703678335463
BSU12619	-0.688748764316951	3.42764314751304	2.03431848144945	0.153783100623289	0.999887921832503	-1.61188493957235	0.000161703678335463
BSU03060	-1.28904002402987	6.13549530676542	2.03107688732462	0.154111375571229	0.999887921832503	-2.4436539955838	0.000161703678335463
BSU32130	-0.48080085104781	7.61686491375824	2.02650242564116	0.154575982550719	0.999887921832503	-1.39551811415464	0.000161703678335463
BSU11210	0.929904220730628	3.22367385694948	2.01533985672408	0.155716399389084	0.999887921832503	1.90514951066977	0.000161703678335463
BSU38240	-0.915014705973894	0.856599523820676	2.01208801829194	0.156050415828741	0.999887921832503	-1.8855882923024	0.000161703678335463
BSU36269	0.614375349629125	4.2494475189759	2.0119042151344	0.1560693196699	0.999887921832503	1.53089501485434	0.000161703678335463
BSU36510	-0.78352223529545	4.24646249819049	2.01164101268763	0.156096394121613	0.999887921832503	-1.72132824505332	0.000161703678335463
BSU06930	-0.747646107869809	0.688188132331357	2.0115233150778	0.156108502871383	0.999887921832503	-1.67905106526327	0.000161703678335463
BSU07280	-0.97202985699521	0.447136916168816	1.99933680964315	0.157368047992326	0.999887921832503	-1.96159860341302	0.000161703678335463
BSU14780	-0.762010332827517	6.85303699065638	1.99073589302498	0.158263956539068	0.999887921832503	-1.6958520752041	0.000161703678335463
BSU30000	-0.516413807950042	6.61496230654983	1.99040702677893	0.158298327635096	0.999887921832503	-1.43039520751818	0.000161703678335463
BSU15120	0.456681177045143	8.44146694836043	1.99040357443207	0.158298688498391	0.999887921832503	1.37238111354746	0.000161703678335463
BSU10600	0.984016012422766	0.0572924423960035	1.98990258141034	0.158351065695539	0.999887921832503	1.97796378599224	0.000161703678335463
BSU34660	0.696212075607548	3.96580159861891	1.98899118733028	0.158446399561163	0.999887921832503	1.62024510515676	0.000161703678335463
BSU04190	0.929230094841056	0.496677179853364	1.98766796767364	0.158584927560856	0.999887921832503	1.90425950234502	0.000161703678335463
BSU23490	-0.479912425017633	7.44670385709995	1.98409863551726	0.158959289120657	0.999887921832503	-1.39465900469887	0.000161703678335463
BSU21960	0.670039870593704	2.29852540324098	1.97964042324349	0.159428292560292	0.999887921832503	1.59111693931166	0.000161703678335463
BSU37250	-1.47181217267643	2.07047418969704	1.97571102156079	0.159842971824184	0.999887921832503	-2.77370080115612	0.000161703678335463
BSU20770	0.857859133201701	3.9685673960286	1.97322209289973	0.160106269930897	0.999887921832503	1.81234690776207	0.000161703678335463
BSU33440	0.50415108326229	7.94552405230703	1.96976316495085	0.1604730029117	0.999887921832503	1.41828855524604	0.000161703678335463
BSU24830	0.51183217069829	6.81985675432265	1.96361282259332	0.161127460081844	0.999887921832503	1.42585983686029	0.000161703678335463
BSU40529	0.840636374250168	1.00917402249084	1.95843387773448	0.161680911494395	0.999887921832503	1.79083990896524	0.000161703678335463
BSU31330	-0.579136524327075	3.04617354801952	1.95779779727158	0.161749036019189	0.999887921832503	-1.49395482553823	0.000161703678335463
BSU07970	0.777159771905113	5.98479000267882	1.9439052099535	0.1632451391425	0.999887921832503	1.71375368944424	0.000161703678335463
BSU03410	-0.572394516419898	3.68346123382404	1.92879139595337	0.164890732916209	0.999887921832503	-1.48698955794557	0.000161703678335463
BSU12520	0.765088929657305	1.15929870584659	1.92496312752397	0.165310559107938	0.999887921832503	1.69947475295182	0.000161703678335463
BSU25780	0.553694146896922	4.10038506468806	1.92285070567161	0.165542740637587	0.999887921832503	1.46783941930423	0.000161703678335463
BSU17280	0.669814501965043	5.62841080692495	1.92205641900216	0.165630139128098	0.999887921832503	1.5908684045723	0.000161703678335463
BSU08250	-0.743578573705205	2.4267724005478	1.9205056584394	0.16580092758705	0.999887921832503	-1.67432381609601	0.000161703678335463
BSU12749	-0.669667080665252	1.72178137127697	1.91953769564089	0.165907633446644	0.999887921832503	-1.59070585053338	0.000161703678335463
BSU27380	0.669680804647292	8.00044056956945	1.91915818991406	0.165949490671931	0.999887921832503	1.59072098257566	0.000161703678335463
BSU27810	-0.697860176619753	3.50316298334724	1.90609767544253	0.167397380231142	0.999887921832503	-1.62209709283462	0.000161703678335463
BSU16990	-0.562282380085383	3.42311140862826	1.9029723395003	0.167745996698181	0.999887921832503	-1.47660339439986	0.000161703678335463
BSU05680	-0.705525391244306	6.35313025293051	1.89556301131124	0.168575801206767	0.999887921832503	-1.63073842833751	0.000161703678335463
BSU17640	0.781152278636205	0.663593665304202	1.89092799244308	0.169097290443707	0.999887921832503	1.71850289089219	0.000161703678335463
BSU08780	0.515500842140345	4.97477385369694	1.88942855538485	0.169266389021449	0.999887921832503	1.42949031163322	0.000161703678335463
BSU17020	0.52048261816828	7.84746240949988	1.88766322502244	0.169465722294033	0.999887921832503	1.43443502274515	0.000161703678335463
BSU23130	-0.626675042294564	6.76977946281068	1.88675825743694	0.169568011614833	0.999887921832503	-1.54400245047072	0.000161703678335463
BSU33430	0.520444373076556	8.08505408654708	1.88605057501567	0.169648050966808	0.999887921832503	1.43439699712621	0.000161703678335463
BSU02270	-0.523293978210941	7.00334638934353	1.88477828236216	0.169792057154103	0.999887921832503	-1.43723301191987	0.000161703678335463
BSU05790	0.560855733092778	3.93640924083732	1.88400840597605	0.169879264782544	0.999887921832503	1.47514393796862	0.000161703678335463
BSU05500	0.702487306328628	3.27373243571021	1.8815988110666	0.170152543656436	0.999887921832503	1.62730796740464	0.000161703678335463
BSU03900	0.639943716101298	2.65680254600459	1.87936742755131	0.170406061137528	0.999887921832503	1.55826836537135	0.000161703678335463
BSU19110	1.63362559257127	-1.35283519902009	1.86774951962862	0.171733052515354	0.999887921832503	3.10291804500346	0.000161703678335463
BSU16100	0.404763909170101	9.60279498609819	1.86711682872601	0.171805658290229	0.999887921832503	1.32387224667645	0.000161703678335463
BSU19689	1.64615131597025	-1.60326840109777	1.86625746928414	0.171904332395166	0.999887921832503	3.1299753948154	0.000161703678335463
BSU18120	-0.445007689396828	8.44509591075267	1.86237636361528	0.17235078420544	0.999887921832503	-1.36132137216477	0.000161703678335463
BSU37400	-0.653042276598682	5.1015521817206	1.86151410837886	0.172450152124214	0.999887921832503	-1.57248066342977	0.000161703678335463
BSU08540	-0.676464753556829	5.85484258393566	1.85993054237677	0.172632816881887	0.999887921832503	-1.59821860430358	0.000161703678335463
BSU12610	-0.546859309916656	4.92193530720721	1.85453795101239	0.173256524905839	0.999887921832503	-1.46090190600147	0.000161703678335463
BSU05310	-0.885326144527231	2.03143403915915	1.85401436360309	0.173317221050402	0.999887921832503	-1.84718215963812	0.000161703678335463
BSU20100	0.784822596780682	0.818337984520827	1.84862404589896	0.173943510804563	0.999887921832503	1.72288044974789	0.000161703678335463
BSU29690	0.497415902369694	5.28907632963118	1.84752156782085	0.174071926052695	0.999887921832503	1.41168274685184	0.000161703678335463
BSU00090	-0.386117363311402	10.7399281639013	1.84492262137223	0.174375080177154	0.999887921832503	-1.30687156363392	0.000161703678335463
BSU24360	0.924169518049574	0.134308839677181	1.84440907606985	0.174435054572336	0.999887921832503	1.89759158601137	0.000161703678335463
BSU24960	-0.883291362941086	3.52348203060109	1.84153436484809	0.174771216744422	0.999887921832503	-1.84457872453596	0.000161703678335463
BSU35980	1.13980711041379	-0.90949574096229	1.82935694442161	0.176203518883572	0.999887921832503	2.20351560009836	0.000161703678335463
BSU38640	-0.579757828461565	3.62339085223685	1.82761716160478	0.176409253930737	0.999887921832503	-1.49459834352324	0.000161703678335463
BSU09010	0.579516451115702	6.29670305878745	1.82681584283831	0.176504105683764	0.999887921832503	1.49434830315214	0.000161703678335463
BSU27000	0.722186071387327	2.31309861487475	1.82295491602966	0.176961947246918	0.999887921832503	1.64967985072362	0.000161703678335463
BSU13240	-0.468465590593623	9.13961843434991	1.82271257498353	0.176990730521214	0.999887921832503	-1.38363708821115	0.000161703678335463
BSU33870	-0.615908521904775	5.70178812959385	1.81889449297388	0.177444924642572	0.999887921832503	-1.53252278325364	0.000161703678335463
BSU34090	0.625022953348198	1.38233419968549	1.81842574480837	0.177500778973161	0.999887921832503	1.5422353622523	0.000161703678335463
BSU24380	0.965059979102435	-0.268721066995408	1.81736189142777	0.177627619190014	0.999887921832503	1.95214467900323	0.000161703678335463
BSU07320	-0.84186758801075	5.4097748274722	1.81725745411666	0.177640076592528	0.999887921832503	-1.79236888618594	0.000161703678335463
BSU14020	0.607872184477597	6.54859480931806	1.81651382436977	0.177728806765422	0.999887921832503	1.52400980475718	0.000161703678335463
BSU07850	0.677562510232769	3.01022490311888	1.81109594776726	0.178376816552329	0.999887921832503	1.59943516272419	0.000161703678335463
BSU08730	0.406250773038599	9.22586991056148	1.81004113994436	0.178503294838992	0.999887921832503	1.32523735326085	0.000161703678335463
BSU17830	0.879313201535007	1.11135496250084	1.80975400736594	0.178537741828629	0.999887921832503	1.83949939463985	0.000161703678335463
BSU12229	-0.886301594441925	3.65822369250963	1.80861114136453	0.17867492637595	0.999887921832503	-1.84843151789021	0.000161703678335463
BSU24810	0.520904841173654	5.71117584580559	1.80671453643684	0.178902855214007	0.999887921832503	1.43485488978814	0.000161703678335463
BSU21110	0.863129305459215	0.590249170828561	1.80025376697154	0.179681818717287	0.999887921832503	1.81897952727336	0.000161703678335463
BSU06850	-1.03035186177791	1.2197186910702	1.80017643154605	0.179691166629028	0.999887921832503	-2.0425223455298	0.000161703678335463
BSU29140	0.416345104134627	8.65100947105709	1.79938028138315	0.179787433896802	0.999887921832503	1.33454236465306	0.000161703678335463
BSU20160	0.846938684129259	0.851533648116988	1.79586992823515	0.180212603444158	0.999887921832503	1.7986801771034	0.000161703678335463
BSU12740	-0.690504059937565	2.52157174404386	1.79393682575517	0.180447234849511	0.999887921832503	-1.61384727838149	0.000161703678335463
BSU40590	-0.57723933086601	6.04618569703478	1.78777853208737	0.181197061105943	0.999887921832503	-1.49199151489557	0.000161703678335463
BSU18680	0.960602621192026	0.925375991263134	1.78682167157515	0.181313890650867	0.999887921832503	1.94612263057488	0.000161703678335463
BSU12940	0.991604132298406	4.43064303006368	1.78179614062108	0.181928925310322	0.999887921832503	1.98839465776465	0.000161703678335463
BSU00170	0.824602447673882	1.66640822711759	1.77994061736422	0.182156618451958	0.999887921832503	1.77104693723536	0.000161703678335463
BSU21190	0.982251747336801	0.616621591433698	1.7721025534037	0.18312208541439	0.999887921832503	1.97554642162923	0.000161703678335463
BSU28510	-0.603017471655776	2.24874249250472	1.77058764346695	0.183309370253082	0.999887921832503	-1.51889008411358	0.000161703678335463
BSU14790	1.10057134905543	7.36441517250671	1.76735369119935	0.183709919944949	0.999887921832503	2.14439599990769	0.000161703678335463
BSU11720	-0.434703104804766	8.82890679098575	1.76637256661979	0.183831640332854	0.999887921832503	-1.35163264912773	0.000161703678335463
BSU31720	1.33723309877374	-1.23813321651544	1.76559792705153	0.183927809840262	0.999887921832503	2.52666272805192	0.000161703678335463
BSU04710	0.578465804550614	6.86737035278984	1.76213807541945	0.184358054608821	0.999887921832503	1.49326043612825	0.000161703678335463
BSU36240	-0.486193079108972	4.98564892257652	1.75416544534328	0.185353933642727	0.999887921832503	-1.40074377302018	0.000161703678335463
BSU04320	-0.469954528126881	7.85710840357636	1.74249477916437	0.186823031954163	0.999887921832503	-1.38506581194823	0.000161703678335463
BSU36870	-0.407242368856181	10.3994065453049	1.74083069833429	0.187033606190352	0.999887921832503	-1.32614853094413	0.000161703678335463
BSU02780	0.401528758938819	9.29697862907811	1.74003692691338	0.187134147925664	0.999887921832503	1.32090687493848	0.000161703678335463
BSU23810	0.483160342981331	5.84283562697448	1.73656752431045	0.18757433244162	0.999887921832503	1.39780231676455	0.000161703678335463
BSU06820	0.662720617796498	1.05766776712117	1.73619890816958	0.187621171785352	0.999887921832503	1.58306513676518	0.000161703678335463
BSU27030	0.558595852646778	3.63271844665818	1.73540897027291	0.187721593504736	0.999887921832503	1.47283503744193	0.000161703678335463
BSU23420	-1.55396281954155	-1.49768186887676	1.7353357907217	0.187730899699613	0.999887921832503	-2.93622560006713	0.000161703678335463
BSU05300	0.705808511459062	3.1292177426207	1.72857158487322	0.188593422198067	0.999887921832503	1.63105848233808	0.000161703678335463
BSU06520	-0.391646505915374	11.1707517852432	1.72755073622329	0.188723993631435	0.999887921832503	-1.31188977147902	0.000161703678335463
BSU22930	-1.10258992016009	-0.635576134817558	1.72686061076742	0.188812323614092	0.999887921832503	-2.14739846773376	0.000161703678335463
BSU30070	-0.541848775861214	7.19444495571826	1.72279560129425	0.189333587083334	0.999887921832503	-1.45583693932064	0.000161703678335463
BSU18270	1.59093308054616	-1.63571133903204	1.72211439733165	0.18942110297966	0.999887921832503	3.01244119784923	0.000161703678335463
BSU41060	-0.750653210898764	8.24185222726785	1.71771394317182	0.189987576796903	0.999887921832503	-1.68255447043284	0.000161703678335463
BSU39830	-0.659045712853825	4.21061707695686	1.71643942570079	0.190152014943158	0.999887921832503	-1.57903780558309	0.000161703678335463
BSU11839	0.709847078806846	1.86988038654809	1.71500758516028	0.190336948819992	0.999887921832503	1.63563073614923	0.000161703678335463
BSU08800	0.841122943021811	2.69340142419091	1.7136769939062	0.19050899351607	0.999887921832503	1.79144399625102	0.000161703678335463
BSU12170	0.752067783402496	1.06208304204717	1.71145581755992	0.190796594519383	0.999887921832503	1.68420503583568	0.000161703678335463
BSU12810	-0.518863347109594	5.10487983122489	1.70932604369932	0.191072836233261	0.999887921832503	-1.432825925863	0.000161703678335463
BSU14470	-0.492074973980828	4.79473022563387	1.70668447640183	0.191416108418376	0.999887921832503	-1.40646628925889	0.000161703678335463
BSU23450	-0.512674132757046	4.29354610228455	1.70123386270494	0.192126693811329	0.999887921832503	-1.42669221669923	0.000161703678335463
BSU12760	-0.63283039355094	2.38722898063316	1.69524555133926	0.192910930939246	0.999887921832503	-1.55060410949822	0.000161703678335463
BSU26530	0.997120095995142	0.0344456245240807	1.6936716690367	0.193117668724465	0.999887921832503	1.99601158747116	0.000161703678335463
BSU33560	-0.698662418353441	3.30350385887426	1.6932584221494	0.193171993792461	0.999887921832503	-1.622999345789	0.000161703678335463
BSU25120	1.1310684082629	-1.18161010358561	1.69262639329656	0.19325511428566	0.999887921832503	2.19020879224337	0.000161703678335463
BSU24210	0.474793831733311	6.31119261568155	1.69238366611926	0.19328704735696	0.999887921832503	1.38971960783643	0.000161703678335463
BSU20460	0.626927033965292	3.10860338419728	1.69101911260137	0.193466682177411	0.999887921832503	1.54427216078889	0.000161703678335463
BSU36830	-0.414952537910743	11.3213025065643	1.69034963520085	0.193554885973601	0.999887921832503	-1.33325481466836	0.000161703678335463
BSU26740	0.581422515856184	3.86982632823578	1.69020009320795	0.193574594585632	0.999887921832503	1.49632391611147	0.000161703678335463
BSU37570	-0.805816686387987	4.86716259666908	1.689760831007	0.193632499905562	0.999887921832503	-1.74813510286994	0.000161703678335463
BSU22680	0.663312498825109	4.74803266441567	1.68876042390281	0.193764453198659	0.999887921832503	1.58371473936693	0.000161703678335463
BSU20340	0.567201819816967	5.24653557564154	1.68816415008711	0.193843151471295	0.999887921832503	1.48164705236995	0.000161703678335463
BSU11770	-1.21720854857774	-0.794900957335043	1.68643715153109	0.194071297632638	0.999887921832503	-2.32496427562834	0.000161703678335463
BSU36650	0.728539679818778	2.13707606077147	1.68299146348276	0.19452743116557	0.999887921832503	1.6569610386681	0.000161703678335463
BSU04420	0.518581882320901	3.95537769927936	1.67986595322152	0.194942265127736	0.999887921832503	1.43254641377116	0.000161703678335463
BSU20720	0.806505244156741	1.31055093231102	1.67856735959628	0.195114925521351	0.999887921832503	1.74896963772427	0.000161703678335463
BSU13430	0.615453730227551	7.24590757895535	1.67839179408806	0.195138282358061	0.999887921832503	1.53203975063631	0.000161703678335463
BSU33330	-0.584659262571738	6.25874434046787	1.67667203590558	0.195367248186243	0.999887921832503	-1.49968475012967	0.000161703678335463
BSU11670	-0.399529319617225	10.5487423567529	1.67614942313048	0.195436890294681	0.999887921832503	-1.31907749050373	0.000161703678335463
BSU13819	0.658552767561784	5.46670876832257	1.67604474267284	0.195450843251056	0.999887921832503	1.57849836636304	0.000161703678335463
BSU20400	0.7583410294656	3.69900293991591	1.67560157026606	0.195509927036513	0.999887921832503	1.69154438087093	0.000161703678335463
BSU11690	-0.434550162272915	9.97357882229036	1.67362848931486	0.195773232276101	0.999887921832503	-1.35148936786832	0.000161703678335463
BSU28720	-0.647648548600619	1.45197744419285	1.66884231000659	0.196413669255561	0.999887921832503	-1.56661268873632	0.000161703678335463
BSU29930	-0.530957134545429	5.20627002273425	1.66653382677774	0.196723443705859	0.999887921832503	-1.44488746668966	0.000161703678335463
BSU08550	-1.80378452893464	-1.78789825234173	1.66146385881143	0.197405792448425	0.999887921832503	-3.49134888160028	0.000161703678335463
BSU20480	1.28998251037626	-0.751671927931749	1.66059797376506	0.197522605986452	0.999887921832503	2.44525091171281	0.000161703678335463
BSU38480	0.63456261117196	5.56415170170265	1.65945454799123	0.197676985781841	0.999887921832503	1.55246700972103	0.000161703678335463
BSU27785	0.543307144521849	4.56652244170135	1.65943652857234	0.19767941980847	0.999887921832503	1.45730933672641	0.000161703678335463
BSU18320	-0.552624684899205	5.39245082851977	1.65634764205568	0.198097180275375	0.999887921832503	-1.46675172111755	0.000161703678335463
BSU09020	0.536069769244431	5.39132097927912	1.65445685428644	0.198353413299584	0.999887921832503	1.45001695451806	0.000161703678335463
BSU16260	0.549122739979211	3.17730895748461	1.65082384175901	0.198846838914664	0.999887921832503	1.46319569952021	0.000161703678335463
BSU39520	0.529922847536712	4.51268365364902	1.64141518793223	0.200131409263981	0.999887921832503	1.44385197912378	0.000161703678335463
BSU07770	-1.8290580358458	-1.67090101694682	1.64001888379332	0.200322877219223	0.999887921832503	-3.55305011040202	0.000161703678335463
BSU33060	-0.9116344556361	0.334487991801099	1.63718716606095	0.200711837401745	0.999887921832503	-1.88117550982627	0.000161703678335463
BSU38650	-0.697644322388407	3.77344902670887	1.63591151657817	0.200887348555743	0.999887921832503	-1.62185441484722	0.000161703678335463
BSU20130	0.715770055959288	1.81317703642477	1.63590536322046	0.20088819560707	0.999887921832503	1.64235961305088	0.000161703678335463
BSU04890	0.694034963841232	2.48365499232122	1.63472563584758	0.201050670671519	0.999887921832503	1.61780190381984	0.000161703678335463
BSU40939	0.826948409024914	6.38835716133874	1.63367956107945	0.201194868020279	0.999887921832503	1.77392917321637	0.000161703678335463
BSU02670	-0.648613200519539	7.0712340365491	1.62640967870123	0.202200360471292	0.999887921832503	-1.56766054794907	0.000161703678335463
BSU29220	0.378501340320408	9.82790057029647	1.620739166193	0.202988752204966	0.999887921832503	1.29999073417091	0.000161703678335463
BSU13150	0.798706703581186	5.34503743977382	1.61813245249529	0.20335238715403	0.999887921832503	1.73954102497661	0.000161703678335463
BSU22550	-0.531168132896646	5.68635323943695	1.61734311065617	0.203462651178251	0.999887921832503	-1.4450988011433	0.000161703678335463
BSU38060	0.57729740045731	2.35748886783763	1.61582378067212	0.20367508639362	0.999887921832503	1.4920515699167	0.000161703678335463
BSU38500	-0.37465947016522	11.078532212492	1.61419409269062	0.203903242643374	0.999887921832503	-1.29653348827361	0.000161703678335463
BSU35930	-0.532088354188107	2.81211614024341	1.6117365563811	0.204247867514082	0.999887921832503	-1.44602084970286	0.000161703678335463
BSU12950	0.873144177097037	4.15401080585661	1.61158074725062	0.204269740053534	0.999887921832503	1.83165041141087	0.000161703678335463
BSU09130	-0.532891033715458	5.46070008576673	1.61089850915381	0.204365545397177	0.999887921832503	-1.44682560347896	0.000161703678335463
BSU14360	-0.484277908679239	7.15395480056569	1.61068886175347	0.204394996406567	0.999887921832503	-1.39888552636754	0.000161703678335463
BSU29440	-0.545855104341179	4.80733470351489	1.60970672593582	0.204533032292951	0.999887921832503	-1.4598853811376	0.000161703678335463
BSU02480	-0.969079424650993	2.35725517616156	1.60812825438865	0.204755111542777	0.999887921832503	-1.95759106903644	0.000161703678335463
BSU20850	0.995575493382926	6.31546564527639	1.60609066277401	0.205042206233484	0.999887921832503	1.99387572729092	0.000161703678335463
BSU09620	-0.577552936489361	6.03289145647052	1.60565404908465	0.205103786441918	0.999887921832503	-1.49231587158496	0.000161703678335463
BSU25970	1.29046191182088	-1.22853042109026	1.59457919847396	0.206673112233797	0.999887921832503	2.44606359323998	0.000161703678335463
BSU40139	-0.638195634285299	1.48104592550265	1.59423052862493	0.206722749121071	0.999887921832503	-1.55638138933727	0.000161703678335463
BSU27170	0.582084172160372	4.54789926065297	1.59031631602306	0.207280946909509	0.999887921832503	1.49701032535964	0.000161703678335463
BSU20300	0.878318088534312	-0.177460182857751	1.58806294303205	0.207603103651804	0.999887921832503	1.83823101944645	0.000161703678335463
BSU04120	-0.547561582805317	7.43791176776295	1.58326887230044	0.208290466477937	0.999887921832503	-1.46161321471096	0.000161703678335463
BSU06240	-0.418251656834509	9.14701830287641	1.58222461690548	0.208440546196754	0.999887921832503	-1.33630715710097	0.000161703678335463
BSU22270	0.76144477421777	6.20899166993688	1.58049181482613	0.208689865767297	0.999887921832503	1.69518740543837	0.000161703678335463
BSU15360	0.859972691373032	6.41258317377384	1.57995208714419	0.208767595089649	0.999887921832503	1.81500395428482	0.000161703678335463
BSU11710	-0.449197302955008	10.4559037904879	1.5768123114309	0.209220452438232	0.999887921832503	-1.36528042085071	0.000161703678335463
BSU06890	-1.16060120394248	-1.48283122818076	1.57359855071034	0.209685185589137	0.999887921832503	-2.23550566828579	0.000161703678335463
BSU07460	-0.508391364864825	3.76383553872197	1.57277800857835	0.209804037759382	0.999887921832503	-1.42246323476591	0.000161703678335463
BSU34100	-0.565989412791319	5.93748569318613	1.57229591922948	0.209873903635833	0.999887921832503	-1.48040243403603	0.000161703678335463
BSU02110	0.791032734642876	2.92779063772308	1.57157152266944	0.209978937239851	0.999887921832503	1.73031264138935	0.000161703678335463
BSU05140	-0.707295627698907	1.25955457635303	1.56561394804562	0.210845119796415	0.999887921832503	-1.63274062863172	0.000161703678335463
BSU09030	0.606340636197235	3.98867004499792	1.56433342594084	0.211031849725978	0.999887921832503	1.52239279212175	0.000161703678335463
BSU20640	0.84527793277028	2.45528353610124	1.55896260994949	0.211817178774229	0.999887921832503	1.79661082648128	0.000161703678335463
BSU33960	-0.534665917280632	1.85805109186168	1.55767754371048	0.212005596764845	0.999887921832503	-1.44860666404682	0.000161703678335463
BSU04510	-0.55955521459361	6.20499489892689	1.55735030950927	0.212053608006132	0.999887921832503	-1.47381476756828	0.000161703678335463
BSU06830	-0.469574962418846	5.625332772232	1.55404402957138	0.212539424195455	0.999887921832503	-1.38470145612862	0.000161703678335463
BSU27230	0.532579892156808	3.32725945396543	1.55362402323146	0.212601233353705	0.999887921832503	1.44651360473982	0.000161703678335463
BSU19680	-0.592143436026706	4.08324935065845	1.55161174301487	0.212897661614852	0.999887921832503	-1.50748477967814	0.000161703678335463
BSU06510	-0.372742009791212	9.616151356932	1.55077059487053	0.213021716258052	0.999887921832503	-1.29481143325499	0.000161703678335463
BSU39440	-0.64120627122861	2.51821267046601	1.55057026654646	0.213051273837514	0.999887921832503	-1.55963265982132	0.000161703678335463
BSU15920	0.449263076968341	11.0228846117737	1.54827636586765	0.213390076424882	0.999887921832503	1.36534266686745	0.000161703678335463
BSU07620	-0.753556229326971	1.69327514313985	1.54221943368708	0.214287749020211	0.999887921832503	-1.68594354721064	0.000161703678335463
BSU12310	-1.22875771160659	-0.505481493353019	1.54058317697576	0.214531021312812	0.999887921832503	-2.34365093800327	0.000161703678335463
BSU36480	-0.607971839740964	4.19348342728198	1.5398670835399	0.214637590591636	0.999887921832503	-1.52411508053601	0.000161703678335463
BSU18910	0.734266851595348	6.76261818078002	1.53970601282928	0.214661569862849	0.999887921832503	1.66355187120992	0.000161703678335463
BSU19780	-1.20599655994437	-0.888472007978451	1.53789589494609	0.214931268885599	0.999887921832503	-2.30696570923482	0.000161703678335463
BSU22200	-0.691889382705803	6.91551241203529	1.53649433579406	0.215140371447223	0.999887921832503	-1.61539769136216	0.000161703678335463
BSU05740	-0.510595224305549	3.60328826949435	1.53590919006783	0.215227742587719	0.999887921832503	-1.42463784866677	0.000161703678335463
BSU36360	-0.550451694445802	5.6899165577121	1.53589939722492	0.215229205166932	0.999887921832503	-1.46454415937385	0.000161703678335463
BSU29390	1.15244242688343	-0.930494390738146	1.53533715670003	0.215313196661246	0.999887921832503	2.22289904245754	0.000161703678335463
BSU38890	-0.556694076983194	4.91490632796153	1.53294718933982	0.215670662532038	0.999887921832503	-1.47089481001523	0.000161703678335463
BSU21930	0.381791016490173	9.74317106836167	1.53213627626155	0.215792110713854	0.999887921832503	1.30295839392052	0.000161703678335463
BSU25569	0.616881829746158	7.17049932335003	1.52291010330949	0.217179638502047	0.999887921832503	1.53355704182467	0.000161703678335463
BSU18250	-0.828991942005514	-0.131306877913549	1.52208263078771	0.217304600983288	0.999887921832503	-1.77644366955098	0.000161703678335463
BSU12130	0.899813159037954	-0.020339512842922	1.5184972094814	0.217847051967221	0.999887921832503	1.865824327715	0.000161703678335463
BSU03610	0.448122882132011	8.31990070302372	1.51826882361229	0.217881659922792	0.999887921832503	1.3642640316699	0.000161703678335463
BSU10009	1.49206523582142	-1.47204387833467	1.51255085878536	0.218750260201028	0.999887921832503	2.81291359134958	0.000161703678335463
BSU13590	0.450441195904745	6.85585417020375	1.51148846876298	0.218912099671887	0.999887921832503	1.36645807446011	0.000161703678335463
BSU26290	1.13873813016129	-0.682805459090718	1.51025465240004	0.219100232789512	0.999887921832503	2.20188348649186	0.000161703678335463
BSU10330	-0.555051217271005	4.37080198696435	1.5057680120499	0.219785987584388	0.999887921832503	-1.46922079131698	0.000161703678335463
BSU35870	0.827756532485284	1.03562980107845	1.49648137930104	0.221213553911723	0.999887921832503	1.77492311533009	0.000161703678335463
BSU12672	0.735009379411818	0.811106267055935	1.49029408805884	0.222170836031425	0.999887921832503	1.66440829022689	0.000161703678335463
BSU01640	-0.586082027810016	2.30538460223925	1.49027599172232	0.222173643111323	0.999887921832503	-1.50116444731321	0.000161703678335463
BSU15210	-0.531320980735397	8.13542639710425	1.49025215357432	0.222177340918237	0.999887921832503	-1.44525191176154	0.000161703678335463
BSU10970	-0.829273671303245	1.1516112371163	1.48973113464393	0.222258180504537	0.999887921832503	-1.77679060711085	0.000161703678335463
BSU03880	-0.642756380799874	6.45572899473366	1.48944133118522	0.222303160692509	0.999887921832503	-1.56130931407692	0.000161703678335463
BSU16299	0.554891134228948	1.77192905074517	1.48885509115527	0.222394183903926	0.999887921832503	1.46905777399269	0.000161703678335463
BSU09165	-1.04304738269888	-1.13391537930163	1.48757181560503	0.222593588863034	0.999887921832503	-2.06057558199208	0.000161703678335463
BSU26770	0.501964963338096	4.05239662700325	1.48625337752466	0.222798680591372	0.999887921832503	1.41614104601375	0.000161703678335463
BSU40500	0.480583080769164	7.7960242093417	1.4859565781816	0.222844880877207	0.999887921832503	1.39530748098231	0.000161703678335463
BSU07735	0.81067191419762	3.76508064618053	1.48582917574203	0.222864716074349	0.999887921832503	1.75402816549372	0.000161703678335463
BSU03920	-1.86544341705841	-1.69818880613137	1.48519373689149	0.222963678679561	0.999887921832503	-3.64379909589572	0.000161703678335463
BSU11750	-1.41816969926408	-1.09629252375835	1.48503386977957	0.222988584506344	0.999887921832503	-2.67246249087957	0.000161703678335463
BSU28370	0.491242854466217	6.74835280698771	1.48307120279	0.223294621690314	0.999887921832503	1.40565529971486	0.000161703678335463
BSU30570	0.58256573694806	5.3597478343213	1.48201484263862	0.223459547382363	0.999887921832503	1.49751010373982	0.000161703678335463
BSU38040	-0.447577077820792	4.57456080040826	1.47678061680148	0.224278904771952	0.999887921832503	-1.36374799721131	0.000161703678335463
BSU14520	-0.37859828807002	8.6129075994846	1.47523275866536	0.224521893606545	0.999887921832503	-1.30007809526061	0.000161703678335463
BSU38860	-0.416873767616885	8.89794284229048	1.47487920696369	0.224577439813917	0.999887921832503	-1.33503148610711	0.000161703678335463
BSU36140	-0.797810215324283	1.98540903687641	1.47349174723394	0.2247955817242	0.999887921832503	-1.73846041290758	0.000161703678335463
BSU30740	-0.566170733005169	11.1335184046742	1.4717891652756	0.225063615772781	0.999887921832503	-1.4805885050678	0.000161703678335463
BSU35030	-0.474150361137053	4.68424814422874	1.4705853591138	0.225253359933429	0.999887921832503	-1.38909990354426	0.000161703678335463
BSU00200	0.555450107888477	7.89312778463188	1.46501087531456	0.226134517909595	0.999887921832503	1.46962707220041	0.000161703678335463
BSU20240	1.15421379850609	-0.65268798597	1.46191118305412	0.226626276214125	0.999887921832503	2.22563004137567	0.000161703678335463
BSU11190	0.576791002006736	3.89726659497232	1.460931268221	0.226782004363111	0.999887921832503	1.491527938802	0.000161703678335463
BSU34140	-0.635219505399395	1.88319321977134	1.4597631054537	0.22696781690626	0.999887921832503	-1.55317404675568	0.000161703678335463
BSU09050	-0.457320781349336	5.20805931103495	1.45859528505218	0.227153757878038	0.999887921832503	-1.3729896797716	0.000161703678335463
BSU11500	0.404076542535717	9.07167581692999	1.45525343683732	0.227686861176763	0.999887921832503	1.32324164295247	0.000161703678335463
BSU04810	0.725088658397741	5.97174746341091	1.45451716483748	0.22780451597755	0.999887921832503	1.65300221565872	0.000161703678335463
BSU31322	-0.787225266178387	0.977775478557063	1.45328394711349	0.228001745536761	0.999887921832503	-1.72575213150216	0.000161703678335463
BSU26270	-0.881885805230792	-0.530703670310646	1.45251612703301	0.228124647392343	0.999887921832503	-1.84278250341932	0.000161703678335463
BSU22720	0.567510668140739	6.61457020084443	1.45238326224245	0.228145922608428	0.999887921832503	1.48196427339062	0.000161703678335463
BSU09750	1.62949319904985	-1.46503425195121	1.44786767500037	0.228870410480242	0.999887921832503	3.09404289709792	0.000161703678335463
BSU00950	0.557668683352988	6.54818222224551	1.44630893245323	0.229121140161473	0.999887921832503	1.47188880232239	0.000161703678335463
BSU02019	0.611657651887321	6.41753322384709	1.44408206006762	0.229479914991168	0.999887921832503	1.52801388366862	0.000161703678335463
BSU13530	0.519791447309809	6.974521316069	1.44322522832584	0.229618140664397	0.999887921832503	1.43374797371198	0.000161703678335463
BSU31480	0.611017568651769	4.05623496048208	1.44262615845653	0.22971484328254	0.999887921832503	1.52733609722935	0.000161703678335463
BSU04150	-0.429819531208315	8.71899378783687	1.44207439900191	0.229803952391274	0.999887921832503	-1.34706506002567	0.000161703678335463
BSU12200	0.859495409813969	4.39307260748491	1.43997167254129	0.230143924496303	0.999887921832503	1.81440360243213	0.000161703678335463
BSU20660	0.741744178252626	1.80878438058483	1.43852389574412	0.230378355606481	0.999887921832503	1.67219625614695	0.000161703678335463
BSU21300	0.870378029329752	0.116972638477476	1.437278817481	0.230580194977831	0.999887921832503	1.82814186565185	0.000161703678335463
BSU29520	-0.563784723964499	6.95838092950451	1.4351947058139	0.230918527118642	0.999887921832503	-1.47814184948029	0.000161703678335463
BSU33760	0.70721359343334	6.57235294375015	1.43501715385944	0.230947378343201	0.999887921832503	1.63264779066766	0.000161703678335463
BSU32420	-0.526516770604879	3.8687814152819	1.43230733884154	0.231388248410464	0.999887921832503	-1.44044719154635	0.000161703678335463
BSU06160	0.534811604390314	2.75878991096809	1.43136591548201	0.231541649676749	0.999887921832503	1.44875295551395	0.000161703678335463
BSU08980	0.554925771426031	2.97686722813944	1.42947898277578	0.231849487580744	0.999887921832503	1.46909304454747	0.000161703678335463
BSU07120	-0.735469294381221	1.5854805845064	1.42940921864562	0.231860878501189	0.999887921832503	-1.66493896947188	0.000161703678335463
BSU03730	-0.641512486910629	0.594260808707333	1.42622262398365	0.232381898831526	0.999887921832503	-1.55996373094369	0.000161703678335463
BSU11040	0.672985427404879	1.79430595848182	1.42424871958674	0.23270534865094	0.999887921832503	1.59436884835458	0.000161703678335463
BSU27900	0.418568010291103	7.06355444514598	1.42186071240654	0.233097381618123	0.999887921832503	1.33660021400442	0.000161703678335463
BSU36250	-0.459480484885995	5.96882908540718	1.41833064375747	0.233678366424911	0.999887921832503	-1.37504657410471	0.000161703678335463
BSU32430	-0.855643978294335	2.37231699384734	1.41128350125682	0.234843441563324	0.999887921832503	-1.80956631413559	0.000161703678335463
BSU16920	-0.502251261702847	6.35442423662517	1.40968998632012	0.235107864083631	0.999887921832503	-1.41642210270692	0.000161703678335463
BSU08425	-0.422691791019071	8.27251606232121	1.40891645888862	0.235236350515032	0.999887921832503	-1.34042620012956	0.000161703678335463
BSU22510	-0.463579631836127	5.86118955003071	1.40636807132643	0.235660250962448	0.999887921832503	-1.37895906631785	0.000161703678335463
BSU39600	0.670050511219908	6.89678203159365	1.40620539180094	0.235687342567763	0.999887921832503	1.59112867466983	0.000161703678335463
BSU22570	0.687459452292624	2.71862876098793	1.40592571012475	0.235733927776091	0.999887921832503	1.61044506890253	0.000161703678335463
BSU07250	-0.669777550053089	1.98952147113116	1.40546587747819	0.235810544086714	0.999887921832503	-1.59082765800098	0.000161703678335463
BSU35010	-0.480738781328347	6.11249547933673	1.40464938828426	0.235946660050123	0.999887921832503	-1.39545807544092	0.000161703678335463
BSU31460	0.632454355628067	5.94103635721843	1.40088369096517	0.236575668016193	0.999887921832503	1.55019999778504	0.000161703678335463
BSU20670	0.732658089924939	3.6373174169168	1.40019866052354	0.236690311230095	0.999887921832503	1.66169786408688	0.000161703678335463
BSU35830	0.684213977160204	2.35197372753695	1.39826204564807	0.237014777665042	0.999887921832503	1.6068262965662	0.000161703678335463
BSU39530	1.6738308423169	-2.28878637797545	1.39752808764089	0.237137888122573	0.999887921832503	3.19060683491535	0.000161703678335463
BSU37530	-0.699054092659581	7.23474179854307	1.39623350088209	0.237355224674706	0.999887921832503	-1.6234400303572	0.000161703678335463
BSU11460	0.388569328909418	7.75220775655557	1.39545814991033	0.237485507034517	0.999887921832503	1.30909457586236	0.000161703678335463
BSU37390	-0.46738330059035	4.78317006359597	1.39443000643658	0.237658399931481	0.999887921832503	-1.38259949191668	0.000161703678335463
BSU20680	0.634574029786166	1.7188632762964	1.39327349512466	0.237853061680184	0.999887921832503	1.55247929720487	0.000161703678335463
BSU07200	-0.404188063986054	9.67228052654038	1.39214585699153	0.238043049816501	0.999887921832503	-1.32334393451566	0.000161703678335463
BSU13960	0.435455361835146	7.85435538033048	1.38587630661797	0.239102728975253	0.999887921832503	1.35233760774058	0.000161703678335463
BSU17030	-0.617135204115197	1.13618942500621	1.38565287241509	0.239140599387655	0.999887921832503	-1.53382639755112	0.000161703678335463
BSU10480	-0.630837931106936	5.32552771682944	1.3829094367852	0.239606185470834	0.999887921832503	-1.54846409520108	0.000161703678335463
BSU22290	-2.28306569229453	-2.66155519616982	1.38154797956074	0.239837646028731	0.999887921832503	-4.86711105061195	0.000161703678335463
BSU07700	-0.429445551424235	6.88737294134534	1.3793831960295	0.240206239416677	0.999887921832503	-1.34671591499044	0.000161703678335463
BSU03470	0.548995810010933	3.35364452728844	1.37691925401305	0.24062660822743	0.999887921832503	1.46306697154332	0.000161703678335463
BSU21140	0.649020672701587	1.23485312943487	1.37607963308902	0.240770058789844	0.999887921832503	1.56810337769633	0.000161703678335463
BSU25590	0.638403381231908	0.933367608624731	1.37597720221942	0.240787566383162	0.999887921832503	1.55660552316544	0.000161703678335463
BSU21170	-1.02011160339662	-0.170910993705317	1.3739776921145	0.241129635129333	0.999887921832503	-2.0280758405505	0.000161703678335463
BSU03940	-0.597297723387102	6.94373882456121	1.37010393663243	0.241794026758577	0.999887921832503	-1.51288017229248	0.000161703678335463
BSU10740	1.27032103077084	-1.52829919013219	1.36338284499162	0.242952064374999	0.999887921832503	2.4121523516033	0.000161703678335463
BSU38900	-0.559162385203673	4.76713680345927	1.36093304235375	0.243375842662616	0.999887921832503	-1.47341351926218	0.000161703678335463
BSU24670	0.670759722372363	0.905032667320968	1.36006695252042	0.243525878472504	0.999887921832503	1.59191104625889	0.000161703678335463
BSU09150	0.655156915052392	0.489723519625247	1.35961475379257	0.243604259269332	0.999887921832503	1.57478722591275	0.000161703678335463
BSU10420	0.561568270834512	3.47912499083657	1.35826475352292	0.24383844144419	0.999887921832503	1.47587268195672	0.000161703678335463
BSU04540	-0.471895602395677	6.78345097612295	1.35700341731854	0.244057491361963	0.999887921832503	-1.38693060317243	0.000161703678335463
BSU05830	-0.557705746367882	1.58206628331774	1.35479146108521	0.24444221057715	0.999887921832503	-1.47192661581436	0.000161703678335463
BSU32200	-0.433549311503798	8.14551678803115	1.3535221836824	0.244663306505731	0.999887921832503	-1.35055211498008	0.000161703678335463
BSU03190	0.421743860424371	5.28787912117514	1.35009388969117	0.245261703557243	0.999887921832503	1.33954575511314	0.000161703678335463
BSU26220	-0.964204729659388	-0.884296408986046	1.34931329546222	0.245398203289712	0.999887921832503	-1.95098776376632	0.000161703678335463
BSU12180	0.512920161133781	7.1837774475805	1.34839409434997	0.245559059688475	0.999887921832503	1.4269355367989	0.000161703678335463
BSU19930	0.809238071774487	0.37154781337767	1.34766390615757	0.245686931402281	0.999887921832503	1.75228576633521	0.000161703678335463
BSU12260	-0.550532350946655	5.75104563929179	1.34301703989234	0.246502607185854	0.999887921832503	-1.46462603967838	0.000161703678335463
BSU19669	1.2704458068416	-1.24528256647572	1.34249500074774	0.246594448654744	0.999887921832503	2.41236098329601	0.000161703678335463
BSU36050	0.58445591583607	2.12674790805402	1.34242862432505	0.246606129144682	0.999887921832503	1.49947338563532	0.000161703678335463
BSU13140	0.47965588392658	4.40421340399002	1.34052807729911	0.24694086219639	0.999887921832503	1.39441102745943	0.000161703678335463
BSU27190	0.730015686986926	3.83821451873383	1.34032356089094	0.246976915665781	0.999887921832503	1.65865712675791	0.000161703678335463
BSU00240	0.53574494488832	3.1510550348871	1.33977607397747	0.247073461873955	0.999887921832503	1.44969051837524	0.000161703678335463
BSU24110	0.588553964399833	6.72163420341692	1.33876288000316	0.247252254674108	0.999887921832503	1.5037387711262	0.000161703678335463
BSU17480	0.517312420450932	2.09664012693495	1.33834570430319	0.247325917386364	0.999887921832503	1.43128643634434	0.000161703678335463
BSU04830	0.766422545842365	3.33598584496377	1.33530979911944	0.247862791246818	0.999887921832503	1.70104646065048	0.000161703678335463
BSU10440	0.407911118664137	7.71356238338824	1.33401220984679	0.248092693857857	0.999887921832503	1.32676339904226	0.000161703678335463
BSU19300	0.846457391496186	6.90981886415916	1.32976441768986	0.248847132439658	0.999887921832503	1.79808022554759	0.000161703678335463
BSU34550	-0.502163035519886	2.44865912940809	1.32965218986669	0.248867102985043	0.999887921832503	-1.41633548586062	0.000161703678335463
BSU03400	0.905958473833314	0.204527270819079	1.32840422079938	0.249089307055048	0.999887921832503	1.87378895830439	0.000161703678335463
BSU19180	-0.475956724323961	6.43330839637608	1.32670732343374	0.249391834120921	0.999887921832503	-1.3908402508659	0.000161703678335463
BSU38540	-0.409025169182112	10.3235955143907	1.32548026331915	0.249610878041696	0.999887921832503	-1.3277883227059	0.000161703678335463
BSU20700	0.662214275449662	1.5879179239592	1.32439801387554	0.249804267419596	0.999887921832503	1.58250962624747	0.000161703678335463
BSU02910	-0.385514382057938	8.56416042663324	1.3237058554361	0.249928046958047	0.999887921832503	-1.30632546457901	0.000161703678335463
BSU12080	-0.568147798814314	3.11063267342277	1.32319729322634	0.250019041694375	0.999887921832503	-1.48261889088916	0.000161703678335463
BSU31875	-0.324024847603854	10.6912739360504	1.32172782344242	0.250282195696362	0.999887921832503	-1.25181801858834	0.000161703678335463
BSU17620	0.637614732131839	5.03490020540541	1.31720384641432	0.251094490002417	0.999887921832503	1.55575483744643	0.000161703678335463
BSU24570	0.394701325249282	7.96959811471474	1.31405002785885	0.251662682929416	0.999887921832503	1.31467056161898	0.000161703678335463
BSU17990	1.12976495125278	-1.10819772176561	1.31139673277816	0.25214192494178	0.999887921832503	2.18823085951763	0.000161703678335463
BSU28240	0.39070691509858	7.95933112522234	1.31130489686365	0.25215853254516	0.999887921832503	1.31103564899255	0.000161703678335463
BSU28710	-0.457780325866242	5.08816916559363	1.31115955086425	0.252184819657566	0.999887921832503	-1.37342709056235	0.000161703678335463
BSU34620	-0.495607983184548	2.35898877056595	1.31070968172636	0.252266203823977	0.999887921832503	-1.40991479883669	0.000161703678335463
BSU01210	-0.491589262422412	10.6858980319314	1.31025733399338	0.252348068930249	0.999887921832503	-1.40599285451971	0.000161703678335463
BSU32469	1.65369721933348	-1.68153262770515	1.30817642112374	0.252725089821168	0.999887921832503	3.14638937445322	0.000161703678335463
BSU22040	-0.531078419185898	1.44530742904693	1.3062982088984	0.253065980089228	0.999887921832503	-1.44500894074919	0.000161703678335463
BSU32230	0.427881334660003	6.63755020851242	1.30399261444695	0.253485212559127	0.999887921832503	1.34525655319473	0.000161703678335463
BSU14870	-0.464735674021156	6.82550559702622	1.30310359521783	0.253647093541105	0.999887921832503	-1.38006447922462	0.000161703678335463
BSU34265	-0.688340460144612	4.98653169896116	1.29631368313864	0.254887671236381	0.999887921832503	-1.61142881668798	0.000161703678335463
BSU08920	0.56128017038173	2.79888465435158	1.29597049516159	0.254950572902287	0.999887921832503	1.47557798548702	0.000161703678335463
BSU31340	-0.718897352467594	3.61921099272674	1.29541464608368	0.255052493018527	0.999887921832503	-1.64592357917929	0.000161703678335463
BSU19240	0.479163660784447	3.95706893968198	1.29508980234037	0.255112079391969	0.999887921832503	1.39393535915547	0.000161703678335463
BSU12620	-0.534135297959391	2.91420205539851	1.29380484837942	0.255347947818102	0.999887921832503	-1.44807396841463	0.000161703678335463
BSU26760	0.527813498352105	5.43427811665242	1.29344511261629	0.25541402969836	0.999887921832503	1.44174248090532	0.000161703678335463
BSU22900	0.870517610941015	3.71027337736693	1.29255513329198	0.255577605593819	0.999887921832503	1.82831874803139	0.000161703678335463
BSU19650	-0.468455761185104	3.86615443006243	1.29001484818597	0.256045214344828	0.999887921832503	-1.38362766120997	0.000161703678335463
BSU11810	-1.24132973899403	-1.44920497250589	1.28539355658329	0.256898598135167	0.999887921832503	-2.36416337975897	0.000161703678335463
BSU04480	-0.401473461047394	8.88039130237047	1.2850702200991	0.256958437844432	0.999887921832503	-1.3208562461063	0.000161703678335463
BSU21690	-0.43443221367861	4.8266258502173	1.28296189434443	0.257349046710101	0.999887921832503	-1.35137888037746	0.000161703678335463
BSU37330	-0.368616117588968	9.05033532574483	1.28243637231891	0.257446524127797	0.999887921832503	-1.29111375599134	0.000161703678335463
BSU17000	-0.514269349218478	2.24712398249975	1.2819665914822	0.257533700886159	0.999887921832503	-1.42827061099131	0.000161703678335463
BSU36670	0.897949288608097	-0.0807052876782455	1.28101437944393	0.25771051378126	0.999887921832503	1.8634153575545	0.000161703678335463
BSU08570	0.842493263857074	3.07385721271655	1.27747579820461	0.258368895957056	0.999887921832503	1.79314637907229	0.000161703678335463
BSU05670	0.442690602631784	4.86220888405862	1.27455468257306	0.25891396041662	0.999887921832503	1.3591367330218	0.000161703678335463
BSU09400	0.510584437074754	2.56110567157619	1.27416097746355	0.258987532344659	0.999887921832503	1.42462719649192	0.000161703678335463
BSU00120	0.33570918101255	9.20384589380627	1.27312947097482	0.259180413264823	0.999887921832503	1.26199761253541	0.000161703678335463
BSU06340	-0.490787227988146	6.59730178193546	1.27075375079195	0.259625324391447	0.999887921832503	-1.40521144107998	0.000161703678335463
BSU25910	1.23666728101961	-0.98516622306771	1.27037655996727	0.259696049398611	0.999887921832503	2.35653528118786	0.000161703678335463
BSU07080	-0.644846403049112	2.0557169611763	1.27025414596934	0.2597190077078	0.999887921832503	-1.56357281115726	0.000161703678335463
BSU07750	0.66618848370954	2.52241482449381	1.26880909144672	0.259990212458044	0.999887921832503	1.58687499322082	0.000161703678335463
BSU20600	0.770483589105496	0.721056564590026	1.26867407042272	0.26001557081688	0.999887921832503	1.70584148309264	0.000161703678335463
BSU02680	-0.465693342147824	6.05034044280252	1.26847225745038	0.260053479109385	0.999887921832503	-1.38098087699473	0.000161703678335463
BSU26300	2.19594071753306	-2.304391311748	1.26755828082766	0.260225244994435	0.999887921832503	4.58188331170797	0.000161703678335463
BSU36010	0.437678280734403	6.07748655136425	1.26648668043632	0.260426812423375	0.999887921832503	1.3544229091202	0.000161703678335463
BSU32300	0.404507351653124	6.58326879669172	1.26557974819852	0.260597556935026	0.999887921832503	1.32363684060082	0.000161703678335463
BSU03580	-0.474733468131381	6.36618041904575	1.26484093028026	0.260736753717263	0.999887921832503	-1.38966146198864	0.000161703678335463
BSU12630	-0.481710280649683	3.86343800221293	1.25976504550729	0.261695568949848	0.999887921832503	-1.3963980822279	0.000161703678335463
BSU18860	0.591899833907617	1.48172915868509	1.258033054398	0.262023735171453	0.999887921832503	1.50723025916294	0.000161703678335463
BSU15440	0.653222042554402	0.365469609235561	1.25709128180842	0.262202390199273	0.999887921832503	1.57267661343549	0.000161703678335463
BSU34820	-0.419476396695493	6.87539260309029	1.25605009320922	0.262400080413372	0.999887921832503	-1.33744206328662	0.000161703678335463
BSU31380	1.18500696997405	-0.897313509711969	1.25482566102158	0.262632799685098	0.999887921832503	2.27364493091949	0.000161703678335463
BSU01170	-0.342236322050556	11.7476858787397	1.2531707624612	0.262947741836119	0.999887921832503	-1.2677201651499	0.000161703678335463
BSU32680	0.346498150442251	9.73465580678851	1.25262216649375	0.263052248041924	0.999887921832503	1.27147064161786	0.000161703678335463
BSU03680	-0.503493130877065	1.65363100421535	1.25251614449247	0.263072450921312	0.999887921832503	-1.41764188110158	0.000161703678335463
BSU15490	-0.348994673121093	8.39204287079567	1.25196485482309	0.263177532232708	0.999887921832503	-1.27367277252171	0.000161703678335463
BSU12440	0.790492059214966	1.93877989341979	1.25152502693551	0.263261405188754	0.999887921832503	1.72966429768636	0.000161703678335463
BSU02380	-0.559690941051849	2.70035655691563	1.25108372192103	0.263345593182125	0.999887921832503	-1.47395342824337	0.000161703678335463
BSU25810	0.795135575258211	4.74718127818279	1.25051976018757	0.263453229125982	0.999887921832503	1.73524043344664	0.000161703678335463
BSU03950	-0.412718343903444	8.01624031137714	1.24980002272093	0.26359067529373	0.999887921832503	-1.33119170046942	0.000161703678335463
BSU02350	-0.575348376522148	6.64628339711916	1.24876664464426	0.263788172260128	0.999887921832503	-1.49003722821744	0.000161703678335463
BSU01130	-0.338031421941	14.1838494765061	1.24860388987145	0.263819294349471	0.999887921832503	-1.26403062877778	0.000161703678335463
BSU03480	-0.555921581304004	9.55513539203639	1.2480976363494	0.26391612969114	0.999887921832503	-1.47010742550196	0.000161703678335463
BSU13890	-0.33418202177866	11.6440643603008	1.24751186423725	0.264028230330198	0.999887921832503	-1.26066243665999	0.000161703678335463
BSU20590	0.604899376406385	2.46490980747506	1.24738708877329	0.264052116557732	0.999887921832503	1.52087267329584	0.000161703678335463
BSU04870	0.471253307129435	3.79364760450717	1.24461415680136	0.264583642800644	0.999887921832503	1.38631327195093	0.000161703678335463
BSU09610	-0.438318954036083	4.84871926012161	1.24416104783874	0.264670622830105	0.999887921832503	-1.35502451602599	0.000161703678335463
BSU38410	-0.585615265616339	4.72714983362793	1.24330684361849	0.26483469489916	0.999887921832503	-1.50067884678465	0.000161703678335463
BSU05190	-0.508918680984994	3.00707667498742	1.24276207281745	0.264939398304537	0.999887921832503	-1.4229832510347	0.000161703678335463
BSU21980	-0.505056719015012	4.75369804405478	1.23991589070032	0.26548726435148	0.999887921832503	-1.41917914960018	0.000161703678335463
BSU39510	0.579269039835809	3.20198145787919	1.23927260349737	0.265611286925222	0.999887921832503	1.4940920557016	0.000161703678335463
BSU19540	0.437194923611111	4.47677506104054	1.23875303152792	0.265711510449468	0.999887921832503	1.35396920249113	0.000161703678335463
BSU40940	-0.513697855304154	2.23704548499273	1.23852901771606	0.265754736409936	0.999887921832503	-1.42770494306392	0.000161703678335463
BSU09870	0.482660521743796	4.909126621413	1.23766485279037	0.265921568679863	0.999887921832503	1.39731813247459	0.000161703678335463
BSU21810	-0.401438607096275	6.01928172208796	1.23566965134241	0.266307252648734	0.999887921832503	-1.32082433603408	0.000161703678335463
BSU20830	0.734068776591481	4.12058207447769	1.23564594387323	0.266311839624777	0.999887921832503	1.66332348931694	0.000161703678335463
BSU02840	0.522916492785974	3.25203233447434	1.23295254718007	0.266833605451723	0.999887921832503	1.43685700484477	0.000161703678335463
BSU38970	-0.58844491257751	2.11013741601039	1.227846680789	0.267826216444997	0.999887921832503	-1.50362510936744	0.000161703678335463
BSU16000	-0.471527933247316	7.88783349713572	1.2267451048769	0.268040972770501	0.999887921832503	-1.38657719056129	0.000161703678335463
BSU24420	-1.2069424233447	-1.01374850561151	1.22391910073118	0.268592895953319	0.999887921832503	-2.30847870389638	0.000161703678335463
BSU18400	0.640204828251372	4.30781543613883	1.22331683045508	0.26871070355527	0.999887921832503	1.55855042056295	0.000161703678335463
BSU19080	-0.449283295537508	3.62864513070833	1.22158664830358	0.269049496277471	0.999887921832503	-1.36536180152017	0.000161703678335463
BSU20000	0.815330807749612	3.86002583738991	1.21848373580311	0.26965842483588	0.999887921832503	1.75970160245346	0.000161703678335463
BSU22530	-0.56723621316985	4.67515507088123	1.21791712815305	0.269769804080751	0.999887921832503	-1.48168237474641	0.000161703678335463
BSU19790	-0.790398236185677	0.747234240733028	1.21718968747877	0.269912882879121	0.999887921832503	-1.72955181579468	0.000161703678335463
BSU23402	-1.03047405229843	-0.69366635275841	1.21704799061221	0.26994076397389	0.999887921832503	-2.04269534635873	0.000161703678335463
BSU17670	0.754064159078974	0.762006785351833	1.21659708302596	0.270029511107161	0.999887921832503	1.68653722198406	0.000161703678335463
BSU32160	0.431468876873382	8.10049414352784	1.2115191600702	0.271031464703964	0.999887921832503	1.34860595837854	0.000161703678335463
BSU26430	0.52037782386314	3.08852821902577	1.21134110051889	0.271066682927463	0.999887921832503	1.43433083221433	0.000161703678335463
BSU06410	0.733026598575104	3.68306773966671	1.21080066468557	0.271173610258547	0.999887921832503	1.6621223670017	0.000161703678335463
BSU24720	-0.820843149787292	0.255959466478887	1.21011277035052	0.271309789164217	0.999887921832503	-1.76643804487919	0.000161703678335463
BSU03250	-0.527078016286022	5.16786627853464	1.20818423160713	0.271692028547114	0.999887921832503	-1.44100767176954	0.000161703678335463
BSU22540	-0.452041053293849	5.59934892224192	1.20755240676144	0.27181740376655	0.999887921832503	-1.36797423038899	0.000161703678335463
BSU26130	-0.731354937510289	0.0195776626397144	1.20738207094855	0.271851216491853	0.999887921832503	-1.66019756927815	0.000161703678335463
BSU05520	1.17133813879726	-1.00002927102898	1.20612576821201	0.272100763152174	0.999887921832503	2.25220498211711	0.000161703678335463
BSU27700	0.69979540573926	9.73452695395612	1.20597622882406	0.27213048612073	0.999887921832503	1.62427443163	0.000161703678335463
BSU31470	0.513096788839564	2.91923381272235	1.20497326718606	0.27232994337453	0.999887921832503	1.42711024577892	0.000161703678335463
BSU38300	-0.481920086665963	5.83046998713549	1.20309383145724	0.272704196781616	0.999887921832503	-1.39660117020872	0.000161703678335463
BSU12069	0.775764640595493	5.33240620450397	1.20232263457206	0.272857952199852	0.999887921832503	1.71209723697798	0.000161703678335463
BSU10430	0.940303142153432	1.70494584446774	1.20209806071506	0.272902746460626	0.999887921832503	1.91893140624424	0.000161703678335463
BSU31150	-0.412265686543738	6.86846077314332	1.20087891977356	0.273146081301338	0.999887921832503	-1.33077409371124	0.000161703678335463
BSU36900	-0.316019936466861	11.1264427306666	1.19825896508166	0.273669932933759	0.999887921832503	-1.24489143830082	0.000161703678335463
BSU07480	0.657776644246742	5.53139380471622	1.19792813068572	0.273736171763462	0.999887921832503	1.57764941362207	0.000161703678335463
BSU30410	0.404943419529407	7.52413022902674	1.19662000409708	0.27399827858711	0.999887921832503	1.32403698250872	0.000161703678335463
BSU37960	-0.509300959152392	4.28863624544554	1.19520377741096	0.274282400233881	0.999887921832503	-1.42336035602941	0.000161703678335463
BSU38390	-1.01467994322677	1.9663101394542	1.1923391522603	0.274858228881291	0.999887921832503	-2.02045461256751	0.000161703678335463
BSU37810	-0.522737497911979	1.85109104905458	1.19220046780153	0.27488614483625	0.999887921832503	-1.43667874535323	0.000161703678335463
BSU10730	0.531971011288411	1.84558875046618	1.18956278062982	0.275417766350233	0.999887921832503	1.44590324107848	0.000161703678335463
BSU28540	-0.422047752715756	5.34833092376929	1.18781378107468	0.275770986491812	0.999887921832503	-1.33982794954388	0.000161703678335463
BSU27300	0.389739672061244	7.30471791348387	1.18554118181953	0.276230801292869	0.999887921832503	1.31015697049713	0.000161703678335463
BSU20450	0.508802251170295	3.73139727704606	1.18489896386556	0.276360915808597	0.999887921832503	1.42286841665433	0.000161703678335463
BSU17210	0.367092236136395	8.081598393731	1.18486753465362	0.276367285401101	0.999887921832503	1.28975070593295	0.000161703678335463
BSU17450	0.755637044591698	9.86644953837672	1.18452624334157	0.276436464996315	0.999887921832503	1.68837695697396	0.000161703678335463
BSU14160	-0.511553592657565	1.17585182313851	1.18363904769214	0.276616401053145	0.999887921832503	-1.42558453620363	0.000161703678335463
BSU23300	0.419806098211709	4.27302073743365	1.18077219134413	0.277198848813215	0.999887921832503	1.33774774609119	0.000161703678335463
BSU16370	-0.539557817040041	3.26513907521203	1.18066915935567	0.277219810118662	0.999887921832503	-1.45352694612462	0.000161703678335463
BSU08150	0.432615206366932	6.79270701415633	1.18056470255942	0.277241063329716	0.999887921832503	1.34967795286768	0.000161703678335463
BSU29660	-0.399915447487321	10.8721801751238	1.17572051963225	0.278228937811161	0.999887921832503	-1.3194305801958	0.000161703678335463
BSU37490	-0.446853560300212	7.63969018445385	1.1729014449503	0.278805872791168	0.999887921832503	-1.36306424342615	0.000161703678335463
BSU27320	0.451904343700862	8.52159404089658	1.17237989881994	0.278912774497218	0.999887921832503	1.36784460747183	0.000161703678335463
BSU26880	-0.629343945714101	3.13990641046225	1.17092954146871	0.279210327076937	0.999887921832503	-1.54686141045233	0.000161703678335463
BSU20820	0.552916556926922	3.46840311995559	1.1698285930824	0.279436462810275	0.999887921832503	1.46704849007751	0.000161703678335463
BSU38330	-0.566892048497192	6.14389644095526	1.1670796029079	0.28000211700182	0.999887921832503	-1.48132895153864	0.000161703678335463
BSU36940	-0.633766984993626	3.1657477829783	1.16700385991179	0.280017722924869	0.999887921832503	-1.55161108187187	0.000161703678335463
BSU06269	0.63625575298151	3.28519038415184	1.1629851679263	0.28084730213931	0.999887921832503	1.55429004907291	0.000161703678335463
BSU31610	-0.495570235228629	5.09867580465151	1.16165751509992	0.281122051475088	0.999887921832503	-1.40987790905478	0.000161703678335463
BSU24100	0.389268545232645	6.94196883722333	1.16071312991904	0.281317692663169	0.999887921832503	1.30972919518267	0.000161703678335463
BSU36300	-0.378450349421787	6.7437594474959	1.15938795793895	0.281592508729305	0.999887921832503	-1.29994478785348	0.000161703678335463
BSU18060	0.532224755733226	6.63842977651643	1.15771217258427	0.28194052148812	0.999887921832503	1.44615757215425	0.000161703678335463
BSU37040	-0.584291252650836	3.53552516510078	1.1561941790364	0.28225623484934	0.999887921832503	-1.49930225177344	0.000161703678335463
BSU01900	0.879588122711418	-0.558393921003098	1.1544191892498	0.282625965702824	0.999887921832503	1.83984996458794	0.000161703678335463
BSU28090	-0.33798080913317	9.31471842412724	1.1529314123047	0.282936342133421	0.999887921832503	-1.26398628467504	0.000161703678335463
BSU07290	-0.580964372830573	0.897448867529378	1.15259314206682	0.283006971421892	0.999887921832503	-1.49584881811112	0.000161703678335463
BSU39480	0.434015454811041	4.10172776547102	1.15204055867745	0.283122396324704	0.999887921832503	1.35098855686724	0.000161703678335463
BSU36600	0.478973809684298	2.78961359763171	1.15086815741216	0.283367487612932	0.999887921832503	1.39375193664266	0.000161703678335463
BSU38710	-0.535361263078919	4.9582351804322	1.149650757034	0.283622270325979	0.999887921832503	-1.44930502739539	0.000161703678335463
BSU32190	0.562872617567796	6.0328931036968	1.14928823588217	0.283698196333716	0.999887921832503	1.47720762811098	0.000161703678335463
BSU30310	0.488283825614683	7.13542210237287	1.1482446161676	0.283916914591593	0.999887921832503	1.40277519556455	0.000161703678335463
BSU38750	-0.961585303455168	3.42673909778327	1.14703943337191	0.28416975850376	0.999887921832503	-1.94744867079882	0.000161703678335463
BSU37420	-0.590870131750055	2.89228319206152	1.14696805391711	0.284184742655985	0.999887921832503	-1.50615487976554	0.000161703678335463
BSU35660	-0.382495012328277	6.5285805559541	1.14679550593721	0.284220968490996	0.999887921832503	-1.30359435723924	0.000161703678335463
BSU01360	-0.353082715013253	12.7337322937826	1.14679491788502	0.284221091960466	0.999887921832503	-1.27728698865732	0.000161703678335463
BSU38910	-0.542411953066994	3.3026838008834	1.14587209989461	0.284414933783354	0.999887921832503	-1.45640535759755	0.000161703678335463
BSU12370	-0.411671299701293	5.52685805175859	1.14500845413828	0.284596498018841	0.999887921832503	-1.33022593095501	0.000161703678335463
BSU31430	0.536620623602458	4.75221474881393	1.1434836835649	0.284917409333282	0.999887921832503	1.45057071026383	0.000161703678335463
BSU14340	-0.367770362307738	7.49770985058479	1.14195778419965	0.285239017673784	0.999887921832503	-1.29035708445916	0.000161703678335463
BSU02600	-0.501667890557213	1.42956563055875	1.14089596151437	0.285463085937301	0.999887921832503	-1.41584947112386	0.000161703678335463
BSU02520	-0.395505275642141	5.82298027812469	1.14088714033127	0.285464948338611	0.999887921832503	-1.31540337377226	0.000161703678335463
BSU34000	-0.680856045345838	2.78973414309593	1.13829116992954	0.286013701660241	0.999887921832503	-1.6030906916031	0.000161703678335463
BSU09370	0.459474608997022	2.39130674987558	1.1373763040401	0.286207411044413	0.999887921832503	1.3750409737496	0.000161703678335463
BSU22230	0.600823303170507	7.47531361568198	1.13712798019262	0.286260018700093	0.999887921832503	1.51658178774929	0.000161703678335463
BSU15510	-0.330671380324978	9.07633670680049	1.13472643684918	0.2867694221917	0.999887921832503	-1.25759848116133	0.000161703678335463
BSU17290	0.421075137195449	3.57469999647779	1.13106619406514	0.287548032011747	0.999887921832503	1.33892498789588	0.000161703678335463
BSU33510	0.533065364304733	4.56455302539833	1.13023295445531	0.287725654742049	0.999887921832503	1.44700044375538	0.000161703678335463
BSU02210	-0.53495625463717	3.81880988598168	1.12975067426121	0.287828526756594	0.999887921832503	-1.44889822043331	0.000161703678335463
BSU06940	-0.559139593878292	1.00120152442786	1.12856059751837	0.288082574377666	0.999887921832503	-1.47339024283803	0.000161703678335463
BSU09600	-0.591330872931756	4.29634713476626	1.12752442849597	0.288303999371893	0.999887921832503	-1.50663596438932	0.000161703678335463
BSU32700	0.320229385773076	11.3213041379533	1.12708480668971	0.288398010132457	0.999887921832503	1.24852904686937	0.000161703678335463
BSU24400	-0.852579993560876	-0.849390485326387	1.12627805917532	0.288570630240317	0.999887921832503	-1.80572724911936	0.000161703678335463
BSU22020	0.613533077356925	7.67444017473889	1.12260638869475	0.289357922494478	0.999887921832503	1.53000151063994	0.000161703678335463
BSU12270	0.466751642636872	3.00670332763487	1.12236828308765	0.289409072294112	0.999887921832503	1.38199427821397	0.000161703678335463
BSU09100	0.360365324177301	10.4904303464766	1.12119659642667	0.289660941633592	0.999887921832503	1.28375093221393	0.000161703678335463
BSU23980	-0.458349630775037	3.16070562618948	1.11840034978167	0.290263160893315	0.999887921832503	-1.37396916844854	0.000161703678335463
BSU17130	0.591893264781742	1.87997684719514	1.11766482803457	0.290421833031157	0.999887921832503	1.50722339619989	0.000161703678335463
BSU24430	-0.731064303757946	0.0274472207780874	1.11651199583596	0.290670753009755	0.999887921832503	-1.6598631528994	0.000161703678335463
BSU32410	-0.474487389326726	3.53606770573861	1.11645932101806	0.290682133075055	0.999887921832503	-1.38942444927354	0.000161703678335463
BSU03330	-0.590226774724936	3.89208063493444	1.11552405927773	0.290884285175488	0.999887921832503	-1.50548337312689	0.000161703678335463
BSU29300	0.655919313490447	0.239380241052268	1.11322158501992	0.291382718113986	0.999887921832503	1.57561964896706	0.000161703678335463
BSU19120	0.813705253664223	5.79524943682732	1.11306658906517	0.291416310323543	0.999887921832503	1.75771997839092	0.000161703678335463
BSU13840	0.406772169762856	4.40585417244295	1.11203040403928	0.291641009298409	0.999887921832503	1.32571638678561	0.000161703678335463
BSU33680	0.69528795856078	6.76487039090558	1.10945476824423	0.292200500518116	0.999887921832503	1.61920759089649	0.000161703678335463
BSU33400	0.343668053157276	8.89058137671522	1.10929292586184	0.292235702401307	0.999887921832503	1.26897887559251	0.000161703678335463
BSU35100	-0.437278315544204	6.28186929629445	1.10859962305202	0.292386562073802	0.999887921832503	-1.35404746807691	0.000161703678335463
BSU04160	-0.386389148290587	5.94722715063217	1.10549642417354	0.293063025389489	0.999887921832503	-1.30711778442844	0.000161703678335463
BSU34600	-0.542579983292092	1.50711010082036	1.10281605797187	0.2936489269073	0.999887921832503	-1.45657499453739	0.000161703678335463
BSU07870	-0.459813210741003	5.50005119450615	1.10138126325525	0.293963174502661	0.999887921832503	-1.37536373490159	0.000161703678335463
BSU13330	-1.37395424897713	-1.98500901257091	1.10077789171206	0.294095452969354	0.999887921832503	-2.59179973791118	0.000161703678335463
BSU04020	-0.519948179037635	4.52416135551198	1.09892396342946	0.294502370659894	0.999887921832503	-1.43390374190797	0.000161703678335463
BSU32920	-0.421559618994273	4.05482855412571	1.09769684838877	0.294772105942413	0.999887921832503	-1.33937469743268	0.000161703678335463
BSU32670	0.291132182713583	11.5444655686051	1.09753773815595	0.29480710353252	0.999887921832503	1.22360014478073	0.000161703678335463
BSU37840	-0.444845857914541	3.29520277145801	1.09647795930268	0.295040346332963	0.999887921832503	-1.36116867717822	0.000161703678335463
BSU14580	0.304543103148924	11.8608413515416	1.09525916447365	0.2953088786974	0.999887921832503	1.23502744598996	0.000161703678335463
BSU27468	0.881392076186628	-0.796169495650144	1.09412410879509	0.295559242819873	0.999887921832503	1.8421519615855	0.000161703678335463
BSU08480	-0.411153402320743	6.23523745557499	1.09159148595601	0.296118855899783	0.999887921832503	-1.32974849333554	0.000161703678335463
BSU23930	0.539283785712941	0.796516164620821	1.08618945689828	0.297317046835941	0.999887921832503	1.45325088356071	0.000161703678335463
BSU14770	0.403676022635851	11.4165664419748	1.08455188424614	0.297681495548784	0.999887921832503	1.32287433660209	0.000161703678335463
BSU40010	0.415751138560475	4.61417751768814	1.08332470903289	0.297954984752354	0.999887921832503	1.3339930392253	0.000161703678335463
BSU32310	0.727871654882312	7.23345529070044	1.08215267165738	0.298216487353664	0.999887921832503	1.65619397769297	0.000161703678335463
BSU15580	0.44671830056926	7.82198409925817	1.08161985721596	0.298335465346847	0.999887921832503	1.36293645546321	0.000161703678335463
BSU20840	0.816046929488903	4.13735026773716	1.08121051336325	0.298426913678562	0.999887921832503	1.76057529602421	0.000161703678335463
BSU09520	0.534023284202533	7.16344889102521	1.0801866258754	0.298655810270436	0.999887921832503	1.44796154139156	0.000161703678335463
BSU00110	0.309574106935327	9.80352190814248	1.07906367725752	0.298907112222438	0.999887921832503	1.23934178408545	0.000161703678335463
BSU38160	-0.333022514187185	11.8565326625974	1.07658974462856	0.299461707947191	0.999887921832503	-1.25964963743955	0.000161703678335463
BSU03510	-0.528385805644122	8.66797337490154	1.07627729201482	0.299531846379634	0.999887921832503	-1.44231452377854	0.000161703678335463
BSU27240	-0.540600662061745	2.70364117074891	1.07622606326117	0.299543348074791	0.999887921832503	-1.45457800076488	0.000161703678335463
BSU06680	-0.332134875574061	10.2159371663885	1.07561102401667	0.299681478854641	0.999887921832503	-1.25887485848183	0.000161703678335463
BSU38130	0.652626289896073	1.4315802856466	1.07522797609439	0.299767548467515	0.999887921832503	1.57202731970116	0.000161703678335463
BSU07500	-0.464467721766857	5.75553806892482	1.0747791487549	0.299868438988522	0.999887921832503	-1.37980818316815	0.000161703678335463
BSU03810	-0.522188347647769	4.73905185481889	1.07423507461838	0.299990798364318	0.999887921832503	-1.4361319892093	0.000161703678335463
BSU21510	-0.654888085871629	0.180046801943344	1.07418111431117	0.30000293725346	0.999887921832503	-1.57449381025161	0.000161703678335463
BSU37320	-0.702633936145839	2.76157901694519	1.07168178629534	0.300565878908681	0.999887921832503	-1.62747336895468	0.000161703678335463
BSU27310	0.396207406983716	5.36083408009609	1.06968617118167	0.301016343049864	0.999887921832503	1.31604371056652	0.000161703678335463
BSU13200	0.503469239066381	7.08971381995395	1.06922402877257	0.301120785101127	0.999887921832503	1.41761840437917	0.000161703678335463
BSU26550	0.4494262643888	3.69893676134479	1.06910668031109	0.30114731274757	0.999887921832503	1.36549711347132	0.000161703678335463
BSU10930	0.85167329783188	-0.38274833760615	1.06727522177466	0.301561720694408	0.999887921832503	1.80459275377335	0.000161703678335463
BSU30480	-0.429250652569333	6.77459694666775	1.06717973122363	0.301583347703585	0.999887921832503	-1.34653399458881	0.000161703678335463
BSU31600	-0.40579103582836	7.63673674042847	1.06548823115187	0.301966775903939	0.999887921832503	-1.32481511304965	0.000161703678335463
BSU30135	-1.32158412257872	-2.07379693656968	1.06518223173533	0.30203620682323	0.999887921832503	-2.49940401246171	0.000161703678335463
BSU22010	0.438972632874633	7.56191727111419	1.06435049086969	0.302225031993264	0.999887921832503	1.35563861084296	0.000161703678335463
BSU10540	0.498482685229752	2.36352244794094	1.06409050224364	0.302284086910109	0.999887921832503	1.41272698408427	0.000161703678335463
BSU14370	-0.327530404541364	8.1874599393023	1.06159707480685	0.302851211711165	0.999887921832503	-1.25486346828625	0.000161703678335463
BSU20430	0.631374415504091	3.06132244832126	1.06084882909355	0.303021666561674	0.999887921832503	1.54904001823427	0.000161703678335463
BSU22790	0.516922920999373	11.9804262223294	1.05977549567797	0.303266394759962	0.999887921832503	1.43090006915107	0.000161703678335463
BSU11520	0.447535663965152	8.41374786180016	1.05935972606369	0.303361262006654	0.999887921832503	1.36370885016327	0.000161703678335463
BSU03870	0.493998684404624	5.77007029524432	1.05809522922203	0.3036500213277	0.999887921832503	1.40834294264184	0.000161703678335463
BSU37800	-0.377147618409327	7.01587032173311	1.05779935989703	0.30371763704455	0.999887921832503	-1.29877148789783	0.000161703678335463
BSU36980	0.483008792012627	5.29794062600688	1.05446758319374	0.304480401348424	0.999887921832503	1.39765548935956	0.000161703678335463
BSU07160	-0.509305321850243	4.94734858779483	1.05153864575502	0.30515298890747	0.999887921832503	-1.42336466026584	0.000161703678335463
BSU17930	-0.408577224364111	3.812690405022	1.05141118188242	0.305182302756104	0.999887921832503	-1.3273761194649	0.000161703678335463
BSU05840	-0.457713844483683	2.35584850654698	1.05008276999609	0.305488024960549	0.999887921832503	-1.37336380260094	0.000161703678335463
BSU04930	0.487570478352124	1.68530692326049	1.04890693170605	0.305758964652173	0.999887921832503	1.40208175830565	0.000161703678335463
BSU13780	0.525262321974321	1.90981944052359	1.04886276432659	0.30576914787722	0.999887921832503	1.43919524183519	0.000161703678335463
BSU19150	0.481389505674479	2.72422957282606	1.04868621274883	0.305809857973149	0.999887921832503	1.39608763563045	0.000161703678335463
BSU26360	1.04087526786721	-0.438233391744895	1.04785787346832	0.306000954131344	0.999887921832503	2.05747552344177	0.000161703678335463
BSU36800	-0.357358605749792	8.94013417278751	1.04536458518575	0.306577085185564	0.999887921832503	-1.28107825497769	0.000161703678335463
BSU05270	0.520346571584898	3.88446637643383	1.0438002914315	0.306939268872424	0.999887921832503	1.4342997614617	0.000161703678335463
BSU13670	0.418480660090918	7.57857665573964	1.04218606782224	0.30731359487987	0.999887921832503	1.33651928992931	0.000161703678335463
BSU18239	-1.27684355633383	-1.74563400443379	1.04183437356877	0.307395228622394	0.999887921832503	-2.42308255120998	0.000161703678335463
BSU24290	0.526516860446944	5.79256775525912	1.04039261515386	0.307730177597745	0.999887921832503	1.44044728124843	0.000161703678335463
BSU09480	-0.434177879944462	4.82334718053956	1.03723899388695	0.308464479406876	0.999887921832503	-1.35114066583227	0.000161703678335463
BSU35890	-0.550643032368829	0.481923714020847	1.03625186459255	0.308694794106457	0.999887921832503	-1.46473840792454	0.000161703678335463
BSU14090	0.39613716976793	7.56668481117979	1.03159874768369	0.309783463421603	0.999887921832503	1.31597964089593	0.000161703678335463
BSU18750	-0.529957486274492	3.29694227195528	1.02786652462011	0.310660286924253	0.999887921832503	-1.44388664605552	0.000161703678335463
BSU04880	0.683289015285096	2.03625039005701	1.02676488633439	0.310919715841753	0.999887921832503	1.60579643462052	0.000161703678335463
BSU15900	-0.311460554644675	8.70255679064292	1.02675202117393	0.310922747172775	0.999887921832503	-1.24096338990466	0.000161703678335463
BSU05810	-0.53377976299004	0.697373589487735	1.02650040065335	0.310982042558805	0.999887921832503	-1.4477171518412	0.000161703678335463
BSU28170	0.306085108077005	9.2086283150076	1.02468353302447	0.311410632198325	0.999887921832503	1.23634819394608	0.000161703678335463
BSU11530	-0.445295943224613	3.05140285911693	1.02459420917679	0.311431723072016	0.999887921832503	-1.36159339451855	0.000161703678335463
BSU18849	0.444488153381012	4.55097795509921	1.02371052912135	0.311640475238413	0.999887921832503	1.36083122828089	0.000161703678335463
BSU23730	-0.427902344014016	4.61663569983376	1.02060987579581	0.312374388574542	0.999887921832503	-1.34527614373615	0.000161703678335463
BSU26440	-0.423815733969367	4.08114192418417	1.01965095838949	0.312601817101335	0.999887921832503	-1.34147087661174	0.000161703678335463
BSU12650	-0.392029903890515	5.87398460662636	1.01915676850768	0.312719109548552	0.999887921832503	-1.31223845412288	0.000161703678335463
BSU17360	0.679719436456564	6.11420834246497	1.01777164015036	0.313048166114009	0.999887921832503	1.60182821442451	0.000161703678335463
BSU40260	-0.464518918906107	1.41645620296871	1.01776735121705	0.313049185711613	0.999887921832503	-1.37985714950071	0.000161703678335463
BSU05510	0.521933534216876	1.23239035008738	1.01703042998646	0.313224436571267	0.999887921832503	1.43587835736496	0.000161703678335463
BSU26020	0.801803054931636	-0.637043969155198	1.01595120372113	0.313481323908434	0.999887921832503	1.74327848453891	0.000161703678335463
BSU12160	0.666311381880357	2.95687007976117	1.01571018867552	0.313538730098298	0.999887921832503	1.58701017933805	0.000161703678335463
BSU22910	0.447984013003659	4.61407180172903	1.01282382561837	0.314227286964756	0.999887921832503	1.36413271837518	0.000161703678335463
BSU06720	-0.348258675084788	7.95979345482132	1.01262756708093	0.314274177168445	0.999887921832503	-1.27302316774823	0.000161703678335463
BSU09260	-0.37794753324267	6.98400776879384	1.01227554030425	0.31435830652767	0.999887921832503	-1.29949180273741	0.000161703678335463
BSU14820	0.588698131455128	7.68995351242618	1.0076046523335	0.315477374814525	0.999887921832503	1.50388904572794	0.000161703678335463
BSU21360	-0.752708813744338	-0.0738788044584959	1.00760364749135	0.315477616118499	0.999887921832503	-1.6849535421999	0.000161703678335463
BSU27820	0.529697781603204	4.99981786974014	1.00171308917967	0.316896345181791	0.999887921832503	1.44362675027223	0.000161703678335463
BSU04620	-0.388093043885301	4.10581950933862	1.00108199036618	0.317048839431454	0.999887921832503	-1.30866246844176	0.000161703678335463
BSU36170	-0.373861733592007	7.13438595240679	1.00088140152064	0.317097328446705	0.999887921832503	-1.29581676973639	0.000161703678335463
BSU37270	-0.862193814728281	2.68757636162971	1.00066520017996	0.317149602410588	0.999887921832503	-1.81780042367942	0.000161703678335463
BSU33230	0.496877662631863	1.36619246440879	1.0000538672582	0.317297473914471	0.999887921832503	1.4111561753933	0.000161703678335463
BSU32490	-0.87621377113418	0.442749662105184	0.999533607980823	0.317423387400763	0.999887921832503	-1.83555172709147	0.000161703678335463
BSU24460	-0.311633592716923	9.43658216170477	0.99936558844712	0.317464065595409	0.999887921832503	-1.24111224103732	0.000161703678335463
BSU39260	-0.393489424865148	4.53893544604458	0.999312359097672	0.317476954057866	0.999887921832503	-1.31356666875475	0.000161703678335463
BSU14030	-0.458147503257963	6.52216141326068	0.999060698633158	0.31753789808917	0.999887921832503	-1.37377668319355	0.000161703678335463
BSU16270	0.390772763089382	4.61375623452811	0.997437062216317	0.317931459505761	0.999887921832503	1.31109548910502	0.000161703678335463
BSU31630	-0.480306662980791	6.76896179374795	0.996623800447708	0.318128830726003	0.999887921832503	-1.39504016817476	0.000161703678335463
BSU12320	1.02196251398965	-0.77908467001794	0.993757672444606	0.318825697547049	0.999887921832503	2.03067943725489	0.000161703678335463
BSU16470	0.397363224958154	5.07713945323574	0.991687105422554	0.319330380505152	0.999887921832503	1.31709848403864	0.000161703678335463
BSU39800	0.417148436662257	3.66306118540168	0.991236914125919	0.319440249686174	0.999887921832503	1.33528568170781	0.000161703678335463
BSU38530	-0.282696079748124	10.9788290321232	0.989659135638078	0.319825698988224	0.999887921832503	-1.21646606911475	0.000161703678335463
BSU17270	0.406498352814747	3.87743103730175	0.98890594254611	0.320009918770127	0.999887921832503	1.32546479572945	0.000161703678335463
BSU10720	-0.906359685052788	-1.03481033374132	0.988246040584361	0.32017143565083	0.999887921832503	-1.87431012852853	0.000161703678335463
BSU31310	0.391683314324606	6.33821505940607	0.987967128654127	0.320239734068784	0.999887921832503	1.31192324299602	0.000161703678335463
BSU03490	-0.536198547722965	9.80720665919657	0.986401769023587	0.320623406620926	0.999887921832503	-1.45014639234535	0.000161703678335463
BSU16110	0.357685211039556	5.25298211721195	0.985652002877595	0.320807389966571	0.999887921832503	1.28136830539516	0.000161703678335463
BSU14040	-0.526199757940185	2.93142220257874	0.985624346008803	0.320814179277637	0.999887921832503	-1.44013070758885	0.000161703678335463
BSU01830	-0.50510520881857	4.56084815733917	0.985088900273004	0.32094565977732	0.999887921832503	-1.41922684982283	0.000161703678335463
BSU33270	-0.36959392890743	4.98704925885146	0.982979473817519	0.321464327444306	0.999887921832503	-1.29198912710844	0.000161703678335463
BSU08590	-0.39880953521366	5.25011863548821	0.981774827026157	0.321761022439412	0.999887921832503	-1.31841954508301	0.000161703678335463
BSU28690	-0.400046188460896	4.46365761056328	0.981435948903818	0.321844550468239	0.999887921832503	-1.31955015602461	0.000161703678335463
BSU15500	-0.303240471727288	8.94521310214016	0.979700250518619	0.3222728206833	0.999887921832503	-1.2339128240968	0.000161703678335463
BSU26010	-0.671438504470779	0.0990787766940948	0.977998794291658	0.322693371506601	0.999887921832503	-1.59266021010114	0.000161703678335463
BSU36950	-0.469112269804343	6.04970081384429	0.977916467769973	0.322713738597961	0.999887921832503	-1.38425743407924	0.000161703678335463
BSU05010	0.653744357629645	5.5272575341463	0.977326857442961	0.322859654257415	0.999887921832503	1.57324609027889	0.000161703678335463
BSU38560	-0.487188397531216	2.12736211985035	0.974699161929827	0.323511011075437	0.999887921832503	-1.40171048260135	0.000161703678335463
BSU22730	0.383130642918406	8.29087365025959	0.974483982030449	0.323564426977949	0.999887921832503	1.30416882862056	0.000161703678335463
BSU38110	0.367099088795113	6.20595458820656	0.974072589324074	0.323666582842842	0.999887921832503	1.28975683213575	0.000161703678335463
BSU17410	-0.452050093509419	2.35909856203459	0.972338315890915	0.324097701260049	0.999887921832503	-1.36798280241587	0.000161703678335463
BSU40860	0.451404100455764	2.97667158232898	0.972312280010921	0.324104179227753	0.999887921832503	1.36737040024888	0.000161703678335463
BSU12460	0.432294088025671	4.40390109617495	0.972261391081803	0.324116841357846	0.999887921832503	1.34937757191227	0.000161703678335463
BSU36540	-0.58678278705661	2.8855495984941	0.969468605849436	0.324812742817756	0.999887921832503	-1.50189378397918	0.000161703678335463
BSU32800	0.40264830827581	9.75075649239609	0.96716754101169	0.325387603300154	0.999887921832503	1.32193231296531	0.000161703678335463
BSU33370	0.477779588948162	7.84393185746086	0.965474626864534	0.325811392999566	0.999887921832503	1.39259870694671	0.000161703678335463
BSU05560	-1.45275251371675	-2.40017342215161	0.965439055349408	0.32582030550296	0.999887921832503	-2.73729801770612	0.000161703678335463
BSU01680	-0.547252058700628	2.85888945510901	0.964304503667364	0.326104738737137	0.999887921832503	-1.46129966542882	0.000161703678335463
BSU36630	0.536750667558312	6.84225720914311	0.963893933242019	0.32620775015918	0.999887921832503	1.45070147002261	0.000161703678335463
BSU18900	0.655466831993383	1.08685318128411	0.961573122139237	0.326790848808635	0.999887921832503	1.57512555497815	0.000161703678335463
BSU39560	-0.390018371948184	4.27157026108337	0.96020072041637	0.327136311609221	0.999887921832503	-1.31041009112235	0.000161703678335463
BSU28500	0.325931809897297	9.0308165610226	0.958489716250909	0.327567686231261	0.999887921832503	1.25347377262815	0.000161703678335463
BSU34040	0.276626874825725	10.65899485183	0.958179435482521	0.327645994322671	0.999887921832503	1.21135932524808	0.000161703678335463
BSU11549	-1.48914398791929	-1.62891303874652	0.957733293907761	0.327758634239796	0.999887921832503	-2.8072236125454	0.000161703678335463
BSU09650	-0.389413419209568	4.21294619565317	0.956316126709371	0.328116775505605	0.999887921832503	-1.3098607234677	0.000161703678335463
BSU13030	0.549840363771038	7.26308004814736	0.955204938751081	0.328397954140914	0.999887921832503	1.4639237017733	0.000161703678335463
BSU20750	0.595771941941154	0.546621800645983	0.954952736169026	0.328461816837231	0.999887921832503	1.51128100945494	0.000161703678335463
BSU39880	0.418429190893732	5.30191713683989	0.952195858394502	0.329160989600908	0.999887921832503	1.33647160947995	0.000161703678335463
BSU05090	0.386011100942913	3.88429698628168	0.951980079816382	0.329215796670234	0.999887921832503	1.30677530895116	0.000161703678335463
BSU02510	-0.531201784416662	2.69914877245464	0.951341576605762	0.329378045488809	0.999887921832503	-1.44513250912525	0.000161703678335463
BSU16230	0.499048247159258	3.4059214261575	0.950654244983305	0.329552820786624	0.999887921832503	1.41328090657297	0.000161703678335463
BSU11250	-0.599295004207415	3.04259763114396	0.947029030773571	0.330476686630815	0.999887921832503	-1.51497606853499	0.000161703678335463
BSU25220	-0.470518343816197	1.60143369072337	0.945805287381576	0.330789328610157	0.999887921832503	-1.3856072115013	0.000161703678335463
BSU17250	0.509308531200356	5.16225882559865	0.945360167675208	0.330903145430252	0.999887921832503	1.42336782661804	0.000161703678335463
BSU26100	0.789388498559925	-0.7542774982716	0.945165008896292	0.330953063842257	0.999887921832503	1.72834173154988	0.000161703678335463
BSU08850	0.886081543888596	0.391163046428725	0.944186346328847	0.331203540919782	0.999887921832503	1.84814960289902	0.000161703678335463
BSU01580	-0.425472927966434	7.39242382525199	0.943688202303449	0.331331131924197	0.999887921832503	-1.34301268185231	0.000161703678335463
BSU21900	0.435107193170386	4.93341794566142	0.943581944289061	0.331358356553336	0.999887921832503	1.35201128460518	0.000161703678335463
BSU27740	0.490901645049717	6.83630745496501	0.943111240789904	0.331478992502829	0.999887921832503	1.40532288981665	0.000161703678335463
BSU39270	-0.351988698299419	5.1646252749694	0.942863761341947	0.331542442134293	0.999887921832503	-1.27631877043797	0.000161703678335463
BSU22410	0.365751250590962	7.11355337138187	0.941585527456994	0.331870417880261	0.999887921832503	1.28855243918134	0.000161703678335463
BSU17960	0.65922586871932	6.4654204967172	0.94008851351694	0.332255079285843	0.999887921832503	1.57923499949927	0.000161703678335463
BSU11100	-0.407379904642398	2.7884173739163	0.938830831402869	0.332578703381838	0.999887921832503	-1.32627496208165	0.000161703678335463
BSU32380	-0.470399334085623	5.75889385818428	0.93738607258202	0.33295098474529	0.999887921832503	-1.38549291573192	0.000161703678335463
BSU18160	-0.373973629689537	4.25994218233281	0.933226565800833	0.334025905121835	0.999887921832503	-1.29591727778466	0.000161703678335463
BSU17050	-0.350465690213565	7.30717903734512	0.932657116933669	0.334173425418279	0.999887921832503	-1.27497211152129	0.000161703678335463
BSU14280	-0.384402413221295	6.62133096029772	0.932429365915098	0.334232450515885	0.999887921832503	-1.3053189916164	0.000161703678335463
BSU28970	-0.359290469032984	5.97369561771697	0.93186811223703	0.334377967317385	0.999887921832503	-1.28279485184583	0.000161703678335463
BSU14890	-0.3778493154848	4.03343385059568	0.931800507290767	0.334395501032261	0.999887921832503	-1.29940333717599	0.000161703678335463
BSU05610	0.348098485068116	5.20578808674946	0.930315780054315	0.334780883273942	0.999887921832503	1.27288182513899	0.000161703678335463
BSU38140	-0.480993775730845	8.91791920568051	0.930158709910188	0.334821687805428	0.999887921832503	-1.39570474257189	0.000161703678335463
BSU31390	0.32639661531765	10.1046127686042	0.929991854451487	0.334865041703594	0.999887921832503	1.25387768007319	0.000161703678335463
BSU18710	0.605994889589767	0.479642577633046	0.928840347856022	0.335164441359828	0.999887921832503	1.52202798940113	0.000161703678335463
BSU13400	-0.456950593899145	2.52778627288116	0.92413079188693	0.336392693645236	0.999887921832503	-1.37263742352127	0.000161703678335463
BSU24860	0.671156867088075	5.24226291669843	0.922872726978696	0.336721816801756	0.999887921832503	1.59234932743995	0.000161703678335463
BSU06550	-0.471965833714846	4.4528506191864	0.922821897525509	0.336735123393422	0.999887921832503	-1.38699812148644	0.000161703678335463
BSU04130	0.530969945357874	4.36853580631748	0.922295922710113	0.336872859197371	0.999887921832503	1.44490029702733	0.000161703678335463
BSU09700	-0.614039191720825	4.01810941776577	0.922238957616511	0.33688778104541	0.999887921832503	-1.53053834729758	0.000161703678335463
BSU30080	0.930217210152719	-1.27844925184072	0.922070056653674	0.336932029391102	0.999887921832503	1.90556287337926	0.000161703678335463
BSU22240	-0.997293991440403	-1.32094805822847	0.920069790642112	0.337456648190825	0.999887921832503	-1.99625219150283	0.000161703678335463
BSU04839	0.468969055726788	2.80405340749172	0.920003340449757	0.337474095174816	0.999887921832503	1.38412002783157	0.000161703678335463
BSU24930	0.572652501540123	8.34875406197981	0.91898460778043	0.33774172241014	0.999887921832503	1.4872554876611	0.000161703678335463
BSU22500	0.384086698050949	6.22200726293375	0.91862600022359	0.337835998535084	0.999887921832503	1.30503337067293	0.000161703678335463
BSU25790	0.360234835569463	5.03188627334956	0.915592531465306	0.338634896998495	0.999887921832503	1.28363482500364	0.000161703678335463
BSU40950	-0.830109190419188	-0.751135469710589	0.915491151480804	0.338661640348198	0.999887921832503	-1.77781991159688	0.000161703678335463
BSU08640	0.916515613634765	-1.64469130775907	0.91240412779149	0.339477336576547	0.999887921832503	1.88755098468544	0.000161703678335463
BSU01750	-0.34875263959819	7.37477576084078	0.912378553799201	0.339484105112747	0.999887921832503	-1.27345911291777	0.000161703678335463
BSU40600	-0.491801916434938	5.60164166289523	0.909825343800904	0.340160764390538	0.999887921832503	-1.40620011388523	0.000161703678335463
BSU13760	0.51308501193717	3.53604657743189	0.907530426368851	0.340770519458402	0.999887921832503	1.42709859614473	0.000161703678335463
BSU30710	-0.644221273117032	0.385695473804949	0.90715656545173	0.340869992897989	0.999887921832503	-1.56289545079826	0.000161703678335463
BSU28940	0.319691574174399	8.28360524824436	0.906190862923552	0.34112711905273	0.999887921832503	1.24806370371478	0.000161703678335463
BSU20610	0.487377617017704	1.55677797135242	0.906148297780835	0.34113845837755	0.999887921832503	1.40189433873477	0.000161703678335463
BSU37430	-0.734405869988546	0.723199268791911	0.90604662415285	0.341165546216978	0.999887921832503	-1.66371217913659	0.000161703678335463
BSU03220	0.372780974248483	10.8035266340312	0.905905694670821	0.341203097373229	0.999887921832503	1.2948464041287	0.000161703678335463
BSU31060	0.411748992271889	4.01958524313702	0.901348520899032	0.342420380335346	0.999887921832503	1.33029756872457	0.000161703678335463
BSU18450	-0.300765523899059	9.61222508241989	0.900423745271553	0.342668114885079	0.999887921832503	-1.23179785744523	0.000161703678335463
BSU17650	0.46522219699041	3.80079711578031	0.896313803467788	0.343772042618248	0.999887921832503	1.38052995964582	0.000161703678335463
BSU12240	-0.516756814606115	3.9018669518339	0.895329665058017	0.34403709411621	0.999887921832503	-1.43073533026966	0.000161703678335463
BSU30110	-1.08980862638296	-1.24218319058157	0.894863236624367	0.344162810664317	0.999887921832503	-2.12845800604832	0.000161703678335463
BSU11160	0.349437534366293	6.9556221759357	0.892359176908485	0.344838793135501	0.999887921832503	1.27406380935009	0.000161703678335463
BSU28920	0.402416053940787	5.40828113419916	0.89202278097728	0.34492974153909	0.999887921832503	1.32171951692074	0.000161703678335463
BSU14880	-0.371297212105926	8.68286564320138	0.89201794078258	0.344931050376662	0.999887921832503	-1.29351538378664	0.000161703678335463
BSU10760	-0.405874012413296	6.90282921782297	0.891968003701265	0.344944554260459	0.999887921832503	-1.32489131196347	0.000161703678335463
BSU32140	0.482778142668417	3.94209577207295	0.891500404964964	0.345071036068982	0.999887921832503	1.39743205852689	0.000161703678335463
BSU31840	-0.293824916548553	8.45484133463342	0.889346816277282	0.345654375871987	0.999887921832503	-1.22588607920619	0.000161703678335463
BSU11929	0.469773999430305	1.14180985424779	0.888734935367274	0.345820358770316	0.999887921832503	1.38489250541089	0.000161703678335463
BSU10320	-0.400542489279087	5.73302421197515	0.888329067163248	0.34593051683345	0.999887921832503	-1.32000417191937	0.000161703678335463
BSU20310	0.552530926833517	0.490347676828402	0.885830594155094	0.346609683929378	0.999887921832503	1.4666564027503	0.000161703678335463
BSU17300	0.408653317545958	4.16587928638591	0.883789647729129	0.347165822078156	0.999887921832503	1.32744613213792	0.000161703678335463
BSU01910	-0.469681063789071	2.75389319665643	0.883361234614562	0.347282714145973	0.999887921832503	-1.38480329617125	0.000161703678335463
BSU18898	0.543647977788985	0.465856893687429	0.883045388434436	0.347368926636489	0.999887921832503	1.45765366325769	0.000161703678335463
BSU13190	0.385529911953168	4.46528565837179	0.881439672064028	0.347807667875801	0.999887921832503	1.3063395265992	0.000161703678335463
BSU10100	0.407228422827282	7.28177858654752	0.880328119594992	0.348111825866575	0.999887921832503	1.32613571159159	0.000161703678335463
BSU19880	0.832694308618422	-0.794664991652576	0.878633162117603	0.348576318712338	0.999887921832503	1.78100838493149	0.000161703678335463
BSU22030	0.345928646567858	6.93264964402517	0.877190314450516	0.348972386092092	0.999887921832503	1.27096882762797	0.000161703678335463
BSU35220	-0.324563453462863	7.39703817726325	0.876399073665993	0.349189844520916	0.999887921832503	-1.25228545097924	0.000161703678335463
BSU36230	-0.35966298572458	6.44014056171447	0.875927792501884	0.349319455300103	0.999887921832503	-1.2831261236532	0.000161703678335463
BSU25750	-0.511118615209254	1.62684732415086	0.875319440244364	0.3494868598341	0.999887921832503	-1.42515478241989	0.000161703678335463
BSU10280	0.57629559515356	0.43326442809945	0.874868196128164	0.34961110231316	0.999887921832503	1.49101585115456	0.000161703678335463
BSU30430	-0.363356080809485	5.79927098590668	0.874198904609283	0.349795491146706	0.999887921832503	-1.28641495256996	0.000161703678335463
BSU11270	0.476049892838747	8.43860450677332	0.873208195532811	0.350068673017127	0.999887921832503	1.39093007352494	0.000161703678335463
BSU18590	-0.3493216639567	4.67732695484117	0.870926493362332	0.350698943780761	0.999887921832503	-1.27396148670872	0.000161703678335463
BSU04990	0.698675710762204	4.45383583027774	0.870869403352025	0.350714733465796	0.999887921832503	1.62301429951761	0.000161703678335463
BSU00840	0.386378513185976	6.8171674192146	0.870466883765715	0.350826087915582	0.999887921832503	1.30710814879323	0.000161703678335463
BSU06440	-0.272837979542126	11.0839681903158	0.869486308459045	0.351097559418675	0.999887921832503	-1.20818215205386	0.000161703678335463
BSU26580	0.473686170647525	2.96269825312517	0.86920546491778	0.351175363458319	0.999887921832503	1.38865302931027	0.000161703678335463
BSU38740	-0.767946827589423	4.63724077850716	0.869086822404483	0.351208238878597	0.999887921832503	-1.70284465377688	0.000161703678335463
BSU02960	-0.697751760785786	1.96894370126591	0.866924175957422	0.351808236472056	0.999887921832503	-1.62197519985207	0.000161703678335463
BSU12990	0.392253183072827	4.52213700534554	0.864723052400733	0.35242034541637	0.999887921832503	1.31244155886413	0.000161703678335463
BSU00370	0.377936498220668	8.55314107741943	0.8638885953103	0.352652778933272	0.999887921832503	1.29948186309986	0.000161703678335463
BSU19890	0.580407425274687	0.622743762031566	0.863003316345381	0.352899597456816	0.999887921832503	1.4952714621691	0.000161703678335463
BSU13420	0.407582310092561	2.04061502908442	0.858581719308102	0.35413589189788	0.999887921832503	1.3264610472244	0.000161703678335463
BSU08500	0.720328906601534	0.56173828203761	0.858153049110214	0.354256064274617	0.999887921832503	1.64755760303082	0.000161703678335463
BSU21040	0.472238686639555	3.13554929729135	0.8580472526364	0.354285731585989	0.999887921832503	1.38726046541417	0.000161703678335463
BSU32820	-0.366625660977226	3.44593449088183	0.858039402002037	0.354287933186242	0.999887921832503	-1.28933366121645	0.000161703678335463
BSU30010	-0.324401323500348	6.6045083266973	0.856855005133458	0.35462029519466	0.999887921832503	-1.25214472713984	0.000161703678335463
BSU24610	0.653458269797174	8.25154558964121	0.856745489605032	0.354651048667659	0.999887921832503	1.57293414497666	0.000161703678335463
BSU03420	0.475841592169125	4.98184626584304	0.856734861645151	0.354654033339858	0.999887921832503	1.39072926133502	0.000161703678335463
BSU21730	0.423560763562946	7.01397342514891	0.856670148437068	0.35467220762729	0.999887921832503	1.34123381670484	0.000161703678335463
BSU08120	-0.61020665401754	4.98232206682534	0.856133761048866	0.354822897646025	0.999887921832503	-1.52647784850615	0.000161703678335463
BSU27470	0.369100777242356	3.16213942513862	0.855789856189696	0.354919558681466	0.999887921832503	1.29154756621942	0.000161703678335463
BSU33350	0.508656908701789	6.32366753541919	0.855684983282373	0.354949042388877	0.999887921832503	1.42272507881407	0.000161703678335463
BSU09720	-0.328549434320554	6.32297816142701	0.853748853559324	0.35549396405196	0.999887921832503	-1.25575013866726	0.000161703678335463
BSU09965	-0.366535898827116	5.25440839325921	0.852312378467772	0.355898999171343	0.999887921832503	-1.28925344345867	0.000161703678335463
BSU38670	0.491093927373374	2.25033367527958	0.851824588788114	0.356036682421735	0.999887921832503	1.40551020366417	0.000161703678335463
BSU00400	0.360325376832239	9.34585611297425	0.851013039882446	0.356265911610132	0.999887921832503	1.28371538642634	0.000161703678335463
BSU35910	-0.36725884653968	5.58950811949555	0.850924382019212	0.356290966068727	0.999887921832503	-1.28989966207942	0.000161703678335463
BSU28730	-0.613492542935728	-0.0889677287696388	0.850922387788903	0.35629152966029	0.999887921832503	-1.52995852383213	0.000161703678335463
BSU30250	-0.4161610235361	2.64521940489796	0.849533903205534	0.356684227722812	0.999887921832503	-1.33437209465264	0.000161703678335463
BSU04720	0.336257818680775	7.06883338350474	0.84880372153205	0.356890979537521	0.999887921832503	1.26247762464874	0.000161703678335463
BSU36840	-0.27185404922721	9.76360060877398	0.848772975157772	0.356899689017454	0.999887921832503	-1.20735844244845	0.000161703678335463
BSU10630	-0.304814052280768	8.12200803843249	0.848529320201663	0.356968719110823	0.999887921832503	-1.23525941534576	0.000161703678335463
BSU13660	0.326889778784732	7.89033786657136	0.848121740052953	0.357084231955204	0.999887921832503	1.25430637244972	0.000161703678335463
BSU27940	-0.329545583325946	10.6196069032235	0.846511526722622	0.357541086802062	0.999887921832503	-1.25661750576835	0.000161703678335463
BSU14560	-0.372530213393466	6.71147225423438	0.842089869844159	0.35879975028628	0.999887921832503	-1.2946213610216	0.000161703678335463
BSU09900	-0.387644595377017	6.47230231286449	0.840957640733706	0.35912302867659	0.999887921832503	-1.30825574594434	0.000161703678335463
BSU06559	-1.05824560028435	-2.08554848483474	0.840053313697553	0.359381523523341	0.999887921832503	-2.08239766662805	0.000161703678335463
BSU33029	0.431858711719855	4.31874374183279	0.839802027359948	0.359453397226894	0.999887921832503	1.34897041837753	0.000161703678335463
BSU16650	0.28939909281192	8.17168024476081	0.839087739534989	0.359657808149089	0.999887921832503	1.22213113312198	0.000161703678335463
BSU08410	0.471152275711653	4.92415160474585	0.837942538012761	0.359985869693452	0.999887921832503	1.38621619232753	0.000161703678335463
BSU39690	0.368159658798315	3.54464102600131	0.837937136589846	0.359987417994849	0.999887921832503	1.29070532109333	0.000161703678335463
BSU06290	-0.324199127927819	6.42813574016269	0.83693606463126	0.36027453067986	0.999887921832503	-1.25196924973677	0.000161703678335463
BSU36210	0.48864559540345	7.03878470464624	0.835235144858075	0.360763087343209	0.999887921832503	1.40312699917176	0.000161703678335463
BSU05910	0.432727894610596	5.83607734209716	0.834411881051917	0.360999882138923	0.999887921832503	1.34978337970691	0.000161703678335463
BSU14569	-0.796761226142705	-0.264421847749381	0.83306429159423	0.361387951171808	0.999887921832503	-1.73719683100573	0.000161703678335463
BSU01530	0.433585660797929	2.28278536764805	0.828524246624415	0.362699605854639	0.999887921832503	1.35058614312402	0.000161703678335463
BSU25950	-0.619225742951956	-0.0751652656804727	0.826096697780652	0.363403643372957	0.999887921832503	-1.53605060148393	0.000161703678335463
BSU05950	0.373264069725844	7.1995570473233	0.826008461796192	0.363429269142557	0.999887921832503	1.29528006416615	0.000161703678335463
BSU37130	-0.332592340978208	5.20040127745904	0.824942900595742	0.363738930202608	0.999887921832503	-1.25927409948165	0.000161703678335463
BSU40520	-0.344770824140206	6.65356368896597	0.824795904833195	0.363781677057796	0.999887921832503	-1.2699492317762	0.000161703678335463
BSU20550	0.584778382459375	1.01445158060394	0.822699557944398	0.364392059042812	0.999887921832503	1.49980858063377	0.000161703678335463
BSU39950	-0.430380652102549	3.78765214515142	0.821633665494155	0.364702953058854	0.999887921832503	-1.34758908855685	0.000161703678335463
BSU01890	-0.509781283120504	4.22822985580407	0.820106339613833	0.365149076466724	0.999887921832503	-1.42383432169582	0.000161703678335463
BSU20290	0.668779364693173	0.0196778496414253	0.819961019396282	0.365191563089437	0.999887921832503	1.58972736194371	0.000161703678335463
BSU28410	0.40743509257681	3.54719143430263	0.818342761028894	0.365665149496889	0.999887921832503	1.32632569752714	0.000161703678335463
BSU17580	0.406748605501333	2.7810923550545	0.818192576278754	0.365709144529153	0.999887921832503	1.32569473337194	0.000161703678335463
BSU00970	0.381573625320182	6.32182075664651	0.817280059501016	0.365976614558586	0.999887921832503	1.30276207362968	0.000161703678335463
BSU33190	0.338974708385083	6.49089760834303	0.817276916864653	0.365977536173289	0.999887921832503	1.26485736818339	0.000161703678335463
BSU04530	-1.32484958060155	-1.26977493489528	0.816575979594681	0.366183174676255	0.999887921832503	-2.50506767830675	0.000161703678335463
BSU17010	0.318831140201809	9.39171909172174	0.81460476932201	0.366762341817172	0.999887921832503	1.24731957123359	0.000161703678335463
BSU05130	0.457408646140833	4.39152810412363	0.81458130443036	0.366769243764519	0.999887921832503	1.37307330182769	0.000161703678335463
BSU07010	0.478247919203657	2.00183119819405	0.814126159468586	0.366903155488577	0.999887921832503	1.39305084822379	0.000161703678335463
BSU21180	1.06157871642811	-0.694401946430248	0.813607499403192	0.367055837289977	0.999887921832503	2.08721427523241	0.000161703678335463
BSU40070	-0.431887866181387	7.52128332869327	0.813430255805692	0.367108034035553	0.999887921832503	-1.34899767909614	0.000161703678335463
BSU01320	-0.307430504715433	11.0483372522751	0.813024290296653	0.367227626325823	0.999887921832503	-1.23750169797605	0.000161703678335463
BSU04170	0.33992944636283	5.6055162895375	0.812653087647533	0.367337025306566	0.999887921832503	1.26569469485416	0.000161703678335463
BSU35020	-0.388505070437654	5.38372939353544	0.812170962940574	0.36747918231015	0.999887921832503	-1.30903626933112	0.000161703678335463
BSU08560	0.343290446684508	4.38361967106979	0.803895466779815	0.369931235111014	0.999887921832503	1.26864678050638	0.000161703678335463
BSU15110	0.311602243290434	6.90069671422512	0.803630994928099	0.370009974218718	0.999887921832503	1.24108527225103	0.000161703678335463
BSU06420	-0.299135306971798	9.06540617336145	0.80355072741304	0.370033876252251	0.999887921832503	-1.23040673629134	0.000161703678335463
BSU37910	-0.517448374487317	0.52993389474008	0.802244175190657	0.370423243928909	0.999887921832503	-1.43142132163311	0.000161703678335463
BSU08160	0.319493302799275	7.06065561175155	0.80164800042094	0.370601100823282	0.999887921832503	1.24789219255234	0.000161703678335463
BSU37280	-0.792267489426285	3.79242820190835	0.801380582937691	0.370680918229996	0.999887921832503	-1.73179419244194	0.000161703678335463
BSU04080	0.325355100681618	4.9470363314444	0.80012356985419	0.371056426738072	0.999887921832503	1.25297280368498	0.000161703678335463
BSU31319	-1.02930734538143	-1.31465982385463	0.796948150971637	0.372007391429756	0.999887921832503	-2.04104408720497	0.000161703678335463
BSU31450	0.31843746113182	6.21242934807951	0.796302931474625	0.372201036039249	0.999887921832503	1.24697925217546	0.000161703678335463
BSU18810	0.541015806922557	1.44938437784565	0.79625361863806	0.372215841706568	0.999887921832503	1.45499662525258	0.000161703678335463
BSU16020	0.380039509711261	7.42360406270846	0.7960286856609	0.372283385944814	0.999887921832503	1.30137749453651	0.000161703678335463
BSU14960	0.319919707051169	6.50492777035837	0.792376659352641	0.373382442070883	0.999887921832503	1.24826107520905	0.000161703678335463
BSU22820	-0.468574058610407	6.10124095604034	0.792335970160771	0.373394712814467	0.999887921832503	-1.38374111990783	0.000161703678335463
BSU03140	0.483203418372463	4.33196030110174	0.791898287563898	0.373526741591415	0.999887921832503	1.39784405239038	0.000161703678335463
BSU16080	0.38884571432525	2.86884079811827	0.790885714763743	0.373832439131326	0.999887921832503	1.30934539069026	0.000161703678335463
BSU38660	-0.350928090012867	4.26167661673374	0.789171583632036	0.374350737995922	0.999887921832503	-1.27538081975139	0.000161703678335463
BSU07490	-0.35599259723602	6.56700228025677	0.787548666905295	0.374842385513712	0.999887921832503	-1.27986584657345	0.000161703678335463
BSU14860	-0.239369527257776	11.2076509811175	0.787541864272157	0.374844448213728	0.999887921832503	-1.18047666810524	0.000161703678335463
BSU10010	-0.390465481248405	8.282652712023	0.787005900620727	0.375007013622513	0.999887921832503	-1.31081626659254	0.000161703678335463
BSU29170	-0.321135441958642	6.62352724389735	0.786302463578423	0.375220526269935	0.999887921832503	-1.24931340720456	0.000161703678335463
BSU37940	-0.358865425000819	6.5257198573329	0.78590983926307	0.375339772836822	0.999887921832503	-1.28241697296686	0.000161703678335463
BSU03800	-0.403823139464444	5.00671947122813	0.785729725368189	0.375394494237891	0.999887921832503	-1.32300924175859	0.000161703678335463
BSU22280	0.443408487847371	1.73073458747608	0.783834284761664	0.375971038451565	0.999887921832503	1.35981320790697	0.000161703678335463
BSU07880	0.3524218791863	4.37323968027466	0.783571450935888	0.376051083909145	0.999887921832503	1.27670205303924	0.000161703678335463
BSU21270	0.775154468360236	-0.890594925682014	0.783484617324323	0.376077534154798	0.999887921832503	1.71137327710927	0.000161703678335463
BSU13020	0.512984190582028	1.51541830316102	0.782483065263701	0.376382804383742	0.999887921832503	1.42699886821687	0.000161703678335463
BSU29560	0.293973257434906	8.07535574720034	0.780961429250766	0.376847261763406	0.999887921832503	1.22601213382742	0.000161703678335463
BSU03070	-0.397191422644294	7.43578731334376	0.780374604113661	0.377026597024124	0.999887921832503	-1.31694164764008	0.000161703678335463
BSU04550	0.634031383632719	7.96659607796259	0.780354038425372	0.377032884128248	0.999887921832503	1.55189546730416	0.000161703678335463
BSU28930	0.317208865520003	6.63020045208468	0.780246908696327	0.377065636974199	0.999887921832503	1.24591777969438	0.000161703678335463
BSU19360	0.288435744411592	10.3650307481318	0.779596744069693	0.377264498152942	0.999887921832503	1.22131533695783	0.000161703678335463
BSU35280	-0.409286758280456	3.54593320048725	0.778178980970107	0.377698651339978	0.999887921832503	-1.32802909877536	0.000161703678335463
BSU33040	-0.266569537722508	10.0389514833353	0.777703852315085	0.37784430453615	0.999887921832503	-1.20294404556442	0.000161703678335463
BSU32669	0.563808858209162	6.84021347551373	0.777598006022874	0.377876763048727	0.999887921832503	1.47816657690669	0.000161703678335463
BSU21310	0.499632223427864	0.699161667123047	0.777547270391309	0.377892322880557	0.999887921832503	1.41385309234134	0.000161703678335463
BSU02140	-0.446000706496066	2.43088487020717	0.777402362629738	0.377936768814646	0.999887921832503	-1.36225870174625	0.000161703678335463
BSU04000	-0.326757311475079	5.32303598339194	0.7760654354612	0.378347177110618	0.999887921832503	-1.25419120815092	0.000161703678335463
BSU12560	0.600192785222882	0.384845043213095	0.775945187471748	0.378384121469195	0.999887921832503	1.51591912302604	0.000161703678335463
BSU27840	-0.311754236805093	9.56835709996545	0.774759951784631	0.37874853924511	0.999887921832503	-1.24121603228301	0.000161703678335463
BSU14920	-0.414259039443708	2.33269761904288	0.774088054754308	0.378955343450796	0.999887921832503	-1.33261407774815	0.000161703678335463
BSU20780	-0.442312259396156	4.30770960018354	0.773314369549086	0.379193674518763	0.999887921832503	-1.35878034947985	0.000161703678335463
BSU12010	-0.400189885568987	1.85929936922337	0.772709010508416	0.37938030076733	0.999887921832503	-1.31968159404824	0.000161703678335463
BSU19700	0.847066396277899	-0.810758265721588	0.771507706338157	0.379751035077315	0.999887921832503	1.79883940928443	0.000161703678335463
BSU36080	0.316137601005499	4.87547902784256	0.770616675628047	0.380026346377912	0.999887921832503	1.24499297434697	0.000161703678335463
BSU13789	0.548959355824316	2.43980109056152	0.769626927885637	0.380332489911357	0.999887921832503	1.46303000306344	0.000161703678335463
BSU19140	-0.31803325872294	6.94823093280195	0.767732416795761	0.3809194627298	0.999887921832503	-1.24662993274058	0.000161703678335463
BSU32990	0.341048899173842	9.17220507363069	0.767705151621954	0.380927919591671	0.999887921832503	1.26667718616319	0.000161703678335463
BSU06430	-0.253109289019376	10.5007509269038	0.767029775223477	0.381137486422386	0.999887921832503	-1.19177285197114	0.000161703678335463
BSU19290	0.467256939118518	6.09019644051063	0.766923935035045	0.38117034302335	0.999887921832503	1.38247839934273	0.000161703678335463
BSU02290	-0.318972113504488	7.57547819240875	0.766188383691997	0.381398795324051	0.999887921832503	-1.247441459329	0.000161703678335463
BSU24820	0.311065172033663	7.19226682331061	0.765418471017178	0.381638127342952	0.999887921832503	1.24062334013432	0.000161703678335463
BSU21370	0.376027085443408	3.24386892952703	0.76322420379493	0.382321396017973	0.999887921832503	1.29776313117341	0.000161703678335463
BSU36280	-0.295723004177196	7.87684727548646	0.763080614241488	0.382366168465044	0.999887921832503	-1.22749998267458	0.000161703678335463
BSU31130	-0.462173015348676	6.1095407667721	0.76299559970839	0.38239268022181	0.999887921832503	-1.37761524712491	0.000161703678335463
BSU40330	0.354115412051754	10.3193375157911	0.762766577749517	0.382464113609152	0.999887921832503	1.27820161209556	0.000161703678335463
BSU22220	0.334175599895472	7.57672829736165	0.762547164587936	0.38253256768536	0.999887921832503	1.26065682507288	0.000161703678335463
BSU33260	-0.317169474419052	6.69589982756353	0.761070101751088	0.382993844404558	0.999887921832503	-1.24588376183084	0.000161703678335463
BSU15250	0.323072052473085	7.22597986678387	0.760941486610236	0.383034047350124	0.999887921832503	1.25099155678512	0.000161703678335463
BSU26820	-0.320320560538539	6.31878567089411	0.759382895196175	0.383521713024185	0.999887921832503	-1.24860795331661	0.000161703678335463
BSU04280	-0.453317615808641	2.24538249712474	0.758362346756918	0.383841508409321	0.999887921832503	-1.36918521220233	0.000161703678335463
BSU34440	0.297898319547171	7.39806473301372	0.757996467717959	0.383956251103293	0.999887921832503	1.2293522200478	0.000161703678335463
BSU32690	0.253283464212168	10.9495431946926	0.756998054446512	0.384269609601642	0.999887921832503	1.19191674225368	0.000161703678335463
BSU38730	-0.730706456587304	5.01550132335545	0.756331815829174	0.384478914975338	0.999887921832503	-1.65945149024244	0.000161703678335463
BSU11660	-0.285513542175038	9.8985210521313	0.755588943644852	0.384712486533118	0.999887921832503	-1.21884404657141	0.000161703678335463
BSU25380	-0.267806348865106	9.03662484788488	0.755341457523399	0.384790345117277	0.999887921832503	-1.20397576223736	0.000161703678335463
BSU38320	0.382171130012162	7.07456610217867	0.755005915702782	0.384895941592067	0.999887921832503	1.30330173561202	0.000161703678335463
BSU34180	0.319894819555221	5.96274722372221	0.754305008870865	0.385116652942176	0.999887921832503	1.24823954202038	0.000161703678335463
BSU29770	0.31301292137041	8.48040801142576	0.752258194356131	0.385762213549951	0.999887921832503	1.24229940827928	0.000161703678335463
BSU29430	0.706566896267365	-0.303709621394897	0.75105138288537	0.386143560762815	0.999887921832503	1.63191610998411	0.000161703678335463
BSU07070	0.532788502410684	0.334765298448064	0.750191867843812	0.386415491077994	0.999887921832503	1.44672278227182	0.000161703678335463
BSU10590	-0.366918478993234	4.8837020417519	0.749902758848251	0.386507019640054	0.999887921832503	-1.28959537864837	0.000161703678335463
BSU37850	-0.399799458168943	1.99422969317894	0.746957263083283	0.387441292459033	0.999887921832503	-1.31932450531688	0.000161703678335463
BSU13510	0.907298312281925	-1.22257153069087	0.746188044462908	0.387685808664578	0.999887921832503	1.8755299642499	0.000161703678335463
BSU15090	0.347271945829696	3.14849502668579	0.744998000004096	0.388064529261715	0.999887921832503	1.27215278301657	0.000161703678335463
BSU11480	-0.366810203149092	3.14215133795253	0.744317970368959	0.38828117945048	0.999887921832503	-1.28949859673353	0.000161703678335463
BSU29640	-0.35903304931728	7.02392506401301	0.744178691358016	0.388325573558497	0.999887921832503	-1.28256598349997	0.000161703678335463
BSU28620	0.370791953002178	6.52424421536285	0.743279688996211	0.388612298040341	0.999887921832503	1.29306244953947	0.000161703678335463
BSU37380	-0.364188298687254	3.26744765776228	0.742445551966636	0.388878605096769	0.999887921832503	-1.28715723443261	0.000161703678335463
BSU02100	0.467565007385763	2.37005414215159	0.741232724991415	0.389266278298588	0.999887921832503	1.38277364067132	0.000161703678335463
BSU38720	-0.521325357383151	2.36104373003195	0.741206239576133	0.389274750371297	0.999887921832503	-1.43527318171216	0.000161703678335463
BSU36040	0.483461071088069	0.557384155823121	0.739075932592912	0.38995705072116	0.999887921832503	1.39809371740506	0.000161703678335463
BSU35530	-0.278718544487601	8.49678011554156	0.737560949808127	0.39044331480018	0.999887921832503	-1.21311687007621	0.000161703678335463
BSU19260	0.377632369710657	4.04065059769357	0.736855057676666	0.390670181483889	0.999887921832503	1.29920795363299	0.000161703678335463
BSU05380	0.421008486513037	2.23208651668332	0.734657291633154	0.39137773182737	0.999887921832503	1.33886313268723	0.000161703678335463
BSU31180	-0.362205527524656	2.29806578167926	0.734514745809077	0.391423686524629	0.999887921832503	-1.28538944206584	0.000161703678335463
BSU32120	-0.64841770500923	1.36558577663513	0.731448585651906	0.39241404813112	0.999887921832503	-1.56744813310976	0.000161703678335463
BSU20860	0.486188460570816	5.62258606013614	0.730346608268775	0.39277086233546	0.999887921832503	1.40073928878891	0.000161703678335463
BSU07190	0.550105895227443	1.13671465348565	0.729981186778183	0.39288928665627	0.999887921832503	1.4641931652122	0.000161703678335463
BSU33460	0.30391522714808	6.0988719800469	0.729015841457182	0.393202378681498	0.999887921832503	1.23449006604789	0.000161703678335463
BSU00730	0.263650300400357	9.23788221887129	0.728300575828939	0.393434593212627	0.999887921832503	1.20051239606339	0.000161703678335463
BSU38450	0.326794253204442	6.08147010301134	0.727932236919941	0.39355425315567	0.999887921832503	1.25422332345184	0.000161703678335463
BSU33550	-0.470409851393668	2.01919886931193	0.727883311449383	0.393570151201095	0.999887921832503	-1.38550301607087	0.000161703678335463
BSU33049	0.467286454222984	6.30212496110216	0.72772654802943	0.393621096775995	0.999887921832503	1.38250668280571	0.000161703678335463
BSU01780	-0.265138113276749	10.7111996718415	0.72756801021103	0.393672628644587	0.999887921832503	-1.20175109105109	0.000161703678335463
BSU17850	0.275538849379551	8.07256657719015	0.727335464948709	0.393748233786619	0.999887921832503	1.21044610875453	0.000161703678335463
BSU37410	-0.401350026398223	3.94865034281683	0.727044646022534	0.393842814254077	0.999887921832503	-1.32074324062127	0.000161703678335463
BSU26600	0.460114693564892	1.94641928081761	0.726891298963425	0.393892699117772	0.999887921832503	1.37565117740253	0.000161703678335463
BSU22390	0.423058012882184	6.06438479698756	0.724883119869013	0.394546813507414	0.999887921832503	1.34076650468271	0.000161703678335463
BSU31800	-0.356745924918976	7.39306196335538	0.724584497347109	0.394644215854192	0.999887921832503	-1.28053432474452	0.000161703678335463
BSU38180	0.497918909979292	2.56456782643885	0.72342732505055	0.395021980411484	0.999887921832503	1.41217502758142	0.000161703678335463
BSU29840	0.354632386763049	7.58296337186063	0.723271979865586	0.395072733250813	0.999887921832503	1.27865972437834	0.000161703678335463
BSU31959	-0.576096519109289	-0.0825421979013003	0.719254819416397	0.396388450704765	0.999887921832503	-1.4908101215646	0.000161703678335463
BSU18490	0.532739137721851	4.01917240491835	0.717524255810268	0.396957200766314	0.999887921832503	1.44667328061268	0.000161703678335463
BSU38630	0.504964455601169	2.44652855730618	0.716974400107141	0.397138157615311	0.999887921832503	1.41908839297963	0.000161703678335463
BSU00880	0.308584918768079	7.47099299182918	0.716891760675963	0.397165364451079	0.999887921832503	1.23849231693971	0.000161703678335463
BSU19170	-0.305911977024086	6.84381264583316	0.716574700657162	0.397269773018623	0.999887921832503	-1.23619983451082	0.000161703678335463
BSU14150	-0.506470262118474	0.0544977651334225	0.715854801905711	0.39750698456289	0.999887921832503	-1.42057033341325	0.000161703678335463
BSU30990	-0.29558659461071	7.82539515211647	0.71461015835699	0.397917586271295	0.999887921832503	-1.22738392569789	0.000161703678335463
BSU32500	-0.770164700324326	-0.186818767587346	0.712205082273195	0.398712748552325	0.999887921832503	-1.7054644709166	0.000161703678335463
BSU21430	-0.749386085922824	-0.392073056611455	0.708681554657742	0.399881851538992	0.999887921832503	-1.68107732472196	0.000161703678335463
BSU24520	0.318553517807782	8.17825967629667	0.70854067665622	0.399928697949514	0.999887921832503	1.24707956865539	0.000161703678335463
BSU24780	0.417534052017319	6.02578837714755	0.708143181966989	0.400060920470363	0.999887921832503	1.33564263551165	0.000161703678335463
BSU22890	0.375671937100232	8.59923781728241	0.705885563768625	0.400813098160591	0.999887921832503	1.29744370004779	0.000161703678335463
BSU40239	0.567595721586025	4.72274944464973	0.702436869965386	0.401966080136949	0.999887921832503	1.4820516445115	0.000161703678335463
BSU34010	-0.328576500873012	6.60119323689275	0.701986637841102	0.402116959263627	0.999887921832503	-1.25577369814786	0.000161703678335463
BSU22970	0.287427273396041	7.47824447621094	0.701272577865097	0.402356419767783	0.999887921832503	1.22046191284089	0.000161703678335463
BSU03150	0.371817855073857	6.65602894431344	0.701270143385884	0.402357236526812	0.999887921832503	1.29398227471217	0.000161703678335463
BSU28130	0.25596727697981	8.62757939329617	0.701106964808218	0.402411987852769	0.999887921832503	1.19413610152857	0.000161703678335463
BSU13810	0.535176018921838	6.34001740033768	0.700848873394534	0.402498607425122	0.999887921832503	1.44911894645314	0.000161703678335463
BSU30260	0.343326953821661	3.4003218679296	0.700314027200323	0.402678196677517	0.999887921832503	1.26867888378995	0.000161703678335463
BSU10890	-0.319471201235189	4.89915891639077	0.695780394842323	0.404205185552533	0.999887921832503	-1.24787307544358	0.000161703678335463
BSU14420	-0.53674312343905	3.61682121144168	0.694360579426897	0.40468513443202	0.999887921832503	-1.45069388405608	0.000161703678335463
BSU01120	-0.228890065108463	14.3255304398594	0.693593825394032	0.404944670861074	0.999887921832503	-1.17193297773667	0.000161703678335463
BSU37310	-0.344603624004473	4.12492866531419	0.693439382300107	0.404996977270801	0.999887921832503	-1.26980206042388	0.000161703678335463
BSU34060	0.299114734465959	4.78746663891922	0.693324953733119	0.405035738020339	0.999887921832503	1.23038919109394	0.000161703678335463
BSU18070	0.408814658961853	7.57289528666634	0.690795694125029	0.405893867461761	0.999887921832503	1.32759459318384	0.000161703678335463
BSU12540	-0.468474773495041	0.911306055106587	0.690614352685127	0.405955495185877	0.999887921832503	-1.38364589523069	0.000161703678335463
BSU40840	-0.420290091946427	4.14594585567289	0.690335983285859	0.406050123859276	0.999887921832503	-1.33819660751122	0.000161703678335463
BSU21410	0.928399643695904	-0.904704463181965	0.690276459358253	0.406070362561506	0.999887921832503	1.90316367863876	0.000161703678335463
BSU27530	0.326375488266621	5.87583195330054	0.689932134316344	0.406187465305176	0.999887921832503	1.25385931822747	0.000161703678335463
BSU32030	-0.329358095361315	8.9367697210189	0.687849210714433	0.406896908694828	0.999887921832503	-1.25645421044708	0.000161703678335463
BSU39120	-0.311112945850784	8.00486693421981	0.686790004223251	0.407258370013296	0.999887921832503	-1.24066442317144	0.000161703678335463
BSU38020	-0.31321891673836	7.78707592293294	0.686427823762415	0.407382074410942	0.999887921832503	-1.24247680279943	0.000161703678335463
BSU14009	0.307474812767889	5.18210074773052	0.685850438197683	0.407579396947627	0.999887921832503	1.23753970471385	0.000161703678335463
BSU01710	-0.597166447543839	1.44820264446846	0.685329064014448	0.407757697841232	0.999887921832503	-1.51274251632281	0.000161703678335463
BSU30050	-0.285520567002486	7.6729452794834	0.684451051080682	0.408058221451879	0.999887921832503	-1.21884998142924	0.000161703678335463
BSU06710	-0.23484586168837	10.6581561204969	0.682237020950652	0.408817476775797	0.999887921832503	-1.17678100258889	0.000161703678335463
BSU40170	0.540494253199543	4.90447762319464	0.680183705537104	0.409523472965991	0.999887921832503	1.4544707194076	0.000161703678335463
BSU37510	0.502976988985194	1.59739304210965	0.679369643587274	0.409803869599021	0.999887921832503	1.41713479299961	0.000161703678335463
BSU23140	-0.281540262350516	7.53224619699798	0.677669414159013	0.410390409973279	0.999887921832503	-1.21549188569955	0.000161703678335463
BSU05960	0.335293203193435	6.52671639464994	0.674905409438928	0.411346567861405	0.999887921832503	1.26163378835588	0.000161703678335463
BSU40430	0.538117600756357	0.267775399086266	0.67428659709213	0.411561084267143	0.999887921832503	1.45207664057377	0.000161703678335463
BSU08140	0.336011020661033	6.83849098346192	0.673457821773479	0.411848644378777	0.999887921832503	1.26226167441664	0.000161703678335463
BSU20140	0.683336390899231	0.727034866193011	0.673208593135596	0.411935177137136	0.999887921832503	1.60584916706863	0.000161703678335463
BSU19910	0.666573108972448	-0.505949135686729	0.671866069152651	0.412401766013716	0.999887921832503	1.58729811353518	0.000161703678335463
BSU28770	-0.582798550782107	0.696513937393251	0.671253330706433	0.412614979939018	0.999887921832503	-1.49775178281354	0.000161703678335463
BSU31110	0.399512092680121	7.15869012091004	0.671220132834662	0.412626536410384	0.999887921832503	1.31906173975347	0.000161703678335463
BSU23170	-0.480399699418678	1.32121296204959	0.670347338902281	0.41293053510688	0.999887921832503	-1.3951301343487	0.000161703678335463
BSU31670	-0.353952125211683	5.00406110202651	0.670198399154867	0.41298244461999	0.999887921832503	-1.2780569511066	0.000161703678335463
BSU37650	-0.304083148674098	5.52046431681915	0.669780509694384	0.41312814180042	0.999887921832503	-1.23463376205741	0.000161703678335463
BSU26910	-0.336437352215127	2.91118050780823	0.669169116678038	0.413341440804472	0.999887921832503	-1.26263474113359	0.000161703678335463
BSU31190	0.544909386920543	1.10582028497211	0.668570172415643	0.413550554535531	0.999887921832503	1.45892870867555	0.000161703678335463
BSU01080	-0.24196134458631	12.8787725804839	0.668190556805712	0.413683173411218	0.999887921832503	-1.18259931338252	0.000161703678335463
BSU17920	0.320684388238137	3.79885439285801	0.667127106088521	0.414055025235993	0.999887921832503	1.24892287464969	0.000161703678335463
BSU11180	-0.321689973560779	5.09844175778823	0.665793590499028	0.414522008230589	0.999887921832503	-1.24979370061796	0.000161703678335463
BSU33010	0.310957015654703	5.60981194962676	0.664887188045002	0.414839865687778	0.999887921832503	1.24053033621127	0.000161703678335463
BSU07000	-0.615028460615504	0.556322109474224	0.66457399837161	0.414949778990197	0.999887921832503	-1.53158821104258	0.000161703678335463
BSU36570	-0.316619311107335	6.35460258990892	0.664267768725132	0.415057291377271	0.999887921832503	-1.24540874192751	0.000161703678335463
BSU26840	0.380166649890047	2.32164897385867	0.664177893191499	0.415088853084974	0.999887921832503	1.30149218589779	0.000161703678335463
BSU36880	-0.268860049496373	8.72269686692822	0.664077466942217	0.415124124105461	0.999887921832503	-1.20485543076186	0.000161703678335463
BSU21800	-0.304700228975519	6.61976439213486	0.663466450220056	0.415338816905445	0.999887921832503	-1.23516196178892	0.000161703678335463
BSU35090	-0.364779265200635	4.77138930374775	0.662303630707886	0.415747851156758	0.999887921832503	-1.28768459649975	0.000161703678335463
BSU01060	-0.296477567245064	7.08274497365963	0.662273125120279	0.41575858985898	0.999887921832503	-1.22814216164354	0.000161703678335463
BSU06740	0.482285676096063	1.43979162438413	0.661475431094676	0.416039543400727	0.999887921832503	1.39695512396164	0.000161703678335463
BSU18020	0.627798420503487	-0.602863610280845	0.661468546259354	0.416041969514015	0.999887921832503	1.54520518156183	0.000161703678335463
BSU40610	-0.414997714034744	6.07215481902112	0.661146244934912	0.416155567176505	0.999887921832503	-1.33329656446729	0.000161703678335463
BSU34540	-0.312672649442568	8.88144637299108	0.66069360890554	0.416315180020004	0.999887921832503	-1.24200643592162	0.000161703678335463
BSU37100	-0.275115229798517	8.91012935799759	0.660099995305416	0.416524643397142	0.999887921832503	-1.21009073677087	0.000161703678335463
BSU32780	0.308277015332981	5.68435452267965	0.659815149977501	0.416625209864791	0.999887921832503	1.23822802314373	0.000161703678335463
BSU03720	-0.376890665934011	2.81418783227669	0.659579425775725	0.416708461054223	0.999887921832503	-1.29854018965252	0.000161703678335463
BSU09850	-0.393257396350107	4.69776896174902	0.658298631631027	0.417161233587074	0.999887921832503	-1.31335542493193	0.000161703678335463
BSU18280	-0.453591092193626	0.728371682598127	0.658215082342785	0.417190794406219	0.999887921832503	-1.36944477871024	0.000161703678335463
BSU38030	0.318289726436378	4.78393576816942	0.657578306780392	0.417416196097169	0.999887921832503	1.24685156568399	0.000161703678335463
BSU20370	0.442722741504851	4.00908652376318	0.65750201871289	0.417443212187841	0.999887921832503	1.35916701080626	0.000161703678335463
BSU16790	0.33566530679609	3.17949019319488	0.657428368141733	0.417469296719859	0.999887921832503	1.26195923414431	0.000161703678335463
BSU20560	-0.330560004315263	5.82628181312407	0.655762449176166	0.418059956329757	0.999887921832503	-1.25750139834738	0.000161703678335463
BSU11590	0.390910015954358	6.58709598587987	0.655286602304074	0.418228898271466	0.999887921832503	1.31122022799112	0.000161703678335463
BSU16300	0.438550373283193	3.22291769534395	0.654771161280514	0.418412012090618	0.999887921832503	1.35524188968846	0.000161703678335463
BSU37180	-0.336307515227959	3.00767865091155	0.654500103251922	0.418508355098968	0.999887921832503	-1.26252111399173	0.000161703678335463
BSU20570	0.68619651064692	-0.788545930909446	0.652736507546846	0.419136002506425	0.999887921832503	1.60903589502586	0.000161703678335463
BSU27050	0.373600380457388	3.50162153766821	0.652674943616098	0.419157937850362	0.999887921832503	1.29558204577102	0.000161703678335463
BSU17700	0.685964873943618	1.56145719543066	0.6523929281609	0.419258442344995	0.999887921832503	1.60877757165171	0.000161703678335463
BSU28520	-0.307897982291632	5.23510358821502	0.651817780933992	0.419463524253773	0.999887921832503	-1.23790275156993	0.000161703678335463
BSU06750	-0.415102138952397	2.9805075672271	0.65133330846867	0.419636390004747	0.999887921832503	-1.33339307441497	0.000161703678335463
BSU39010	-0.298878054061026	5.56202595207517	0.65012513015407	0.42006794581418	0.999887921832503	-1.23018735694467	0.000161703678335463
BSU03590	0.289709800369446	7.0016716904613	0.648201451653662	0.42075644233562	0.999887921832503	1.22239436704287	0.000161703678335463
BSU04040	0.321967409949718	7.79693900236266	0.648170858200245	0.42076740552355	0.999887921832503	1.25003406436993	0.000161703678335463
BSU18080	0.527028359135802	7.40258873825735	0.647403873419137	0.421042394551813	0.999887921832503	1.44095807355167	0.000161703678335463
BSU34430	0.286566677539265	6.2051312104355	0.645681841512346	0.421660777854233	0.999887921832503	1.21973410049767	0.000161703678335463
BSU27630	0.298528307793231	5.24872361119117	0.645606830371769	0.421687745266614	0.999887921832503	1.22988916413429	0.000161703678335463
BSU07640	-0.333906449624239	3.114050695359	0.644917174629305	0.421935805722526	0.999887921832503	-1.26042165792519	0.000161703678335463
BSU17490	0.490027696650578	0.712229475416689	0.644881499458234	0.421948643565321	0.999887921832503	1.40447183832625	0.000161703678335463
BSU31790	-0.50115442455958	4.49992285425588	0.644423882608372	0.422113370505163	0.999887921832503	-1.41534564932838	0.000161703678335463
BSU08290	-0.310050175777685	5.53785035202086	0.643128097456447	0.422580332551444	0.999887921832503	-1.23975081672936	0.000161703678335463
BSU23270	0.28387177520667	7.0775096830888	0.639939797036838	0.423732598369966	0.999887921832503	1.21745780784301	0.000161703678335463
BSU31650	-0.37254935999238	4.99049727690531	0.639535305104928	0.423879120010257	0.999887921832503	-1.29463854258785	0.000161703678335463
BSU06900	-0.673155973102965	-0.770049522805624	0.638795229698151	0.424147398905262	0.999887921832503	-1.59455733504998	0.000161703678335463
BSU20970	0.403574667645697	3.91640629186073	0.638179334509083	0.424370856448673	0.999887921832503	1.32278140275131	0.000161703678335463
BSU09430	0.293538490096045	4.8888785931048	0.636419822722901	0.425010212451018	0.999887921832503	1.22564272122847	0.000161703678335463
BSU12100	0.339246613715397	7.20622655090104	0.636118734978339	0.425119764007745	0.999887921832503	1.26509577884003	0.000161703678335463
BSU39710	-0.450535171151551	3.51753798226254	0.635619501752902	0.425301504821643	0.999887921832503	-1.36654708663079	0.000161703678335463
BSU10310	0.54165776522358	4.93284959581936	0.634895437778738	0.425565300536116	0.999887921832503	1.45564420147494	0.000161703678335463
BSU04950	0.449292948874101	1.10863929188851	0.634710708822197	0.425632641572891	0.999887921832503	1.36537093743647	0.000161703678335463
BSU10780	0.707051948389577	-0.484782928646755	0.634292962537188	0.425784985766723	0.999887921832503	1.63246487284239	0.000161703678335463
BSU29490	0.30078910729106	9.38160695470498	0.634189515794617	0.425822723508847	0.999887921832503	1.23181799351582	0.000161703678335463
BSU02050	0.345506703320439	3.52087423756106	0.633370675110891	0.426121617109224	0.999887921832503	1.27059716328807	0.000161703678335463
BSU17470	0.452883001022912	1.69951336917129	0.633019388445485	0.426249940679272	0.999887921832503	1.36877280452294	0.000161703678335463
BSU19090	0.495558504693601	1.32594776896992	0.630931965744296	0.427013668729403	0.999887921832503	1.40986644540204	0.000161703678335463
BSU32150	0.448769987894894	3.29345777648836	0.629962275995963	0.42736915164555	0.999887921832503	1.36487609528147	0.000161703678335463
BSU38310	-0.313368227064463	5.57342652470519	0.628939274122864	0.427744662214447	0.999887921832503	-1.2426053983872	0.000161703678335463
BSU03910	0.275593669998698	7.26553643157041	0.628661327084771	0.42784677344257	0.999887921832503	1.2104921050767	0.000161703678335463
BSU27970	-0.38977022280993	2.88286542890113	0.627952788746462	0.428107240218177	0.999887921832503	-1.31018471489148	0.000161703678335463
BSU12390	0.359630442913617	1.63844421960408	0.627710438598597	0.428196385808487	0.999887921832503	1.28309718055799	0.000161703678335463
BSU40470	0.328869882893588	7.16633512253045	0.627661403063399	0.428214426348203	0.999887921832503	1.25602909438724	0.000161703678335463
BSU10640	-0.305699297887885	6.10861392683026	0.62456174224917	0.429357148082635	0.999887921832503	-1.23601760990523	0.000161703678335463
BSU01100	-0.252718828768117	11.8504890885567	0.62332227432762	0.42981538074403	0.999887921832503	-1.19145034655701	0.000161703678335463
BSU31070	0.397602871584549	6.23602494909173	0.623159521783208	0.429875605471075	0.999887921832503	1.31731728594496	0.000161703678335463
BSU28150	0.257239162525145	7.98913512754088	0.623019772306001	0.42992732836232	0.999887921832503	1.19518932074148	0.000161703678335463
BSU30090	-0.487980939343762	1.45095389659708	0.622013941508382	0.430299875879816	0.999887921832503	-1.40248072116892	0.000161703678335463
BSU13770	0.463112860620545	2.45348391278783	0.621871553083066	0.430352654301491	0.999887921832503	1.37851298847907	0.000161703678335463
BSU35540	-0.373333541496498	3.87541340164929	0.621639348669763	0.430438745401525	0.999887921832503	-1.29534243879393	0.000161703678335463
BSU30230	-0.232512746880658	10.4563032983109	0.621269678095132	0.430575856670291	0.999887921832503	-1.17487945981781	0.000161703678335463
BSU22630	-0.291671241292105	9.12706386585181	0.620888757849322	0.430717209657958	0.999887921832503	-1.22405742464839	0.000161703678335463
BSU14760	0.36905028469092	6.1910400981452	0.619771764635018	0.431132112280487	0.999887921832503	1.29150236443464	0.000161703678335463
BSU05690	-0.499315949570626	3.98389021544348	0.619760739195954	0.431136210653334	0.999887921832503	-1.41354317531293	0.000161703678335463
BSU11650	-0.233334856576228	10.0321079204342	0.617763041505071	0.431879770339126	0.999887921832503	-1.17554914746479	0.000161703678335463
BSU11290	0.388328845270891	1.44915951149697	0.616347670855788	0.432407761229652	0.999887921832503	1.30887638034571	0.000161703678335463
BSU21340	0.339672282528439	5.25584198210792	0.615754083913025	0.432629485066753	0.999887921832503	1.26546910186075	0.000161703678335463
BSU15069	0.522033451733605	3.29753146838529	0.614867532301352	0.432960962385008	0.999887921832503	1.43597780621868	0.000161703678335463
BSU00220	0.470174081823236	5.75819949225698	0.614338682828404	0.43315888043899	0.999887921832503	1.38527661149381	0.000161703678335463
BSU33650	0.433687911036497	0.689775136042656	0.614295406594198	0.433175082340747	0.999887921832503	1.35068186858599	0.000161703678335463
BSU03960	-0.280535120513102	7.29496113696388	0.613844286741111	0.433344028980413	0.999887921832503	-1.21464533378735	0.000161703678335463
BSU17060	-0.308574205535294	4.3131305262251	0.613361038647481	0.433525118987269	0.999887921832503	-1.23848312011928	0.000161703678335463
BSU29450	-0.363592246701117	4.34633548285716	0.612278025026242	0.433931380498587	0.999887921832503	-1.28662555300409	0.000161703678335463
BSU36910	-0.306946426812381	7.01306871139541	0.610468215863506	0.434611573053528	0.999887921832503	-1.23708653973406	0.000161703678335463
BSU11890	0.287393966108836	5.305650303591	0.610028030187102	0.434777256477431	0.999887921832503	1.22043373654232	0.000161703678335463
BSU11280	0.340857483429686	3.16590475922504	0.609589557536765	0.434942390837391	0.999887921832503	1.26650913549053	0.000161703678335463
BSU09950	0.286239135561218	10.0961702469851	0.609055252048393	0.435143746322315	0.999887921832503	1.21945720984491	0.000161703678335463
BSU38840	0.279129484356061	6.25668491036138	0.608506310254125	0.435350765627415	0.999887921832503	1.21346246570039	0.000161703678335463
BSU03770	0.281390886012149	7.2357210491492	0.608377345416386	0.435399423194204	0.999887921832503	1.21536604044276	0.000161703678335463
BSU10080	-0.4975167121784	1.8272939653841	0.608363757184614	0.435404550425782	0.999887921832503	-1.41178139309088	0.000161703678335463
BSU00830	0.428653707797311	6.51535502804386	0.608298821640282	0.435429053750366	0.999887921832503	1.34597695368075	0.000161703678335463
BSU22960	0.261316159277798	9.38089749770515	0.608084794281012	0.435509831528872	0.999887921832503	1.19857165344066	0.000161703678335463
BSU25090	0.316890714424727	6.49392562385744	0.607016862467244	0.435913230103624	0.999887921832503	1.24564305330305	0.000161703678335463
BSU00350	0.383354274789329	5.48713116015432	0.606666583390449	0.436045668083274	0.999887921832503	1.30437100324003	0.000161703678335463
BSU16480	0.316597511125504	4.91927425772619	0.606490204963718	0.436112378743493	0.999887921832503	1.24538992320141	0.000161703678335463
BSU07220	-0.320071316770648	3.53638308728852	0.606337959984853	0.436169974072224	0.999887921832503	-1.24839225917398	0.000161703678335463
BSU28010	-0.246961204062042	8.14770058026288	0.605892850624969	0.43633842866443	0.999887921832503	-1.18670488519629	0.000161703678335463
BSU14750	0.379377073013945	3.00398040574937	0.605376729392376	0.43653388262519	0.999887921832503	1.30078008323593	0.000161703678335463
BSU22590	0.292892926768358	7.17884650771525	0.603706339928436	0.437167373505865	0.999887921832503	1.22509440507596	0.000161703678335463
BSU02430	-0.6079364226077	-0.246695013202403	0.603270620674543	0.437332850063275	0.999887921832503	-1.52407766505817	0.000161703678335463
BSU39760	0.29775184602476	5.77485833495056	0.601988913389818	0.437820170170164	0.999887921832503	1.22922741306903	0.000161703678335463
BSU29970	-0.2710247789143	6.7203568648473	0.601582854725116	0.437974731809295	0.999887921832503	-1.20666464453245	0.000161703678335463
BSU30440	-0.287171146715881	5.77781420620818	0.599633126037158	0.438718039359709	0.999887921832503	-1.22024525921491	0.000161703678335463
BSU36120	-0.315981801532991	3.94603992482725	0.598821318359766	0.439028100223459	0.999887921832503	-1.24485853236859	0.000161703678335463
BSU09540	-0.277302182757814	7.05511145341222	0.598063945453561	0.439317673469969	0.999887921832503	-1.21192648048535	0.000161703678335463
BSU17940	0.373481468746353	5.12455591932835	0.596932782627213	0.439750707256447	0.999887921832503	1.29547526400177	0.000161703678335463
BSU28810	-0.705591114948386	-1.2559365227295	0.596554417488469	0.439895699936672	0.999887921832503	-1.63081272027601	0.000161703678335463
BSU19220	0.292819103287814	5.60656418296871	0.595679775219497	0.440231151330235	0.999887921832503	1.22503171794077	0.000161703678335463
BSU03320	-0.415042858822504	2.66044043499061	0.595286232949336	0.440382214740486	0.999887921832503	-1.33333828661264	0.000161703678335463
BSU32630	-0.305432175348146	6.60602781885732	0.595270846602524	0.440388122494141	0.999887921832503	-1.2357887759594	0.000161703678335463
BSU03982	-0.402875667553488	2.57585183607738	0.594887133620343	0.440535492634725	0.999887921832503	-1.32214065724541	0.000161703678335463
BSU12730	-0.327797435845028	3.27275468647891	0.59366748728499	0.441004418096387	0.999887921832503	-1.25509575496591	0.000161703678335463
BSU35860	0.430421146411546	1.29999929526978	0.593177191720708	0.441193141636524	0.999887921832503	1.34762691391374	0.000161703678335463
BSU17720	0.856486277723947	-1.55708556657256	0.593067855836504	0.441235243920875	0.999887921832503	1.81062311523298	0.000161703678335463
BSU01280	-0.246030171348084	11.4369610861862	0.59281510585879	0.441332594753894	0.999887921832503	-1.18593930091944	0.000161703678335463
BSU23460	-0.302158327017708	3.85179519267471	0.592748322242521	0.441358323089093	0.999887921832503	-1.23298763094244	0.000161703678335463
BSU26400	-0.551683196963797	0.473036958240563	0.59260876571268	0.441412094584634	0.999887921832503	-1.46579484629751	0.000161703678335463
BSU20810	0.422673060189285	5.42065970729486	0.592595645705046	0.441417150276396	0.999887921832503	1.34040879719179	0.000161703678335463
BSU01500	-0.293186189244798	10.5268031752212	0.59189746073821	0.441686319010383	0.999887921832503	-1.22534346030036	0.000161703678335463
BSU29040	-0.374360006673709	3.10017168107632	0.591690638378381	0.441766103012089	0.999887921832503	-1.29626439179751	0.000161703678335463
BSU13070	0.37979046098775	3.92719832586788	0.591146707446665	0.441976036340028	0.999887921832503	1.30115286048605	0.000161703678335463
BSU38190	-0.297161642749191	6.20022299068147	0.590783887922022	0.442116154120739	0.999887921832503	-1.22872464176511	0.000161703678335463
BSU06990	-0.742514105899315	-0.336346814853139	0.590743143115947	0.442131893689183	0.999887921832503	-1.67308890060545	0.000161703678335463
BSU07955	-0.308961456893244	6.46638593301082	0.590723464689319	0.442139495702091	0.999887921832503	-1.23881560108749	0.000161703678335463
BSU24730	0.472954281204859	1.2501012404676	0.590266758232315	0.442315983503258	0.999887921832503	1.38794873442598	0.000161703678335463
BSU31100	-0.287704434611353	5.53203658512548	0.589795254412259	0.442498303486479	0.999887921832503	-1.22069640259243	0.000161703678335463
BSU15240	0.319414594551561	7.26274773232311	0.589467670922346	0.442625040919784	0.999887921832503	1.24782411390382	0.000161703678335463
BSU06950	-0.328503094826757	2.4377959018957	0.587505573180093	0.443385322358257	0.999887921832503	-1.25570980450822	0.000161703678335463
BSU21000	0.445034433594401	1.96357426086002	0.587430007962014	0.443414642965884	0.999887921832503	1.36134660811843	0.000161703678335463
BSU39280	0.355409399549174	6.2029662084272	0.587421715560296	0.443417860743026	0.999887921832503	1.27934857581676	0.000161703678335463
BSU11420	-0.248917430949793	7.75866953628344	0.587394009992938	0.443428611851396	0.999887921832503	-1.18831509286197	0.000161703678335463
BSU21740	0.321087619567871	7.82584076933335	0.584579385342494	0.444522925335675	0.999887921832503	1.2492719957059	0.000161703678335463
BSU34790	0.240743274104669	8.29460601955556	0.584198006080641	0.444671525008155	0.999887921832503	1.18160126366207	0.000161703678335463
BSU29100	-0.256124433999433	7.58356422763155	0.583408364034685	0.444979443582495	0.999887921832503	-1.19426618937621	0.000161703678335463
BSU01550	0.490040289970414	1.10165411080051	0.582384269595892	0.445379277980472	0.999887921832503	1.40448409804834	0.000161703678335463
BSU09730	0.3033730812154	5.37035468640879	0.582227200865694	0.445440651097727	0.999887921832503	1.23402624797625	0.000161703678335463
BSU11620	-0.348982835415415	7.02187517853884	0.582173311469376	0.445461710886413	0.999887921832503	-1.27366232173264	0.000161703678335463
BSU37290	-0.744508852973119	-1.28710039152345	0.581810490012565	0.445603540405595	0.999887921832503	-1.67540380249662	0.000161703678335463
BSU31170	-0.292294624947525	6.77454801354659	0.581498566382059	0.445725529530525	0.999887921832503	-1.22458645001494	0.000161703678335463
BSU13310	0.311610213377824	3.68781463646094	0.581287583370293	0.445808071480927	0.999887921832503	1.24109212857556	0.000161703678335463
BSU34920	0.230988333227855	8.99628623857261	0.580658437763084	0.446054350033951	0.999887921832503	1.17363868727312	0.000161703678335463
BSU30870	0.697129053993834	-0.900354633326287	0.580072611534653	0.446283860937597	0.999887921832503	1.62127526188807	0.000161703678335463
BSU21640	0.429049949782002	3.75315775278689	0.579954234332382	0.446330260170608	0.999887921832503	1.34634668242593	0.000161703678335463
BSU10800	0.402869076769379	2.90594528584739	0.57985817898957	0.446367915606684	0.999887921832503	1.32213461721375	0.000161703678335463
BSU29280	0.458513558550076	1.15929627744481	0.577641124137942	0.447238413131885	0.999887921832503	1.37412529604235	0.000161703678335463
BSU19690	-0.563861721781115	0.0119402563727156	0.577557930926366	0.447271129146826	0.999887921832503	-1.47822074122737	0.000161703678335463
BSU04970	0.439769668158184	1.90416239756617	0.576838989628897	0.447554010221562	0.999887921832503	1.35638775760971	0.000161703678335463
BSU33910	-0.275883301161529	11.7759616079144	0.576812718553811	0.447564352337688	0.999887921832503	-1.21073514426429	0.000161703678335463
BSU30220	-0.245975325839231	10.1800799120895	0.576489959101536	0.44769144314616	0.999887921832503	-1.18589421709628	0.000161703678335463
BSU38690	-0.319823279214036	2.58447969612158	0.575039905919692	0.44826311360877	0.999887921832503	-1.24817764587038	0.000161703678335463
BSU08520	0.310074240129126	6.52021628736883	0.573311184719891	0.44894613172993	0.999887921832503	1.23977149611573	0.000161703678335463
BSU08050	0.289971495425734	4.97848178112715	0.572984961657374	0.449075204250665	0.999887921832503	1.22261612116881	0.000161703678335463
BSU34050	0.226490956712729	9.47299471625361	0.57210648758231	0.449423066459629	0.999887921832503	1.16998574861876	0.000161703678335463
BSU09500	-0.425062032027968	4.75755720511772	0.57126206611003	0.449757840358906	0.999887921832503	-1.34263023104796	0.000161703678335463
BSU14710	-0.302530270104813	3.42797396246903	0.570777270735238	0.449950214931913	0.999887921832503	-1.23330555006892	0.000161703678335463
BSU21780	0.274041756378294	6.35787055609029	0.570516544855266	0.450053728213354	0.999887921832503	1.20919067331451	0.000161703678335463
BSU17220	0.265439189115674	7.35230535578622	0.570352459939969	0.450118892186122	0.999887921832503	1.20200191049954	0.000161703678335463
BSU08930	0.402320305200389	7.85927830333881	0.570095834163851	0.450220836954471	0.999887921832503	1.32163179999105	0.000161703678335463
BSU25480	0.27864608795171	9.9720915195048	0.568990339065749	0.450660407881755	0.999887921832503	1.21305594518473	0.000161703678335463
BSU32740	-0.254853905031538	7.60680507083147	0.56880731442665	0.450733247439021	0.999887921832503	-1.19321490562965	0.000161703678335463
BSU36820	-0.211129603700922	10.4051078669507	0.56773699321549	0.451159578869631	0.999887921832503	-1.15759420414618	0.000161703678335463
BSU22480	-0.332257921995899	5.89219254235813	0.56769015548705	0.451178249707798	0.999887921832503	-1.25898223159142	0.000161703678335463
BSU04220	0.343836655932833	4.47507292762475	0.567321618312647	0.451325201150131	0.999887921832503	1.2691271854272	0.000161703678335463
BSU16290	0.29704163106026	3.9138541794775	0.566859738104016	0.451509478094438	0.999887921832503	1.22862243361846	0.000161703678335463
BSU33410	0.731280112606567	-0.706621077100925	0.566739066933687	0.451557641808917	0.999887921832503	1.66011146591022	0.000161703678335463
BSU32480	-0.454224572961627	2.55169931476311	0.566445736325823	0.451674752920627	0.999887921832503	-1.37004622766154	0.000161703678335463
BSU01650	-0.366616839220329	2.02953549655203	0.566151287231824	0.451792358364147	0.999887921832503	-1.28932577725413	0.000161703678335463
BSU10340	-0.240040050236399	8.31581173958859	0.566062780905533	0.451827717897481	0.999887921832503	-1.18102544707755	0.000161703678335463
BSU00700	0.272107255832857	7.26012185137351	0.564744497641044	0.452354903782661	0.999887921832503	1.20757036385493	0.000161703678335463
BSU25470	0.206015032195493	11.1743301188648	0.564316667312998	0.452526201529111	0.999887921832503	1.1534976238935	0.000161703678335463
BSU20010	0.513972062701649	3.69494936217382	0.563910856583728	0.452688776807764	0.999887921832503	1.42797632714185	0.000161703678335463
BSU18470	-0.270983736201667	4.79325375506987	0.563838925772092	0.452717603165495	0.999887921832503	-1.20663031705201	0.000161703678335463
BSU24560	0.235292706415692	8.15443619364093	0.563756614057397	0.452750593210507	0.999887921832503	1.17714554243513	0.000161703678335463
BSU00480	0.278801320346351	8.40268522759875	0.563618499524608	0.45280595715492	0.999887921832503	1.21318647568838	0.000161703678335463
BSU30450	-0.27360856156202	5.81284745154401	0.561190234489473	0.453781076176058	0.999887921832503	-1.20882764683823	0.000161703678335463
BSU38210	-0.285925491367825	4.30747605481975	0.56007792399793	0.454228847511262	0.999887921832503	-1.21919212672636	0.000161703678335463
BSU25600	-0.353192320670773	1.43085981099476	0.559279228513607	0.45455079818296	0.999887921832503	-1.27738403147955	0.000161703678335463
BSU28630	-0.227219511091396	9.27045324450337	0.558985075861898	0.454669460165965	0.999887921832503	-1.17057673526584	0.000161703678335463
BSU24140	0.596444895466127	0.212758663565116	0.55890066716224	0.454703519853773	0.999887921832503	1.51198611974401	0.000161703678335463
BSU25700	0.316193317083795	3.98492772360908	0.558127440012225	0.45501571084061	0.999887921832503	1.2450410562101	0.000161703678335463
BSU32060	-0.328106155548463	4.81081729843161	0.557623386558483	0.455219404241576	0.999887921832503	-1.25536435937539	0.000161703678335463
BSU20710	0.394857599035554	0.936138166751002	0.556944483819463	0.455493982866324	0.999887921832503	1.31481297541269	0.000161703678335463
BSU27650	-0.225491550007469	10.3089914148135	0.556655070047071	0.455611113961438	0.999887921832503	-1.16917553810479	0.000161703678335463
BSU21090	0.578673356309184	0.507514093070585	0.556621195440266	0.455624826738543	0.999887921832503	1.49347527787622	0.000161703678335463
BSU06130	0.34510006460151	3.00183356566816	0.556498476642147	0.455674509965525	0.999887921832503	1.27023908262656	0.000161703678335463
BSU09140	-0.424425172423749	0.408659889343901	0.555584173048936	0.456044938277173	0.999887921832503	-1.34203767459507	0.000161703678335463
BSU02830	0.398251560965472	2.33624238682324	0.555210955009738	0.456196283134311	0.999887921832503	1.31790973400463	0.000161703678335463
BSU40220	0.519121145994615	7.23561963066581	0.553787919622891	0.456774069540069	0.999887921832503	1.43308198408766	0.000161703678335463
BSU15170	-0.329250681337207	5.14629809467014	0.552665697133602	0.457230532804748	0.999887921832503	-1.2563606662295	0.000161703678335463
BSU15070	0.298487388253804	11.6011478358801	0.552262223840444	0.457394821192824	0.999887921832503	1.2298542809587	0.000161703678335463
BSU34740	0.322368521354148	6.49056201555404	0.550135017684674	0.458262531233676	0.999887921832503	1.25038165870811	0.000161703678335463
BSU08960	0.267434958594626	5.15948423985334	0.549643695436096	0.458463316526823	0.999887921832503	1.20366586491157	0.000161703678335463
BSU13490	-0.265213485102613	8.12751893399315	0.549292683354885	0.45860684741082	0.999887921832503	-1.20181387669706	0.000161703678335463
BSU18230	-0.780084844704087	-0.683511423150801	0.549123913834054	0.458675883546383	0.999887921832503	-1.71723186008398	0.000161703678335463
BSU33980	-0.375425287718045	5.11293411156732	0.548896829854364	0.458768799481887	0.999887921832503	-1.29722190242316	0.000161703678335463
BSU29730	-0.264036678041283	6.13197444409236	0.548592199763242	0.458893491719628	0.999887921832503	-1.20083395623612	0.000161703678335463
BSU06730	-0.299174895525878	6.88871046525404	0.548573534014579	0.458901133791251	0.999887921832503	-1.23044049997013	0.000161703678335463
BSU24690	0.446975062291304	0.25061815437761	0.548305671541037	0.459010823376697	0.999887921832503	1.36317904384412	0.000161703678335463
BSU10550	0.373086500753563	2.16800705323548	0.547717563585349	0.459251798965257	0.999887921832503	1.2951206490511	0.000161703678335463
BSU23940	0.349002706394185	1.40978464449526	0.547327424134033	0.459411768014217	0.999887921832503	1.27367986465789	0.000161703678335463
BSU40810	0.343397304614372	1.77562979732783	0.54704210916621	0.459528811693474	0.999887921832503	1.26874075046226	0.000161703678335463
BSU11079	0.366076378380811	4.9028485909916	0.546982893327773	0.459553109499889	0.999887921832503	1.2888428619008	0.000161703678335463
BSU29920	-0.283182751816308	6.83490460236166	0.545322584383072	0.460235207126941	0.999887921832503	-1.21687649537036	0.000161703678335463
BSU00890	0.245869521042467	7.98494349688246	0.545256069531519	0.460262566561706	0.999887921832503	1.18580724882358	0.000161703678335463
BSU23470	-0.301235844955428	4.03226250418403	0.545200621951615	0.460285375686294	0.999887921832503	-1.23219949112136	0.000161703678335463
BSU26210	0.624416731554196	2.27920286177416	0.544102502108064	0.460737471957703	0.999887921832503	1.54158744965922	0.000161703678335463
BSU34860	0.218253467110746	9.76701423560129	0.542886830072916	0.461238786821127	0.999887921832503	1.16332440807533	0.000161703678335463
BSU13080	-0.323300625322817	2.59386970751869	0.542636317564112	0.461342199969809	0.999887921832503	-1.25118977286671	0.000161703678335463
BSU38680	0.331341416121511	2.08839561356237	0.541988529094112	0.461609781963138	0.999887921832503	1.25818268758099	0.000161703678335463
BSU36270	-0.266349978943873	6.41047158743373	0.541959676062163	0.461621706020979	0.999887921832503	-1.20276098759206	0.000161703678335463
BSU06460	-0.230550957116901	8.73791770291862	0.541197667783933	0.461936797532528	0.999887921832503	-1.17328293383445	0.000161703678335463
BSU19970	0.390932997655796	0.896271700625552	0.540579251294903	0.462192765051016	0.999887921832503	1.3112411155044	0.000161703678335463
BSU18200	-0.35785889347626	1.53726715880051	0.540556565325461	0.462202159243382	0.999887921832503	-1.2815225753968	0.000161703678335463
BSU12250	-0.309390213447641	4.47532589165784	0.540233345642999	0.462336036546579	0.999887921832503	-1.2391838211396	0.000161703678335463
BSU27760	-0.381074349327063	3.58514271233024	0.539992930567294	0.462435656267037	0.999887921832503	-1.30231130248707	0.000161703678335463
BSU02970	0.477050526584043	6.49716541239518	0.537992473485126	0.463265903345292	0.999887921832503	1.39189513842909	0.000161703678335463
BSU38080	-0.578902891667837	-0.276850302070992	0.537615722409861	0.463422531505412	0.999887921832503	-1.49371291136476	0.000161703678335463
BSU31360	-0.283754773929021	6.98915994587	0.537387483264951	0.463517459286413	0.999887921832503	-1.21735907710708	0.000161703678335463
BSU21480	0.243635718606115	10.017682627598	0.537306756664975	0.463551042002688	0.999887921832503	1.18397262028545	0.000161703678335463
BSU16010	0.335954165201481	6.83581342332632	0.537239904106514	0.46357885597613	0.999887921832503	1.26221193067217	0.000161703678335463
BSU27280	-0.310357237405591	6.43732613717446	0.536251171579707	0.4639905285364	0.999887921832503	-1.2400147120141	0.000161703678335463
BSU05030	0.469034042407187	5.67421544132737	0.53572145187438	0.464211324645428	0.999887921832503	1.38418237738519	0.000161703678335463
BSU25410	0.569960883502956	12.1517528516202	0.535366435715332	0.464359395215857	0.999887921832503	1.48448332056026	0.000161703678335463
BSU28860	-0.229466197042613	9.82537843118208	0.534312256384823	0.464799518227579	0.999887921832503	-1.17240107586426	0.000161703678335463
BSU08170	0.276205060255113	4.9216291328801	0.53374315778192	0.465037395565316	0.999887921832503	1.2110052002889	0.000161703678335463
BSU00720	0.340559768685478	6.7383958588017	0.533546003214468	0.465119849505019	0.999887921832503	1.26624780545862	0.000161703678335463
BSU16740	-0.417721125243346	0.620325320481159	0.531293281115463	0.466063644231829	0.999887921832503	-1.33581583855876	0.000161703678335463
BSU04650	0.252231025954152	9.59294784166391	0.53107424778301	0.466155573286628	0.999887921832503	1.19104756248267	0.000161703678335463
BSU20420	0.449265446839312	7.3602389522685	0.530876841802154	0.466238450137558	0.999887921832503	1.36534490967589	0.000161703678335463
BSU20929	0.318331381734128	2.71558662757963	0.528818821675381	0.467103875072831	0.999887921832503	1.24688756686343	0.000161703678335463
BSU28830	-0.270447918333303	5.81034274247753	0.52687636368001	0.467923069608111	0.999887921832503	-1.20618225698433	0.000161703678335463
BSU31160	-0.256652915994887	7.22053636617421	0.526648249495157	0.468019423671577	0.999887921832503	-1.19470374809435	0.000161703678335463
BSU24020	0.346981622902655	3.77485712888447	0.52618924011681	0.468213403061469	0.999887921832503	1.27189680517664	0.000161703678335463
BSU39380	0.360604707348663	3.72449493027327	0.525769474592359	0.468390910897198	0.999887921832503	1.28396395981685	0.000161703678335463
BSU30360	0.465931667310666	6.36812561548545	0.525446812869134	0.468527429589981	0.999887921832503	1.38120902616636	0.000161703678335463
BSU17559	0.602664473530881	2.83878581131716	0.52373051096138	0.469254675906052	0.999887921832503	1.51851848807465	0.000161703678335463
BSU03600	-0.366618884269665	6.46727693412971	0.52306780814402	0.4695359681258	0.999887921832503	-1.28932760490074	0.000161703678335463
BSU21570	0.327049446512217	5.18938199447252	0.522713428727819	0.469686500143577	0.999887921832503	1.25444519827582	0.000161703678335463
BSU16220	0.34182595560442	3.72975584889831	0.52246298764539	0.469792928474651	0.999887921832503	1.26735962059757	0.000161703678335463
BSU40360	-0.267676576293095	7.46538825368513	0.521849611206378	0.470053755219866	0.999887921832503	-1.20386746769143	0.000161703678335463
BSU39970	-0.290081522412762	3.99801367805462	0.521166825768507	0.470344371339822	0.999887921832503	-1.22270936741561	0.000161703678335463
BSU23519	0.551142861957732	6.65165739981085	0.52023474476816	0.470741563738456	0.999887921832503	1.46524596247598	0.000161703678335463
BSU04740	0.257175791138514	7.06989099198215	0.518728164072172	0.471384715761109	0.999887921832503	1.19513682236938	0.000161703678335463
BSU17690	-0.276977827999006	5.36712816408292	0.518600841983961	0.471439133938365	0.999887921832503	-1.21165403903055	0.000161703678335463
BSU13500	-0.260544136492179	6.84359935485362	0.517802919923113	0.471780401479491	0.999887921832503	-1.197930438865	0.000161703678335463
BSU06690	-0.214535735679979	10.308790110814	0.516171146556189	0.472479547623972	0.999887921832503	-1.16033045588978	0.000161703678335463
BSU04330	-0.325184589042381	1.65113532232752	0.516006308157613	0.472550267098438	0.999887921832503	-1.25282472400374	0.000161703678335463
BSU37860	-0.385437792828028	1.34610023020396	0.514596745767949	0.473155702058294	0.999887921832503	-1.30625611672459	0.000161703678335463
BSU17800	-0.261247682357492	5.70205361651253	0.5125176196143	0.474051024141082	0.999887921832503	-1.19851476508554	0.000161703678335463
BSU18880	0.260973789529217	4.99497182534291	0.512255528687787	0.474164081765385	0.999887921832503	1.19828725100169	0.000161703678335463
BSU23710	-0.382465815454923	1.34626431643208	0.511288489570169	0.474581610176563	0.999887921832503	-1.30356797571498	0.000161703678335463
BSU40970	0.293368017109578	7.83398708458925	0.511038178724931	0.474689781509767	0.999887921832503	1.22549790432318	0.000161703678335463
BSU35640	0.491952100978486	2.94037412015136	0.510464668106451	0.474937773982084	0.999887921832503	1.40634650692676	0.000161703678335463
BSU26260	-0.497637621072519	-0.467948587353374	0.510291378870769	0.475012747603998	0.999887921832503	-1.41189971614266	0.000161703678335463
BSU04750	0.413461080760227	2.12681852595576	0.509780461923357	0.475233907878044	0.999887921832503	1.33187720895578	0.000161703678335463
BSU17560	0.576380932237171	2.8577678034979	0.509257368959137	0.475460512196704	0.999887921832503	1.49110404907858	0.000161703678335463
BSU12830	-0.338352132270734	6.36863148426947	0.508485870237383	0.475795046870206	0.999887921832503	-1.26431165333968	0.000161703678335463
BSU18130	0.286658994684338	3.75262302065952	0.507632727049892	0.476165429977153	0.999887921832503	1.21981215301013	0.000161703678335463
BSU29960	-0.259183777930944	4.91218109089647	0.507168508219418	0.47636716286016	0.999887921832503	-1.19680140825341	0.000161703678335463
BSU02710	-0.283394290804268	4.26428048661369	0.506584808942972	0.476621015235874	0.999887921832503	-1.21705493619683	0.000161703678335463
BSU36450	-0.356497840135762	5.3335883012873	0.50640102951483	0.476700987010805	0.999887921832503	-1.28031414393096	0.000161703678335463
BSU24590	-0.310773680072102	2.79971213410453	0.50625191072877	0.476765892244035	0.999887921832503	-1.24037270144083	0.000161703678335463
BSU10790	-0.283659393928528	3.44444867833287	0.50591260783016	0.476913630416102	0.999887921832503	-1.21727859726348	0.000161703678335463
BSU09200	-0.27453946412453	4.16040788721782	0.505700826217837	0.477005881502697	0.999887921832503	-1.2096078975855	0.000161703678335463
BSU36790	0.358457084752344	2.67034386331837	0.505160617119668	0.477241325855025	0.999887921832503	1.28205404916879	0.000161703678335463
BSU34990	-0.250635404582564	7.19074240239475	0.50506550389423	0.477282799553849	0.999887921832503	-1.18973099153492	0.000161703678335463
BSU05400	0.32922338947575	6.55405614112911	0.504752639231825	0.477419264273584	0.999887921832503	1.25633689953179	0.000161703678335463
BSU10260	0.24976260137714	6.60288365438481	0.503338908424945	0.47803669722223	0.999887921832503	1.18901144447167	0.000161703678335463
BSU10170	-0.275635332995466	4.56788926226774	0.502014431046629	0.478616333458912	0.999887921832503	-1.21052706288515	0.000161703678335463
BSU34240	-0.404968735610672	3.77941329552845	0.501423430102363	0.478875346208276	0.999887921832503	-1.32406021660948	0.000161703678335463
BSU33530	0.25425453543125	6.31674447206034	0.500417174895716	0.479316876501068	0.999887921832503	1.19271928584807	0.000161703678335463
BSU27680	-0.398485990148161	0.788385233749499	0.500233908862558	0.479397362696663	0.999887921832503	-1.31812390373294	0.000161703678335463
BSU08380	-0.282974178321352	4.29385029998	0.499836996978967	0.479571753051865	0.999887921832503	-1.21670058165993	0.000161703678335463
BSU00960	0.248603479899714	7.03398832870099	0.499149083472638	0.479874246297985	0.999887921832503	1.18805652665732	0.000161703678335463
BSU38370	0.264580296100371	7.21989174644707	0.498866304154753	0.479998682271482	0.999887921832503	1.20128652452706	0.000161703678335463
BSU39540	0.29306034550734	3.23892517646098	0.49881478029794	0.48002136084385	0.999887921832503	1.22523658041849	0.000161703678335463
BSU07790	-0.444455749458492	0.370597770770495	0.498720482075859	0.48006287138791	0.999887921832503	-1.36080066341914	0.000161703678335463
BSU17710	0.332928676195727	4.8159361078381	0.497577906593303	0.480566306646221	0.999887921832503	1.25956770803348	0.000161703678335463
BSU28490	0.250803883219779	6.91722671991703	0.495915526386774	0.481300323375806	0.999887921832503	1.18986993701881	0.000161703678335463
BSU18920	0.340000445421095	2.23425023612638	0.495728317775409	0.481383099800779	0.999887921832503	1.26575698476304	0.000161703678335463
BSU20530	0.482902684937443	1.66834558621697	0.495285422510499	0.481579024111894	0.999887921832503	1.39755269862527	0.000161703678335463
BSU14700	-0.254359578290152	5.69616741089064	0.495258031204276	0.481591145550099	0.999887921832503	-1.19280613109345	0.000161703678335463
BSU18770	-0.314307550703889	2.25774088646287	0.493220385183618	0.482494270528336	0.999887921832503	-1.24341470919318	0.000161703678335463
BSU33160	-0.248137645023826	6.86166132253632	0.492033611446352	0.483021556728731	0.999887921832503	-1.18767297448021	0.000161703678335463
BSU04590	-0.239237124407766	7.34251606090459	0.491139758192922	0.483419324513265	0.999887921832503	-1.18036833522899	0.000161703678335463
BSU31250	-0.37188746614829	0.528049844165145	0.490653782845697	0.483635811779599	0.999887921832503	-1.29404471179487	0.000161703678335463
BSU39650	-0.279302094693683	5.22991921110248	0.490564365740738	0.483675661793382	0.999887921832503	-1.2136076583368	0.000161703678335463
BSU01510	0.374427398129207	7.72428087121042	0.488290686807865	0.48469078225737	0.999887921832503	1.29632494456989	0.000161703678335463
BSU40110	-0.251646335303803	5.37499962958216	0.488254538995013	0.484706949421882	0.999887921832503	-1.19056495648692	0.000161703678335463
BSU28670	-0.279403123790157	3.6361237359088	0.487824490421694	0.484899357660749	0.999887921832503	-1.2136926478702	0.000161703678335463
BSU07400	-0.393154898196169	4.53711441834669	0.487621811356066	0.484990082151808	0.999887921832503	-1.31326211919453	0.000161703678335463
BSU28910	0.524528097802454	2.99089697165453	0.487490949157099	0.48504867442346	0.999887921832503	1.43846298514783	0.000161703678335463
BSU16170	0.234068525548704	8.78017078262215	0.487482791727643	0.485052327220161	0.999887921832503	1.17614711394198	0.000161703678335463
BSU08900	-0.271504551347773	4.55683817073252	0.487352645594195	0.485110611209235	0.999887921832503	-1.20706599110165	0.000161703678335463
BSU34490	0.37160708540268	2.91009945063567	0.487272582302716	0.485146472101451	0.999887921832503	1.29379324495227	0.000161703678335463
BSU03840	-0.360592608483451	6.77820998975885	0.486664964004163	0.485418771359329	0.999887921832503	-1.28395319216235	0.000161703678335463
BSU01190	-0.223056258996053	12.5888850578085	0.485986112167666	0.485723292405671	0.999887921832503	-1.16720361692838	0.000161703678335463
BSU37350	0.421804412887219	0.182970150963317	0.485687224937988	0.485857468206332	0.999887921832503	1.33960197939791	0.000161703678335463
BSU36330	0.317794238612619	7.0331094444597	0.485561872883835	0.485913759233689	0.999887921832503	1.24642341304394	0.000161703678335463
BSU37830	-0.326777674598964	3.78780811621601	0.485421941906494	0.485976609874368	0.999887921832503	-1.25420891073564	0.000161703678335463
BSU23230	0.314498044252458	4.33287532441541	0.485125565691812	0.486109773055546	0.999887921832503	1.24357890059326	0.000161703678335463
BSU37150	-0.215466497303903	9.55066776983991	0.484848672715472	0.486234236923851	0.999887921832503	-1.16107929017869	0.000161703678335463
BSU02470	0.321417728427351	2.58003528721338	0.483955744495215	0.486635969471317	0.999887921832503	1.24955787936569	0.000161703678335463
BSU10200	-0.252220537680604	6.12886422710363	0.483689521059137	0.486755851067286	0.999887921832503	-1.19103890369693	0.000161703678335463
BSU08060	0.489933599657838	-0.0923607690910271	0.482270473067021	0.487395681609565	0.999887921832503	1.40438023735523	0.000161703678335463
BSU05370	0.332439246495185	3.64085261680549	0.481703892636219	0.487651535326534	0.999887921832503	1.25914047617034	0.000161703678335463
BSU00690	-0.211495208240764	11.755555986675	0.481125629906501	0.487912894475138	0.999887921832503	-1.15788759624556	0.000161703678335463
BSU30530	0.225296801711794	8.25997520622005	0.480681672718546	0.488113709052509	0.999887921832503	1.16901772264869	0.000161703678335463
BSU14940	-0.256908037975455	5.26337323371356	0.480329989276424	0.488272883060103	0.999887921832503	-1.19491503469956	0.000161703678335463
BSU33670	-0.304037855537522	4.53757938617663	0.480214229343057	0.488325295561652	0.999887921832503	-1.23459500157358	0.000161703678335463
BSU25580	0.249836106130325	5.25668014922057	0.479508241034637	0.488645147685443	0.999887921832503	1.18907202568721	0.000161703678335463
BSU30690	0.324978447813219	7.05810306366554	0.479159409266321	0.488803316569049	0.999887921832503	1.25264572541341	0.000161703678335463
BSU01540	0.268157024838862	8.8677267663369	0.478610584362968	0.489052339722818	0.999887921832503	1.2042684482713	0.000161703678335463
BSU14180	0.204130860809975	9.34092591221179	0.475453876042593	0.490488772330299	0.999887921832503	1.15199212997992	0.000161703678335463
BSU04310	-0.26918461592458	4.28486747703096	0.474025024234951	0.491141273662196	0.999887921832503	-1.20512652035753	0.000161703678335463
BSU35900	0.338570992731389	2.11257671297542	0.473999234097496	0.491153064334502	0.999887921832503	1.26450346714143	0.000161703678335463
BSU15130	0.365106952908994	8.63579749523806	0.473836978049334	0.491227255006106	0.999887921832503	1.28797710900387	0.000161703678335463
BSU24480	0.390205348001479	0.248809501992183	0.473519713360054	0.491372376620735	0.999887921832503	1.31057993379735	0.000161703678335463
BSU16140	0.249994542285892	8.68762522102634	0.47292257890048	0.491645709258421	0.999887921832503	1.18920261624173	0.000161703678335463
BSU11740	-0.821863282753972	-1.60253168618299	0.472155907497506	0.491997018719689	0.999887921832503	-1.76768753897325	0.000161703678335463
BSU24260	-0.236101361987425	8.20224350027688	0.472026067569644	0.492056556442877	0.999887921832503	-1.17780553786327	0.000161703678335463
BSU10270	-0.315711542630979	3.37557942422249	0.470941018571655	0.492554574277997	0.999887921832503	-1.24462535586172	0.000161703678335463
BSU12690	-0.329867085192719	2.98410696171474	0.470752123081799	0.492641360127286	0.999887921832503	-1.25689757181258	0.000161703678335463
BSU04850	0.279197573521906	3.71439683716229	0.4693682533069	0.493277945191708	0.999887921832503	1.21351973739989	0.000161703678335463
BSU39200	0.289973588429019	7.9848999296138	0.468176660736958	0.493827187880996	0.999887921832503	1.22261789489184	0.000161703678335463
BSU06040	0.350996658693377	3.93154400016574	0.467261791233341	0.494249577015686	0.999887921832503	1.27544143773073	0.000161703678335463
BSU38460	0.269856652849434	4.15914236415575	0.46693038011964	0.494402737031759	0.999887921832503	1.20568802376518	0.000161703678335463
BSU33100	-0.24749050172468	5.64775437285276	0.465774975876064	0.494937325645592	0.999887921832503	-1.18714034476397	0.000161703678335463
BSU18210	0.404280154130723	1.00177506077336	0.465562044641553	0.495035951862349	0.999887921832503	1.32342840893369	0.000161703678335463
BSU33050	0.430425000968812	0.593287208532467	0.465534028347776	0.495048931005646	0.999887921832503	1.34763051447513	0.000161703678335463
BSU16700	0.264163609601592	7.38257801337518	0.465274976560437	0.495168969370485	0.999887921832503	1.20093961296115	0.000161703678335463
BSU40400	0.247425177451328	7.16671588879521	0.464962708241188	0.4953137320989	0.999887921832503	1.18708659305447	0.000161703678335463
BSU08620	-0.276470617263657	6.39674487878613	0.464822670612719	0.495378674492524	0.999887921832503	-1.211228130644	0.000161703678335463
BSU03830	-0.262302545496385	6.10615459368924	0.464294257287172	0.49562385507586	0.999887921832503	-1.19939141006258	0.000161703678335463
BSU12820	0.291342725635661	4.04801038222539	0.463776845052607	0.495864129262596	0.999887921832503	1.2237787266305	0.000161703678335463
BSU26510	0.340087568085357	1.31287466232561	0.46345681426933	0.496012842325126	0.999887921832503	1.2658334246533	0.000161703678335463
BSU14080	0.428729463080798	6.54551259203644	0.461863610915099	0.496754297729009	0.999887921832503	1.34604763219556	0.000161703678335463
BSU24540	-0.259054577324345	6.70474317740618	0.460597527424653	0.497344850300838	0.999887921832503	-1.19669423345907	0.000161703678335463
BSU31820	0.279167912938935	4.4035092053152	0.460498645861091	0.497391022563144	0.999887921832503	1.2134947887227	0.000161703678335463
BSU01390	0.228139572769156	10.6051297187698	0.460368345970437	0.497451876516893	0.999887921832503	1.17132349480986	0.000161703678335463
BSU28220	0.231861487008378	10.9455952287973	0.460314690199993	0.497476939025437	0.999887921832503	1.1743492166623	0.000161703678335463
BSU31910	0.240160832783831	11.5267230470112	0.458327567930155	0.498406625426298	0.999887921832503	1.18112432676412	0.000161703678335463
BSU08770	0.378552379115536	0.61954656061819	0.458043366037572	0.498539831084788	0.999887921832503	1.30003672527265	0.000161703678335463
BSU15690	0.242810868102106	7.08567351926265	0.45798424683349	0.498567547874413	0.999887921832503	1.18329588594037	0.000161703678335463
BSU06048	0.331801299183449	2.83181565256049	0.457843302465557	0.49863363718587	0.999887921832503	1.25858381818872	0.000161703678335463
BSU37640	-0.250940347692969	6.72271595285073	0.457785479145116	0.498660755035062	0.999887921832503	-1.18998249209752	0.000161703678335463
BSU08779	-0.452811077171967	0.0889700644274714	0.457420927851818	0.498831778979963	0.999887921832503	-1.3687045676784	0.000161703678335463
BSU18310	-0.280553375600436	6.0141947661939	0.456464219662507	0.499281077520764	0.999887921832503	-1.21466070335355	0.000161703678335463
BSU10120	-0.264875168243892	6.85520034763838	0.455831831560918	0.49957844235387	0.999887921832503	-1.20153208032713	0.000161703678335463
BSU38810	-0.268909972721231	4.47951238853704	0.455507341069943	0.499731142564142	0.999887921832503	-1.20489712447233	0.000161703678335463
BSU09360	0.375150765754075	1.44807310636292	0.453983240178211	0.500449421617977	0.999887921832503	1.29697508517155	0.000161703678335463
BSU01570	-0.564410227397865	-0.317618821836603	0.453959306994749	0.500460714836715	0.999887921832503	-1.4787828603928	0.000161703678335463
BSU01889	0.332886410373375	5.92139013370516	0.4533770345503	0.50073560195449	0.999887921832503	1.25953080772977	0.000161703678335463
BSU32320	0.489933521386855	-0.000565714704394102	0.45285031846856	0.500984482356331	0.999887921832503	1.40438016116295	0.000161703678335463
BSU39320	0.29092795840301	6.9620314116972	0.452801422392568	0.501007597072758	0.999887921832503	1.22342694725602	0.000161703678335463
BSU05260	-0.252978467704702	4.50506473375093	0.451979099280364	0.501396607017254	0.999887921832503	-1.19166478878503	0.000161703678335463
BSU38290	-0.254285104162803	5.81137081381034	0.450534656585084	0.50208116378741	0.999887921832503	-1.19274455820356	0.000161703678335463
BSU32849	-0.798291197711529	-1.81365467453202	0.450338784377679	0.502174114966252	0.999887921832503	-1.7390400976068	0.000161703678335463
BSU34940	0.33902538110956	5.98700282513605	0.450328576253817	0.502178960036366	0.999887921832503	1.26490179537882	0.000161703678335463
BSU25830	0.505646910918027	6.92713551754691	0.450176621464493	0.502251091581776	0.999887921832503	1.41975984015988	0.000161703678335463
BSU20630	0.334101661055526	2.85687880433599	0.44993000423606	0.502368196104252	0.999887921832503	1.26059221743784	0.000161703678335463
BSU09220	0.321440436062545	2.41904385653764	0.449008251151941	0.502806296684852	0.999887921832503	1.24957754722825	0.000161703678335463
BSU23160	0.254805832616505	7.42066924673654	0.447581883314745	0.503485521859134	0.999887921832503	1.19317514686921	0.000161703678335463
BSU17740	-0.34574174063886	1.01693778959769	0.446963634685391	0.503780413860985	0.999887921832503	-1.27080418006519	0.000161703678335463
BSU11570	-0.262323296803301	4.54449153471092	0.446377003972692	0.504060497744294	0.999887921832503	-1.19940866188473	0.000161703678335463
BSU11300	0.22838854287707	7.96712374916756	0.445802150274588	0.504335217105015	0.999887921832503	1.17152565097824	0.000161703678335463
BSU21010	0.349803709026791	3.79561605067887	0.445301658912161	0.504574607740101	0.999887921832503	1.27438722426474	0.000161703678335463
BSU07710	-0.19322360730824	10.2321791534552	0.445295503805141	0.504577553007024	0.999887921832503	-1.14331552732853	0.000161703678335463
BSU12700	-0.286548265486277	3.15064913009791	0.444251393343629	0.505077594290229	0.999887921832503	-1.21971853403008	0.000161703678335463
BSU33340	-0.449107497305311	0.179478266677922	0.444073428647958	0.505162909091215	0.999887921832503	-1.36519543679263	0.000161703678335463
BSU02930	-0.207572546721772	8.30870140103865	0.443337711182465	0.505515868125177	0.999887921832503	-1.15474359715218	0.000161703678335463
BSU26980	-0.69900152664336	-1.33134147965193	0.443090387453373	0.505634616148862	0.999887921832503	-1.62338087979669	0.000161703678335463
BSU31590	0.692535090943445	-1.3972525355667	0.441861817597777	0.506225201524358	0.999887921832503	1.616120858093	0.000161703678335463
BSU38220	0.273761833216453	4.47727716037276	0.441634018512726	0.506334836834338	0.999887921832503	1.20895607928616	0.000161703678335463
BSU30150	-0.322040976077164	1.85766831397734	0.440950596681311	0.506663999349669	0.999887921832503	-1.25009780792442	0.000161703678335463
BSU16430	0.268688420593824	5.74054567173476	0.44015161533504	0.507049286177262	0.999887921832503	1.20471210475756	0.000161703678335463
BSU16940	0.19773880337651	9.2050508759319	0.439744038313336	0.507246023033796	0.999887921832503	1.14689936193313	0.000161703678335463
BSU20950	-0.394067140583795	1.07792885933241	0.438964297982192	0.507622768644411	0.999887921832503	-1.3140927813788	0.000161703678335463
BSU26610	0.29648462928347	6.42814797145218	0.438945412520923	0.50763189946687	0.999887921832503	1.22814817345344	0.000161703678335463
BSU05409	0.571179745493784	-0.704388704048575	0.437570626417741	0.508297347161423	0.999887921832503	1.48573801735174	0.000161703678335463
BSU28650	-0.24991241026955	6.64719125191151	0.437275911983711	0.508440195529605	0.999887921832503	-1.18913491736858	0.000161703678335463
BSU12380	-0.287607873627471	1.51160318090233	0.437122428223274	0.508514616656386	0.999887921832503	-1.22061470292773	0.000161703678335463
BSU09320	-0.246062548716717	5.66460872586179	0.436967552270271	0.508589731864163	0.999887921832503	-1.18596591640206	0.000161703678335463
BSU07560	-0.271577637765734	5.1262732446356	0.436197793789596	0.50896335058969	0.999887921832503	-1.20712714218464	0.000161703678335463
BSU03640	-0.327916197926672	2.12868419501834	0.434901511183461	0.509593600338152	0.999887921832503	-1.2551990782017	0.000161703678335463
BSU20210	-0.757315473357252	-1.74922263387477	0.433162514209032	0.510441216934067	0.999887921832503	-1.69034235467862	0.000161703678335463
BSU04570	-0.23435855485563	7.35387474565677	0.433116473618909	0.510463691018552	0.999887921832503	-1.17638358208862	0.000161703678335463
BSU01810	0.36056853286721	1.34253499933702	0.433064055236698	0.510489280419121	0.999887921832503	1.28393176580021	0.000161703678335463
BSU29900	0.254280214731378	8.10041166295376	0.432643753215274	0.510694542090668	0.999887921832503	1.19274051588507	0.000161703678335463
BSU30720	-0.35699519899477	1.42338116753666	0.431861749964469	0.511076827135518	0.999887921832503	-1.28075559922005	0.000161703678335463
BSU32719	-0.363091665927708	3.34176813243379	0.431335705658956	0.511334264669027	0.999887921832503	-1.28617920206203	0.000161703678335463
BSU14410	0.247630933821144	6.90672455921752	0.431002756173029	0.511497320876167	0.999887921832503	1.18725590676208	0.000161703678335463
BSU19660	0.559063695600009	0.462028749483226	0.430620304133331	0.511684731353789	0.999887921832503	1.47331273176466	0.000161703678335463
BSU17910	0.234144099016773	7.86647451989674	0.430386326130225	0.511799444778134	0.999887921832503	1.17620872630076	0.000161703678335463
BSU22380	0.261872075537084	9.43822724629857	0.43004334464797	0.511967680452999	0.999887921832503	1.19903359019237	0.000161703678335463
BSU15190	-0.211843489470635	8.12399589501794	0.429327572535826	0.512319082712725	0.999887921832503	-1.15816715580968	0.000161703678335463
BSU06590	0.436008607851752	1.40877636972073	0.429012425186077	0.512473934412289	0.999887921832503	1.35285630285438	0.000161703678335463
BSU16320	0.244203438379369	4.65649581235785	0.428944316322799	0.51250741125802	0.999887921832503	1.18443862101236	0.000161703678335463
BSU22980	0.259395726173676	5.55484570620718	0.428792090420067	0.512582247014823	0.999887921832503	1.19697724485218	0.000161703678335463
BSU33200	-0.259428713736346	6.04518396516465	0.428429455543906	0.512760598389262	0.999887921832503	-1.19700461433234	0.000161703678335463
BSU11055	-0.366779554818151	0.661165014948651	0.428139500261613	0.512903282015783	0.999887921832503	-1.28947120316882	0.000161703678335463
BSU36770	0.337553350869556	9.36599015534765	0.42752025530956	0.513208236445529	0.999887921832503	1.26361183177147	0.000161703678335463
BSU19400	-0.299445390376315	1.53901962036956	0.427453781909287	0.513240990786719	0.999887921832503	-1.230671220263	0.000161703678335463
BSU32900	-0.366601246933567	0.73428605210729	0.426869120748548	0.513529235524272	0.999887921832503	-1.28931184261927	0.000161703678335463
BSU32360	-0.316225377522511	4.46252063772773	0.426381701032311	0.513769754469979	0.999887921832503	-1.24506872457027	0.000161703678335463
BSU13460	0.294251949937178	7.04082455839114	0.425460599027716	0.514224811337364	0.999887921832503	1.22624899150272	0.000161703678335463
BSU32790	-0.246108381165708	6.55844391442869	0.424960903923761	0.514471972212994	0.999887921832503	-1.18600359351624	0.000161703678335463
BSU10290	-0.282987307895925	3.41913197708711	0.424829159353767	0.51453717064956	0.999887921832503	-1.21671165457088	0.000161703678335463
BSU27130	0.282805752097472	2.86792276043808	0.424601547519605	0.514649846322843	0.999887921832503	1.21655854726087	0.000161703678335463
BSU37370	-0.248460281139538	6.11139198183642	0.424150026801797	0.514873491964431	0.999887921832503	-1.1879386086124	0.000161703678335463
BSU29030	0.26255550271922	3.34052627498661	0.423578382670809	0.515156880015424	0.999887921832503	1.19960172569495	0.000161703678335463
BSU22050	-0.27437967123935	2.81870180050262	0.423240329283435	0.515324595426449	0.999887921832503	-1.2094739288488	0.000161703678335463
BSU09090	-0.235586696184033	6.28646160839356	0.422797326069364	0.515544523030505	0.999887921832503	-1.1773854434527	0.000161703678335463
BSU39940	-0.238644833197981	6.32296789018399	0.422573265010783	0.515655819897419	0.999887921832503	-1.17988384039216	0.000161703678335463
BSU35180	-0.336942887063882	4.23778074583432	0.422437457187387	0.515723299555141	0.999887921832503	-1.26307725856954	0.000161703678335463
BSU39240	0.31763862030838	6.00947482531824	0.422310387820449	0.515786451256219	0.999887921832503	1.24628897310233	0.000161703678335463
BSU23530	-0.368832529851849	0.583404924528588	0.422227828127685	0.515827489513275	0.999887921832503	-1.29130744474706	0.000161703678335463
BSU07930	0.294043575915456	3.15513975702181	0.42201041104823	0.515935589144963	0.999887921832503	1.22607189241048	0.000161703678335463
BSU01590	-0.259830897338593	6.28971876936509	0.421483151776926	0.516197906654782	0.999887921832503	-1.19733835273373	0.000161703678335463
BSU27580	-0.231650805819894	7.10313126086099	0.420494903253044	0.516690200432032	0.999887921832503	-1.17417773536011	0.000161703678335463
BSU06780	0.39569249233549	6.694914658232	0.420184493326204	0.51684500004387	0.999887921832503	1.31557408306463	0.000161703678335463
BSU36440	0.261291337910066	4.37074562583149	0.419248880706676	0.517312076297782	0.999887921832503	1.19855103235928	0.000161703678335463
BSU14050	-0.324120597185366	3.92585436222175	0.419106895535451	0.517383022728779	0.999887921832503	-1.25190110269524	0.000161703678335463
BSU17610	0.274611744942928	3.80588837813392	0.417305850709136	0.518284442835486	0.999887921832503	1.20966850196587	0.000161703678335463
BSU19230	0.264763979478244	6.30904903613666	0.417248380632358	0.518313251888663	0.999887921832503	1.20143948160247	0.000161703678335463
BSU13050	0.845382785467324	-1.82572853514403	0.416907401356641	0.518484238523133	0.999887921832503	1.79674140593923	0.000161703678335463
BSU31920	0.261763774781169	6.18180477894719	0.415680261977375	0.519100417776119	0.999887921832503	1.19894358408118	0.000161703678335463
BSU09550	-0.210729879292501	8.14696057698264	0.415447946676096	0.519217214396046	0.999887921832503	-1.15727351644087	0.000161703678335463
BSU07980	0.256547571030245	3.60243820225564	0.414982462499635	0.519451375927935	0.999887921832503	1.194616514531	0.000161703678335463
BSU13750	0.231549167723224	7.63762313076517	0.414865227174474	0.519510380381763	0.999887921832503	1.1740950172644	0.000161703678335463
BSU22420	0.211300659792093	8.34457584018588	0.414444216854839	0.519722371853123	0.999887921832503	1.15773146481009	0.000161703678335463
BSU03520	-0.332224153798271	6.36685699462842	0.41443199819355	0.519728526593803	0.999887921832503	-1.25895276378148	0.000161703678335463
BSU15260	0.23727816780283	7.02958067295604	0.414287961228823	0.51980109005686	0.999887921832503	1.17876666535065	0.000161703678335463
BSU27920	-0.206499196797493	8.64397816664136	0.413912313856315	0.519990419015634	0.999887921832503	-1.15388479957878	0.000161703678335463
BSU23180	-0.408108876797965	1.23216410127453	0.413286955369832	0.520305873759145	0.999887921832503	-1.32694527825445	0.000161703678335463
BSU10990	-0.241425752837267	5.57635640038131	0.412757621476004	0.520573153723089	0.999887921832503	-1.18216036207258	0.000161703678335463
BSU38440	-0.49354252728245	0.142616751436691	0.412035092124496	0.52093837618066	0.999887921832503	-1.40789771749454	0.000161703678335463
BSU11490	0.298568409136332	8.21509061423864	0.410984568167294	0.521470200034966	0.999887921832503	1.22992335077209	0.000161703678335463
BSU32660	0.260956731091988	5.94641362991689	0.410636563732922	0.52164658748149	0.999887921832503	1.1982730825278	0.000161703678335463
BSU12500	0.306739563533502	2.04641806749813	0.410594050207146	0.521668142859399	0.999887921832503	1.23690917069584	0.000161703678335463
BSU12350	-0.489827426257689	0.223084993997405	0.410399353234254	0.521766879013513	0.999887921832503	-1.4042768874898	0.000161703678335463
BSU19440	-0.235301911694166	6.59766647516223	0.410374992692619	0.521779235234723	0.999887921832503	-1.17715305336903	0.000161703678335463
BSU08220	0.249864424786409	5.56832780960139	0.410357644160285	0.521788035120557	0.999887921832503	1.18909536620706	0.000161703678335463
BSU18530	-0.307008390753037	2.47682201897792	0.410248980031314	0.521843159984007	0.999887921832503	-1.23713967390376	0.000161703678335463
BSU11020	0.250826480225774	6.71822874812928	0.410059455583962	0.521939329595339	0.999887921832503	1.18988857415826	0.000161703678335463
BSU33239	0.637506068773522	-1.21342011716283	0.40986254836434	0.522039278614467	0.999887921832503	1.55563766287093	0.000161703678335463
BSU02490	0.346862432062917	1.78909344371007	0.409222643602007	0.522364324645881	0.999887921832503	1.27179172948021	0.000161703678335463
BSU31280	0.357550213296968	4.63623448750159	0.408423148183402	0.52277093997311	0.999887921832503	1.28124840913797	0.000161703678335463
BSU20620	0.418918802935443	1.83270015617202	0.408130994638814	0.522919666179303	0.999887921832503	1.33692524910738	0.000161703678335463
BSU16720	0.294055519471465	1.39982359740909	0.407881241750434	0.523046866981867	0.999887921832503	1.22608204266297	0.000161703678335463
BSU27140	-0.251921871338112	4.30876114888098	0.407784112416532	0.523096350404003	0.999887921832503	-1.19079236066135	0.000161703678335463
BSU36020	0.24570028779539	4.6503279910345	0.406992387801614	0.52350001140919	0.999887921832503	1.18566815758408	0.000161703678335463
BSU05780	-0.247452988616828	4.57537054289905	0.406491502368546	0.523755673374426	0.999887921832503	-1.18710947701746	0.000161703678335463
BSU10020	0.190424591947778	9.05390701886529	0.406285853559034	0.523860704807231	0.999887921832503	1.14109949741332	0.000161703678335463
BSU25180	0.265378983861425	6.40021189743731	0.405841306635281	0.524087876958623	0.999887921832503	1.20195175068154	0.000161703678335463
BSU00190	0.215252094650601	8.87182466294797	0.405521134609842	0.524251599489891	0.999887921832503	1.16090675199378	0.000161703678335463
BSU27020	0.237113621984823	6.69144347927695	0.404968389275588	0.524534464153715	0.999887921832503	1.17863222941024	0.000161703678335463
BSU40540	0.249192246192608	5.1056238324547	0.404780615504675	0.524630618164192	0.999887921832503	1.18854147348779	0.000161703678335463
BSU12450	0.290983144034086	3.58438590903776	0.404345798690716	0.524853396748681	0.999887921832503	1.22347374639067	0.000161703678335463
BSU11920	0.416422791054213	7.53029679420994	0.403914483883227	0.525074547331356	0.999887921832503	1.33461422965147	0.000161703678335463
BSU24790	0.301312314514902	7.74263253585664	0.403010608032901	0.525538535117006	0.999887921832503	1.23226480516684	0.000161703678335463
BSU20070	-0.500114027996034	-0.596431036516945	0.400698588264012	0.526728697212141	0.999887921832503	-1.41432534366223	0.000161703678335463
BSU17150	-0.282365921114858	4.30583556507842	0.400018632842949	0.527079634248176	0.999887921832503	-1.21618771449991	0.000161703678335463
BSU40420	-0.180517514848279	11.4103869496997	0.39993280725264	0.527123960032331	0.999887921832503	-1.13329033945426	0.000161703678335463
BSU32290	-0.277067474080951	6.95134205606865	0.399555443460486	0.527318933686098	0.999887921832503	-1.21172933104236	0.000161703678335463
BSU20960	0.370109911032238	6.58289037529153	0.399268001965424	0.527467533402631	0.999887921832503	1.29245129167084	0.000161703678335463
BSU39810	0.498521500968991	3.48762432682704	0.398891557160436	0.527662258735559	0.999887921832503	1.41276499404366	0.000161703678335463
BSU24920	0.287012174089677	2.29021766126476	0.39881364840251	0.527702575009699	0.999887921832503	1.22011080605565	0.000161703678335463
BSU00180	0.237648961474011	5.22229936754034	0.398630367752332	0.527797440924392	0.999887921832503	1.17906966451513	0.000161703678335463
BSU07440	-0.251633783383599	3.93143765324565	0.397153877847545	0.528562785391131	0.999887921832503	-1.19055459822623	0.000161703678335463
BSU10880	-0.244930185262885	4.39606821288707	0.396859327650204	0.528715704458415	0.999887921832503	-1.1850354234523	0.000161703678335463
BSU21490	0.435418255988581	8.571320726495	0.395307800357159	0.529522508185782	0.999887921832503	1.35230282631758	0.000161703678335463
BSU39070	-0.295414103603054	2.42400906962875	0.395133774856132	0.529613140270308	0.999887921832503	-1.22723718641601	0.000161703678335463
BSU15890	-0.195885254302926	8.63536603868893	0.395049088635474	0.529657254733455	0.999887921832503	-1.14542679208495	0.000161703678335463
BSU29000	-0.227510020532244	5.48612206782208	0.394354325937961	0.530019417437925	0.999887921832503	-1.17081247312039	0.000161703678335463
BSU29200	-0.186643528388471	9.06826331110302	0.394096742803356	0.530153802233507	0.999887921832503	-1.13811278112429	0.000161703678335463
BSU33070	0.314241324039001	1.39606919648585	0.391712417421917	0.53140065321913	0.999887921832503	1.24335763176733	0.000161703678335463
BSU14740	0.285487812284034	2.19248818928251	0.391702664315556	0.531405764312894	0.999887921832503	1.2188223091675	0.000161703678335463
BSU21220	0.36278294287344	1.2663447148547	0.391483827643123	0.531520468477031	0.999887921832503	1.28590400135888	0.000161703678335463
BSU05020	0.474586068528331	3.3834168971999	0.390795016836851	0.531881802978549	0.999887921832503	1.38951948805899	0.000161703678335463
BSU26900	0.274751163125801	3.80327516040801	0.390634027936651	0.531966317949191	0.999887921832503	1.20978540673704	0.000161703678335463
BSU01400	0.293328873113724	9.75839667470212	0.390411860835684	0.532082989658922	0.999887921832503	1.22546465389066	0.000161703678335463
BSU02660	-0.249684929158313	4.35506197833296	0.38981985725902	0.532394107597146	0.999887921832503	-1.18894743186438	0.000161703678335463
BSU22460	-0.224711209753808	7.0627257626248	0.389700339792071	0.532456957907911	0.999887921832503	-1.16854331298962	0.000161703678335463
BSU07800	-0.337498120746691	2.53764127658393	0.388797381111036	0.532932227521094	0.999887921832503	-1.26356345834611	0.000161703678335463
BSU09930	-0.227376827640967	6.98783576323033	0.388708685703648	0.53297895341898	0.999887921832503	-1.17070438603636	0.000161703678335463
BSU19920	0.432692699156717	0.467920649564856	0.38759022364826	0.533568809953464	0.999887921832503	1.34975045129316	0.000161703678335463
BSU34640	0.24470654025678	6.71121309631716	0.387440323638373	0.533647954217544	0.999887921832503	1.18485173479604	0.000161703678335463
BSU34710	-0.225425240243311	5.78559083189472	0.387080436051917	0.533838054556598	0.999887921832503	-1.16912180119551	0.000161703678335463
BSU13680	-0.286956140711763	2.00781873433981	0.386614801341029	0.53408419477523	0.999887921832503	-1.22006341863121	0.000161703678335463
BSU07090	-0.294221238492744	2.06597635048524	0.386408460032438	0.534193335047692	0.999887921832503	-1.22622288794247	0.000161703678335463
BSU20928	0.290861411444753	4.77854079487694	0.386128997582823	0.534341215773254	0.999887921832503	1.22337051574278	0.000161703678335463
BSU37170	-0.260596305506833	3.37775246182975	0.385736328222611	0.53454912660606	0.999887921832503	-1.19797375777773	0.000161703678335463
BSU05110	-0.30849366875932	4.30966888660864	0.385575713101108	0.534634211468445	0.999887921832503	-1.23841398516644	0.000161703678335463
BSU13120	-0.21896880989739	6.67155403391299	0.384918144311406	0.534982810687058	0.999887921832503	-1.16390137136034	0.000161703678335463
BSU32180	-0.217955642695319	6.69316281851934	0.38471303287208	0.535091631503865	0.999887921832503	-1.16308428064519	0.000161703678335463
BSU09710	-0.228056735268244	5.51555966396576	0.384592729882971	0.535155476325617	0.999887921832503	-1.17125624100866	0.000161703678335463
BSU24120	-0.357148262119441	3.10184078374342	0.384225075527109	0.535350676295611	0.999887921832503	-1.28089148854387	0.000161703678335463
BSU22690	0.241546212434574	7.39781011631196	0.384021449366713	0.535458843855319	0.999887921832503	1.18225907212726	0.000161703678335463
BSU24750	0.434044264202525	0.863955134090267	0.383832901272697	0.535559037243472	0.999887921832503	1.35101553522769	0.000161703678335463
BSU26630	0.292383869793652	4.72726231970473	0.383705670342444	0.535626666283342	0.999887921832503	1.22466220504739	0.000161703678335463
BSU36150	-0.236900705657996	4.23192797604857	0.383555574220013	0.53570646916559	0.999887921832503	-1.17845829692911	0.000161703678335463
BSU26619	-0.51720382282125	-1.06673937117548	0.383072637381641	0.535963382962349	0.999887921832503	-1.43117870154243	0.000161703678335463
BSU25560	0.294783124831766	6.78674079698164	0.383029934486864	0.535986110918883	0.999887921832503	1.22670055789988	0.000161703678335463
BSU30930	-0.606596239363034	0.00744530004381558	0.382567937434839	0.536232113804952	0.999887921832503	-1.52266253928198	0.000161703678335463
BSU35750	-0.19092696409929	8.31649547667686	0.382371603300356	0.53633671943745	0.999887921832503	-1.14149691780643	0.000161703678335463
BSU31730	-0.661284075802893	-1.66304395032539	0.382053192592064	0.536506445677388	0.999887921832503	-1.58148960788441	0.000161703678335463
BSU19670	-0.292512368058385	1.98624335461945	0.381542675971759	0.536778776518706	0.999887921832503	-1.22477128837559	0.000161703678335463
BSU39190	0.323051486478712	8.2743141399167	0.381145396719717	0.536990876038232	0.999887921832503	1.25097372370106	0.000161703678335463
BSU11950	0.346083975028302	2.66447505073688	0.381059782922895	0.537036603542447	0.999887921832503	1.27110567446918	0.000161703678335463
BSU03050	-0.361131125317606	5.2047031215959	0.38060097571713	0.537281779715991	0.999887921832503	-1.28443254465911	0.000161703678335463
BSU17240	0.266012301385179	2.85275118937362	0.380427958557826	0.537374289143511	0.999887921832503	1.20247950200091	0.000161703678335463
BSU33380	-0.245251363914636	5.76147620439491	0.37971589985775	0.537755321148915	0.999887921832503	-1.18529927023779	0.000161703678335463
BSU28780	-0.321045643732997	0.803256798280849	0.379560450878898	0.537838569496381	0.999887921832503	-1.24923564812679	0.000161703678335463
BSU01935	-0.226510314153407	5.0484215238819	0.379281063064933	0.5379882505465	0.999887921832503	-1.17000144707271	0.000161703678335463
BSU04960	0.270500800427288	3.92504398333351	0.378831606486386	0.538229204976514	0.999887921832503	1.20622647049496	0.000161703678335463
BSU17310	-0.663647457274606	-1.34811723206429	0.377657905288518	0.538859358720036	0.999887921832503	-1.58408248182486	0.000161703678335463
BSU18500	0.206056532824006	8.31300474342291	0.377507247058446	0.538940343972873	0.999887921832503	1.15353080593374	0.000161703678335463
BSU07040	0.605803023164787	-0.534918823524837	0.376698031804603	0.539375713094765	0.999887921832503	1.52182558581402	0.000161703678335463
BSU35520	0.196737249722485	8.54006296947816	0.376157452483014	0.539666911152576	0.999887921832503	1.14610343307405	0.000161703678335463
BSU17900	0.304884369540098	2.30799566262493	0.375307096247368	0.540125562400349	0.999887921832503	1.2353196236164	0.000161703678335463
BSU02320	-0.269410162660205	3.81738468913356	0.375201386416838	0.54018262837194	0.999887921832503	-1.20531494105162	0.000161703678335463
BSU09450	0.221765500379777	5.13542305275262	0.374160937039196	0.540744891036909	0.999887921832503	1.16615980356047	0.000161703678335463
BSU03090	-0.27518706617414	4.6942306184405	0.373772727922178	0.54095495589569	0.999887921832503	-1.21015099253837	0.000161703678335463
BSU11350	0.363747108058659	0.544812769754316	0.372398020431912	0.541700034396087	0.999887921832503	1.28676366900807	0.000161703678335463
BSU34980	-0.230370346004829	7.40118992349303	0.371629804798161	0.542117222480868	0.999887921832503	-1.17313605964024	0.000161703678335463
BSU26780	0.32325458223592	5.70800186162155	0.371469665759811	0.542204262265405	0.999887921832503	1.2511498422379	0.000161703678335463
BSU08280	0.306090805294685	2.3556252254174	0.371238645323938	0.542329873301295	0.999887921832503	1.23635307630756	0.000161703678335463
BSU32650	-0.717635828536694	-1.81848861627272	0.371154345694996	0.542375722262591	0.999887921832503	-1.64448497685733	0.000161703678335463
BSU08680	0.253243113697832	7.02197614905959	0.370686847750704	0.54263011513562	0.999887921832503	1.19188340618496	0.000161703678335463
BSU05710	-0.312774265239931	2.85900069977128	0.370592293455495	0.542681594369685	0.999887921832503	-1.2420939193575	0.000161703678335463
BSU39420	0.195631031536051	7.97302017735831	0.369562323357518	0.543242936092635	0.999887921832503	1.14522496986651	0.000161703678335463
BSU10690	0.449437532764702	-0.395468406428646	0.369218880037355	0.543430353568329	0.999887921832503	1.36550777892342	0.000161703678335463
BSU25050	0.366051941213682	10.9977278202807	0.368380921633616	0.54388812990387	0.999887921832503	1.28882103095193	0.000161703678335463
BSU23328	0.448503202239667	7.71782793575244	0.368248682127131	0.543960437372609	0.999887921832503	1.36462372337513	0.000161703678335463
BSU07810	-0.267636393263422	2.78578825529039	0.368005319415282	0.544093552530265	0.999887921832503	-1.20383393713429	0.000161703678335463
BSU23900	-0.409119417319478	1.58378994041714	0.367961954711715	0.544117278586901	0.999887921832503	-1.32787506707002	0.000161703678335463
BSU35340	0.245437791537606	5.37646360140924	0.367946955391455	0.544125485584691	0.999887921832503	1.18545244661745	0.000161703678335463
BSU19730	-0.687629904814698	-1.60261355708083	0.367541213321158	0.544347577457872	0.999887921832503	-1.61063535211047	0.000161703678335463
BSU09770	0.277922217458711	2.66652592497891	0.366524209779702	0.544904994366852	0.999887921832503	1.21244744849944	0.000161703678335463
BSU16060	0.228440653250929	5.16508450183031	0.365258118090347	0.54560041442942	0.999887921832503	1.17156796743493	0.000161703678335463
BSU07230	-0.257611275365252	2.33251821673589	0.364529627623649	0.546001295015879	0.999887921832503	-1.19549763444692	0.000161703678335463
BSU19999	0.386105915022494	0.000366166143750555	0.364493226050987	0.546021340751058	0.999887921832503	1.30686119319287	0.000161703678335463
BSU13300	-0.183887542150844	8.89917475655236	0.364426585867314	0.546058041921059	0.999887921832503	-1.13594071493731	0.000161703678335463
BSU20999	-0.237455979534287	4.02049145729542	0.363649511048669	0.546486343558301	0.999887921832503	-1.1789119569423	0.000161703678335463
BSU11230	-0.538322640465798	2.5461315216887	0.362956509646235	0.546868833041356	0.999887921832503	-1.4522830282873	0.000161703678335463
BSU28420	0.223792631742621	4.75538164877197	0.362515173288863	0.547112680074397	0.999887921832503	1.16779952687198	0.000161703678335463
BSU36590	-0.222445528046708	6.97240432708562	0.361278666242306	0.547796953232105	0.999887921832503	-1.16670961335135	0.000161703678335463
BSU13950	0.243528322574778	3.21495767699978	0.360307580403367	0.548335462839811	0.999887921832503	1.18388448715656	0.000161703678335463
BSU10250	0.211569941549912	6.84536315076007	0.359356955777471	0.548863582834793	0.999887921832503	1.15794757774582	0.000161703678335463
BSU09910	-0.221698292223426	5.87851858582325	0.359226965564192	0.548935872750206	0.999887921832503	-1.16610547910336	0.000161703678335463
BSU01070	-0.166725603486159	12.5157556169764	0.358490735533451	0.549345639417163	0.999887921832503	-1.12250790394243	0.000161703678335463
[truncated: 2,177 more rows]
