# Supplementary material for: T-REx: Transcriptome analysis webserver for RNA-seq Expression data
Source: BMC Genomics. 2015 Sep 3;16(1):663. doi: 10.1186/s12864-015-1834-4 (PMC4558784; doi:10.1186/s12864-015-1834-4)
Supplement: Additional file 3: — Figure S3; k-means clustering of differentially expressed genes in the mutants. (ZIP 31925 kb) [file 12864_2015_1834_MOESM3_ESM.zip › Brinsmade.Differential_Expression.2.B_R61K-WT.txt]

GeneID	logFC	logCPM	LR	pvalue	adj_pvalue	Fold	minFDR
BSU32600	7.09797586762521	9.43039984263808	279.779781395729	8.38659466463242e-63	3.5022419319505e-59	136.994661830341	194.185478850971
BSU32610	6.48855124752904	12.297966085927	239.594019927748	4.82200445511968e-54	1.00683453022899e-50	89.794255483358	166.08657814348
BSU09460	5.62523719133867	9.44018451749554	174.437554036054	7.94385882201061e-40	1.10578514802388e-36	49.358860762639	119.444340316079
BSU28260	3.7723195974471	11.5093707451946	155.875570659423	9.01276618035352e-36	9.40932789228908e-33	13.6641100789292	106.389535456267
BSU02390	4.20044320918913	9.85922114026795	151.247447340249	9.25347189018021e-35	6.84342692384305e-32	18.3848207985716	103.526980084392
BSU28280	3.82469012886943	11.0069134478888	151.12684399659	9.83250994805035e-35	6.84342692384305e-32	14.169236620864	103.526980084392
BSU28270	3.73724358489644	10.643817890636	144.722497094007	2.46962132333258e-33	1.47330552089098e-30	13.3359027607534	99.0987862120588
BSU28290	3.73582150561588	11.2421888425028	138.277728616787	6.33651990970702e-32	3.30766339286707e-29	13.322763901409	94.6101023268224
BSU28250	3.78804284262461	9.67649203393508	134.080802170598	5.24565516526397e-31	2.43398399668248e-28	13.8138431503627	91.7306669744078
BSU32580	5.37292817713965	7.90526895029567	128.094753944209	1.07010237748152e-29	4.46874752836281e-27	41.4393129049779	87.5321880231261
BSU28310	3.60639084273959	10.8707076702909	126.076270288016	2.95889954246691e-29	1.12330586266744e-26	12.1795661848754	86.2023796573451
BSU28300	3.7133413607446	9.50792439424677	120.781345707091	4.26658100945322e-28	1.48477019128972e-25	13.1167769581164	82.4779627203116
BSU21870	3.5782401705512	10.7524103702892	118.521639423549	1.33292045766277e-27	4.28175063938442e-25	11.9442152966851	80.9500015936953
BSU31540	4.77891988589241	6.48736170490883	115.79121655985	5.28063449890441e-27	1.57513783338749e-24	27.4535324129094	79.0707961992594
BSU32590	5.9842745705733	7.875284709546	108.967426340734	1.64974848093966e-25	4.59289977093601e-23	63.306185797144	74.2049408818793
BSU31550	4.45113359845482	6.11725645477077	99.5421318561284	1.92034333457002e-23	5.01209610322774e-21	21.8738247276556	67.4350759151016
BSU02160	4.36620865490375	8.08867205784385	96.6492121082663	8.27653090849119e-23	2.03310547493289e-20	20.6233766013008	65.4148768354345
BSU32550	3.19390218211128	8.87032239720128	91.7962142767447	9.60780893650593e-22	2.22901167326938e-19	9.15082731842914	61.9602296308904
BSU11390	3.86434256815205	6.72307763728278	86.3889079660697	1.47811645056649e-20	3.24874436713983e-18	14.5640790174758	58.0948234807007
BSU19350	3.91168477066988	8.26281035927726	84.1973661841086	4.47766771307846e-20	9.34937018490783e-18	15.0499289466227	56.5698365260433
BSU11360	4.14122321898953	6.42371129055063	83.7421489098065	5.63704806101407e-20	1.12096727156165e-17	17.6454365636053	56.3080334561238
BSU32570	3.68282810264555	8.26868462325605	82.963484224686	8.3583238984811e-20	1.58656184545714e-17	12.8422679699244	55.8068738533201
BSU11400	3.72621482366549	6.57850186796833	80.8044374440548	2.49197748058566e-19	4.5245643299677e-17	13.2343444007314	54.2949987312219
BSU11370	3.81973389570467	6.57266400669026	75.8027124226537	3.13470191237979e-18	5.45438132754084e-16	14.1206431556809	50.7034339525026
BSU31560	4.15602893167292	5.45879275397591	67.7632239238191	1.84356204053997e-16	3.07948603251796e-14	17.8274559196768	44.8843037438056
BSU03200	2.33972149892446	10.6093700410339	61.7502755596032	3.89896969244033e-15	6.26234516755031e-13	5.0620490922837	40.5383622044923
BSU03210	2.15751350175848	11.7032471690929	57.9466542736941	2.69323228743906e-14	4.16553260457241e-12	4.46145256739479	37.8046361684236
BSU27100	3.25792723603647	6.37929846265659	55.3921364739906	9.87306235157475e-14	1.47249672786343e-11	9.56607588613573	35.9829446156139
BSU37770	2.25611166363953	8.97157013011957	49.9600483940938	1.56908469997316e-12	2.25948196796135e-10	4.77702247236174	32.0432889054016
BSU19579	2.95826039936561	7.87097467904745	47.2679881432247	6.19151685346205e-12	8.61859146001918e-10	7.77186262075578	30.1118288405441
BSU12920	2.85890195983721	6.98014741791864	46.8202262725957	7.78062280526792e-12	1.04812518821932e-09	7.25462961719958	29.8295418111216
BSU38960	2.50497368714746	8.25398924250467	45.913473962253	1.23592961222808e-11	1.61288814395764e-09	5.67638989400111	29.2077064649367
BSU02170	4.61906427420167	8.46470763954268	45.8376165657474	1.28472699191852e-11	1.62576361159144e-09	24.5740591015898	29.1962353512948
BSU12860	-2.40929436499031	7.42997293644191	42.8828285447112	5.81185613215471e-11	7.13832682584649e-09	-5.3121444036781	27.0617668977893
BSU31570	3.83237476815731	4.89440002384519	41.2815935809342	1.31804190442182e-10	1.57261228367586e-08	14.2449116449128	25.9222617306626
BSU03010	2.778250428862	8.22602828656112	40.8288335657558	1.66163258439667e-10	1.92749379790014e-08	6.86019901091971	25.6286985411132
BSU03790	2.05188938794814	8.41955349256206	38.9281129639249	4.39702566411828e-10	4.96269707388052e-08	4.14648647898217	24.2643003647799
BSU19580	3.07342767928621	9.26108685770902	37.240413825548	1.04427059323024e-09	1.14759842034986e-07	8.41770924901649	23.0548787768367
BSU09680	-2.39162243908562	7.23642657259996	36.7843060513189	1.31948166531801e-09	1.41286036778667e-07	-5.24747154762546	22.7548777722522
BSU37760	3.00166602139887	8.26040987219599	35.63564051731	2.37895007782006e-09	2.48362388124414e-07	8.00924372057095	21.9410499551254
BSU32560	2.60161466912124	6.7574403176059	35.5630078334923	2.46932574564157e-09	2.51509861312175e-07	6.06965564490969	21.9228816972334
BSU10070	2.51661545392672	8.66990191317539	34.9342192739416	3.41034239388782e-09	3.3908547230656e-07	5.72238059326211	21.4918476889908
BSU15340	2.34510865710575	6.90949345953892	34.1776356765344	5.0303756190295e-09	4.88531362443423e-07	5.08098659211216	20.9650454817738
BSU10450	3.75027917789964	6.85127756453763	32.5529376766681	1.15989677551769e-08	1.08512679431453e-06	13.4569464643171	19.8137049415473
BSU13940	2.73509642180928	6.1069817250977	32.5372160668875	1.16931766628721e-08	1.08512679431453e-06	6.65803484928739	19.8137049415473
BSU37480	2.21415214744157	4.65747059602908	31.7648121023108	1.74017054199101e-08	1.5797722137727e-06	4.64008793853883	19.2718520170937
BSU02240	1.99833369397028	7.32903525295257	31.2744451045961	2.24008981656699e-08	1.9903436327625e-06	3.99538268569572	18.9385510357997
BSU29600	2.20892504745612	8.91070842386732	31.1603292575556	2.37571836650737e-08	2.06687497886141e-06	4.62330662466264	18.8841174436627
BSU24090	1.82584172512951	8.52663531573206	30.2554138482669	3.7873262387538e-08	3.22772946388487e-06	3.54513784624067	18.2410489069006
BSU39340	2.24037856247446	6.69663398081293	30.1315761255296	4.03704225464966e-08	3.3717376910834e-06	4.7252103759547	18.1780762651003
BSU10460	3.75435511646933	4.24834624587853	30.0007221600174	4.31885432238018e-08	3.53637953926659e-06	13.4950191269029	18.1092954501283
BSU38770	2.69721745438794	5.02861896604345	29.2632130860754	6.31838999575033e-08	5.07415319658719e-06	6.48549843094684	17.5884014920547
BSU39890	2.53482950732912	4.34251459221009	28.6719633272074	8.57360526890115e-08	6.75535388734551e-06	5.79508373495688	17.1755372204771
BSU02250	2.05800267781225	5.47538841349326	28.0172998384362	1.20235742565111e-07	9.29823075836855e-06	4.16409411977937	16.7146123390123
BSU22660	2.22454989127785	4.00596747012617	27.9580343833082	1.23975132304244e-07	9.41309368186408e-06	4.67365062705946	16.6968996161934
BSU11900	2.86605271914627	5.96653686806282	27.9103019902639	1.27071403101911e-07	9.47589605988538e-06	7.29067665706617	16.6873061954305
BSU33730	2.05754317511061	6.14822522080902	27.3926784950752	1.66058753828488e-07	1.21659887015398e-05	4.16276805449028	16.3267869049334
BSU12960	2.18891657114642	5.85672934317551	27.1115333857756	1.92048746078529e-07	1.38275097176541e-05	4.55962940673621	16.1420991184899
BSU11410	2.31547444900801	3.75087402625281	26.7773215187959	2.28300927290049e-07	1.61590622434448e-05	4.97768331988391	15.9172969976334
BSU24080	1.68983165244939	8.83381095661866	25.3846882335233	4.69630969737362e-07	3.26863154937204e-05	3.22619055194097	14.900953713377
BSU24070	1.59195141998302	8.47232114565687	23.4026960450979	1.31394257186676e-06	8.99512160674688e-05	3.01456830754216	13.4404976887616
BSU22640	2.23686070245627	5.32518538285551	22.5917646035501	2.00341539088962e-06	0.000133604685213876	4.71370248385992	12.8697417788011
BSU12930	3.31968732095547	4.80307242937139	22.5801269570561	2.01558792348519e-06	0.000133604685213876	9.98448019436181	12.8697417788011
BSU13180	1.69845371413838	7.15257905165385	22.4620538470023	2.14336200219373e-06	0.000139159131999872	3.24552915048232	12.8109767942099
BSU19040	1.96366442202221	4.94521164063406	22.441846111439	2.16603055076428e-06	0.000139159131999872	3.90051446169354	12.8109767942099
BSU21770	1.81436497944491	9.82637969085292	22.2307625710905	2.41768969895129e-06	0.000151601905488265	3.51704788961667	12.6874244926553
BSU32260	1.35843008893046	10.5112569286869	22.2191863720205	2.43231026525712e-06	0.000151601905488265	2.56406011899619	12.6874244926553
BSU12950	3.31315222248889	4.15401080585661	21.571188234232	3.40935181127193e-06	0.000209374311233406	9.93935492602164	12.2216279350345
BSU38090	1.85226269699893	6.26837613651795	21.3973057094033	3.73295394331869e-06	0.000225924864743462	3.61066030676949	12.1118693205581
BSU32250	1.3529772199085	10.5626405893247	21.2210672499351	4.09241420463241e-06	0.000244141738836356	2.5543871844106	11.9999934180454
BSU24030	1.39132915834568	9.26579093197634	20.6678704196617	5.46249606478339e-06	0.000321287092486414	2.62320245738827	11.603849356972
BSU06310	2.0840130974713	6.63861240121198	20.5150614616959	5.91638737486357e-06	0.000343150467742087	4.23984962478451	11.5088710583556
BSU14320	1.96679441436913	3.97967780667255	20.3309268662923	6.51391558396682e-06	0.000372631664091033	3.90898599114711	11.3899621081519
BSU12940	3.50861934740714	4.43064303006368	20.2170109553968	6.91354143724643e-06	0.00038895562495356	11.3815043034373	11.3281068086856
BSU18110	1.5554605563755	7.66437686951338	20.1971883014216	6.98555360907975e-06	0.00038895562495356	2.93927543155376	11.3281068086856
BSU24060	1.48510090838705	8.93213908296654	19.6924100912439	9.09619263971093e-06	0.000499811848203064	2.79936752432403	10.9663272781624
BSU33710	1.96087215769962	5.98261109280353	19.6360348986867	9.36855306619651e-06	0.000508091916940735	3.89297251131132	10.9426228665696
BSU22260	-2.1837283605642	5.6283328232955	19.5113481647032	1.00003811130353e-05	0.000535405019590198	-4.54326154556978	10.8670817147883
BSU10300	1.9966069581106	3.2490269443543	19.4183795249621	1.04991769328258e-05	0.000554994466727604	3.99060354431059	10.8152389916262
BSU07530	2.30851896327935	3.69557029754979	18.5139489822928	1.68665367649618e-05	0.000880433219131008	4.95374279301106	10.1494987997772
BSU24050	1.42482585232284	8.77579370292198	18.3721619748914	1.81693226971976e-05	0.00093672952572219	2.68482090134533	10.0600798399141
BSU22650	1.99722984452254	4.06394903055826	18.2634551452963	1.92362340137725e-05	0.000974514303004534	3.99232686721064	10.0030290193898
BSU19060	1.6260095712987	6.00185615314048	18.2503595479018	1.93689384936246e-05	0.000974514303004534	3.08658082741087	10.0030290193898
BSU13580	1.59121315038573	7.31905746394214	17.9715604533392	2.24230107733009e-05	0.00111474396415839	3.01302605868077	9.80907189653962
BSU11870	1.50389214314006	7.37362032690879	17.3673434909355	3.08074026462301e-05	0.00151354957000773	2.83606803706273	9.36784835925997
BSU32090	2.7748729867004	9.89905785242986	17.2888465399451	3.21065870268321e-05	0.0015590361328378	6.84415762675519	9.32512991976826
BSU07840	1.37555729844117	8.82982335029191	17.1793721355795	3.40109511761431e-05	0.00163252565645487	2.59468121473765	9.25867861959828
BSU29680	1.52167799159486	7.10779898272686	17.0055523339376	3.72706693543751e-05	0.00176866267299853	2.87124808939315	9.14312536744105
BSU38550	1.18388516923899	10.1451764715801	16.3447037792334	5.28035192411437e-05	0.00247478781580269	2.27187769313901	8.65847944844431
BSU37680	1.68000647720928	5.68176819414017	16.3244282248095	5.33714889485465e-05	0.00247478781580269	3.20429389651425	8.65847944844431
BSU10230	1.72401925009232	4.84229546064097	16.3047512029687	5.39285659094935e-05	0.00247478781580269	3.30355473926603	8.65847944844431
BSU22670	2.68423500385722	3.60977736591201	15.9699611946134	6.43555709721669e-05	0.00290806534306956	6.42739886232231	8.42572459825764
BSU24040	1.3168644206807	8.7504202361903	15.958015977104	6.47629494505433e-05	0.00290806534306956	2.491240702248	8.42572459825764
BSU05870	1.63845066933468	4.26599305470236	15.9268789411199	6.58370782114428e-05	0.0029248472192658	3.1133130916367	8.41742301783416
BSU24990	-3.07427815901731	4.99752843728787	15.2938876884277	9.20137629147067e-05	0.00404473130454542	-8.42267301577223	7.94974041846552
BSU31010	1.30446654047573	7.89765758975928	15.1971012820396	9.68519771222516e-05	0.00418926916518622	2.46992381161842	7.89908570272455
BSU19050	1.44410020080124	5.70505949404667	15.1882267873224	9.73082157622277e-05	0.00418926916518622	2.72093067750438	7.89908570272455
BSU17820	2.32849807071101	1.69392134165856	14.5972448184022	0.000133109014489507	0.00567207392355286	5.02282172626853	7.46190794946686
BSU08440	-1.91262015069365	5.01508620941697	14.5232938966851	0.000138437148287339	0.00583953061866594	-3.76492245566727	7.41993187468998
BSU10410	2.79795904551285	6.60400621245476	14.4150526160245	0.000146625588169444	0.00612308456195597	6.95455905546111	7.3515256773057
BSU39350	2.5861127805074	3.29848961298676	14.3891275015953	0.000148658166883673	0.00614650004857642	6.00478578677607	7.34601914248631
BSU02400	1.72799694477187	7.79401885417954	14.3647228550753	0.000150597458203849	0.00616563711234582	3.31267563000215	7.34153430466
BSU03220	1.49912824307799	10.8035266340312	14.0805076461296	0.000175149530367567	0.00710120814383456	2.82671854736327	7.13771979034876
BSU40021	1.56278656211111	3.85192244704102	13.8907119240785	0.000193753599904313	0.00777995224231163	2.95423903327506	7.00602298549068
BSU08820	1.39746898937563	11.1018335565548	13.7792377666224	0.000205595835128763	0.00817684007140679	2.63439008894655	6.93424086130816
BSU13560	1.40547029268831	5.43314778984567	13.5816433271377	0.000228408188381377	0.00899842070453423	2.64904121994673	6.79611246562725
BSU33830	1.15807952415746	8.67108730167669	13.5616515684316	0.000230853876580388	0.00900977372523086	2.23160165148439	6.79429341054187
BSU31000	1.34250254542376	6.22459040123046	13.48756519172	0.000240149608424576	0.00928578485908362	2.5359082432966	6.75076042894906
BSU11880	1.65316364718149	7.21854708502003	13.4675273900658	0.000242727976096189	0.00929937640529987	3.14522591628057	6.74865030899466
BSU07150	-1.81947114498463	3.74892705284723	13.4468289679872	0.000245420648062991	0.00931706023919138	-3.52951791720944	6.74590946362024
BSU22680	1.88635999923879	4.74803266441567	13.0394626138201	0.000304995598868874	0.0114744290169047	3.69701269936075	6.44543382480451
BSU05880	1.52651046522086	4.29015372408769	12.8806180939492	0.000332002571916751	0.0123339671165126	2.88088179200089	6.34121928469831
BSU29470	-1.0659897157913	9.60300996053098	12.8707961731461	0.000333749589120191	0.0123339671165126	-2.09360563969041	6.34121928469831
BSU36660	1.95066202082183	1.81046029487812	12.7463507801857	0.000356704435684677	0.0130666466966597	3.86551870975963	6.25796724105223
BSU37660	-1.1468601149887	8.97975155361261	12.7213042159447	0.000361513566303646	0.0131276578511654	-2.21431445663417	6.25124664657672
BSU18550	1.4629537127056	4.33189764175216	12.6634186796548	0.00037287977094579	0.0134236717540485	2.75672185812298	6.21907684634236
BSU27090	-1.52506787986234	5.20408551403336	12.5642527226855	0.000393195941345135	0.0140340705218571	-2.87800256897285	6.15492267262269
BSU11010	1.7094153613201	5.15761543545735	12.4866567114165	0.0004098690618119	0.0145051966281906	3.27028271417061	6.10728633735548
BSU39020	-1.54615350049479	8.63638987537161	12.4260694480729	0.000423382021820461	0.0148575069169937	-2.92037472808059	6.07266413717144
BSU39900	2.3047143599825	3.08129260426266	12.3272027976219	0.00044640483655596	0.0155348883121474	4.94069624038442	6.00834432051261
BSU23070	0.964072873693502	11.550804387201	12.1841352799573	0.000481976766598821	0.0166341733662535	1.95080946023483	5.90970601637263
BSU18410	1.56954239734066	2.62558862764608	12.0574186028122	0.00051586675721124	0.0176129371560183	2.96810555042952	5.82722067486549
BSU26650	1.53834366717273	3.90164853533131	12.0469501691562	0.000518771855888469	0.0176129371560183	2.90460838977917	5.82722067486549
BSU32240	1.38209435711902	9.95889326129242	11.9108031132043	0.000558093336863836	0.0187951433447047	2.60646476473404	5.73349627136608
BSU31020	1.37603589665788	6.2195253108575	11.8477784854141	0.00057730173962692	0.0192864965174561	2.59554211449002	5.69626509490751
BSU37470	1.36951222436092	4.57452846186632	11.6048070940365	0.000657815686689604	0.021801891330284	2.58383191920685	5.51940289447603
BSU38270	-1.33108216453068	5.70949682826766	11.2600457514743	0.000791932590268344	0.0260402401335481	-2.51591322616568	5.26311343720506
BSU33810	1.1370901881836	8.17004213100593	11.069883936713	0.000877411742165354	0.0286255580881447	2.199369785042	5.12655236929353
BSU37740	1.59855818689039	3.15088802923043	10.9522730338904	0.000934888583809008	0.0302643002014451	3.02840506638744	5.0462391976421
BSU01630	-1.82185056340794	2.08432801786262	10.9011183986025	0.000961062162580955	0.0308722737764467	-3.53534390887787	5.0175444468541
BSU06170	1.05305582246129	8.39216060935831	10.790884344974	0.00102001140829791	0.0325157835194815	2.07492015684055	4.9427160015478
BSU12400	1.84656634618524	3.8658591017744	10.5668263826283	0.00115135222233247	0.0364245975792453	3.5964320492697	4.77894315636302
BSU35940	-1.27148855759594	4.78123239090875	10.517221994331	0.00118267139183447	0.0371341032503817	-2.41410521922659	4.7511114506148
BSU35960	-1.21543281404852	4.57659642283104	10.4311767685942	0.00123905770948912	0.0386019993784354	-2.32210436450081	4.69518061640957
BSU34190	1.54308363410258	8.31508832713667	10.4180299128063	0.00124790946266494	0.0386019993784354	2.91416715933314	4.69518061640957
BSU40180	1.41057056994283	6.74352925131252	10.4003605061077	0.00125990713947629	0.0386865604003895	2.65842279714968	4.69202372446972
BSU24950	-2.1687900204752	3.26460601126334	10.214318235746	0.00139354498698759	0.0424776924500742	-4.49646120232622	4.55715079418956
BSU38950	1.27434441731427	6.83666600558014	9.98643993522177	0.00157697190173024	0.0472652232357085	2.41888874862588	4.40307712077049
BSU40340	0.91017637490607	10.8530309498879	9.97986799871182	0.00158261029599831	0.0472652232357085	1.87927523286474	4.40307712077049
BSU37460	1.41765720658834	9.42380519974604	9.97759858257905	0.00158456208165689	0.0472652232357085	2.67151331300329	4.40307712077049
BSU13850	1.14472561611377	9.94224247016233	9.87484218869804	0.00167553967391185	0.0496244941720276	2.21104075230863	4.33280379299473
BSU10390	1.6486677372028	2.11648048625453	9.85946279958733	0.00168960434597745	0.0496886461183227	3.1354396193841	4.33093995690244
BSU32070	1.26331060561184	6.96192112525536	9.84569060856089	0.00170230071107871	0.0497119424438091	2.40045951701901	4.33026371354509
BSU11780	-2.90885190727284	-0.232856762117188	9.75502826166228	0.00178832893230578	0.0518615390368676	-7.51020301619223	4.26919116970171
BSU20150	1.55472911670669	1.30453069279932	9.72591630148121	0.00181687718734711	0.0523260629955967	2.93778561029282	4.25632647487714
BSU09670	1.01609006215466	8.5235621877139	9.66782520745141	0.0018752316386147	0.0530997512596368	2.02243041066728	4.23515108688709
BSU38930	2.20753316591967	1.98333649566858	9.66768466319415	0.00187537509967745	0.0530997512596368	4.61884830760853	4.23515108688709
BSU33490	1.82640277648348	6.22577226699268	9.66131588946195	0.00188188773621318	0.0530997512596368	3.54651678713636	4.23515108688709
BSU02120	1.02468378240638	9.40337493953502	9.56771794879501	0.00198028793248822	0.0555012242018175	2.03451339983257	4.17133659614238
BSU12430	1.17027224533765	7.8552012401844	9.45474548205095	0.00210603514378789	0.0586320184030549	2.25054162021478	4.0921674675115
BSU33700	2.1255860717182	5.36074863146574	9.40455455131296	0.00216447097710506	0.0598598066251042	4.36380329572866	4.06226857150426
BSU04970	1.73086629248623	1.90416239756617	9.06849776398693	0.00260050619801314	0.0714454860717293	3.31927070146072	3.80701332509671
BSU24980	-2.97483415835358	3.4813694441573	9.04634962649757	0.0026321984543096	0.0718435342823325	-7.86166101749584	3.79899786577898
BSU18540	1.32905491506591	4.23401388550854	8.94980453443307	0.0027749927639872	0.0752491544312373	2.51238039227478	3.73218081926072
BSU38280	-1.55565836475241	4.47979469050572	8.93529313401076	0.00279712575596693	0.0753599816575347	-2.93967846417441	3.73005757597301
BSU13520	1.5006499289264	4.0223534156751	8.89349185295022	0.00286188891481285	0.0766105647965287	2.82970160804526	3.70631283249954
BSU13550	1.36302319174963	5.32041546280397	8.86278447979294	0.00291043273653412	0.0774138032341814	2.57223631598867	3.6912653613633
BSU02410	1.26631202429029	6.12325638686968	8.62811401538588	0.00331014097760976	0.087488283053787	2.40545869115687	3.51476637411074
BSU17140	1.26486110464626	4.07868509225686	8.60870222080908	0.00334560604990912	0.0875335907639502	2.40304073535525	3.51401943649887
BSU29370	2.01258049992476	-0.0693431723108594	8.6042592725261	0.00335377742390614	0.0875335907639502	4.03503307684979	3.51401943649887
BSU34660	1.45698881391201	3.96580159861891	8.55829415851579	0.00343951556566077	0.0889110977588987	2.74534757608564	3.49149268430268
BSU33310	-1.90700786753359	2.56208320439015	8.55320864117991	0.00344913741306072	0.0889110977588987	-3.75030483753027	3.49149268430268
BSU33720	1.88034359272328	4.94966303285117	8.49570995335128	0.00355984843121747	0.091072006128503	3.68162731566309	3.4568485257145
BSU31480	1.49692789213007	4.05623496048208	8.48040224020273	0.00358992717208245	0.091072006128503	2.82241061535189	3.4568485257145
BSU23820	1.10499470007342	6.72452026760936	8.47551978082224	0.0035995751720353	0.091072006128503	2.15098087899416	3.4568485257145
BSU39610	-1.55600218385313	1.77647602151032	8.46512713791021	0.00362019947733034	0.091072006128503	-2.94037912371962	3.4568485257145
BSU12980	1.5250367561749	4.27518827499385	8.43544545702419	0.00367976728098371	0.0920162165592095	2.87794048164068	3.44196805156308
BSU33320	-1.4306268305032	3.04664802891266	8.42390017300159	0.00370320578589448	0.092051115249377	-2.6956381158022	3.44142098905778
BSU31410	0.939727431187134	8.36629124057673	8.34991463797769	0.00385705450378682	0.0953080450166493	1.91816580476534	3.3912581916337
BSU35950	-1.26865468615847	4.05787747296783	8.19147111553895	0.00420877807523906	0.103387395542343	-2.40936787077919	3.27386778444712
BSU14330	1.22317576462032	4.04984978407302	8.17054000917065	0.00425762291349523	0.103975633255884	2.33460061245766	3.26568262324918
BSU35600	-2.08876427406323	4.27187772484493	8.12712823881258	0.00436077641638622	0.105875594853656	-4.25383558881348	3.23955801963913
BSU12990	1.19082162697208	4.52213700534554	7.94976710808095	0.00480935650892789	0.116091750180826	2.28282715088315	3.10666264116877
BSU13000	1.18092335178527	4.6130641992725	7.88042339400199	0.00499727792995445	0.119934670318907	2.26721836845969	3.05967932632008
BSU24960	-1.88504437182588	3.52348203060109	7.84895630853152	0.00508500546341913	0.121342758944219	-3.69364284361081	3.04284007578405
BSU08450	-1.77550574606613	3.87931264188879	7.79003792718676	0.00525350927429773	0.124651447326519	-3.42358005049581	3.0040284608452
BSU15590	0.876141785403963	8.37233526316535	7.74170667129084	0.00539597785410975	0.127308494456284	1.83546014139164	2.97359941091044
BSU07580	1.00925732073281	6.22876930317332	7.70957499129361	0.00549286825783903	0.128866392386156	2.01287463359521	2.95605202870257
BSU15570	0.904892791389855	8.1578785433175	7.67514498967167	0.00559865946904083	0.130614535992819	1.87240534873753	2.93661263262946
BSU08470	1.10132865411847	6.95373497314272	7.61995036324942	0.00577260768638685	0.133924498324175	2.14552194004378	2.90050820309772
BSU13610	1.00570359030324	6.70222753633441	7.5835149313948	0.00589044703094146	0.135334715299727	2.00792250528201	2.88539613608563
BSU11860	0.877400470099211	8.10634273436918	7.58114131847269	0.00589820837752639	0.135334715299727	1.83706219422768	2.88539613608563
BSU31400	0.97238258642794	9.1153325872491	7.54208632280506	0.00602742099436719	0.137543770887855	1.96207825998219	2.86203729083989
BSU32010	-1.78758775374898	1.52431849109162	7.51727839023711	0.00611099404065909	0.138692995183654	-3.45237158738701	2.85003317001605
BSU13620	1.01447244861805	6.75263352090864	7.48891475835626	0.00620799582466483	0.140132921966488	2.02016404298706	2.83513216140199
BSU33430	1.03842217500896	8.08505408654708	7.39650458631309	0.006535073980244	0.146713909114225	2.05398005849277	2.76892244365189
BSU21110	1.69729733110862	0.590249170828561	7.38697088255543	0.00656980388035444	0.146713909114225	3.24292875954657	2.76892244365189
BSU29350	2.85167919975706	-0.440104882233125	7.37462972114713	0.00661504099148497	0.146938357342772	7.21840054480801	2.76671704327664
BSU33770	1.25523413728949	7.77978803724872	7.34696481290952	0.00671760728197692	0.148427132325585	2.38705885423499	2.75217325566692
BSU39880	1.15245730673225	5.30191713683989	7.17152975916171	0.00740695863862969	0.162797154078514	2.22292196939034	2.6188526153858
BSU26640	1.2779723889444	3.87719530280924	7.06168802739209	0.00787497609723856	0.172177487864232	2.42497922715297	2.53803157160552
BSU33440	0.959703323987792	7.94552405230703	7.04989607312154	0.0079269850410884	0.172411924643673	1.94490990215141	2.53606853490731
BSU20180	1.52764563107124	1.33580330242363	7.00556795748289	0.00812565906204237	0.175817369135176	2.88314946844129	2.50785049239595
BSU08460	-1.69757321154842	3.82584592944468	6.97633123051507	0.00825947582717104	0.177791603372506	-3.24354895032396	2.49174090378431
BSU24970	-2.31394051992368	3.37890678676531	6.89849309107904	0.00862684344561376	0.184747170404529	-4.97239366731994	2.43637582672495
BSU32950	1.27798637590748	1.88910617924762	6.87443122846987	0.00874375798243695	0.186295578238044	2.42500273749879	2.42433466285017
BSU10780	2.19930379120959	-0.484782928646755	6.85629937604885	0.00883292973407514	0.186570493698803	4.59257662174651	2.42220725425164
BSU04980	1.57905151694774	1.04574113125209	6.8536544854335	0.00884601478744323	0.186570493698803	2.98773360078235	2.42220725425164
BSU12440	1.84946334061957	1.93877989341979	6.80230225036986	0.00910404043464228	0.191047602286765	3.60366109704885	2.38799594339817
BSU08830	2.18203421123655	0.413781465804796	6.77269577184921	0.00925629160481263	0.193271368708488	4.53792954830703	2.37130016288238
BSU04930	1.21147903884115	1.68530692326049	6.70674852179697	0.00960487002982878	0.199551926589876	2.31574923795214	2.32516388735744
BSU32110	-0.902936328356445	8.07057361700337	6.67248715836908	0.00979124571380116	0.202417040103137	-1.86986786926946	2.30459734913628
BSU37750	1.4369060909874	2.05644746979191	6.64534476274578	0.00994152385202963	0.204511347813181	2.70739632045037	2.28974719803042
BSU09010	1.11063522644922	6.29670305878745	6.60366199899961	0.0101769247136742	0.208327635315213	2.15940706235718	2.26307386478533
BSU04870	1.08789698628411	3.79364760450717	6.58688614410926	0.0102732708896381	0.209274045049408	2.12563956483913	2.25653470063941
BSU02590	1.48879062676402	2.85350172053175	6.56861405405535	0.0103792746804966	0.209486353008591	2.80653611984656	2.25507183229026
BSU33820	1.27319677353905	7.22064043483816	6.56780026402231	0.0103840218086155	0.209486353008591	2.41696532150807	2.25507183229026
BSU15600	0.897898228667312	7.53882281891399	6.55601158000916	0.01045303966885	0.209864873351528	1.86334940862459	2.25246738267566
BSU05860	1.0196213872645	4.19538991470476	6.54526517229276	0.0105163652574922	0.210126035001376	2.02738683381286	2.25067316923829
BSU07600	0.99636452072566	4.67257017408556	6.5304203355713	0.0106044894421047	0.210877847191568	1.99496650025947	2.24552054752959
BSU12970	1.10698785073858	4.04442486087186	6.5075523291808	0.0107417265945262	0.212594550989296	2.15395461337048	2.23382347525948
BSU18000	0.768068659454753	9.95883863408885	6.49550497023378	0.0108147573969742	0.213030315517755	1.70298846067623	2.23086934549246
BSU40320	0.939465479523719	10.2528245198635	6.47992479668551	0.0109099599526294	0.21389667963465	1.91781755298996	2.225014007484
BSU39360	1.26018401136153	4.24751021028973	6.39607843747857	0.0114372728958502	0.222765576768383	2.39526289824788	2.16640177990429
BSU31060	1.10227527801752	4.01958524313702	6.39115882958407	0.0114690131717438	0.222765576768383	2.14693018555191	2.16640177990429
BSU40022	1.04959393856972	4.55421250804162	6.38215956454192	0.0115273087107163	0.222861301740514	2.06994715766301	2.1657819701425
BSU04960	1.11413269332435	3.92504398333351	6.36540328421199	0.0116366645081842	0.223938760304964	2.1646483756026	2.15882383708499
BSU39840	2.00173824116491	1.11465529699676	6.34046548085483	0.011801390758308	0.226067008287588	4.00482233237735	2.14517763111644
BSU19530	1.02623565836281	3.27930379865789	6.31045585416752	0.0120027974589173	0.228875261134423	2.03670305951407	2.12736656282598
BSU08990	0.978523118885662	4.84789201579658	6.29246984483824	0.0121251973290025	0.230158291117792	1.9704472372494	2.11930168039825
BSU00090	-0.713682028658492	10.7399281639013	6.25728623586406	0.0123683523066395	0.233554885887438	-1.6399843284724	2.09816646875227
BSU18560	1.04510739545516	3.76425655648307	6.25047617503644	0.0124159924968897	0.233554885887438	2.06351996307981	2.09816646875227
BSU07590	0.975561454137045	4.29472510391589	6.21584231252836	0.0126612098145647	0.237099606213552	1.96640631523828	2.07643482816288
BSU39370	1.02383670621414	4.24757262168242	6.18177068929427	0.0129073046376052	0.240629036458212	2.03331918901761	2.055117353343
BSU17260	1.62820186821511	3.36668853758593	6.16376207808374	0.013039359147074	0.242010505769693	3.09127471304205	2.04685841807818
BSU31420	1.17666751190033	1.52537981381506	6.11423133674169	0.0134097716131041	0.247784098479305	2.26054010293157	2.0128444892537
BSU18570	0.794437107080191	7.86731048843875	6.07422705267986	0.0137168309599249	0.252070886770226	1.73440053530815	1.98809859286557
BSU03670	-1.19054242871453	5.72067457902964	6.06681642972332	0.0137745016405736	0.252070886770226	-2.28238540839712	1.98809859286557
BSU09590	0.750335276226689	8.64241154274144	6.06062791695932	0.0138228527467389	0.252070886770226	1.68218371746782	1.98809859286557
BSU20060	1.08132989923877	4.58335598738421	6.01556855596439	0.0141802091905654	0.257463276433918	2.11598573168336	1.95756142835844
BSU23700	1.65583927032311	-0.135391956303855	5.99745066748094	0.0143265655752265	0.258994536113186	3.15106446668412	1.94900643251823
BSU09990	0.990042853820342	8.54051664222325	5.98372468981935	0.0144384785039276	0.259892613070698	1.98624398939871	1.94401246622432
BSU33800	1.33093978957674	7.41559909320787	5.94008170813902	0.0148003325421065	0.265262612428484	2.51566495099652	1.91450674636583
BSU01640	-1.2035497224874	2.30538460223925	5.92156566614742	0.0149566620361128	0.266052095450121	-2.30305636884252	1.91021932852645
BSU32940	-1.22674580271047	4.82454655243988	5.91608570765644	0.0150032542219494	0.266052095450121	-2.34038487984915	1.91021932852645
BSU05160	0.987348365161349	5.62318341184528	5.91230205384591	0.0150355111413383	0.266052095450121	1.98253778882277	1.91021932852645
BSU32980	0.91916619406975	4.71426822285032	5.89419549204478	0.0151908672891492	0.2673246522378	1.89102206093017	1.9033352082182
BSU12050	1.56599609508732	0.186397836468951	5.88903386452855	0.0152354567127865	0.2673246522378	2.96081858200314	1.9033352082182
BSU20020	1.34589870196692	2.39393533314844	5.85117837937993	0.0155666242920524	0.271992565036029	2.54188489530556	1.87836087919209
BSU09000	1.11070401769151	5.7959174344464	5.81156213575511	0.0159211455241328	0.27702793211991	2.15951003064351	1.85189664749647
BSU32270	1.05270735817667	3.55273222271751	5.79768401703188	0.0160472983593596	0.278064389828572	2.07441904729577	1.84650909636319
BSU06890	-2.66776024844429	-1.48283122818076	5.72740207944631	0.0167021734880287	0.287087074383656	-6.35441911585762	1.80043971781627
BSU11210	1.57180574033296	3.22367385694948	5.72705259830699	0.016705497862842	0.287087074383656	2.97276565740898	1.80043971781627
BSU17130	1.3070965319302	1.87997684719514	5.70869464962058	0.0168810874094631	0.288223063269657	2.47443051804811	1.79474231199968
BSU09030	1.16527219860088	3.98867004499792	5.70572824605488	0.0169096385299487	0.288223063269657	2.24275526505879	1.79474231199968
BSU11760	-1.95085242042889	0.148901364554027	5.64842460665449	0.0174710611274285	0.296581915724152	-3.86602889506629	1.75349746368449
BSU02490	1.26241734309473	1.78909344371007	5.61640195484336	0.0177931411761708	0.300826548792264	2.39897370278241	1.73299620034266
BSU09530	1.28945896060914	3.74426974759998	5.59452953881905	0.0180166489814141	0.303377121558005	2.44436369837603	1.72081580251051
BSU09020	0.990792232192882	5.39132097927912	5.58742343062824	0.0180898864395147	0.303387011130174	1.98727597113079	1.72076877390101
BSU20120	1.19546068768466	1.80888461489942	5.53728933521606	0.018615395324442	0.310951563499479	2.29017951457731	1.68523822366751
BSU08840	1.45039236419744	0.924902553521389	5.52112319611192	0.0187881917769574	0.311970510195527	2.73282364794172	1.68051843376597
BSU20380	1.14596026568329	2.56507110351112	5.51734551898765	0.0188288088913216	0.311970510195527	2.21293375732206	1.68051843376597
BSU37990	1.51585478148752	4.39245714144443	5.50678315854853	0.0189428562115041	0.311970510195527	2.85968210891885	1.68051843376597
BSU04860	0.944721378727639	4.21876204695472	5.50160979889904	0.0189989758508286	0.311970510195527	1.92481711894223	1.68051843376597
BSU15580	1.01492216911558	7.82198409925817	5.49692688199343	0.0190499233955602	0.311970510195527	2.02079387172346	1.68051843376597
BSU03270	-1.16832954587352	3.10122787991935	5.48176459370241	0.0192158514282808	0.31345857642383	-2.24751313290788	1.67365329152988
BSU11840	0.895554375705406	7.04092318041949	5.37621457395278	0.0204131235405369	0.331693400409658	1.86032460359108	1.59207778728653
BSU31970	-1.21723876881133	1.53992674886213	5.36477009745232	0.0205474966071368	0.332582735780633	-2.32501297732715	1.58821481396546
BSU04940	0.994846506843362	4.03215449556561	5.32774395043375	0.0209885365071407	0.338409762369959	1.99286848642425	1.56315690728181
BSU18630	-0.996871439544835	3.07486742031344	5.24007302407304	0.0220723474625658	0.354515857706441	-1.99566759350663	1.49607793336681
BSU02080	2.22677866504979	-0.739444500437612	5.14385711867402	0.0233287616678109	0.373244642524365	4.6808763815357	1.42180654252219
BSU15100	0.895859361532632	4.5543516119491	5.13729047437198	0.0234171686641244	0.373244642524365	1.8607179179074	1.42180654252219
BSU20520	4.12035220112378	-1.83152641689909	5.12260247786517	0.0236161736483038	0.374985327586756	17.392003143501	1.41509394789737
BSU25960	4.11969854266989	-1.75241524860395	5.09790610029998	0.0239547437491032	0.378920492031268	17.3841249332494	1.40003293194106
BSU11890	0.830902764074844	5.305650303591	5.07483199204718	0.0242756245167476	0.382547199931842	1.77879809416542	1.38629033164017
BSU36640	0.946049727040758	4.86612167892094	5.06691030197341	0.0243868134018706	0.382854634459443	1.92659019291122	1.3851313736333
BSU39910	1.13749326911455	3.61803573933202	5.04200170964382	0.024739886892357	0.386942950046752	2.19998436251804	1.36980722038283
BSU15610	0.85532549791258	8.15431422864696	5.03526677706458	0.0248362612925641	0.387000847603535	1.80916688962284	1.36959136874487
BSU20260	2.42885166349641	-1.12295111105952	5.02738423613214	0.0249495527247018	0.387320937466003	5.3846466045069	1.36839860343094
BSU17210	0.756469495721535	8.081598393731	4.99041440774295	0.0254881040172005	0.394216008799368	1.68935145042938	1.3429417306153
BSU17830	1.45386869997346	1.11135496250084	4.9714371917359	0.0257692265883968	0.397093321893524	2.73941663361161	1.3324499963068
BSU17180	0.863597658160181	7.45264100380153	4.96432333759179	0.0258754372999766	0.397264066781994	1.81957013183537	1.33182978980741
BSU20650	1.16412618881312	2.45691116523204	4.9522749984078	0.0260563591021265	0.398576394177583	2.24097443206819	1.32707182628442
BSU14520	-0.695793938506872	8.6129075994846	4.94573050711244	0.0261551837134871	0.398627909443512	-1.61977557666801	1.32688537265276
BSU08240	-1.09484660958871	3.08577210570864	4.90435702952398	0.0267890231042486	0.406767727152055	-2.13590371018842	1.29772287420881
BSU28340	1.09851292664539	1.8736484603182	4.8982405064214	0.0268840739209692	0.406767727152055	2.14133857947057	1.29772287420881
BSU17150	0.976713388294289	4.30583556507842	4.88335551689502	0.0271168546260825	0.408808609814153	1.9679770388507	1.29050251405855
BSU08230	-0.954298542732013	3.16111848487086	4.86523256097232	0.0274031049711542	0.411638008487554	-1.93763730010935	1.28055189563688
BSU13190	0.905536222504729	4.46528565837179	4.84951313908973	0.0276539367295885	0.41391698846868	1.87324061365813	1.27258663231447
BSU23670	0.813511479895941	7.22418363027496	4.84292047947035	0.0277598442971074	0.414018249231144	1.75748390829881	1.27223373417963
BSU03530	1.3637943041005	6.68110950930035	4.79341157875513	0.0285687876922456	0.424566752323194	2.57361152926045	1.23593669617471
BSU32469	2.89428010455224	-1.68153262770515	4.78613551683126	0.0286897258146756	0.424852109936473	7.4347287338362	1.23496736514773
BSU04190	1.42823702422261	0.496677179853364	4.73848566058528	0.0294950229267808	0.435233977887761	2.69117652130592	1.20013690544827
BSU31980	-1.752917428354	1.07430541970841	4.73235248619027	0.0296003726134951	0.435250549415337	-3.3703944103152	1.20008197590063
BSU20220	1.57221678565948	0.134200312444705	4.71657195435814	0.0298732410673015	0.43772159542825	2.97361276333704	1.19191453236646
BSU20250	1.03842109368028	1.90807950204721	4.70863715929369	0.0300114342591616	0.438208914217688	2.05397851899437	1.19030926239208
BSU04910	1.30890771231723	3.72769900539383	4.68816015608958	0.0303711506182009	0.441275476912492	2.47753890494345	1.18024852051656
BSU38610	1.49135699718464	0.395229429360773	4.68467660551256	0.0304327915112064	0.441275476912492	2.81153303266713	1.18024852051656
BSU13600	0.784797341729651	6.68413783968688	4.64826097127384	0.0310850238616478	0.449173216769001	1.7228502901843	1.15465618938066
BSU11850	0.746825816423561	7.64910897806653	4.5931870692296	0.0320992738581945	0.462229543558001	1.67809665722543	1.11331862179216
BSU21040	1.09138571883664	3.13554929729135	4.55122939566415	0.0328951191528036	0.472061916089718	2.13078601742581	1.0829519976365
BSU40330	0.869073462941084	10.3193375157911	4.53816442512334	0.0331471181817237	0.474049197009857	1.82648950365317	1.07689130454221
BSU15620	0.670787523904476	8.16766047404914	4.52969922476498	0.0333114719033752	0.474049616630011	1.59194172356161	1.07689002749407
BSU04890	1.15544255329185	2.48365499232122	4.52648073226721	0.0333741827799864	0.474049616630011	2.22752643557089	1.07689002749407
BSU03900	0.990153301552278	2.65680254600459	4.48996797947902	0.0340943162538733	0.482636829410763	1.98639605517494	1.05099008488501
BSU13590	0.778236489959453	6.85585417020375	4.4782389650546	0.0343290762367047	0.482813502933673	1.71503318249492	1.05046207011374
BSU35590	-1.41018243640285	4.09162049907675	4.47379186068634	0.0344185276788261	0.482813502933673	-2.65770768810955	1.05046207011374
BSU07340	0.971475823755403	8.21299389209513	4.47204926668064	0.0344536455637535	0.482813502933673	1.96084544203997	1.05046207011374
BSU20630	1.04591314798672	2.85687880433599	4.39533839803117	0.0360373073080559	0.503317041198801	2.06467277138851	0.990460649771016
BSU39380	1.04251959360679	3.72449493027327	4.36568708245859	0.0366696925389278	0.510442120141875	2.05982188812266	0.970180714035753
BSU08920	1.03169377433154	2.79888465435158	4.34786622514132	0.0370553451747268	0.51409674900219	2.04442306702821	0.959888205952687
BSU18140	2.64640639253949	-1.16282684982848	4.33663335036563	0.0373006109472542	0.515785931509051	6.26105768186564	0.955155671932637
BSU06820	1.04180498170424	1.05766776712117	4.32498322217091	0.0375567844554759	0.517614296653688	2.05880184667266	0.9500506293604
BSU17190	0.776105807311715	7.57666788311068	4.31566603713162	0.0377629854047536	0.518744167928457	1.71250215946398	0.946904883199214
BSU21100	1.70643058684599	-0.241190823797643	4.29048702219315	0.038326185521387	0.523219216000588	3.26352385953708	0.934512567966376
BSU23680	0.817467064021274	5.4410583437564	4.28605012312536	0.0384263383184258	0.523219216000588	1.76230919313026	0.934512567966376
BSU38570	-1.43128059479625	0.292407539846398	4.28435690762441	0.0384646310613459	0.523219216000588	-2.69685993417515	0.934512567966376
BSU04900	1.11032348993607	1.78059990734779	4.26728359800531	0.0388529938789002	0.526786046877556	2.15894050963075	0.924710961834977
BSU08800	1.3342103510285	2.69340142419091	4.25292697877819	0.0391827428857311	0.529537651426579	2.52137438339766	0.917194827864772
BSU39500	0.803207681523609	4.35219298810097	4.2362269158954	0.0395700137813466	0.533046379196463	1.74497658958218	0.907667030710112
BSU35310	0.674417978212784	8.41855499330478	4.21415845873059	0.0400879466348115	0.537885665195505	1.59595279275703	0.894628553676835
BSU19480	1.01913804975543	5.67635452961665	4.20997792573542	0.0401868600433423	0.537885665195505	2.02670772426741	0.894628553676835
BSU39390	1.09409172265729	3.13388456175319	4.20128640895282	0.0403933263250976	0.538921823430057	2.13478639572341	0.891852085601098
BSU20340	0.889110511603599	5.24653557564154	4.11568898330243	0.0424872158621007	0.563388978084081	1.85203390691206	0.827796755205365
BSU13570	1.08408265035795	6.61769197345442	4.11359773445275	0.042539777181914	0.563388978084081	2.12002701725212	0.827796755205365
BSU38560	-1.03383912621172	2.12736211985035	4.10993802769473	0.0426319245868223	0.563388978084081	-2.04746547686351	0.827796755205365
BSU23500	-0.6445795165561	7.89356032222527	4.09804780561187	0.0429327586831548	0.565574764229825	-1.56328359004225	0.822210345908224
BSU38430	1.04085404222511	4.62186451346809	4.08963985669242	0.0431468347589301	0.566607490419158	2.05744525306821	0.8195784209526
BSU40090	0.587132641325343	12.1681454021366	4.05803268254658	0.0439616876279669	0.575498456220658	1.50225803813683	0.797116036565979
BSU25930	2.64406232122172	-2.17901895486636	4.0466161105136	0.044259981005166	0.577592752117416	6.25089306024414	0.791875456107338
BSU32080	1.07793982937333	7.17321460572075	4.0200236011998	0.044963084328195	0.58494031200792	2.11101938894262	0.773638676966512
BSU26770	0.825959190697483	4.05239662700325	4.00900431190415	0.0452578707398316	0.586946795681792	1.77271325320134	0.768698360009972
BSU29280	1.18819782617857	1.15929627744481	3.99962108666605	0.0455104940562382	0.588395737395822	2.27867919156992	0.765141299790513
BSU20390	0.926195304239443	4.03735205135859	3.9882649995477	0.0458182207145454	0.589656808205922	1.90025799497174	0.762052572881573
BSU21050	1.20028244442756	2.52736020382997	3.98561165157375	0.0458904364623861	0.589656808205922	2.29784652814862	0.762052572881573
BSU12120	-2.59395794478321	-1.29299683083922	3.93723967131737	0.0472282127010514	0.604984712391382	-6.03752787483272	0.725029408096495
BSU29700	0.734533997241705	4.90632557816153	3.91774277699225	0.0477789911498702	0.610168400739627	1.66385994171398	0.712720626994176
BSU35580	-1.11081909594786	4.38489398381309	3.89930931357228	0.0483059630779226	0.610449059977209	-2.1596822933557	0.712057182941627
BSU20200	1.04702389342933	1.1626569163518	3.89857614075103	0.0483270492789962	0.610449059977209	2.06626299583666	0.712057182941627
BSU32130	-0.668535378019209	7.61686491375824	3.89785924442577	0.0483476767584561	0.610449059977209	-1.58945853209112	0.712057182941627
BSU39240	0.971979190670495	6.00947482531824	3.89653898256032	0.0483856893803775	0.610449059977209	1.96152971480953	0.712057182941627
BSU36650	1.10553761506031	2.13707606077147	3.85686167589742	0.0495429164171044	0.623166322162133	2.15179048842884	0.682310827088786
BSU10330	-0.894709421167868	4.37080198696435	3.84499215334941	0.0498947551274355	0.625707199435947	-1.85923537166755	0.676440390992697
BSU17160	0.812570077225897	3.82430332544912	3.83373486975556	0.0502308855731002	0.626246329525838	1.7563374703418	0.675197852292712
BSU20740	1.00834800490405	2.73073386106205	3.83225213859216	0.0502753363640168	0.626246329525838	2.01160633917878	0.675197852292712
BSU35930	-0.832300971299378	2.81211614024341	3.82851236729338	0.0503876357089755	0.626246329525838	-1.78052287582894	0.675197852292712
BSU04920	0.965485115467731	1.30810039032214	3.80585374394889	0.0510737324262107	0.632889930598979	1.95272002581199	0.659973480520956
BSU17170	0.878528744490713	3.24462050771779	3.80003366033348	0.0512515525363738	0.632905904717609	1.83849944941606	0.659937067410581
BSU15630	0.718231790756235	7.09940197668207	3.79590351252816	0.0513781373800932	0.632905904717609	1.64516443671634	0.659937067410581
BSU05480	-1.13287770629664	0.975685427394607	3.76659467449402	0.0522859787546633	0.639905343070649	-2.19295727771249	0.644069582247142
BSU31050	0.778907624837865	4.31754270944698	3.76276539117513	0.0524058386140346	0.639905343070649	1.7158311933839	0.644069582247142
BSU04800	1.11159366395983	6.47587344523676	3.76209024658311	0.0524270013568492	0.639905343070649	2.16084211571141	0.644069582247142
BSU18600	1.05477994315966	1.11371811847337	3.75787690802218	0.0525592750654293	0.639905343070649	2.07740131271097	0.644069582247142
BSU11190	0.925390144210489	3.89726659497232	3.74790305073317	0.0528738045624073	0.641863394920386	1.89919776749968	0.639661807572849
BSU10430	1.66626112777481	1.70494584446774	3.70780995178305	0.0541584080234318	0.655552208422757	3.1739097983903	0.609217413092911
BSU11750	-2.41316152248863	-1.09629252375835	3.67560314267666	0.0552142734163645	0.666401172794041	-5.32640275753189	0.585537155194319
BSU08780	0.719658105521905	4.97477385369694	3.66454774219665	0.0555817259704067	0.668902846260572	1.64679172632633	0.580131410771713
BSU20270	1.33408666342089	0.992541005367126	3.61688500317748	0.057195870326678	0.686350443920136	2.52115822586726	0.54298270418806
BSU04950	1.05848069225234	1.10863929188851	3.61111080828967	0.057394771868817	0.686763803221145	2.08273702792146	0.542114092660757
BSU40420	-0.543430009336784	11.4103869496997	3.60508901197761	0.0576029850415596	0.687285901524437	-1.45743345142941	0.541017729601016
BSU02470	0.871836904161007	2.58003528721338	3.5788534143165	0.058519529502856	0.696232351008338	1.82999144508839	0.522359243257628
BSU05840	-0.859872086687838	2.35584850654698	3.56301304321678	0.0590804073569468	0.700908469098324	-1.81487739147717	0.512702038382953
BSU38260	-0.688607233192705	6.52773197602171	3.540229087732	0.0598971879151818	0.708585429840791	-1.61172681835375	0.496986294280907
BSU04400	1.14814684679348	3.56775924824518	3.51925575451357	0.0606596807801799	0.712472209935097	2.21629027254812	0.489094352120122
BSU34670	0.820164824663463	3.18014205938348	3.51600403494187	0.0607788199417181	0.712472209935097	1.76560769776711	0.489094352120122
BSU06360	-0.532503819072971	11.0495284517013	3.50838161091519	0.0610590737287945	0.712472209935097	-1.44643733231464	0.489094352120122
BSU12010	-0.880097426310764	1.85929936922337	3.50217659451683	0.061288229251173	0.712472209935097	-1.84049958741228	0.489094352120122
BSU24840	0.560408625045307	9.22311458948033	3.49962496715585	0.0613827281010913	0.712472209935097	1.47468684446182	0.489094352120122
BSU07410	-3.67872840049162	-2.18020230520773	3.49806278885804	0.0614406595124687	0.712472209935097	-12.8058259388289	0.489094352120122
BSU08790	0.50887378642364	11.3853589970839	3.49685893665264	0.0614853425657932	0.712472209935097	1.42293897056441	0.489094352120122
BSU21300	1.33421892567808	0.116972638477476	3.49402597876242	0.0615906292592361	0.712472209935097	2.52138936921617	0.489094352120122
BSU18030	1.37929341808433	0.139710003926233	3.4863405890978	0.0618772242902624	0.713810189602585	2.60140931891447	0.486387598958268
BSU31730	-2.53129302675656	-1.66304395032539	3.45010364582946	0.0632478035448318	0.727560115510111	-5.78089563404604	0.458861637567193
BSU21150	0.956215879304322	1.99314621906876	3.44567281804848	0.0634175962753066	0.727560115510111	1.94021412509816	0.458861637567193
BSU20100	1.07008130087706	0.818337984520827	3.438489662291	0.0636938936605852	0.728727945004394	2.09955168094287	0.456547779166721
BSU18340	0.826423183543976	5.70091049417621	3.43181479442447	0.0639517906584034	0.729679447512275	1.77328347665659	0.454665276168822
BSU19669	1.94445719643095	-1.24528256647572	3.41958253611096	0.0644273036226377	0.733101961657044	3.84892936812637	0.447914228933439
BSU29460	-0.685392514006926	4.5335579857201	3.35805187609169	0.0668771393930781	0.758273613138252	-1.60813944843591	0.399209574867427
BSU19760	1.59305746248474	-0.40709250576992	3.35496524123732	0.0670026252988542	0.758273613138252	3.01688031320021	0.399209574867427
BSU32859	-1.88980990610806	-0.667530314897771	3.31100620913616	0.0688173433310371	0.776706015541651	-3.70586391947512	0.36455945529808
BSU11809	-2.74858445011255	-2.17880524230944	3.30408312138599	0.0691079016086042	0.777883011098467	-6.72057396352405	0.362374895972988
BSU24000	1.07349728809153	0.874116054111753	3.26877476486121	0.0706103415022492	0.789487855124997	2.10452885152674	0.341011021943973
BSU40100	0.649455685212031	13.1284788492362	3.26699196611298	0.0706871248923793	0.789487855124997	1.56857627558584	0.341011021943973
BSU20660	1.11837012076051	1.80878438058483	3.26655291005148	0.0707060483277655	0.789487855124997	2.17101564239679	0.341011021943973
BSU03380	-0.716916952646403	5.51576222351892	3.25934698212413	0.0710174024649948	0.789696701462324	-1.64366575582674	0.340629430602203
BSU27050	0.836748515112633	3.50162153766821	3.25737278698849	0.0711029597102092	0.789696701462324	1.78602034557374	0.340629430602203
BSU09110	-0.739929819184031	5.67704401266845	3.24643510574494	0.0715789800737585	0.789696875808143	-1.67009459406908	0.340629112090271
BSU07850	0.909852003617024	3.01022490311888	3.24600076050563	0.0715979536426784	0.789696875808143	1.87885274967238	0.340629112090271
BSU33760	1.06957985274192	6.57235294375015	3.24434604160481	0.071670286382013	0.789696875808143	2.09882205111893	0.340629112090271
BSU16990	-0.737276479573368	3.42311140862826	3.21485218670897	0.0729727819782515	0.800154726565716	-1.66702585427158	0.321649092805824
BSU15350	0.617749949164042	7.50256067299583	3.2141831109203	0.0730026223231652	0.800154726565716	1.53448011373997	0.321649092805824
BSU03300	0.954206178633957	3.73051516098986	3.20392425250954	0.0734618038091157	0.803079823839966	1.93751325283138	0.316384700252476
BSU38590	-1.10427608187297	0.67561601280402	3.19413947130919	0.0739026547683658	0.805789781495289	-2.14990972462181	0.311524584610019
BSU29220	0.530732993780906	9.82790057029647	3.17770585468838	0.0746494708064199	0.811812995019817	1.4446630027414	0.300780660862359
BSU25970	1.79212975830475	-1.22853042109026	3.15809846865118	0.075551137501262	0.819484545987714	3.46325773902403	0.287211351953246
BSU39520	0.735113786492376	4.51268365364902	3.14237168244108	0.0762828085652865	0.823108150343936	1.66452874693722	0.280846092291548
BSU35910	-0.709254481959628	5.58950811949555	3.13992494690825	0.0763973232643404	0.823108150343936	-1.63495902761057	0.280846092291548
BSU01620	-1.20660078885207	1.35676084943034	3.13823504928661	0.0764765235472814	0.823108150343936	-2.3079321139673	0.280846092291548
BSU18010	0.691669280853252	4.58936451687976	3.11727735819569	0.0774661180870771	0.831615704708571	1.61515126027746	0.266011091752121
BSU10380	0.726605145333437	3.22656739307249	3.11226804024071	0.0777046856577534	0.832037864889174	1.65474068022823	0.265278909976757
BSU27200	0.732742923128325	3.85913016393388	3.10086447761441	0.0782507315762562	0.835741828804209	1.6617955779443	0.258870750460507
BSU32930	-1.0155474309421	1.45810269805313	3.07306356232611	0.0795993358112211	0.847976597825662	-2.02166987051457	0.237903644564382
BSU01610	-1.06619301701669	1.8152483579862	3.06511751516932	0.079989378708495	0.848080362538143	-2.0939006865097	0.237727116488024
BSU12130	1.27031481550456	-0.020339512842922	3.06283450619273	0.0801018239584113	0.848080362538143	2.41214195984588	0.237727116488024
BSU08850	1.59800906407785	0.391163046428725	3.06005050413474	0.0802391752791429	0.848080362538143	3.02725260532046	0.237727116488024
BSU02310	-0.642206651899382	4.68513036546156	3.0563645957213	0.0804214136889618	0.848080362538143	-1.56071450136531	0.237727116488024
BSU31080	-0.691929828034658	6.30704047601246	3.04005288029127	0.0812332708298978	0.854483977293837	-1.61544297896961	0.226874655174887
BSU27040	0.820352976268939	3.94554892372033	3.00181000159176	0.0831715505474955	0.87267435951342	1.76583797760925	0.196484685657701
BSU21090	1.30658572961696	0.507514093070585	2.99724007506011	0.0834064892905972	0.872946113477528	2.47355457332919	0.196035495119901
BSU29160	1.36125154558709	-0.323981621376724	2.98661748638902	0.0839553684586257	0.876494046708053	2.56907951879098	0.190183802891639
BSU32860	-1.74771587550866	-0.662601299252877	2.97942485318941	0.084329234022203	0.878201698944438	-3.3582645297274	0.187375769422743
BSU23560	-0.628139444627911	6.94147696649578	2.96494877068929	0.0850871530425074	0.883890425635599	-1.54557048019704	0.178060562590027
BSU20320	1.36582089921287	1.18925444774221	2.95280330344736	0.0857287325543678	0.888345377536079	2.57722929560326	0.170807407518567
BSU24740	1.05189044314734	0.68822830481696	2.93732764450261	0.0865538221118637	0.892509053312377	2.07324475587906	0.164061291456969
BSU21320	0.791624332281887	4.88444742254392	2.93230462225245	0.0868234704353553	0.892509053312377	1.73102232621807	0.164061291456969
BSU19770	-1.92885085314926	-1.19304193842695	2.92968795680495	0.0869642997081123	0.892509053312377	-3.80751798969518	0.164061291456969
BSU13169	-1.38636687958362	-0.160717720937429	2.92929561424077	0.0869854369487877	0.892509053312377	-2.61419521715755	0.164061291456969
BSU01600	-1.01524241787271	0.818895416782056	2.91760577013508	0.0876177802248997	0.896793750537209	-2.02124249637425	0.157151870379607
BSU18510	1.22527366813816	1.21088262520524	2.90688335510606	0.088202171801126	0.896947516126222	2.33799795526659	0.156904524948697
BSU27230	0.729927781988155	3.32725945396543	2.90590708094694	0.0882555899496103	0.896947516126222	1.65855606603014	0.156904524948697
BSU20350	0.824681346960887	4.01082934657028	2.90551300730793	0.0882771621474802	0.896947516126222	1.77114379634811	0.156904524948697
BSU27440	1.58006724788583	-0.658784817114378	2.89914732353281	0.0886264223534114	0.898310533368558	2.98983785838455	0.154713844233404
BSU04839	0.831467242083925	2.80405340749172	2.89309534523963	0.0889598600008946	0.899506962139796	1.77949421416146	0.15279364697849
BSU26730	1.24028710575982	1.78692354503158	2.85264556834879	0.0912237093714922	0.920169590182009	2.36245542017912	0.12002831592778
BSU31820	0.695747906590317	4.4035092053152	2.84684375577516	0.091553514125029	0.920639678102634	1.61972389548621	0.119291473129023
BSU40460	-1.10760445632578	0.0272300349014716	2.84407724868643	0.0917112323014118	0.920639678102634	-2.15487540693706	0.119291473129023
BSU04370	1.27286304194241	1.53557800257158	2.83828981309707	0.0920421284725431	0.921745631897698	2.41640628138895	0.117559420405222
BSU02230	0.555564951763419	8.13990397099045	2.81906190385314	0.0931508305502918	0.929240470824083	1.46974406462136	0.105876106274721
BSU09570	0.57650146723588	7.16751950756758	2.81760246632416	0.093235574060175	0.929240470824083	1.4912286337814	0.105876106274721
BSU15500	-0.514848701098543	8.94521310214016	2.81290993687929	0.0935086184148257	0.929742834524553	-1.42884428554404	0.105096370776347
BSU23690	0.835325505203045	6.04775044436469	2.79814847428068	0.0943732302918707	0.935233484557934	1.78425956344908	0.0966015106755442
BSU15510	-0.519995910877037	9.07633670680049	2.79584813653818	0.0945087477211322	0.935233484557934	-1.43395118367038	0.0966015106755442
BSU27080	0.686431582728867	6.60755608350224	2.78993095946385	0.0948583142358437	0.936473570328329	1.60929809197241	0.0946898163766592
BSU19990	1.16732523427369	0.935645503012002	2.78318202657715	0.0952587368794366	0.938208691529546	2.24594910311056	0.0920192289197101
BSU05100	0.840082687821048	5.03910831973027	2.77650694775779	0.0956565884508841	0.939910384402099	1.79015274121577	0.0894048850566115
BSU35920	-0.646715666475417	5.13745070085127	2.75854603386087	0.0967361190263029	0.948286462567702	-1.56560000585793	0.076605154226808
BSU33290	-0.771043713670972	3.84578863613564	2.75261010859477	0.0970958073111864	0.949583352064437	-1.70650390252231	0.074633452772555
BSU17220	0.58385413108454	7.35230535578622	2.74535803620003	0.0975372275929333	0.951671641187125	1.49884804762506	0.0714642139450458
BSU32990	0.645056713735188	9.17220507363069	2.73021779698604	0.0984658561156764	0.958492809181969	1.56380075956683	0.0611604863600584
BSU16110	0.59520073402882	5.25298211721195	2.71736976293483	0.0992614600566381	0.963526800135957	1.51068276466062	0.0536032997877285
BSU02780	0.501988595162867	9.29697862907811	2.7144304900466	0.0994444566232274	0.963526800135957	1.41616424306524	0.0536032997877285
BSU32530	0.853387449885718	4.73980157391441	2.69216090263692	0.100842971474817	0.969459744369272	1.80673817238937	0.0447471014594542
BSU18330	0.651658992116209	5.27097950565783	2.68836844491154	0.101083269332425	0.969459744369272	1.5709736605181	0.0447471014594542
BSU06300	1.05179425136642	2.22302085365744	2.68583741397128	0.101243988784853	0.969459744369272	2.07310652676523	0.0447471014594542
BSU26260	-1.25801486187269	-0.467948587353374	2.68527881616918	0.101279497133782	0.969459744369272	-2.39166423107109	0.0447471014594542
BSU18120	-0.534684155935419	8.44509591075267	2.6825676748598	0.101452029555588	0.969459744369272	-1.44862497755253	0.0447471014594542
BSU13160	0.983255083795913	2.84096590850062	2.68138074547077	0.101527664826051	0.969459744369272	1.97692081268465	0.0447471014594542
BSU38470	0.82126111916688	2.83211889299985	2.67824517706413	0.101727770871567	0.969459744369272	1.76694988137519	0.0447471014594542
BSU06559	-2.25411541401126	-2.08554848483474	2.67533324182901	0.101913991326176	0.969459744369272	-4.77041710216203	0.0447471014594542
BSU35800	1.02515784863983	1.46272150909815	2.64216767150472	0.104061471940569	0.983367165733318	2.03518204605345	0.0241979099795317
BSU15530	-0.513647688694735	8.76142504630537	2.64006634076164	0.104199192707401	0.983367165733318	-1.42765529856598	0.0241979099795317
BSU31450	0.580896433014583	6.21242934807951	2.63840209058369	0.104308408969973	0.983367165733318	1.49577837682057	0.0241979099795317
BSU39050	1.09762543768353	3.33743868704373	2.63550491179536	0.104498835315382	0.983367165733318	2.14002171770215	0.0241979099795317
BSU08100	-0.656409730171767	3.86686313559474	2.63467573696255	0.104553405552106	0.983367165733318	-1.57615534187948	0.0241979099795317
BSU39480	0.656936641937663	4.10172776547102	2.62602273564958	0.105124749711301	0.986518999537961	1.57673110214008	0.0195812585606863
BSU21750	0.657473423217912	5.93777613873698	2.60556793715592	0.106489002406457	0.997080883518752	1.57731786315819	0.00421755363571706
BSU35540	-0.769290221084099	3.87541340164929	2.57983518494373	0.108232930974371	1	-1.7044310291114	0
BSU29020	0.716704912806075	3.69065598574993	2.56125061208593	0.109511921746606	1	1.64342419610429	0
BSU38630	0.957628738843719	2.44652855730618	2.56062286673138	0.109555412186937	1	1.94211514553257	0
BSU15520	-0.464627852162869	10.6325952522428	2.55881901250132	0.109680489599261	1	-1.37996134200421	0
BSU10930	1.30164619879097	-0.38274833760615	2.55138065163879	0.110197918944256	1	2.46510004475491	0
BSU09750	2.13213876555424	-1.46503425195121	2.55036644296267	0.110268677307727	1	4.38366868847892	0
BSU20670	0.991671099686694	3.6373174169168	2.54871827728651	0.110383771591243	1	1.98848695771984	0
BSU28210	0.724512291945643	2.15615935398605	2.54624721252307	0.110556577974523	1	1.65234196196085	0
BSU19970	0.83752066795386	0.896271700625552	2.5358144752698	0.111289447459702	1	1.78697650731534	0
BSU13510	1.60113323335745	-1.22257153069087	2.52470674083749	0.112075614944091	1	3.03381525163994	0
BSU18880	0.580461824640363	4.99497182534291	2.52424414574773	0.112108488193446	1	1.49532784508464	0
BSU37220	-0.643992661195876	4.33268370483746	2.50763471951049	0.113295863821854	1	-1.56264781133598	0
BSU19820	1.88797572900242	-1.63470902169789	2.50372168771155	0.113577611174776	1	3.70115544570705	0
BSU04880	1.06781518433357	2.03625039005701	2.49998006182768	0.113847739326399	1	2.09625639404313	0
BSU19790	-1.17281924017052	0.747234240733028	2.49340764556247	0.114323953969845	1	-2.25451833085412	0
BSU08280	0.79118142823516	2.3556252254174	2.488263240112	0.114698232544393	1	1.73049098792441	0
BSU17640	0.903913059302542	0.663593665304202	2.48451241813736	0.114971973620762	1	1.87113423266548	0
BSU18520	1.31098275379602	-0.198539740631447	2.47738831210534	0.115493889370348	1	2.48110493573392	0
BSU23980	-0.68991189961829	3.16070562618948	2.47702380121275	0.115520663850715	1	-1.61318500382396	0
BSU19520	0.967294655733676	1.08260042377022	2.47682643430097	0.11553516393471	1	1.95517081572433	0
BSU03230	0.640625560758311	7.03115481337683	2.46687927317072	0.116268567326371	1	1.55900500620432	0
BSU33050	0.98239082515977	0.593287208532467	2.46135523354882	0.116678073281099	1	1.97573687625166	0
BSU08640	-2.13570593564698	-1.64469130775907	2.44734555076459	0.117723796432849	1	-4.39452104432775	0
BSU36070	-1.91687895314974	-0.960916282378212	2.44417929551619	0.117961567166268	1	-3.7760528400794	0
BSU15560	-0.506878431366073	8.78014063402938	2.42911791536528	0.119099899966239	1	-1.42097229996823	0
BSU26870	0.960668175031161	4.31579822051579	2.42394814813542	0.119493425829752	1	1.94621106139686	0
BSU24770	0.899461448069636	3.6119254784782	2.41394615834434	0.120258875501238	1	1.86536951857067	0
BSU23550	-0.590776796741621	7.10249995324688	2.39655272271821	0.121602956109718	1	-1.50605744238119	0
BSU19689	-3.10817822056687	-1.60326840109777	2.3935593049746	0.12183594748628	1	-8.622930311727	0
BSU39260	-0.611888944784957	4.53893544604458	2.3890948980275	0.122184352566307	1	-1.52825887452277	0
BSU13290	-1.43729019892162	-0.999182292639055	2.38748281663956	0.122310431723019	1	-2.70811724263289	0
BSU20550	0.988928111377062	1.01445158060394	2.3701190988707	0.123677615513594	1	1.98470985001395	0
BSU29320	1.22409335840441	-0.317000610429491	2.36926252874048	0.123745497623878	1	2.33608595506155	0
BSU35970	-0.685088486802155	4.06213587228308	2.36862201331547	0.123796284692478	1	-1.6078005919105	0
BSU32520	0.678596411792278	5.14852860351987	2.36157446504731	0.124356621963198	1	1.60058180227559	0
BSU09690	1.0780733549942	1.73766555768463	2.35675106845705	0.124741744249021	1	2.11121477896697	0
BSU02460	0.749472521320279	1.88502929126216	2.34702989574071	0.125521959924529	1	1.68117804520374	0
BSU05790	0.625738042642484	3.93640924083732	2.3315546554017	0.126775207765753	1	1.54299997939433	0
BSU36040	0.84611530146848	0.557384155823121	2.30088024868442	0.129300703597171	1	1.79765391757813	0
BSU17840	-0.789447701148024	4.82525299746101	2.28940338387587	0.130259985630242	1	-1.7284126574214	0
BSU02110	0.957646761258332	2.92779063772308	2.28367973477001	0.130741354154411	1	1.9421394069475	0
BSU03020	0.729919130790364	6.88069943047753	2.28367410400968	0.130741828686553	1	1.65854612044002	0
BSU17310	1.39657403438704	-1.34811723206429	2.27974581008274	0.13107335421195	1	2.63275638995537	0
BSU06180	-0.597000291268739	5.78553001885194	2.27275174590376	0.131665937252706	1	-1.51256830265953	0
BSU12539	1.17677962418509	-0.11854466446526	2.27064238110375	0.131845242852047	1	2.26071577703873	0
BSU00110	0.449028071728573	9.80352190814248	2.26527567180381	0.132302667761827	1	1.36512027991807	0
BSU24760	0.879028147426916	2.87397413512314	2.2573370954915	0.132982555561127	1	1.83913597406555	0
BSU29310	0.787472907080915	1.39644798643915	2.25242683378002	0.133405040928942	1	1.72604838503077	0
BSU04080	0.545047414804412	4.9470363314444	2.23660428412387	0.134776673149069	1	1.45906829637081	0
BSU02430	1.06913169861369	-0.246695013202403	2.2359789827193	0.134831202546271	1	2.09817018106789	0
BSU22800	0.645065667105226	3.30163571556426	2.23347658802482	0.135049670962269	1	1.56381046454946	0
BSU21680	-0.55947730544492	4.47834901958867	2.22096827813335	0.136147648529391	1	-1.47373518002532	0
BSU29290	0.778376693704358	1.69217305086014	2.21968700009098	0.136260681961512	1	1.71519986065785	0
BSU29340	1.02564740620502	0.36931719413708	2.21910383884655	0.136312162821019	1	2.03587277264819	0
BSU18220	-1.37143509584315	-0.876052038407172	2.21765636754123	0.136440038205697	1	-2.58727803155284	0
BSU17860	0.594109870163494	4.34045397440735	2.20511360365601	0.137553760152978	1	1.5095409250348	0
BSU20410	0.932501994839364	1.10001153989384	2.18302963253759	0.139539538773599	1	1.90858308909336	0
BSU29430	1.18071967288169	-0.303709621394897	2.1827078307803	0.139568711750356	1	2.26689830639344	0
BSU15490	-0.460831728850886	8.39204287079567	2.17771934461285	0.140021820281107	1	-1.37633506108655	0
BSU11930	-0.660276497991307	1.98355385246856	2.16514628824807	0.141171187783776	1	-1.58038548159182	0
BSU20160	0.931665242121478	0.851533648116988	2.1543267764884	0.142168745134666	1	1.9074764456215	0
BSU12620	-0.699454444527165	2.91420205539851	2.15120719360128	0.142457840270894	1	-1.62389060197425	0
BSU20730	0.913999356500537	2.23754338236297	2.14770534676765	0.14278314812586	1	1.88426170735364	0
BSU21280	-1.01716078674011	0.116415707940458	2.14451301767795	0.143080431243101	1	-2.02393195442542	0
BSU33650	0.805316016078152	0.689775136042656	2.14080001033565	0.143427078531303	1	1.74752853844322	0
BSU27070	0.877820152869537	3.91435116693403	2.12583868053525	0.14483348399852	1	1.83759667690089	0
BSU28330	0.699451513284025	2.27245785456213	2.11726885160209	0.14564606472567	1	1.62388730258441	0
BSU06160	0.652322439258525	2.75878991096809	2.11125458563987	0.146219398665398	1	1.57169626484035	0
BSU11799	1.56210351834864	-1.25425022137871	2.11016791339963	0.146323261247673	1	2.95284068027493	0
BSU15550	-0.454976261758938	8.9254917148421	2.1098185723161	0.146356668440731	1	-1.37076025017495	0
BSU01670	0.695994550973103	2.58938919457501	2.10158312158346	0.147146715170962	1	1.62000082854565	0
BSU09440	0.524081828408307	5.43490383242834	2.08853121156349	0.14840869480927	1	1.43801809366983	0
BSU05740	-0.598420761981316	3.60328826949435	2.08701208238044	0.148556370649208	1	-1.51405830365871	0
BSU33239	1.37250677941003	-1.21342011716283	2.07989717223143	0.149250230319512	1	2.58920066479856	0
BSU27220	0.561882579632505	5.53398862412184	2.07987669845112	0.149252232238651	1	1.47619425393841	0
BSU20640	0.977854704581714	2.45528353610124	2.07953940217967	0.149285217319738	1	1.96953452179559	0
BSU30530	0.468476362528967	8.25997520622005	2.07132655457775	0.150090921728236	1	1.3836474192267	0
BSU34500	0.884228537356904	2.95541514660422	2.0690921345643	0.150310974862663	1	1.84577735178578	0
BSU09450	0.518432420823487	5.13542305275262	2.03783759416704	0.153427618752545	1	1.43239801134678	0
BSU28890	1.16554234692621	-0.851256782823263	2.03399593021425	0.153815729708253	1	2.24317526602318	0
BSU36680	1.47988925234267	-1.23954663377713	2.02694531565631	0.154530930852161	1	2.78927320752437	0
BSU25780	0.568813726147313	4.10038506468806	2.01959974072557	0.155280067914774	1	1.48330340446721	0
BSU12020	-0.737315778008783	0.826576253163151	2.01461295461166	0.155790993484829	1	-1.66707126400702	0
BSU17200	0.504975596983675	7.4921305745873	2.01181716748981	0.156078273279188	1	1.41909935209934	0
BSU04380	0.749033730616879	1.04830089933699	2.01124537490944	0.156137101637049	1	1.68066679847089	0
BSU12110	1.39447850824472	-1.07959131137532	2.00622235731962	0.156654974149039	1	2.6289350660623	0
BSU24410	1.39368111601842	-1.41394319290771	2.0024151986708	0.157048792120003	1	2.62748242838671	0
BSU38870	0.731743411158489	1.10108800254349	1.99237819616563	0.158092440029424	1	1.66064466989726	0
BSU31030	0.901908534820388	8.34060319311937	1.99005250498885	0.158335389604205	1	1.86853622699791	0
BSU19110	1.72246348632519	-1.35283519902009	1.98803007926132	0.158547004370954	1	3.29999419428647	0
BSU21200	-0.892163255371078	0.600680881923296	1.96610198023524	0.160862223352481	1	-1.85595696115012	0
BSU13010	0.446782249343293	8.67008322647329	1.96003870894322	0.161509178676639	1	1.36299687020413	0
BSU05810	-0.757701689131353	0.697373589487735	1.95978806776174	0.161535986050497	1	-1.69079492729719	0
BSU16190	0.649882150417257	2.02747064650711	1.95085669123514	0.162494563994863	1	1.56904002021996	0
BSU04060	0.611735531599627	5.8032495870628	1.94426173278447	0.163206548003401	1	1.52809637129789	0
BSU04000	-0.519135008100348	5.32303598339194	1.94369626665055	0.163267760657316	1	-1.43309575389269	0
BSU07030	1.04093801645147	-0.164239140877004	1.92897578869898	0.164870542320268	1	2.05756501323708	0
BSU18920	0.669833733442074	2.23425023612638	1.92397489890877	0.165419131374862	1	1.59088961137779	0
BSU31990	-0.882272537136737	1.51603403487785	1.923206313458	0.165503628807946	1	-1.84327654983736	0
BSU02710	-0.553476008461336	4.26428048661369	1.90476178004906	0.167546291397337	1	-1.46761749576536	0
BSU07270	-0.904981981084108	0.124585054169641	1.90252344547755	0.16779613698468	1	-1.87252110738231	0
BSU17320	0.960975435487672	0.100580289185116	1.90126068903875	0.167937275690155	1	1.94662560318575	0
BSU20170	0.808220689073968	1.73306470417206	1.89753742201313	0.16835421904602	1	1.75105049711344	0
BSU09940	-0.877001161756522	0.104814242232604	1.89620933228616	0.168503229766764	1	-1.83655380351973	0
BSU39810	1.093198675324	3.48762432682704	1.88834448460535	0.169388765595171	1	2.13346534359394	0
BSU09880	-0.591688909576944	2.12083436642117	1.88286316964716	0.170009086366964	1	-1.50700991578744	0
BSU12150	1.7019201347254	-1.42462050298715	1.87475959024741	0.170930951787823	1	3.25333668806251	0
BSU03410	-0.565009864265713	3.68346123382404	1.868469133819	0.171650514530583	1	-1.47939762442977	0
BSU07480	0.822474624026063	5.53139380471622	1.86464866849435	0.172089234655482	1	1.76843675437573	0
BSU15310	-0.675750309866098	1.27385927205977	1.85950338534132	0.172682127653461	1	-1.5974273390082	0
BSU39960	0.479295093195454	9.48804078729733	1.85410485674922	0.173306729009431	1	1.39406235524641	0
BSU30650	0.66539535165268	5.81977636227219	1.84355856327761	0.174534433973121	1	1.58600283694908	0
BSU23710	0.699094856642194	1.34626431643208	1.84136728190442	0.174790777974262	1	1.623485902017	0
BSU06510	-0.405576130769186	9.616151356932	1.83464099491971	0.175580356445065	1	-1.32461778218071	0
BSU05409	-1.3920212420023	-0.704388704048575	1.83167756035647	0.175929528875851	1	-2.62446115102978	0
BSU13330	-1.97637144438728	-1.98500901257091	1.82925253612063	0.1762158577024	1	-3.93502129842955	0
BSU35810	0.654943411315292	1.85328098732285	1.82897956552906	0.176248121671537	1	1.57455419116123	0
BSU26860	0.543837939831405	4.08163916782191	1.82857219707297	0.176296283568639	1	1.45784560756319	0
BSU12330	0.876923359461088	0.0518158229959486	1.82847824509129	0.176307393370833	1	1.83645476370553	0
BSU04039	0.95036248260813	0.699152708147601	1.8277045298358	0.176398915745859	1	1.93235810917509	0
BSU29330	0.835842037919843	0.803448372672809	1.82713986181318	0.176465744617535	1	1.78489850197742	0
BSU07750	0.802301594075256	2.52241482449381	1.82676390693154	0.176510255343765	1	1.74388099769498	0
BSU26340	1.90959516688447	-1.71596059315086	1.8257536649065	0.17662992589586	1	3.7570365908975	0
BSU31580	0.642684111276755	4.89441273196668	1.82160488727732	0.177122361337325	1	1.56123110471855	0
BSU38810	-0.540533816501735	4.47951238853704	1.82065238645992	0.177235641030614	1	-1.45451060618338	0
BSU16100	0.399610678750588	9.60279498609819	1.81962296922241	0.177358162309565	1	1.31915188046457	0
BSU12300	-0.781931528497247	0.614705297107352	1.81659437253848	0.177719193258167	1	-1.71943136491132	0
BSU25110	0.492986635057462	6.47466188878342	1.81570236613978	0.17782568864031	1	1.40735533770497	0
BSU20140	1.12088233452145	0.727034866193011	1.81511604023851	0.177895729389726	1	2.17479939893618	0
BSU18810	0.815892741003712	1.44938437784565	1.81053204754499	0.178444418958024	1	1.76038714404159	0
BSU06520	-0.400792090601586	11.1707517852432	1.80876591685126	0.178656340688537	1	-1.32023256619578	0
BSU19670	-0.648557644797517	1.98624335461945	1.80512941249591	0.179093608865527	1	-1.56760018118111	0
BSU13830	0.713477350656858	2.34286338211707	1.80359985844671	0.179277898101866	1	1.63975167715269	0
BSU34160	-0.553904699558725	3.35159843445892	1.79998766266982	0.179713986409199	1	-1.46805365726978	0
BSU37900	0.851079706568288	1.3316057500411	1.79525234543943	0.180287524521702	1	1.80385041383021	0
BSU04070	0.64304572367529	5.05537515909189	1.78962603955885	0.180971732920605	1	1.56162247730117	0
BSU15540	-0.490819488289826	8.9645565353486	1.78545297484266	0.181481155663518	1	-1.40524286355706	0
BSU30970	0.573821406081027	2.48960580278664	1.7819568591915	0.181909218889117	1	1.4884609843904	0
BSU10910	1.19879886644369	-0.588974724801251	1.77837342356068	0.182349187564191	1	2.2954847800287	0
BSU14250	0.725654577259435	0.70444993519464	1.77786708443886	0.18241145444084	1	1.65365075786957	0
BSU18950	1.29948631164539	-1.39211164308662	1.76960231774938	0.183431303003748	1	2.46141225617096	0
BSU24380	0.97050391988586	-0.268721066995408	1.76918574821843	0.183482881212783	1	1.95952491938196	0
BSU39470	0.613786046830127	4.72563041716717	1.76890013072335	0.183518255108587	1	1.53026981239482	0
BSU25910	1.44760255736642	-0.98516622306771	1.76704927895725	0.183747675966068	1	2.72754416535989	0
BSU35150	0.542563749004113	3.32089089834531	1.76183454784811	0.184395855016417	1	1.45655860415397	0
BSU30950	0.590018757437876	2.98081094126209	1.76103823711857	0.184495067907901	1	1.50526631825251	0
BSU14060	-0.58696228639076	2.20892286358622	1.75795752904738	0.18487947930963	1	-1.50208066041411	0
BSU26290	1.25118946676085	-0.682805459090718	1.7573016063049	0.184961445485759	1	2.38037598293973	0
BSU36000	0.483052025634402	5.2158757924668	1.75659293412609	0.185050050814322	1	1.39769737389683	0
BSU30890	0.737726477491821	0.824928553163533	1.75631675806605	0.185084594468562	1	1.66754590538983	0
BSU28240	0.452442264745659	7.95933112522234	1.75601806221678	0.185121963289067	1	1.36835471499267	0
BSU25540	0.608409836687428	1.9434068290215	1.74812052367769	0.186113183269486	1	1.52457786655573	0
BSU20530	0.906505105489282	1.66834558621697	1.7468213306512	0.186276834886359	1	1.87449906432343	0
BSU22070	-0.436801124325747	8.85869054306507	1.74155582889043	0.186941813631387	1	-1.35359967232324	0
BSU10700	0.686116048706629	0.907338461030425	1.73834820797108	0.187348255868292	1	1.60894615843135	0
BSU34490	0.702635097340982	2.91009945063567	1.73155035925535	0.188213023404003	1	1.62747467887458	0
BSU09370	0.568488423064313	2.39130674987558	1.72856736906608	0.188593961203681	1	1.48296898259665	0
BSU24100	0.475154889088393	6.94196883722333	1.72595816548735	0.188927901308157	1	1.39006745077252	0
BSU29970	-0.4596937719311	6.7203568648473	1.72303227132445	0.189303192546263	1	-1.37524987507447	0
BSU17970	0.733334996806901	1.49315952940827	1.71920020895533	0.189796028180137	1	1.66247770917449	0
BSU05830	-0.636894948809726	1.58206628331774	1.71537263214256	0.190289780120878	1	-1.55497884040237	0
BSU02040	-0.558140047258554	3.26471758471117	1.71336733823552	0.190549057822669	1	-1.47236978311672	0
BSU29990	-0.52992116944629	7.77883369087661	1.70897227982455	0.191118766243442	1	-1.44385029968863	0
BSU04850	0.533178907318476	3.71439683716229	1.70825922209072	0.191211383384056	1	1.44711433009451	0
BSU05090	0.516685624932569	3.88429698628168	1.69902809858497	0.192415129677172	1	1.43066473248893	0
BSU11770	-1.25361425380459	-0.794900957335043	1.69890124111463	0.192431733513685	1	-2.38438012651602	0
BSU24750	0.912347568523413	0.863955134090267	1.69620440022494	0.192785107793539	1	1.8821055900304	0
BSU09630	0.49586611767599	6.73861837922672	1.69573345952126	0.192846894120418	1	1.41016709068694	0
BSU02150	-0.871362833724368	0.226646721741852	1.69571824168059	0.192848891051554	1	-1.82939020761506	0
BSU13170	0.937106370687368	0.519484985465116	1.68880524415181	0.193758539177215	1	1.91468408188163	0
BSU24210	0.473307203348231	6.31119261568155	1.6796315661088	0.19497341590035	1	1.38828830567771	0
BSU37450	0.782572710818653	1.36506970165728	1.67423460689385	0.195692302472462	1	1.72019570802355	0
BSU06290	-0.459300985159989	6.42813574016269	1.67292299397543	0.195867480517249	1	-1.37487550182522	0
BSU23930	0.672831745660635	0.796516164620821	1.66695994271289	0.196666220322697	1	1.59419901874503	0
BSU00730	0.398390298386121	9.23788221887129	1.65985604369541	0.197622761669077	1	1.31803647748392	0
BSU32470	0.845875122336598	0.823185900095144	1.65524098488369	0.198247103469705	1	1.79735466998414	0
BSU02180	-0.567294730056287	2.88993137627421	1.64635010908751	0.19945642963888	1	-1.48174247420971	0
BSU20500	0.661052273850755	2.23285237705203	1.64524172852143	0.199607796551638	1	1.5812355258235	0
BSU24560	0.401994163724936	8.15443619364093	1.64174829857251	0.200085763301429	1	1.32133306032985	0
BSU00490	-0.426029229280848	10.0464267561294	1.64160796332115	0.2001049918702	1	-1.34353064563656	0
BSU26970	0.776559007396092	0.243095009622887	1.64107632061079	0.200177856616273	1	1.71304019973912	0
BSU40529	0.776876502162109	1.00917402249084	1.63799117471677	0.200601309900721	1	1.71341723101219	0
BSU34290	0.529167173593242	4.71137213277005	1.63692824837569	0.200747446192347	1	1.44309589721645	0
BSU29130	0.350113399557197	11.2003849557623	1.63583105508587	0.200898424956178	1	1.27466081501466	0
BSU35130	-0.510946433139824	6.5852836305847	1.63029732438559	0.201661929347529	1	-1.42498470388616	0
BSU29360	1.15160474780642	-0.485714745061286	1.6267738892543	0.202149846281918	1	2.22160872435366	0
BSU24230	0.589197744163254	2.39674834827685	1.62196854711629	0.20281752012284	1	1.50440994042353	0
BSU05060	-0.641565837994699	2.6124846243753	1.61918212697046	0.203205866009966	1	-1.56002141970858	0
BSU24730	0.781839713646745	1.2501012404676	1.61583211157678	0.203673920840443	1	1.7193219417097	0
BSU31130	0.673034842233544	6.1095407667721	1.61453062969846	0.203856102809	1	1.59442345921171	0
BSU04840	0.592555337990847	2.519483060132	1.61347523780376	0.204003978025534	1	1.50791524112273	0
BSU29120	0.357831144809986	10.6601194546319	1.61266512257976	0.204117572314933	1	1.28149792694423	0
BSU19430	1.0036636946537	-0.567251437057713	1.61184279307875	0.20423295555296	1	2.0050854136585	0
BSU22250	0.615047177006358	1.38774993439397	1.60806121903517	0.204764549213461	1	1.5316080807924	0
BSU05530	1.07351916083064	-0.467972486096155	1.59409472446484	0.206742086108386	1	2.10456075858829	0
BSU16810	0.429921609396478	8.13279933021236	1.59285025629959	0.206919383947033	1	1.3471603752666	0
BSU33300	-0.731958763930845	3.71529623699083	1.59242530486206	0.206979967391926	1	-1.66089257476715	0
BSU31830	0.622615895941834	6.11074978510055	1.59169718482076	0.207083820970764	1	1.53966437266285	0
BSU07040	1.23114096012329	-0.534918823524837	1.58723848273344	0.207721121684386	1	2.34752571296806	0
BSU14970	0.626713418060147	1.2981691678195	1.57628719224999	0.209296305075141	1	1.54404352156509	0
BSU21760	0.697315871791622	8.26578403820337	1.57573067906026	0.20937672806278	1	1.62148521803043	0
BSU03981	-0.499145715906615	3.57705028411155	1.57102458325707	0.210058281765324	1	-1.41337639132134	0
BSU29710	0.60175626336616	5.24001083014502	1.5535176871522	0.212616885415427	1	1.5175628461131	0
BSU00170	0.771784601574048	1.66640822711759	1.5481360238869	0.213410825300335	1	1.70738049304349	0
BSU39510	0.649678147888836	3.20198145787919	1.54618381112265	0.21369969910725	1	1.56881816771997	0
BSU39920	0.47606584719938	5.13810124260367	1.54575504281859	0.213763207232992	1	1.39094545551634	0
BSU29620	-0.440843692112051	6.50493136942235	1.54498696415947	0.213877029267624	1	-1.35739790548941	0
BSU35570	-0.719940630360553	4.16688547545928	1.54480398455528	0.213904155745601	1	-1.64711425126247	0
BSU06530	-0.358648138790643	11.0482658123879	1.54364873787119	0.214075513926521	1	-1.28222384099299	0
BSU28460	-0.422743885123237	7.46596777968803	1.54212917918534	0.214301159160204	1	-1.34047460229415	0
BSU00120	0.368785940555159	9.20384589380627	1.53533221633505	0.215313934860969	1	1.29126574491961	0
BSU23490	-0.421745295730361	7.44670385709995	1.53294992381059	0.215670253135646	1	-1.33954708779881	0
BSU05099	0.692318057340701	3.1078016810018	1.52944952551503	0.216195079944834	1	1.61587775325051	0
BSU39270	-0.449097802002698	5.1646252749694	1.5262422583796	0.216677292009258	1	-1.36518626233923	0
BSU36930	-0.59523615938134	5.78678066633951	1.5239806944913	0.217018087991614	1	-1.51071985990599	0
BSU04200	0.891126278755266	-0.0260804844388662	1.52396284721097	0.217020779944064	1	1.85462342051535	0
BSU03370	-0.640826381360555	4.29307032014069	1.52259249563321	0.217227592555729	1	-1.55922203205282	0
BSU26590	0.532291928379699	2.70815778260929	1.51349094491442	0.218607170970944	1	1.44622490758559	0
BSU06220	1.23922696558409	-0.476083166492994	1.50161303668248	0.220423336607881	1	2.36072004724762	0
BSU20110	1.06745603111025	0.453084646842095	1.50035786204173	0.220616307212724	1	2.09573460425779	0
BSU08570	0.915931752701693	3.07385721271655	1.50000777823545	0.22067016511524	1	1.88678724441198	0
BSU35070	-0.510551073225531	4.28896219256041	1.49665106422552	0.221187370265137	1	-1.42459425086167	0
BSU04170	0.461273036243029	5.6055162895375	1.49275175240355	0.221790000305229	1	1.3767561339577	0
BSU06190	-0.46271590351725	6.1569700733617	1.49125330103919	0.222022104902893	1	-1.37813374322504	0
BSU03890	0.485695228607246	3.74719905110426	1.49043277822695	0.222149324004142	1	1.40026048260861	0
BSU10850	-0.512099283676555	2.92379206860406	1.48685723961006	0.222704717799007	1	-1.42612385726471	0
BSU22100	-0.573637062742336	1.45240807675327	1.48577785111521	0.222872707367126	1	-1.48827080536426	0
BSU24830	0.444322864693615	6.81985675432265	1.47998310630436	0.223777165496297	1	1.36067532761127	0
BSU21329	0.580005599020576	2.83507583372837	1.47766598738506	0.224140057571261	1	1.4948550500744	0
BSU10570	0.773619784309057	4.72142935352319	1.47402713343152	0.224711376091166	1	1.70955375132353	0
BSU34440	0.415769088870332	7.39806473301372	1.47362603901792	0.224774456734184	1	1.33400963714565	0
BSU06740	0.718926437994019	1.43979162438413	1.47352768811009	0.224789927752194	1	1.64595676223944	0
BSU25420	0.673522728443017	0.688750241769773	1.47062684161302	0.22524681826179	1	1.59496274765732	0
BSU40580	-0.477531430883865	8.44903955999975	1.4701745789567	0.225318151097545	1	-1.3923591865565	0
BSU06440	-0.354915135730437	11.0839681903158	1.46964170864157	0.225402232510685	1	-1.2789103491724	0
BSU10740	1.34453209992439	-1.52829919013219	1.46943722772009	0.225434507476566	1	2.53947821874039	0
BSU07550	0.693586035751057	2.007950239197	1.46297006655688	0.226458142735309	1	1.61729856547656	0
BSU27900	0.424604416122875	7.06355444514598	1.46186799647393	0.226633136722568	1	1.34220442275342	0
BSU06280	-0.556826274318302	5.80972307980161	1.46183461053623	0.22663844049727	1	-1.47102959753285	0
BSU28800	-0.565191427520664	2.35544451983567	1.46172096766837	0.226656495208964	1	-1.47958381842302	0
BSU32510	0.849172396189985	0.683048401410163	1.45761601016127	0.227309819669126	1	1.8014672148402	0
BSU29500	-0.770098838887139	0.0682745660502207	1.45636495044926	0.227509381882142	1	-1.70538661539337	0
BSU07660	0.713940160036449	1.56109385596065	1.45530825749176	0.227678103868166	1	1.64027778570117	0
BSU33960	-0.521740591868566	1.85805109186168	1.45515532972282	0.227702534278568	1	-1.43568633950276	0
BSU14160	-0.577280601656958	1.17585182313851	1.45053041950609	0.228442861287679	1	-1.49203419650804	0
BSU20490	0.510321938382014	4.43044711899657	1.45030485966788	0.228479041500401	1	1.42436800882795	0
BSU40240	0.532321812811179	2.3245646753116	1.44835078557217	0.228792767351755	1	1.4462548654461	0
BSU23810	0.440162719386365	5.84283562697448	1.43910600475978	0.230284063089253	1	1.35675734542216	0
BSU23430	2.4117459562035	-2.59705025199886	1.43732624193528	0.230572503106084	1	5.32117907677246	0
BSU09740	2.4117459562035	-2.81512494639626	1.43732624193528	0.230572503106084	1	5.32117907677246	0
BSU36430	2.4117459562035	-2.59340618908276	1.43732624193528	0.230572503106084	1	5.32117907677246	0
BSU20210	1.16561153209911	-1.74922263387477	1.43520231040797	0.23091729151062	1	2.24328284121093	0
BSU06430	-0.346357936305303	10.5007509269038	1.43448314897796	0.231034177423071	1	-1.2713470746196	0
BSU13350	0.654805201626331	0.8268036165533	1.4297044452454	0.23181267922489	1	1.57440335663607	0
BSU03360	-1.62128116098681	10.2151309183503	1.42689407759627	0.232271996195687	1	-3.07648116706154	0
BSU03400	0.944010546207644	0.204527270819079	1.42688684532476	0.232273179629962	1	1.92386897290289	0
BSU20460	0.577734589153209	3.10860338419728	1.42562477296149	0.232479807131053	1	1.49250378393838	0
BSU03359	-1.76102126688091	8.08898983172848	1.42233648487281	0.233019211686223	1	-3.38937970252863	0
BSU16090	0.365220233852673	10.3100055406547	1.41809831279102	0.233716665196761	1	1.28807824540938	0
BSU11220	0.895264246234388	3.68648459855734	1.41699414826113	0.233898785770797	1	1.85995052541759	0
BSU02060	0.474986697933154	7.89456873645391	1.41354764482389	0.234468355675312	1	1.38990540445217	0
BSU30350	0.516868436397965	5.71232865524277	1.41161313523505	0.234788788131039	1	1.43084603101717	0
BSU21380	0.871842462395079	-0.401503058146926	1.40762158709333	0.235451624881992	1	1.82999849546293	0
BSU35560	-0.515049549734092	3.46102939425943	1.3982866381395	0.237010653984771	1	-1.42904321975702	0
BSU29690	0.432134372223447	5.28907632963118	1.39007151704414	0.238393022485746	1	1.34922819523448	0
BSU20130	0.661900441402699	1.81317703642477	1.38657648862075	0.238984100568296	1	1.58216541532847	0
BSU18020	-1.11199694987181	-0.602863610280845	1.38019522890541	0.240067895554102	1	-2.16144623437071	0
BSU12320	1.2051738555695	-0.77908467001794	1.37623958415819	0.240742722879074	1	2.30565052503263	0
BSU29140	0.363904059221105	8.65100947105709	1.37511155336219	0.24093558586175	1	1.2869036639716	0
BSU37170	-0.496290550378539	3.37775246182975	1.3720404589602	0.241461613807284	1	-1.41058201488212	0
BSU13380	0.544537404920276	1.67747403609598	1.36958830354796	0.241882631435905	1	1.45855258950544	0
BSU06480	-0.366368870446382	11.6099368218007	1.36304973726328	0.243009634044526	1	-1.28910418845761	0
BSU34030	0.36325924541834	9.80290402577789	1.36244277655809	0.243114575373442	1	1.28632860978024	0
BSU40290	-0.523696597277546	1.82608925172525	1.3624319925723	0.243116440385215	1	-1.43763416264755	0
BSU31180	-0.499920182950549	2.29806578167926	1.36168744467965	0.243245246692648	1	-1.41413532322469	0
BSU39330	-0.642034069565558	2.32907324956828	1.35932470379813	0.243654550591943	1	-1.56052781212504	0
BSU08860	0.869783514625565	1.29170101224768	1.35434461748342	0.244520018619527	1	1.82738866883547	0
BSU28320	1.2248574466708	-1.26468777757264	1.35103365478939	0.245097493160925	1	2.33732353374927	0
BSU06460	-0.36462843100285	8.73791770291862	1.35092966726523	0.245115656874175	1	-1.28754997572771	0
BSU29440	-0.500126686731177	4.80733470351489	1.34487388049117	0.246176275020469	1	-1.41433775352569	0
BSU19930	0.815441235980707	0.37154781337767	1.34453347161121	0.246236060946356	1	1.75983630047823	0
BSU40610	-0.591798285669036	6.07215481902112	1.33845838875865	0.247306017505853	1	-1.50712417216113	0
BSU04050	0.463084423374575	5.14460042392362	1.33798669513241	0.247389330851423	1	1.37848581660596	0
BSU03630	0.594555641870244	1.10425436454626	1.33778335796552	0.247425256068084	1	1.51000742321076	0
BSU11040	0.654818277798449	1.79430595848182	1.33695042964103	0.247572482875512	1	1.57441762663908	0
BSU40139	-0.590420892648903	1.48104592550265	1.33535982329758	0.247853933348867	1	-1.50568595299334	0
BSU19910	0.931370382342613	-0.505949135686729	1.33370649304601	0.248146897750551	1	1.90708663308661	0
BSU11929	-0.609924790496507	1.14180985424779	1.32751900385795	0.249247069575839	1	-1.52617964522598	0
BSU11350	0.682224622320496	0.544812769754316	1.32391853172775	0.249890005794512	1	1.60461214547615	0
BSU30880	1.03440120847097	-1.14414695471417	1.32126153463448	0.250365770127379	1	2.04826333656717	0
BSU10420	0.554690654150823	3.47912499083657	1.32059844741996	0.250484676334143	1	1.46885364467461	0
BSU35820	0.485821721301282	2.65131522164939	1.31598231933015	0.251314373610815	1	1.40038326010551	0
BSU13690	0.734310392123486	0.785686303394202	1.30978295951587	0.252433955476187	1	1.66360207795356	0
BSU18710	0.721627781441491	0.479642577633046	1.30786985960194	0.252780691304946	1	1.64904158590084	0
BSU20290	0.845613030670212	0.0196778496414253	1.30472724953058	0.25335153920175	1	1.79702817763445	0
BSU35550	-0.472507980575751	3.68648328884532	1.30465660549729	0.253364389739816	1	-1.38751943608309	0
BSU10470	0.564377953620246	1.84370104281713	1.3004673086611	0.254127881951394	1	1.47874977968343	0
BSU26140	-0.568857427695656	0.975065604933933	1.29986195158384	0.254238441272	1	-1.4833483367886	0
BSU35830	0.663294455436358	2.35197372753695	1.29926045591811	0.254348354022616	1	1.58369493240758	0
BSU40260	-0.532286440153323	1.41645620296871	1.28998043881099	0.256051555566895	1	-1.44621940594154	0
BSU19680	-0.540868104509904	4.08324935065845	1.28997283690681	0.256052956529899	1	-1.4548476710348	0
BSU20480	1.15167375208112	-0.751671927931749	1.28459453078242	0.257046504687205	1	2.22171498670337	0
BSU02770	-0.405896322758578	5.27950206686974	1.28382930943358	0.257188252292849	1	-1.32491180070873	0
BSU38990	-0.640527088006578	0.74895855077695	1.28098394501752	0.257716167514722	1	-1.55889859821832	0
BSU40110	-0.408670571529974	5.37499962958216	1.2801169397493	0.25787729345933	1	-1.32746200789174	0
BSU16825	0.414843815769283	5.06445114902067	1.27681260012602	0.258492520593427	1	1.33315434377695	0
BSU14150	-0.701832124734216	0.0544977651334225	1.27670323037125	0.258512914882289	1	-1.62656911398201	0
BSU06500	-0.374398858199697	10.3016737317872	1.2764368516348	0.2585625951166	1	-1.29629930044168	0
BSU11510	0.609334922586542	1.24618549006777	1.27631098405584	0.258586073809193	1	1.52555577090896	0
BSU13220	-0.35578317856134	10.3557211947891	1.27594080522406	0.258655140344653	1	-1.27968007733635	0
BSU19460	0.391164425312646	7.14779213170768	1.27449615676466	0.258924895536736	1	1.31145147305811	0
BSU02840	0.532823604427821	3.25203233447434	1.27159812084149	0.25946708750766	1	1.44675798271561	0
BSU17780	-0.424637688888944	4.91487653281924	1.26552101406949	0.260608619354078	1	-1.34223537826896	0
BSU11470	0.36677147777456	7.68269502874037	1.26395276077094	0.260904210966635	1	1.28946398398135	0
BSU21430	-1.02784314631678	-0.392073056611455	1.26030203517532	0.261593927197985	1	-2.03897367124609	0
BSU39530	-2.27967557761893	-2.28878637797545	1.25714063825685	0.262193023490124	1	-4.85568750441265	0
BSU17240	0.483687174477513	2.85275118937362	1.25513865137792	0.262573287439736	1	1.39831284791549	0
BSU21250	0.657559193369775	0.792195123492924	1.25331514737005	0.26292024542685	1	1.57741163960463	0
BSU25850	-0.606007121940839	1.81096123879103	1.25299264201561	0.262981667699655	1	-1.52204089445668	0
BSU03680	-0.508665616393218	1.65363100421535	1.25047220600735	0.263462307662862	1	-1.42273366599848	0
BSU26089	-2.28306569229453	-2.74062654371234	1.24774195740602	0.263984189785299	1	-4.86711105061195	0
BSU06470	-0.370454943750711	9.71238691138919	1.23915919625966	0.265633158750923	1	-1.29276042929119	0
BSU19470	0.420878499054058	6.19796985564937	1.23811002028996	0.265835610125882	1	1.33874250596328	0
BSU12690	-0.541248174489007	2.98410696171474	1.23253455676103	0.266914692812593	1	-1.45523099304649	0
BSU34530	0.546172609564023	1.57577471023898	1.23032705538378	0.26734344301845	1	1.46020670493039	0
BSU09430	0.408683472366461	4.8888785931048	1.22960781694669	0.267483321891038	1	1.32747387834695	0
BSU14200	0.417221914956904	4.57105045780783	1.22777539695479	0.267840106999123	1	1.33535369123898	0
BSU09350	-2.2484613753821	-2.59560329903221	1.22568902606674	0.268247060952121	1	-4.75175803851962	0
BSU06910	-0.893254525828707	-0.474339160525644	1.22359932862477	0.268655437226937	1	-1.85736135857093	0
BSU12500	0.531074928301762	2.04641806749813	1.2235382083298	0.268667393249713	1	1.44500544427035	0
BSU39490	0.51936198455601	3.65744225784795	1.22276016546897	0.26881964784665	1	1.43332123784788	0
BSU01970	-0.444139628496006	3.95586813243653	1.21928296830418	0.269501415677374	1	-1.36050251968341	0
BSU36300	-0.387707618695223	6.7437594474959	1.21536347213652	0.270272495435802	1	-1.30831289760618	0
BSU03120	-0.763387283491699	0.0961347967508646	1.21534161343505	0.270276803407447	1	-1.69747141905435	0
BSU33840	0.410270495015334	5.84791765684402	1.21511158144714	0.270322143934438	1	1.32893495655165	0
BSU15120	0.35646737774225	8.44146694836043	1.21407982666392	0.270525625280988	1	1.28028711048286	0
BSU37240	0.628888868899895	3.68008445610732	1.21378635190899	0.270583538968769	1	1.54637355284517	0
BSU11200	0.718740598406406	3.85989428316423	1.21340640774559	0.270658539373085	1	1.64574475331378	0
BSU34550	-0.480928540316699	2.44865912940809	1.20465755245994	0.272392766900649	1	-1.39564163337984	0
BSU33380	-0.437107828618049	5.76147620439491	1.20011358215838	0.273298978062027	1	-1.353887466313	0
BSU36470	0.833461852288359	1.05855122271959	1.19363540910429	0.274597475852671	1	1.78195617041236	0
BSU26220	-0.928933532166044	-0.884296408986046	1.19271242000866	0.274783111063619	1	-1.90386809997912	0
BSU36150	-0.420060608269935	4.23192797604857	1.19229991542296	0.274866126548568	1	-1.33798376290732	0
BSU18640	-0.444945496234751	3.28639673507361	1.19226909876853	0.274872329584727	1	-1.36126268820631	0
BSU07020	0.720901200932241	0.576766849034744	1.19045481476082	0.275237833963158	1	1.64821129274908	0
BSU35060	-0.447031597614616	4.41936553242139	1.18844452397116	0.27564353889544	1	-1.3632324641969	0
BSU08760	-0.460419781943891	9.16457390500453	1.18610770711189	0.276116086171027	1	-1.3759421187004	0
BSU18680	0.785204915742956	0.925375991263134	1.18338022284679	0.276668922209523	1	1.72333707927264	0
BSU28060	-0.564584639004696	2.36506203576243	1.17777621401098	0.277809179557971	1	-1.47896164556799	0
BSU04830	0.718883117302248	3.33598584496377	1.17433109220641	0.278513101552025	1	1.64590733882492	0
BSU24550	0.361311126122097	8.1526696734626	1.16491229579811	0.280449098247893	1	1.28459280951648	0
BSU12160	0.714772805013887	2.95687007976117	1.16167600895006	0.281118221959108	1	1.64122473791264	0
BSU02360	0.417111107972006	6.0310830273358	1.15581161516418	0.282335871268325	1	1.33525113260398	0
BSU26850	-0.544444612295203	1.52783087847059	1.15238458181871	0.28305052897317	1	-1.45845877995644	0
BSU37720	0.404000321070396	4.95941022351629	1.15182726281624	0.28316696599724	1	1.32317173437869	0
BSU32280	-0.744399410857503	0.816289620949182	1.15016862475958	0.283513853338894	1	-1.6752767120327	0
BSU32750	-0.342839725083671	8.18531916885238	1.14748695027993	0.284075837450994	1	-1.26825049634372	0
BSU05570	1.22925341285364	-1.3179640893388	1.14365309561553	0.284881731327287	1	2.34445634057818	0
BSU36440	0.432075229280007	4.37074562583149	1.14294879524225	0.285030093460278	1	1.34917288507609	0
BSU09700	-0.684793065689148	4.01810941776577	1.14029983672128	0.285588979431655	1	-1.60747139578832	0
BSU20510	0.554182994073398	1.50738715587998	1.13648526403703	0.28639623578221	1	1.4683368707526	0
BSU06450	-0.316441288716576	10.100209599598	1.13493540882052	0.286725050384016	1	-1.24525507330253	0
BSU10690	0.784723471398792	-0.395468406428646	1.13468675484781	0.286777849006268	1	1.72276207731937	0
BSU32180	-0.374791382982941	6.69316281851934	1.13368187052448	0.286991349728203	1	-1.29665204223001	0
BSU14260	-0.399184723764713	5.12553112972721	1.13010540192198	0.287752857585761	1	-1.3187624590258	0
BSU39339	0.825672193483098	0.154119876652091	1.12985660611813	0.287805927121687	1	1.77236064010572	0
BSU12640	-0.45514495545197	3.53475473406476	1.12870214560905	0.28805234293764	1	-1.37092054193596	0
BSU18620	0.492460466469976	2.84355635001048	1.12313851449689	0.2892436529432	1	1.40684215152929	0
BSU04420	0.424860692762737	3.95537769927936	1.12138567053386	0.289620278798516	1	1.34244286967602	0
BSU06640	-0.400361308548721	7.05000781007834	1.11939201285993	0.290049406958421	1	-1.31983840971987	0
BSU30270	0.483852225433328	2.86370962805234	1.11748803951082	0.290459987628888	1	1.39847283049526	0
BSU30670	-0.392503885017189	6.84938935843415	1.11707882586815	0.290548328866582	1	-1.31266964604227	0
BSU39760	0.405389062431975	5.77485833495056	1.11310044107639	0.291408973169243	1	1.32444603557147	0
BSU26090	1.07686023953854	-1.21471037399891	1.10976252793905	0.292133575509188	1	2.10944027311858	0
BSU25790	0.397152752232354	5.03188627334956	1.10959024813058	0.292171036831946	1	1.31690634843127	0
BSU27770	-0.410386171133117	4.93268509274411	1.10910901555513	0.292275710792164	1	-1.32904151559239	0
BSU32040	-0.388514033477585	9.67165886407524	1.10907032175601	0.292284129246242	1	-1.30904440201368	0
BSU08060	0.744910562226503	-0.0923607690910271	1.10824332851175	0.292464128914887	1	1.67587037297758	0
BSU22300	-0.651082824395138	0.596222916623611	1.10039899177078	0.29417855897131	1	-1.57034638755399	0
BSU34430	0.374371554031184	6.2051312104355	1.09966580637391	0.294339457527269	1	1.29627476716292	0
BSU23650	0.429804601505106	5.33352331755671	1.09929974195169	0.294419833034236	1	1.3470511200197	0
BSU13340	-0.428114521989983	5.105607306794	1.09775360485922	0.294759623182457	1	-1.3454740088095	0
BSU06200	-0.394656095956966	5.62082638287529	1.09170220160038	0.296094363582536	1	-1.31462934661139	0
BSU40570	0.756382605432801	1.63079583231058	1.08945691362298	0.296591570566757	1	1.68924970764184	0
BSU15110	0.361671433285157	6.90069671422512	1.08111826757701	0.298447526567905	1	1.28491367136168	0
BSU39460	0.483515298094751	4.45529896782429	1.08087861157772	0.29850108773235	1	1.39814626895619	0
BSU13950	0.421912628946705	3.21495767699978	1.07693185318316	0.299384936673113	1	1.33970246625096	0
BSU20370	0.56736852696986	4.00908652376318	1.07677508187851	0.299420113978916	1	1.48181827042093	0
BSU38040	-0.382643006692948	4.57456080040826	1.07636844896627	0.299511381554752	1	-1.30372808925387	0
BSU06420	-0.34592799607077	9.06540617336145	1.07363279856014	0.300126322017393	1	-1.27096825456068	0
BSU08160	0.369108400322324	7.06065561175155	1.06853185041197	0.30127730160673	1	1.2915543906668	0
BSU18790	0.432461383545173	2.90297576105678	1.06683790902807	0.301660781098779	1	1.34953405537186	0
BSU19890	0.649906457177893	0.622743762031566	1.06237068609145	0.302675108593346	1	1.56906645588405	0
BSU36720	0.844451785650741	2.10985660791146	1.06005833803584	0.303201879779391	1	1.7955823069935	0
BSU11330	-0.334953214415798	8.41047328661478	1.05878016825127	0.303493565222195	1	-1.26133650391343	0
BSU12519	-0.897117485984112	-0.243244733765743	1.05509009130723	0.304337698686726	1	-1.86234129339509	0
BSU30980	0.467688774792065	2.49233610274196	1.051915494776	0.305066343349441	1	1.38289227256748	0
BSU17110	-0.422616992205603	4.21557502612301	1.05062752322954	0.305362606898986	1	-1.34035670540795	0
BSU29300	0.648536099382208	0.239380241052268	1.04873049583393	0.30579964631081	1	1.56757677058928	0
BSU40170	0.671656723604757	4.90447762319464	1.04737705991214	0.30611194779013	1	1.59290113088344	0
BSU34040	0.289175164083001	10.65899485183	1.04680318129289	0.306244493402895	1	1.22194145406604	0
BSU05820	-0.614010919951931	0.452284322089293	1.04410488313411	0.306868702738394	1	-1.53050835440148	0
BSU07560	-0.421333327312639	5.1262732446356	1.04381637462621	0.30693554227992	1	-1.33916462837791	0
BSU32820	-0.40622974958503	3.44593449088183	1.0422715152062	0.307293765451388	1	-1.32521804158224	0
BSU39720	0.447886693581966	3.52331431316492	1.04193423997165	0.307372045206707	1	1.36404070161076	0
BSU03651	0.619891965691806	0.684366123267978	1.03937243383818	0.307967472111207	1	1.53676009873364	0
BSU13470	-0.853293316372273	-0.476844444981297	1.03787155797245	0.308317008374738	1	-1.80662028949742	0
BSU10020	0.304486305531775	9.05390701886529	1.03746572204269	0.308411611249895	1	1.23497882501791	0
BSU25190	-0.585312468719533	3.37469067177427	1.03273964981474	0.309516070227037	1	-1.50036391313416	0
BSU31279	-0.486295464042769	1.95356936158722	1.03273387222855	0.309517423563373	1	-1.40084318429106	0
BSU40730	0.495333192283725	3.32607567469685	1.02947909698943	0.310281044202562	1	1.40964627717975	0
BSU22860	0.455116460923317	2.68815784708063	1.02629331034111	0.311030855272008	1	1.37089346528581	0
BSU20700	0.586193369929929	1.5879179239592	1.02507781025567	0.311317558899626	1	1.50128030636663	0
BSU04180	0.770792461499958	-0.634156127980492	1.02392670017527	0.311589392201446	1	1.70620673266671	0
BSU37650	-0.376578966467254	5.52046431681915	1.02365228937062	0.3116542396475	1	-1.29825966566648	0
BSU06490	-0.335515889328177	11.1290276851039	1.02346475889499	0.311698566069086	1	-1.26182854194394	0
BSU36020	0.390269308300638	4.6503279910345	1.02340854370366	0.311711855207686	1	1.31063803820642	0
BSU40430	0.662396939883138	0.267775399086266	1.02212582429105	0.312015287859026	1	1.58271000575725	0
BSU36900	-0.291525525532869	11.1264427306666	1.01993556923935	0.312534292791021	1	-1.22393379807132	0
BSU01550	0.648743924290493	1.10165411080051	1.01941433428661	0.312657970982435	1	1.56780260138194	0
BSU05610	0.364298022108904	5.20578808674946	1.01605057273083	0.313457659688429	1	1.28725513222995	0
BSU36250	-0.388855126097993	5.96882908540718	1.01535436581853	0.31362350689717	1	-1.30935393255192	0
BSU38940	-0.374280038346775	5.40914149630112	1.0136058333164	0.314040540006426	1	-1.29619254208648	0
BSU34090	0.472909404340613	1.38233419968549	1.00866925591037	0.315221855289255	1	1.38790556118671	0
BSU37730	0.388609488033483	4.96402501428013	1.00771522730856	0.315450822685862	1	1.30913101656653	0
BSU17850	0.324007850155482	8.07256657719015	1.00480105773175	0.316151574500756	1	1.25180327008904	0
BSU14700	-0.362449495829186	5.69616741089064	1.0015285190298	0.316940933456615	1	-1.28560682743889	0
BSU16200	0.510676316728507	1.55537142647847	1.000387118345	0.317216854683931	1	1.42471792836387	0
BSU38980	-0.441903809803765	1.94330092857806	0.99874891096549	0.317613424270743	1	-1.35839571190369	0
BSU21410	1.11917930441184	-0.904704463181965	0.99852327577978	0.317668095921894	1	2.1722336705129	0
BSU10870	0.797347436887982	0.565104588827294	0.998430306098317	0.317690626168301	1	1.73790285018797	0
BSU18780	0.500342458261786	3.81798034797963	0.993981231434802	0.318771269653585	1	1.41454929971909	0
BSU14130	-0.410388926260219	3.35308623709987	0.991797934430078	0.319303340305645	1	-1.32904405367681	0
BSU04810	0.597842911455834	5.97174746341091	0.991520966847219	0.319370920839406	1	1.51345199104872	0
BSU26130	-0.672330858395959	0.0195776626397144	0.989026842951617	0.319980338936063	1	-1.59364562709829	0
BSU38210	-0.380941234746733	4.30747605481975	0.98659374369868	0.32057632074096	1	-1.30219114637633	0
BSU14270	-0.349868573688396	6.34587213654922	0.985062416164982	0.320952164880078	1	-1.27444452296753	0
BSU01660	0.462393567137404	2.91387719811891	0.983410219993774	0.321358325542601	1	1.37782586594864	0
BSU11430	0.306534219124901	9.7098768254417	0.981352728445245	0.321865067348482	1	1.2367331291209	0
BSU22169	-0.810984452596041	-0.569581836524575	0.980128572829949	0.322167065664929	1	-1.75440819073965	0
BSU30260	0.407465995930984	3.4003218679296	0.980026835543082	0.32219218098942	1	1.32635410848761	0
BSU23200	-0.376464953539197	6.05084509313342	0.979762087446844	0.32225754999576	1	-1.29815707119361	0
BSU40590	-0.426687997660989	6.04618569703478	0.979439122112353	0.322337317111277	1	-1.34414427331661	0
BSU34050	0.296469940371989	9.47299471625361	0.979351056453197	0.322359072395103	1	1.2281356690312	0
BSU00240	0.459060596940171	3.1510550348871	0.978991555708475	0.322447901682292	1	1.3746464330813	0
BSU39580	-1.34181819045309	-1.40084325849726	0.97898448182112	0.322449649897807	1	-2.53470559837737	0
BSU39750	0.404518192711043	3.68536207101664	0.976994294879319	0.322941994612735	1	1.32364678703937	0
BSU18260	1.0423846956732	-0.802967058011192	0.975983824305877	0.323192350707817	1	2.05962929528909	0
BSU08150	0.392915268359826	6.79270701415633	0.973605141693895	0.32378270980362	1	1.31304400611876	0
BSU18910	0.580511497217468	6.76261818078002	0.965812849094789	0.325726666965047	1	1.49537933071693	0
BSU28900	0.617983808516675	3.70475680771156	0.965234077896696	0.325871669239307	1	1.53472887151777	0
BSU21210	0.666239816567879	1.18322826491288	0.963349595008502	0.326344390144383	1	1.58693145718315	0
BSU06210	-0.438582454238749	6.39892387017637	0.960790935192293	0.32698768266484	1	-1.35527202629876	0
BSU06950	-0.423954305059004	2.4377959018957	0.95836608090771	0.327598886117298	1	-1.34159973129235	0
BSU06830	-0.368132937436025	5.625332772232	0.955652437534642	0.328284679136333	1	-1.29068141508124	0
BSU26510	0.488817095558879	1.31287466232561	0.951869034649841	0.329244006513253	1	1.40329380559654	0
BSU15960	-0.477260796029148	1.73925574391492	0.951354440144024	0.329374775711267	1	-1.39209801869093	0
BSU23040	0.335782948366635	8.35190772334018	0.949959224774716	0.329729676511728	1	1.26206214218455	0
BSU23450	-0.382416479199158	4.29354610228455	0.94541134493344	0.33089005678656	1	-1.30352339798955	0
BSU25100	-0.352545676842397	5.92723164507434	0.945355080652064	0.330904446480034	1	-1.27681161153821	0
BSU32700	0.29315388204878	11.3213041379533	0.944792272569202	0.331048431538248	1	1.22531602070502	0
BSU24200	0.454862471251747	1.39318535266893	0.943457578517318	0.331390224400246	1	1.37065213768512	0
BSU19940	0.446539459604263	2.11593925795621	0.943444809424122	0.331393496620885	1	1.36276751209215	0
BSU28470	0.371395014678171	5.93279787272073	0.941673517805285	0.331847827017524	1	1.29360307620701	0
BSU38840	0.34742118475425	6.25668491036138	0.940915601795361	0.332042483500722	1	1.27228438708249	0
BSU11990	0.531280323268912	1.20413608620054	0.940203942529416	0.332225398377834	1	1.44521118281223	0
BSU07770	1.0478738926723	-1.67090101694682	0.939783747541261	0.332333462458764	1	2.06748074416476	0
BSU06250	-0.363052895158375	7.3693524083072	0.937497291575752	0.332922306404395	1	-1.28614463794023	0
BSU15880	-0.335907132163335	8.17634225072198	0.936171575608824	0.333264363158247	1	-1.26217078220175	0
BSU01530	0.462671821877932	2.28278536764805	0.934995458965783	0.333568213579022	1	1.37809163490362	0
BSU03190	0.351368342083457	5.28787912117514	0.934598609216139	0.333670823398007	1	1.27577007369026	0
BSU27460	-1.33835242527676	-1.38994797445071	0.933449124191563	0.333968273231629	1	-2.52862382023345	0
BSU28910	0.727712338008215	2.99089697165453	0.932256635718396	0.334277225430529	1	1.6560110942204	0
BSU40250	-0.405801040693219	4.4500908956613	0.931962959892346	0.334353370127034	1	-1.32482430046747	0
BSU37210	0.60998998320844	2.04814476255499	0.928218390211773	0.335326303573008	1	1.52624861201051	0
BSU04090	0.4409974852007	5.16462671328763	0.926887296648783	0.335673067434864	1	1.35754261351006	0
BSU04100	0.38590183569589	4.65896926918045	0.925018016980534	0.336160845197822	1	1.30667634159079	0
BSU39010	-0.356691956458793	5.56202595207517	0.922724118630672	0.33676072281405	1	-1.28048642330231	0
BSU02190	-0.503295424643128	5.61642953085204	0.918137860482602	0.337964384772728	1	-1.41744762145153	0
BSU12740	-0.495681980032738	2.52157174404386	0.917751105120906	0.338066152269903	1	-1.40998711621768	0
BSU31960	-0.61238229616319	4.43686199631949	0.917656397463375	0.338091079100948	1	-1.52878157511496	0
BSU05430	0.412722306382621	2.63667613114825	0.916049175884323	0.338514472460008	1	1.33119535670064	0
BSU24170	1.16199846650111	-1.03700478336074	0.915638697921811	0.338622719541407	1	2.2376718235583	0
BSU07540	-1.31086854825191	-1.62993301713031	0.913518164700145	0.339182666156751	1	-2.48090853613729	0
BSU36080	0.344284522190229	4.87547902784256	0.911020151482514	0.339843887346605	1	1.26952123091974	0
BSU11460	0.31381391924246	7.75220775655557	0.910488081811565	0.339984949420132	1	1.24298933611854	0
BSU06930	-0.504272574099724	0.688188132331357	0.910268106168074	0.340043292274576	1	-1.41840799581719	0
BSU05408	-0.751019462501581	-0.441217434530756	0.908303148466946	0.340565044563013	1	-1.68298166847666	0
BSU37180	-0.399069121413316	3.00767865091155	0.90685265255863	0.340950884027221	1	-1.31865679155686	0
BSU25710	0.724024953554509	0.189203215410078	0.906485025259824	0.341048768282612	1	1.65178389968138	0
BSU40560	-0.83577922869768	0.0318501766554349	0.904938012141013	0.341461090212368	1	-1.78482079626482	0
BSU20580	-0.578552787374966	2.19412959809755	0.904728908650798	0.341516873606259	1	-1.49335047035047	0
BSU20400	0.556461243108906	3.69900293991591	0.903601086467507	0.341817959187625	1	1.47065744418709	0
BSU07760	0.638648918154471	0.073088716688262	0.900988598880317	0.342516769719096	1	1.5568704694258	0
BSU12420	-0.347126925916635	7.33891947336449	0.89998729154015	0.342785118775521	1	-1.2720249124627	0
BSU35319	0.406552542475546	3.45143308128305	0.897366684615218	0.343488782441714	1	1.32551458299191	0
BSU34250	0.429248368296279	4.22997824758401	0.895419850998501	0.344012793442006	1	1.34653186257283	0
BSU34300	0.467297006880646	4.23334772578686	0.89367981290907	0.344482057853946	1	1.3825167952499	0
BSU31321	0.649189497618483	-0.129656816355106	0.893063097460105	0.344648585262249	1	1.56828688869847	0
BSU34020	0.345577510651132	6.39870099623686	0.892639627060618	0.344762995091495	1	1.27065952560222	0
BSU17000	-0.430520490868756	2.24712398249975	0.892160612010811	0.344892473453855	1	-1.34771971514344	0
BSU12460	0.414778360150915	4.40390109617495	0.890916983434355	0.345228935044625	1	1.33309385943345	0
BSU04590	-0.322170368800928	7.34251606090459	0.888977415870876	0.345754568983395	1	-1.25020993197674	0
BSU21370	0.406837509904379	3.24386892952703	0.888812373227661	0.34579934649523	1	1.3257764302844	0
BSU30560	0.344481166421845	6.82134754130521	0.888480529307628	0.345889402422805	1	1.26969428276669	0
BSU23220	-0.370271804372856	6.78383594441709	0.887742770907337	0.346089729414065	1	-1.29259633340988	0
BSU16400	0.375647655706913	4.0559096592333	0.887671619432423	0.346109057815407	1	1.29742186350245	0
BSU12649	-0.473688051577784	3.19975845587677	0.887498011183752	0.34615622488522	1	-1.38865483978382	0
BSU06800	-0.641905209735929	1.09482711453211	0.887495699233746	0.346156853070275	1	-1.56038843383508	0
BSU12770	-0.524797350021957	1.60285045770207	0.886602299598447	0.346399716326844	1	-1.43873147258609	0
BSU07880	0.375368843824464	4.37323968027466	0.885869877990139	0.346598991316163	1	1.29717115100264	0
BSU38860	-0.322868227069139	8.89794284229048	0.885727521630216	0.346637741224365	1	-1.2508148279264	0
BSU40810	0.439232549551632	1.77562979732783	0.885312699105675	0.346750690887106	1	1.35588286539081	0
BSU12380	-0.417610082962273	1.51160318090233	0.884688574000393	0.346920724386373	1	-1.33571302658166	0
BSU23320	-1.34642165389381	-1.55675453714279	0.883887516059685	0.347139126295435	1	-2.54280645150178	0
BSU30290	0.592317539172004	1.21979812491564	0.880591418959144	0.348039745711817	1	1.50766671256861	0
BSU21400	-1.05630181324115	-1.06155640322805	0.880046079376994	0.348189058956509	1	-2.07959387795992	0
BSU11650	-0.27852443036249	10.0321079204342	0.879625739752214	0.348304206750428	1	-1.212953656596	0
BSU02520	-0.347391408027335	5.82298027812469	0.879350788759784	0.34837955477756	1	-1.27225812784355	0
BSU28490	0.334054032660385	6.91722671991703	0.878385906590779	0.348644147946668	1	1.26055060157898	0
BSU04410	0.366225676281579	5.02293716580838	0.875156223876385	0.349531791782842	1	1.28897624524586	0
BSU11420	-0.304017756608621	7.75866953628344	0.875038503750595	0.349564203916256	1	-1.23457780191349	0
BSU13280	-0.36574281170197	5.40107233909821	0.874997044608502	0.34957561992372	1	-1.28854490195491	0
BSU19570	0.408329437288847	2.82989657014387	0.873997195299155	0.349851087711175	1	1.32714815832733	0
BSU15650	0.373286314346121	4.06659286222319	0.872409887942679	0.350289012665246	1	1.29530003597897	0
BSU32230	0.349878073695821	6.63755020851242	0.871827378899296	0.350449909244633	1	1.27445291508919	0
BSU21690	-0.358362533480922	4.8266258502173	0.871602809381132	0.350511965142552	1	-1.28197002873149	0
BSU11670	-0.287715041078265	10.5487423567529	0.87049889045208	0.350817231709703	1	-1.22070537699328	0
BSU35120	-0.287733163726521	8.81076353176837	0.866367161096093	0.351962999193251	1	-1.2207207111786	0
BSU01700	0.42601915539443	5.14100684090459	0.865936809504419	0.352082632999135	1	1.34352126421672	0
BSU19860	0.963548851396342	-0.593715003194572	0.865201696373664	0.352287116079319	1	1.95010100696382	0
BSU26710	0.347196467926067	4.62670206621772	0.865130905875599	0.352306816103587	1	1.27208622916372	0
BSU03710	-0.4203693549905	2.70374650678895	0.863821148593537	0.352671574991598	1	-1.33827013133123	0
BSU23470	-0.379786393930326	4.03226250418403	0.859864308934855	0.353776666539618	1	-1.30114919245103	0
BSU32320	0.68098843120866	-0.000565714704394102	0.858454002791411	0.354171689808493	1	1.60323780258355	0
BSU17290	0.368380410736655	3.57469999647779	0.858430480182209	0.354178283546014	1	1.29090283165048	0
BSU01900	0.780134130840935	-0.558393921003098	0.858350078864175	0.354200822500053	1	1.71729052609985	0
BSU34220	0.408856202546547	4.31225455486313	0.85704687428003	0.354566424484714	1	1.32763282290735	0
BSU23300	0.358541646779721	4.27302073743365	0.856488261940854	0.354723296103493	1	1.28212919759853	0
BSU32340	0.45912420357154	2.47983554015836	0.853309713967041	0.355617718815488	1	1.37470704087017	0
BSU40790	-0.414558157668912	1.95896912791298	0.852281217543	0.355907792454882	1	-1.33289040120652	0
BSU07630	-0.344430619173252	5.79757591787438	0.850838307874199	0.35631529268732	1	-1.26964979767011	0
BSU03789	0.39434769669152	2.84537180008238	0.850381542781111	0.356444423581498	1	1.31434835348203	0
BSU38250	-0.38325750157251	4.63955841975361	0.849202084396975	0.356778162239871	1	-1.30428351146883	0
BSU37230	-0.462727490610727	5.34841584191188	0.842406363240592	0.358709455464881	1	-1.37814481183496	0
BSU37920	0.651343828026604	-0.0315456409566745	0.842063684780301	0.35880722222341	1	1.57063051079257	0
BSU10180	-0.415785905521103	4.03866656209641	0.841136343732598	0.359071978089291	1	-1.33402518700498	0
BSU08220	0.357650924865081	5.56832780960139	0.838490253515573	0.359828916319346	1	1.28133785357132	0
BSU37970	0.354803838397807	6.0892819994565	0.834523999626045	0.360967620948152	1	1.27881169088618	0
BSU25380	-0.281448542337785	9.03662484788488	0.833831358023716	0.361166986441582	1	-1.21541461269015	0
BSU31190	0.60909244051384	1.10582028497211	0.831034176584295	0.36197365645868	1	1.52529938350253	0
BSU13440	0.584995127538189	5.45075044518645	0.830546973601685	0.362114413571721	1	1.50003392316294	0
BSU12780	-0.408175357678888	3.93616786574865	0.829714707579711	0.362355037248482	1	-1.32700642667536	0
BSU00430	0.399912279723433	1.86615306687145	0.827681045319154	0.362943937134582	1	1.31942768309015	0
BSU19870	0.728114556907266	0.173566804591291	0.824009126279698	0.364010593092841	1	1.65647284933791	0
BSU11680	-0.310134369848106	8.88352642723974	0.822269329149606	0.364517501765737	1	-1.23982316931283	0
BSU40600	-0.467528666630014	5.60164166289523	0.822119691933466	0.364561145824381	1	-1.38273880974391	0
BSU32680	0.280275861768857	9.73465580678851	0.820060313426438	0.365162532196116	1	1.21442707620583	0
BSU15810	-0.664450723444184	0.3203458220775	0.819020000754533	0.365466850440522	1	-1.58496471551442	0
BSU08970	0.398023959130189	2.42970839307016	0.818360617646065	0.365659919078253	1	1.31770183489501	0
BSU05490	-0.428778813974059	1.43927365797614	0.818020346542543	0.365759606444538	1	-1.34609367781665	0
BSU21930	0.278582858271442	9.74317106836167	0.81667523388694	0.366154046059016	1	1.21300278117113	0
BSU16420	0.354248601827509	4.21188120040624	0.81487722789064	0.366682214243202	1	1.27831962126585	0
BSU36010	0.351066835710095	6.07748655136425	0.81473316094511	0.366724579985549	1	1.27550348053918	0
BSU36060	0.484559796634882	0.909858693103342	0.81302172428363	0.367228382412875	1	1.39915888109358	0
BSU37310	-0.374111901638696	4.12492866531419	0.812117600455657	0.367494921219193	1	-1.29604148809254	0
BSU36090	-0.448932225206499	4.82226317997279	0.810922208426163	0.367847739904231	1	-1.36502959014571	0
BSU26619	-0.791882618482731	-1.06673937117548	0.810629870942358	0.367934094675977	1	-1.73133225949717	0
BSU21520	-0.520515721013185	1.99937504451743	0.805385680669074	0.369488001884144	1	-1.43446793644036	0
BSU30720	-0.496021715167401	1.42338116753666	0.80529258516003	0.369515669531077	1	-1.41031918817694	0
BSU37360	-1.12542395663801	-1.40692262759376	0.805191466195788	0.369545724991002	1	-2.18165648220029	0
BSU09540	-0.321830839383139	7.05511145341222	0.804425064161137	0.369773632496785	1	-1.24991573736702	0
BSU20770	0.545547058550984	3.9685673960286	0.80168076225138	0.370591323888423	1	1.45957369812417	0
BSU01730	-0.281765731351805	9.17651288496137	0.801606725147451	0.370613418891045	1	-1.21568186150874	0
BSU07350	0.411501087510155	2.29139626352552	0.800158866377654	0.371045875334895	1	1.33006899736355	0
BSU08110	-0.512879030737383	0.481726822458165	0.798239287022414	0.371620315650057	1	-1.42689485627669	0
BSU20280	0.534599017847217	0.645026606328548	0.797810150358695	0.371748906082079	1	1.44853949204205	0
BSU32740	-0.301836260636292	7.60680507083147	0.796876991785211	0.372028740960558	1	-1.23271241023948	0
BSU27910	0.345265901409036	6.91278149464353	0.79484012961472	0.372640577523084	1	1.27038510413209	0
BSU35470	0.338864616349143	4.23088944223281	0.793990760414371	0.372896128555511	1	1.26476085062013	0
BSU14470	-0.33545197527197	4.79473022563387	0.79338482409317	0.373078587475963	1	-1.2617726418461	0
BSU25820	0.526902135347003	1.06995581268649	0.793384032248941	0.373078825997031	1	1.44083200724799	0
BSU33230	0.445402152158948	1.36619246440879	0.789316098855479	0.374307002310016	1	1.36169363656733	0
BSU37130	-0.325289078758891	5.20040127745904	0.786660278943316	0.375111898071663	1	-1.25291546531583	0
BSU26259	-1.05569335890933	-1.75068120280929	0.78319482736949	0.376165825526053	1	-2.07871699748413	0
BSU03730	-0.479234381162609	0.594260808707333	0.781153507702677	0.376788588162161	1	-1.39400369102682	0
BSU27180	0.424251691905975	4.90281134113059	0.780982446375035	0.376840841102385	1	1.34187630757933	0
BSU35660	-0.31518839942384	6.5285805559541	0.778704928747892	0.377537511450687	1	-1.24417411755865	0
BSU22849	0.46942152731	1.63413696360063	0.778443397241452	0.377617627377048	1	1.38455419664895	0
BSU24810	0.34179175069091	5.71117584580559	0.77800356779098	0.377752415967408	1	1.26732957307464	0
BSU25530	0.428764110272549	1.93897965945027	0.777520338511398	0.377900582837337	1	1.34607995872965	0
BSU08770	0.496588037554312	0.61954656061819	0.776568109114643	0.378192793331031	1	1.41087291026558	0
BSU19280	-0.676102561138968	-0.50424152232375	0.776300823855919	0.378274872333707	1	-1.59781741764408	0
BSU30450	-0.322141131255267	5.81284745154401	0.775676692927785	0.378466630669631	1	-1.25018459557608	0
BSU09280	-0.350273934130619	3.99687218636404	0.775442808623211	0.378538524704004	1	-1.27480265962469	0
BSU20440	0.411318669101098	4.49988331631448	0.77508312577303	0.378649125707641	1	1.32990083033944	0
BSU12560	0.610633650001555	0.384845043213095	0.770956293841954	0.37992137767276	1	1.52692970864222	0
BSU11740	0.918992660943051	-1.60253168618299	0.770778095160169	0.37997644995669	1	1.89079461491664	0
BSU25390	-0.303391152583542	9.03209108703964	0.768989101157331	0.380529963743941	1	-1.23404170563131	0
BSU04160	-0.322168211992075	5.94722715063217	0.768092761138554	0.380807719354479	1	-1.25020806293182	0
BSU20610	0.452382369698846	1.55677797135242	0.766675144527201	0.381247592322629	1	1.3682979074442	0
BSU36360	-0.388440466128257	5.6899165577121	0.766274416741922	0.381372064621203	1	-1.3089776516134	0
BSU21140	0.49312765379338	1.23485312943487	0.76609129229638	0.381428965068757	1	1.40749290882359	0
BSU13050	1.15676883876235	-1.82572853514403	0.765890792813287	0.381491278065493	1	2.22957516676904	0
BSU40300	-0.355493141498065	6.59188888745643	0.764304075765565	0.381984920497743	1	-1.27942283839439	0
BSU26170	-0.436930150236765	1.34585022441276	0.76359062141081	0.382207177527517	1	-1.35372073549733	0
BSU10280	0.547727334698528	0.43326442809945	0.763196392543396	0.382330067223447	1	1.4617811497687	0
BSU21710	0.318687186720718	4.77226801455623	0.763114607477143	0.382355568413352	1	1.24719511871148	0
BSU04600	-0.287990878210377	8.49758320340761	0.762476088710514	0.382554746164658	1	-1.22093879296282	0
BSU05320	-0.314775882114883	5.48246739266975	0.758740266149651	0.383723040848693	1	-1.24381841522786	0
BSU20760	0.465098532945075	2.99517774414801	0.757865432247733	0.383997356751633	1	1.3804116293002	0
BSU11720	-0.284393880933477	8.82890679098575	0.757523490928548	0.384104652703062	1	-1.2178984808249	0
BSU27950	-0.264782510008495	11.9306166306103	0.756181663570715	0.384526109133329	1	-1.20145491345259	0
BSU10750	-0.329622092748217	7.4731214576528	0.75178871917992	0.385910501955684	1	-1.25668414883985	0
BSU27060	0.372350479889912	3.46128491669786	0.751285633995247	0.386069496471791	1	1.2944600848456	0
BSU31270	0.418174836901307	1.26330902635435	0.746661410118103	0.387535311006946	1	1.33623600395313	0
BSU27450	0.928754433600439	-1.34981692425748	0.7445468004811	0.388208257349335	1	1.90363176529154	0
BSU33620	-0.356494458655381	6.39291828078731	0.743889279984714	0.388417844371962	1	-1.28031114305277	0
BSU35110	-0.3277582597287	6.21442531972048	0.743812013428705	0.388442483970811	1	-1.25506167353615	0
BSU07790	0.521465790590317	0.370597770770495	0.743525432274645	0.388533891575164	1	1.43541289926902	0
BSU24010	-0.390427654684467	5.04478119789481	0.742239504656396	0.388944428027396	1	-1.31078189825835	0
BSU34340	0.362101200208487	5.29196769686355	0.738821184417532	0.390038756619019	1	1.28529649353664	0
BSU24570	0.295636562090222	7.96959811471474	0.737693712443914	0.390400667288903	1	1.22742643665238	0
BSU07400	0.482543961630098	4.53711441834669	0.736360389423638	0.390829275427072	1	1.39720524307212	0
BSU17600	-0.359015426544518	3.36960552979535	0.736202295873323	0.390880140639138	1	-1.2825503168274	0
BSU34070	0.313385310360115	5.64295128484769	0.734738679546112	0.391351497017989	1	1.24262011246085	0
BSU21330	0.801971070887571	-0.818472596876517	0.733036027634211	0.391900860443171	1	1.74348151820081	0
BSU06750	-0.440967264886462	2.9805075672271	0.730572091520846	0.392697814206046	1	-1.35751417719224	0
BSU15830	-0.298299282849306	7.49689543822509	0.729368267242904	0.393088034323303	1	-1.2296939371928	0
BSU36290	-0.351871828954632	6.73119847487337	0.729234214024785	0.393131522187858	1	-1.27621538303265	0
BSU40620	-0.492712776225218	6.7892729128	0.72875864005789	0.393285857706563	1	-1.40708821256766	0
BSU30280	-0.530260415609471	1.41421291961459	0.727363353449432	0.393739165572407	1	-1.44418985742957	0
BSU35860	0.479151355806371	1.29999929526978	0.726305711239336	0.394083278508257	1	1.39392347010726	0
BSU10670	0.62767867605002	-0.236398672274853	0.725778336164631	0.394255026147446	1	1.5450769340347	0
BSU21780	0.30926437989522	6.35787055609029	0.72544049177489	0.394365106863416	1	1.23907574278772	0
BSU20090	0.591834628795874	0.274835640792773	0.725344123118474	0.394396515020854	1	1.50716213880918	0
BSU01740	-0.262620061174083	9.24237322202007	0.724294583536192	0.394738810782752	1	-1.19965540728701	0
BSU34320	0.37200825387162	4.66234823354146	0.723708532940478	0.394930130839503	1	1.29415305850265	0
BSU26320	-0.958959686963518	-1.56673798460705	0.722329428746127	0.395380875717922	1	-1.94390765684955	0
BSU32670	0.235985406834149	11.5444655686051	0.721483705220123	0.395657657813377	1	1.17771087673981	0
BSU34350	0.372444452229523	5.75281571637548	0.721333134540203	0.395706964750647	1	1.29454440440106	0
BSU10270	-0.392766043453019	3.37557942422249	0.720201753384903	0.396077738363698	1	-1.31290819866757	0
BSU37880	0.392258975475243	2.01461911304259	0.720146376042924	0.39609589935802	1	1.31244682831104	0
BSU02370	-0.354624592978518	5.16032725107068	0.719703798756882	0.396241085710729	1	-1.27865281677058	0
BSU32840	-0.340558458534783	3.3237674524665	0.719067238034933	0.396450042504087	1	-1.26624665554499	0
BSU13080	-0.375170684800155	2.59386970751869	0.718438680502326	0.396656528248322	1	-1.2969929924105	0
BSU02340	-0.457101460997181	3.41464391611825	0.71193582575223	0.398801912786051	1	-1.37278097198234	0
BSU04270	-0.358768078740167	3.65019879774731	0.711637785514281	0.398900642405623	1	-1.282330444434	0
BSU28940	0.28294217983891	8.28360524824436	0.709867391148777	0.399487838332373	1	1.21667359595655	0
BSU07060	0.559910498533743	0.891366873247468	0.70745819683671	0.400288922531502	1	1.47417775987284	0
BSU12720	0.434922077829285	2.38639338141718	0.704718420937418	0.401202763876225	1	1.35183781622354	0
BSU27468	-0.850508667176031	-0.796169495650144	0.703230130699086	0.401700447478322	1	-1.80313656524574	0
BSU07440	-0.336164848930301	3.93143765324565	0.703050684324115	0.401760514863807	1	-1.26239627103993	0
BSU07160	-0.415994011392735	4.94734858779483	0.70103494931179	0.402436154667502	1	-1.33421763134724	0
BSU07140	-0.363106921007432	2.46227227099913	0.700425365345161	0.40264080223815	1	-1.28619280221275	0
BSU32690	0.243337368825203	10.9495431946926	0.698714678050919	0.403215918347285	1	1.18372779969655	0
BSU13680	-0.389826450758411	2.00781873433981	0.696686735292855	0.403899243771588	1	-1.31023577934528	0
BSU00470	-0.250213130651536	9.23938360583182	0.695183247581042	0.404406941653768	1	-1.18938281062976	0
BSU15890	-0.259921884889924	8.63536603868893	0.694843524253713	0.404521788379058	1	-1.19741386856847	0
BSU18210	0.498523269323598	1.00177506077336	0.691887245001462	0.405523199622491	1	1.41276672571317	0
BSU32730	-0.247661947927728	8.8020222313646	0.690474970761784	0.406002872535914	1	-1.18728142988094	0
BSU37330	-0.270123105210517	9.05033532574483	0.689386187864841	0.406373239457504	1	-1.20591072369836	0
BSU02570	-0.30941359932295	5.09662880185813	0.689225407997466	0.406427973171079	1	-1.23920390829065	0
BSU07280	-0.569194462851026	0.447136916168816	0.688983131705235	0.406510470792251	1	-1.4836949096431	0
BSU05560	-1.24284340176405	-2.40017342215161	0.686201289204762	0.407459476309492	1	-2.36664514058488	0
BSU19630	-0.300791533830951	7.55284573297743	0.684922270147354	0.407896893664208	1	-1.23182006537295	0
BSU30750	0.25483966648695	11.9736141110216	0.68345674453883	0.408398941973964	1	1.19320312936418	0
BSU03350	-1.06657048768142	6.11881584183236	0.683225168647162	0.408478356342012	1	-2.09444861207263	0
BSU30135	-1.0658994352254	-2.07379693656968	0.679914383143368	0.409616207532045	1	-2.09347463072266	0
BSU12190	-0.326616976081476	4.74495462505165	0.679105954368	0.409894755581535	1	-1.25406921503959	0
BSU30000	-0.300913681040723	6.61496230654983	0.677858604660248	0.410325082545415	1	-1.23192436305847	0
BSU40120	-0.343611067618139	2.51563635709813	0.676276039621744	0.410872013525762	1	-1.26892875272165	0
BSU13020	0.481434164367723	1.51541830316102	0.676015138685701	0.410962283318957	1	1.39613085225814	0
BSU28830	-0.306500532441948	5.81034274247753	0.674905754129355	0.411346448417528	1	-1.23670425195058	0
BSU03830	-0.31624384309295	6.10615459368924	0.673151059018096	0.411955156923206	1	-1.24508466075271	0
BSU39150	-0.312200772514083	6.73988713546541	0.672734229025622	0.412099951525079	1	-1.24160026668324	0
BSU37150	-0.253829207500709	9.55066776983991	0.672471613533162	0.412191215035283	1	-1.19236770631171	0
BSU39730	0.335997722961401	4.78161059295397	0.672225622765592	0.412276728198293	1	1.26225003987242	0
BSU16380	0.337804632904523	3.89555120799617	0.671934021792354	0.412378130621051	1	1.26383194107901	0
BSU36240	-0.30044230446264	4.98564892257652	0.671143995029794	0.412653042454295	1	-1.2315219180389	0
BSU21229	0.532501688012462	0.546106246868014	0.670543395849968	0.412862218663913	1	1.44643519572782	0
BSU37700	0.31883897784921	5.94256632545924	0.667369422677943	0.413970252076352	1	1.24732634749418	0
BSU20929	0.359321158472475	2.71558662757963	0.666823268738828	0.414161357379531	1	1.28282214013101	0
BSU34080	0.42199547291985	0.881418783795057	0.66641469512561	0.414304407121425	1	1.33977939828347	0
BSU20240	0.799386851984067	-0.65268798597	0.665098065507026	0.414765882931894	1	1.7403613126695	0
BSU34200	0.322881811449448	6.56246076009011	0.663389066356274	0.415366018987713	1	1.25082660562289	0
BSU22060	-0.307273699814184	9.30047420121084	0.660137069927259	0.416511556613725	1	-1.23736720261764	0
BSU06660	-0.466908808706767	6.06120693600171	0.656828025878951	0.417682007928433	1	-1.38214483979112	0
BSU19320	0.434657506617306	1.83318721665153	0.65551191072943	0.418148893408025	1	1.35158992975655	0
BSU40950	-0.711475514039853	-0.751135469710589	0.654333590989095	0.418567555444501	1	-1.63747798898247	0
BSU37870	0.459195955207187	1.71978195697784	0.652974086909211	0.419051368560748	1	1.37477541286065	0
BSU30200	-0.240749760530482	9.56032147080747	0.651924768844225	0.41942536395202	1	-1.18160657620974	0
BSU38070	0.307645711522247	4.8874123547413	0.651740132380333	0.419491223073723	1	1.2376863098626	0
BSU20310	0.480232734652038	0.490347676828402	0.650676940832841	0.419870759495276	1	1.39496868366635	0
BSU28430	0.258377925937214	8.89738137258044	0.650525028648985	0.419925030655625	1	1.19613309272806	0
BSU10920	0.623859251604643	-0.101255396719677	0.650115517576516	0.420071382036198	1	1.54099187121256	0
BSU36030	0.366538743094335	1.99715593802151	0.648955823389371	0.4204862474519	1	1.28925598521893	0
BSU11700	-0.287532639522608	10.4430584084446	0.648388178289679	0.42068953794239	1	-1.22055105159633	0
BSU24320	-0.345067439313036	9.08896300869907	0.647977547621849	0.420836688381735	1	-1.27021035760377	0
BSU31890	-0.256219857530743	8.71611744093076	0.647857012998941	0.420879896827906	1	-1.19434518380178	0
BSU14480	-0.421270782149815	7.43871005687307	0.647270178779422	0.42109035590067	1	-1.33910657282785	0
BSU27670	0.475432344330504	0.944925308717191	0.64671257765587	0.421290476632536	1	1.39033481052574	0
BSU31140	0.676984784255881	-0.941161558464921	0.64515663990401	0.421849648369816	1	1.59879479852677	0
BSU10730	0.395759098660118	1.84558875046618	0.644690379466791	0.422017428751641	1	1.31563482187272	0
BSU34280	0.378780450539353	4.82447526498124	0.644490392232164	0.422089423266136	1	1.30024226050795	0
BSU23380	0.238516365397128	9.32329379189932	0.643876930329291	0.422310381467031	1	1.17977877984271	0
BSU19999	0.516090317214044	0.000366166143750555	0.643347748662433	0.422501122462742	1	1.43007451068886	0
BSU20330	0.464081590498891	1.23523964385167	0.643068021294996	0.422602000942907	1	1.37943893271988	0
BSU38018	0.319031165666729	5.11049373390153	0.642444912577817	0.422826843177024	1	1.24749252044794	0
BSU37510	0.493457916565353	1.59739304210965	0.641692229260706	0.423098679984208	1	1.40781514998095	0
BSU13240	-0.277426875805974	9.13961843434991	0.640965240634728	0.423361485571671	1	-1.21203123258718	0
BSU20710	0.428413939083051	0.936138166751002	0.640722988379381	0.423449113827286	1	1.34575327761723	0
BSU29530	-0.32541399611013	8.63642886681369	0.640667785371079	0.423469085837399	1	-1.25302395508869	0
BSU18900	0.53705272896147	1.08685318128411	0.638852175112486	0.424126747029296	1	1.45100523955539	0
BSU13800	0.556931066120123	4.33182101343271	0.63867040544956	0.424192673059159	1	1.47113645132823	0
BSU11450	0.370873321779464	6.87713308900192	0.638205828953915	0.42436124016524	1	1.29313538101468	0
BSU20600	0.552093918611243	0.721056564590026	0.637860812538787	0.42448649109983	1	1.46621220364733	0
BSU38620	-0.341507367156325	3.19552918926312	0.634850733498062	0.425581595551696	1	-1.26707978213901	0
BSU12650	-0.30867092108867	5.87398460662636	0.631501951913727	0.426804922783138	1	-1.23856614847381	0
BSU30010	-0.278445908351173	6.6045083266973	0.630983273707884	0.426994871924109	1	-1.21288764058695	0
BSU17550	-0.337603870934856	2.6749894931609	0.630098113946346	0.4273193273478	1	-1.26365608150422	0
BSU26430	0.376610358291117	3.08852821902577	0.629968557678774	0.427366847380341	1	1.29828791500608	0
BSU06048	0.389717971536616	2.83181565256049	0.628509846000856	0.427902439522138	1	1.31013726371297	0
BSU28810	-0.74787317768262	-1.2559365227295	0.627761353154042	0.428177655176874	1	-1.67931535661092	0
BSU38780	-0.311904200105831	5.58651942459664	0.62765288409649	0.428217560656715	1	-1.2413450592238	0
BSU11230	0.670977014229235	2.5461315216887	0.624920895726129	0.429224506657581	1	1.59215083037703	0
BSU23110	-0.249718656400832	7.99334268535496	0.62336739695094	0.42979868589053	1	-1.18897522733465	0
BSU32500	-0.73933209461179	-0.186818767587346	0.622994780823284	0.429936578990349	1	-1.66940279865653	0
BSU16230	0.404602407068341	3.4059214261575	0.622732196584252	0.430033793076858	1	1.32372405445472	0
BSU28670	-0.316847112911893	3.6361237359088	0.621563447087881	0.43046689199714	1	-1.24560540771661	0
BSU19700	0.779604516314714	-0.810758265721588	0.621324475345938	0.430555528128111	1	1.7166602230465	0
BSU04240	-0.404941447183655	4.41690988046099	0.620577881801935	0.430832622537219	1	-1.32403517238471	0
BSU34060	0.283500412099769	4.78746663891922	0.620245138765441	0.430956205464026	1	1.2171444632231	0
BSU20300	0.567772667401581	-0.177460182857751	0.619190381658722	0.431348304354673	1	1.48223342854218	0
BSU26910	-0.325333683248421	2.91118050780823	0.618598202141602	0.431568680224741	1	-1.25295420289869	0
BSU02750	-0.309062235130242	4.01435126207179	0.618476807574875	0.431613877534389	1	-1.23890214052189	0
BSU01980	-0.374125030028821	3.74604441460641	0.618101535224385	0.431753643372478	1	-1.2960532820027	0
BSU06260	-0.310702851670922	6.35065877532996	0.616875890446831	0.432210599268252	1	-1.24031180744986	0
BSU12310	-0.770276212142767	-0.505481493353019	0.616331195686808	0.432413912907139	1	-1.70559629835699	0
BSU36100	0.419744337931353	1.80927818367359	0.615722033799484	0.43264146172945	1	1.33769047972159	0
BSU07520	-0.332377405104277	6.25693470081965	0.614690354116519	0.433027254713284	1	-1.25908650403672	0
BSU27260	-0.318865197054839	4.00646374843699	0.61362483728007	0.433426250127184	1	-1.2473490163204	0
BSU08320	0.414322993456071	0.708779050842691	0.613040753382032	0.433645204539073	1	1.33267315323107	0
BSU02270	-0.297903751709652	7.00334638934353	0.612842466609962	0.433719574179046	1	-1.22935684892181	0
BSU29450	-0.364518090631885	4.34633548285716	0.611911682935656	0.434068934370585	1	-1.28745150494545	0
BSU22040	-0.364626706718742	1.44530742904693	0.611106321851021	0.434371564262151	1	-1.28754843687122	0
BSU16410	0.330501764795375	3.74210611045259	0.610255391636578	0.434691666886415	1	1.25745063585259	0
BSU35350	-0.379490717426986	2.85604921506007	0.607907323590678	0.435576829500942	1	-1.30088255271654	0
BSU36520	-0.340088008836481	3.7055404537094	0.607751035343012	0.435635843791038	1	-1.26583381137231	0
BSU02580	-0.341836535410776	4.39688605358648	0.607012847727646	0.435914747699672	1	-1.26736891463973	0
BSU39740	0.344911877323122	3.71211673216962	0.605824057604243	0.436364472705292	1	1.27007340156492	0
BSU13790	-0.33343918311189	2.92174435968003	0.600932309932217	0.43822252854832	1	-1.26001349303277	0
BSU36450	0.387663878007282	5.3335883012873	0.599774828849263	0.43866395197192	1	1.30827323181607	0
BSU22160	-0.320693089936908	3.25329424778222	0.59960400398114	0.438729156396589	1	-1.24893040762312	0
BSU33550	-0.429316330006576	2.01919886931193	0.599213680282415	0.43887820003581	1	-1.34659529577337	0
BSU16290	0.306073383340843	3.9138541794775	0.598650950806062	0.439093212865919	1	1.23633814622493	0
BSU33610	-0.250653451464296	8.10868427710055	0.59838583398497	0.439194567120883	1	-1.18974587414572	0
BSU16790	0.321662944470674	3.17949019319488	0.59835603226761	0.439205962571826	1	1.24977028578035	0
BSU38060	0.354114017977143	2.35748886783763	0.593385752744953	0.441112847581436	1	1.27820037697136	0
BSU06370	-0.29063419346574	9.71956606745226	0.593176584948196	0.441193375271107	1	-1.2231778555618	0
BSU27210	0.311166681158071	4.5305180289875	0.593036569742385	0.441247292485079	1	1.24071063441062	0
BSU07810	-0.342516697533077	2.78578825529039	0.593022669885049	0.441252645611134	1	-1.26796655969851	0
BSU09040	-0.592836477221176	-0.539742168098624	0.592749644739342	0.441357813575838	1	-1.50820911850302	0
BSU19800	-0.380850878296158	1.26379806972588	0.58799215572847	0.44319659160868	1	-1.30210959228339	0
BSU03850	0.275850560794983	6.28121937716638	0.587682064094295	0.443316852499083	1	1.21070766828253	0
BSU17040	-0.244488894626645	7.80684718459462	0.586559937710078	0.443752461055164	1	-1.18467300100662	0
BSU08560	0.293909440910248	4.38361967106979	0.586327638779503	0.443842721908205	1	1.2259579033068	0
BSU18200	-0.377706811938694	1.53726715880051	0.586224067665541	0.44388297409933	1	-1.29927499374008	0
BSU08260	0.400825132999071	2.14954431106647	0.585694695093408	0.444088799182452	1	1.32026280415152	0
BSU05620	-0.311233514419156	7.71976686672592	0.58563231076937	0.444113064514889	1	-1.24076811201753	0
BSU14569	-0.67341370058295	-0.264421847749381	0.585504288531869	0.444162867131447	1	-1.59484221712269	0
BSU08730	0.230347793330452	9.22586991056148	0.582984764134721	0.445144761117979	1	1.17311772094217	0
BSU16340	0.321704198389042	3.8806988601746	0.581386466480813	0.445769382930065	1	1.24980602351912	0
BSU12749	-0.366006080777227	1.72178137127697	0.579010739950535	0.446700340717479	1	-1.28878006251862	0
BSU08350	0.531247896009537	6.68427408845138	0.578502381259455	0.446899939082933	1	1.44517869936294	0
BSU18440	0.248604546174838	8.24193520728413	0.578179796291316	0.447026668373144	1	1.18805740473311	0
BSU24650	0.529970160719334	-0.243088413942192	0.577793815408224	0.447178376437708	1	1.44389933102464	0
BSU02830	0.40821474893234	2.33624238682324	0.577639712682879	0.44723896816042	1	1.32704265966892	0
BSU31875	-0.213900060466201	10.6912739360504	0.576614537441564	0.447642382129733	1	-1.15981930778455	0
BSU09780	0.353150875611746	2.15062449077322	0.576591965224454	0.447651270823335	1	1.27734733592391	0
BSU17480	0.342850412720956	2.09664012693495	0.576471017598654	0.447698903356051	1	1.26825989171219	0
BSU17800	-0.277283019517533	5.70205361651253	0.575978722336803	0.447892864214032	1	-1.2119103826383	0
BSU34310	0.405608637742392	4.03690041505226	0.569120613462843	0.450608572893001	1	1.32464762895958	0
BSU19080	-0.306875187476683	3.62864513070833	0.569015738789552	0.450650300833783	1	-1.2370254547196	0
BSU33460	0.268510390826434	6.0988719800469	0.568349397177528	0.450915568441099	1	1.20456345145449	0
BSU38970	-0.400730773507981	2.11013741601039	0.56704153685382	0.451436931576933	1	-1.3201764551666	0
BSU03950	-0.277787467070599	8.01624031137714	0.567034803610341	0.45143961814262	1	-1.21233420895126	0
BSU28710	-0.300730479168457	5.08816916559363	0.566059286522204	0.451829114042042	1	-1.23176793601447	0
BSU34700	-0.281190713551598	5.75929199953374	0.565212270787459	0.452167729596842	1	-1.21519742134652	0
BSU30760	0.235711074734091	10.9901244005627	0.564664348916267	0.452386986569131	1	1.17748695333725	0
BSU02530	-0.575224024292237	3.25863245977514	0.564249955666071	0.452552921166562	1	-1.48990880089115	0
BSU30770	0.20737238415567	11.4344735578284	0.564222180851175	0.452564046384091	1	1.15458339669289	0
BSU32890	-0.459463723364741	0.542081068744471	0.564112267371045	0.452608076491355	1	-1.37503059862976	0
BSU31810	-0.361871926717198	1.24911090957851	0.562870118076071	0.453106134395463	1	-1.28509225009528	0
BSU10610	0.741353856992048	-1.41402863633724	0.562271211279925	0.453346581815314	1	1.67174390450857	0
BSU06870	-0.369724770949702	2.63638483036749	0.5622186423652	0.453367696586032	1	-1.2921063065241	0
BSU06970	0.429495524190041	0.299070852573159	0.561028128590662	0.453846290333521	1	1.34676256399297	0
BSU05370	0.359247369864616	3.64085261680549	0.561006966204033	0.45385480491048	1	1.28275653011884	0
BSU13530	0.323685112272953	6.974521316069	0.560932431255239	0.453884795658624	1	1.2515232669423	0
BSU19830	0.630670877907744	-0.842410074445097	0.560643909502614	0.454000917952675	1	1.54828480512395	0
BSU30610	-0.576316671487205	-0.435688611074416	0.558053566412062	0.455045554989741	1	-1.49103763356609	0
BSU19880	0.678119672604137	-0.794664991652576	0.5569877523777	0.455476475353787	1	1.60005297672031	0
BSU20360	0.369512725500223	1.9532070633282	0.556586640990497	0.455638815392048	1	1.29191640836769	0
BSU19340	0.239227139702018	7.94923812807614	0.55572922348253	0.455986139742567	1	1.18036016608071	0
BSU22019	0.474037227571224	3.70520407470256	0.555411954725301	0.456114765260262	1	1.38899097708425	0
BSU12080	-0.36820630877157	3.11063267342277	0.555069149975644	0.456253807694108	1	-1.29074705710856	0
BSU02600	-0.351874214484572	1.42956563055875	0.55493435931665	0.456308497399737	1	-1.27621749328633	0
BSU25590	0.414950388787567	0.933367608624731	0.554079811875545	0.456655460314508	1	1.33325282857524	0
BSU15900	-0.228534858277046	8.70255679064292	0.553121253609884	0.457045148791682	1	-1.17164447091717	0
BSU23402	-0.696891509415348	-0.69366635275841	0.552714406014194	0.45721070556439	1	-1.62100833545286	0
BSU23660	0.277780966113614	6.82676339508689	0.552490580422663	0.45730182631388	1	1.21232874604013	0
BSU05640	-0.352484943544946	3.6501255092533	0.552420976339429	0.457330168397537	1	-1.27675786258572	0
BSU18590	-0.278231050994302	4.67732695484117	0.551672461010866	0.45763513161629	1	-1.21270702138394	0
BSU26820	-0.272746231192844	6.31878567089411	0.550300354423902	0.458194995455194	1	-1.20810532002055	0
BSU21000	0.432094658569035	1.96357426086002	0.54920683920253	0.458641960397706	1	1.34919105499121	0
BSU12350	0.544859930702435	0.223084993997405	0.54830611233699	0.45901064283684	1	1.45887869681742	0
BSU10170	-0.288724465402588	4.56788926226774	0.548301806072434	0.459012406588316	1	-1.22155977854177	0
BSU40910	-0.222228103264389	11.0151331621968	0.547817011279676	0.459211036486683	1	-1.16653379485721	0
BSU14890	-0.290124818051852	4.03343385059568	0.547670437458706	0.459271117428638	1	-1.22274606178021	0
BSU20080	-0.597661211919782	-0.285401172935846	0.546613590106111	0.45970469019243	1	-1.51326139206517	0
BSU17920	0.291062228659433	3.79885439285801	0.546203598945956	0.459873064060982	1	1.22354081573808	0
BSU19490	0.663319181640412	-0.822360979899265	0.545293167950883	0.460247306617289	1	1.58372207542708	0
BSU15910	-0.263431337324671	8.95711687507222	0.544180436869851	0.460705362974928	1	-1.20033020375525	0
BSU25360	-0.358366036106938	1.57133308730859	0.543055387870654	0.461169225811466	1	-1.28197314114742	0
BSU16510	-0.214829353491127	9.4999901838618	0.541213245520311	0.461930352693703	1	-1.1605666307919	0
BSU29610	-0.234668455088607	9.37732268188361	0.540792624895914	0.462104422536102	1	-1.17663630403867	0
BSU20450	0.344384827163894	3.73139727704606	0.540788197234292	0.462106255436443	1	1.26960949886053	0
BSU05420	-0.350534101202992	4.37918376796429	0.540674844368692	0.46215318357947	1	-1.27503257070995	0
BSU19590	-0.282735806913065	8.58228706099868	0.540469073681834	0.462238392116639	1	-1.21649956712521	0
BSU21190	0.576014670406566	0.616621591433698	0.537140167491582	0.463620356290091	1	1.49072554553865	0
BSU22810	0.254266674745928	7.26459965190329	0.536986205148366	0.463684431508975	1	1.19272932182604	0
BSU24160	0.565486573192709	-0.79977886714406	0.53508603229973	0.464476399502909	1	1.4798865417431	0
BSU26370	-0.427632768074516	1.22330348936649	0.530974514343406	0.466197441377087	1	-1.3450247945666	0
BSU04390	-0.273019580919858	5.18105828572372	0.528771128243278	0.467123961311212	1	-1.2083342433461	0
BSU18940	0.675589431907831	-1.42032986872801	0.52758053925071	0.467625830853958	1	1.59724921645753	0
BSU33410	0.720140035105388	-0.706621077100925	0.527152711785922	0.467806384478496	1	1.64734192591779	0
BSU11690	-0.243501894074899	9.97357882229036	0.526830970313995	0.467942240955202	1	-1.18386279996449	0
BSU26900	0.319248210701272	3.80327516040801	0.52573893782151	0.468403828315479	1	1.24768021252272	0
BSU12170	0.427577355337071	1.06208304204717	0.525095129017167	0.468676300437209	1	1.34497313425562	0
BSU12710	-0.383081098859369	0.901965285752777	0.524524591755295	0.468917975642493	1	-1.30412404250419	0
BSU11660	-0.237840999369025	9.8985210521313	0.524510449490549	0.468923968742111	1	-1.17922662154385	0
BSU28960	-0.268803396131257	6.61098105744859	0.52433924278435	0.468996531169387	1	-1.20480811807797	0
BSU05140	0.394429479039783	1.25955457635303	0.523252471579549	0.469457558230357	1	1.31442286232726	0
BSU22869	0.641622023923179	-1.08597096485516	0.522888307185003	0.469612206190839	1	1.56008217610979	0
BSU09770	0.333782220885177	2.66652592497891	0.522726941177025	0.469680758949094	1	1.26031312920115	0
BSU02760	-0.368477283957837	3.9097758040926	0.522464794689199	0.469792160407813	1	-1.29098951532971	0
BSU26270	-0.525428790798202	-0.530703670310646	0.52192307127592	0.470022505418806	1	-1.43936131640764	0
BSU12520	0.413361855334179	1.15929870584659	0.519763482824291	0.470942590917114	1	1.33178560848918	0
BSU38050	-0.280866329923726	4.10045758141781	0.517815933036598	0.471774832630793	1	-1.21492422027193	0
BSU14590	0.212083385028846	11.141884491949	0.517628561962738	0.471855026698458	1	1.1583597552501	0
BSU15940	-0.22525732532916	9.2962763223964	0.517497023712792	0.471911337702397	1	-1.16898573532064	0
BSU02320	-0.317136325308462	3.81738468913356	0.517133352645012	0.472067080383455	1	-1.24585513522372	0
BSU22000	0.38220658964404	1.3808601353795	0.51586157228185	0.472612376247588	1	1.30333376952523	0
BSU00510	-0.210355192492266	9.38689571871453	0.515788775541125	0.472643619822594	1	-1.1569729963755	0
BSU03840	0.370972877565085	6.77820998975885	0.51540742590646	0.472807345596392	1	1.29322461924394	0
BSU13770	0.422611466341797	2.45348391278783	0.514763142846444	0.473084165867266	1	1.34035157153405	0
BSU21790	0.360219874124823	5.12666080935462	0.512609012594424	0.474011610420343	1	1.28362151315931	0
BSU28550	-0.290414537686593	5.50135473373453	0.511209998637696	0.47461552556946	1	-1.22299163628143	0
BSU23120	-0.27887804521146	7.03778336640266	0.51079787123286	0.47479366758265	1	-1.21325099663094	0
BSU04640	-0.242020231791622	7.50542419877322	0.510305057512912	0.475006828837899	1	-1.18264758511555	0
BSU24370	0.451455242829404	-0.0151242896549103	0.509567935982108	0.475325953120678	1	1.36741887328403	0
BSU26500	-0.648182703279601	-0.834980643006761	0.509374742238145	0.475409650710714	1	-1.56719283104459	0
BSU17750	-0.454727250478375	0.713978444097031	0.508416327029853	0.475825220769436	1	-1.37052367536197	0
BSU13230	-0.30582661550149	8.87239027949788	0.506916581497535	0.476476699449909	1	-1.23612669308082	0
BSU11970	-0.330597162027801	4.84578339700343	0.505987756505917	0.476880902991286	1	-1.25753378667332	0
BSU02880	0.334344588903712	4.32451577659154	0.504385651543814	0.477579417402471	1	1.26080449981912	0
BSU21700	-0.288346285895882	6.48381414393252	0.504337479804647	0.477600446017846	1	-1.22123960808456	0
BSU39870	0.355632333265446	3.09592097425712	0.50387616532395	0.477801902142847	1	1.27954628355237	0
BSU12610	-0.283890555832924	4.92193530720721	0.501770452934281	0.478723231820857	1	-1.2174736564931	0
BSU02980	-0.213929798430484	9.15768770410312	0.501244858306677	0.478953652375212	1	-1.15984321513825	0
BSU07130	0.32943855271666	2.40010500291645	0.500770664946341	0.479161694304032	1	1.25652428333077	0
BSU14310	-0.31573094500679	3.92119243136389	0.500692737923584	0.479195897217307	1	-1.2446420945699	0
BSU13420	0.314893450276978	2.04061502908442	0.499921219611282	0.479534739648951	1	1.24391978065818	0
BSU30940	0.290529298379905	3.60772481649681	0.499558508404174	0.479694174008238	1	1.2230889243059	0
BSU21720	0.348678376772132	4.10740643681066	0.498194156746834	0.480294670483642	1	1.2733935632098	0
BSU31590	0.746414609744388	-1.3972525355667	0.497092020126672	0.480780657627471	1	1.67761842294656	0
BSU03240	-0.259954221890402	5.50811280727625	0.493865029836218	0.48220825034801	1	-1.19744070806379	0
BSU29679	0.330622524162438	8.03218373645914	0.493460981546832	0.482387488517478	1	1.25755589392443	0
BSU35490	-0.219246568239069	8.40144548807927	0.49248985090162	0.482818736341195	1	-1.16412547585094	0
BSU36860	-0.217092040790606	8.67989179788994	0.492376893187213	0.48286893841714	1	-1.1623882629834	0
BSU26980	-0.75732740591699	-1.33134147965193	0.492201719079927	0.482946808478283	1	-1.6903563355921	0
BSU17610	-0.30068104968868	3.80588837813392	0.492117679277634	0.482984173990793	1	-1.23172573402199	0
BSU03180	0.265225549672776	5.83396163075199	0.49180521500764	0.48312314263829	1	1.20182392693502	0
BSU38100	0.335675458864394	3.96407463239363	0.489293889541617	0.484242453307183	1	1.26196811442813	0
BSU07570	0.342983391211515	3.38948939127279	0.488414763681256	0.48463529546065	1	1.26837679726333	0
BSU38310	-0.276349986467222	5.57342652470519	0.48821276033916	0.484725636099154	1	-1.2111268581633	0
BSU09660	0.251215698257737	8.91465413246534	0.487920951956767	0.484856188783623	1	1.19020963200757	0
BSU09890	-0.301808326649331	6.18712000221508	0.487335292237713	0.485118383523599	1	-1.23268854224378	0
BSU40900	-0.191287753445718	12.054979121598	0.487183917761286	0.485186190665399	1	-1.14178241918824	0
BSU09420	-0.254597156119961	9.15270926718293	0.486571886118213	0.485460505786261	1	-1.19300257429081	0
BSU32210	-0.286126622681103	3.96211886500886	0.486385286861334	0.485544191366442	1	-1.21936211054191	0
BSU33850	0.480681905468604	0.273356697511924	0.485117158110658	0.486113551501105	1	1.39540306290461	0
BSU26360	0.717133132721126	-0.438233391744895	0.48499395064534	0.48616892766583	1	1.64391206873359	0
BSU02890	-0.212434164540784	8.62966984090653	0.484412879838857	0.486430233496561	1	-1.15864143520314	0
BSU36760	-0.193486112412127	10.8384020015353	0.484325488041044	0.486469553455505	1	-1.14352357785834	0
BSU39930	0.289388737365277	3.82557854085657	0.483817047282916	0.486698419335409	1	1.22212236088116	0
BSU36670	0.565626949474243	-0.0807052876782455	0.48348781838506	0.486846711274134	1	1.48003054381631	0
BSU14670	-0.300568963650647	6.55648031719035	0.483170531499809	0.48698969515912	1	-1.23163004235422	0
BSU31860	-0.212200613054414	10.8953805801226	0.482759495949495	0.48717503001693	1	-1.15845388307358	0
BSU16470	0.277220398668681	5.07713945323574	0.481756203086597	0.487627903880013	1	1.21185778024644	0
BSU25080	0.365121168805043	0.933611078337212	0.481373736250507	0.487800728620203	1	1.28798980041708	0
BSU24510	0.318636764544859	2.07376968516144	0.480686610376995	0.488111474852862	1	1.24715153001747	0
BSU24500	0.263475995275394	5.40406407492931	0.478872757829684	0.488933355121551	1	1.20036735999079	0
BSU28440	0.209352668936654	9.99289234322976	0.47694320187864	0.489810192813647	1	1.1561692993086	0
BSU03330	-0.385377811931064	3.89208063493444	0.476430116572963	0.490043792348158	1	-1.30620180948528	0
BSU20720	0.434166134814815	1.31055093231102	0.476158094935404	0.490167714791655	1	1.35112966610104	0
BSU31900	-0.245015391155215	6.23027963680144	0.474596839395582	0.490879973979942	1	-1.18510541397671	0
BSU14300	-0.255790820729045	5.89766580805677	0.472620723493097	0.491783977442915	1	-1.19399005549128	0
BSU32850	0.5375078367685	-0.41270500964587	0.471810960908406	0.492155219511309	1	1.4514630410747	0
BSU09810	0.245361803276754	5.36412384611427	0.470417860458749	0.492794995997087	1	1.18539000923816	0
BSU30810	0.275467880914685	7.14516729748054	0.469795534245634	0.493081247385418	1	1.21038656644873	0
BSU16690	-0.191438009842076	10.8874618140555	0.469689833099324	0.493129894425844	1	-1.14190134178876	0
BSU34720	-0.262673091420824	5.46930899467453	0.467870539492633	0.493968454526928	1	-1.19969950475022	0
BSU32540	-0.281193365012162	3.16256942413486	0.466539718895701	0.494583381617449	1	-1.21519965470208	0
BSU30780	0.248923959955981	5.58558908690206	0.465046222188272	0.495275009359075	1	1.18832047066804	0
BSU35770	0.271977379809056	4.55280455337101	0.4634595793224	0.496011557128477	1	1.20746165939992	0
BSU27160	0.244415671093148	6.79074867137098	0.461746280809219	0.496808975470811	1	1.18461287482654	0
BSU18830	0.245820806890637	5.62930860376112	0.461661904566697	0.496848302452478	1	1.18576720944071	0
BSU13990	-0.271149794656014	6.15622387629312	0.460942930072633	0.497183623012468	1	-1.20676921175383	0
BSU29730	-0.24219201150895	6.13197444409236	0.460939578975911	0.49718518681574	1	-1.18278840972316	0
BSU02090	-0.26977858612401	3.66556077398766	0.459893970704118	0.497673530270213	1	-1.20562278366477	0
BSU16880	0.273815707119198	3.23328612356865	0.459323630585015	0.497940245039654	1	1.20900122562442	0
BSU08580	-0.337844029291464	5.41922709694651	0.458921786280825	0.498128309304578	1	-1.26386645363406	0
BSU26920	0.275772688570909	3.52506941425223	0.458883901724465	0.498146045579453	1	1.21064231978426	0
BSU19560	0.313744903408397	2.32795562282607	0.458600732892798	0.498278649538715	1	1.24292987525437	0
BSU37440	0.424322321779135	1.29261435802363	0.456784175800045	0.499130740349403	1	1.34194200328822	0
BSU08130	0.23963699530817	6.39642314422377	0.456687210045047	0.499176293359329	1	1.18069554254097	0
BSU05690	0.427271578471163	3.98389021544348	0.45657185311056	0.499230495436852	1	1.34468809959616	0
BSU14460	0.446820459049424	-0.159634087760983	0.45647166594539	0.499277577878112	1	1.36303296958623	0
BSU17770	-0.372168308937588	1.74923530161783	0.45613628908008	0.499435241282547	1	-1.2942966420305	0
BSU10340	-0.215426827870201	8.31581173958859	0.455812641759938	0.499587470576117	1	-1.16104736470353	0
BSU36220	-0.256314627652216	6.07588128195351	0.454484686282131	0.500212906505276	1	-1.19442364248686	0
BSU35280	-0.313199419439312	3.54593320048725	0.453800934947282	0.500535455888056	1	-1.2424600114628	0
BSU05520	0.762522767196585	-1.00002927102898	0.453233794561773	0.500803263960886	1	1.69645453602585	0
BSU08300	-0.240850222026754	4.80443817098803	0.453135169774111	0.500849860200804	1	-1.18168885977931	0
BSU10040	-0.238344600466903	6.63930661673992	0.451741017337973	0.501509330496794	1	-1.17963832565713	0
BSU26890	-0.256518780948652	4.91677437947853	0.451644497210244	0.501555041689716	1	-1.19459267528377	0
BSU35790	-0.283137371120063	6.11509052916467	0.448595641865467	0.503002617165852	1	-1.21683821851176	0
BSU17090	0.282456170405693	3.58138894402317	0.44847177787716	0.503061577471373	1	1.21626379676871	0
BSU38530	-0.190209884072774	10.9788290321232	0.448394869617914	0.503098192388022	1	-1.14092968687746	0
BSU11440	0.335123538268469	6.70095792121576	0.445849197881671	0.504312723697425	1	1.26148542545885	0
BSU08550	0.721683567855787	-1.78789825234173	0.444696368400642	0.504864384888137	1	1.6491053525966	0
BSU04530	-0.978505006666692	-1.26977493489528	0.444689522415141	0.504867663968609	1	-1.97042249955586	0
BSU06812	-0.233968845765982	7.463561033831	0.443717771640713	0.505333482104789	1	-1.17606585349858	0
BSU21180	0.81637877528339	-0.694401946430248	0.443063984807971	0.505647295727629	1	1.76098030656992	0
BSU09180	0.309238688316442	1.96644977364933	0.442338542382214	0.50599589488043	1	1.23905367746712	0
BSU03030	0.251299594579649	4.55104558726008	0.44233706192891	0.505996606708841	1	1.19027884768451	0
BSU38190	-0.25712271592109	6.20022299068147	0.441850342187337	0.506230723443557	1	-1.19509285536449	0
BSU03652	-0.474490355656802	0.678012217101985	0.441162940686675	0.506561686879762	1	-1.38942730607671	0
BSU38180	0.390350248309779	2.56456782643885	0.440894361762804	0.506691100636712	1	1.31071157143946	0
BSU39570	-0.309692665487237	4.72717498767119	0.44016519723548	0.507042732471719	1	-1.23944363555141	0
BSU02610	-0.263958466414053	3.88981223972774	0.439680947276898	0.507276488720463	1	-1.20076885818744	0
BSU38500	-0.195101592631269	11.078532212492	0.438603674237129	0.507797173383143	1	-1.14480477336232	0
BSU13140	0.274820059043276	4.40421340399002	0.438372663932153	0.507908948720222	1	1.20984318143189	0
BSU11340	-0.213182000498505	8.67059885055959	0.437952276708227	0.508112463630056	1	-1.15924218471321	0
BSU14600	0.179701455071599	12.1629730865156	0.437297216993784	0.508429866651035	1	1.13264947557184	0
BSU07070	0.414734021665372	0.334765298448064	0.43684559358672	0.508648895580893	1	1.33305288996113	0
BSU32900	-0.377512186330576	0.73428605210729	0.436504743995136	0.508814309022794	1	-1.29909972791978	0
BSU25350	-0.267318134318659	6.01298647563546	0.436436708510364	0.508847337577915	1	-1.20356840030818	0
BSU28450	0.23716112288129	8.12677147114577	0.436365634399806	0.508881845216087	1	1.1786710366478	0
BSU16950	-0.297470734207153	7.25147387676869	0.434582547306832	0.509748886490941	1	-1.22898791915024	0
BSU05110	-0.327765457588189	4.30966888660864	0.434272453709553	0.509899932580549	1	-1.25506793527536	0
BSU04620	-0.255752955091186	4.10581950933862	0.434031962505124	0.510017128720472	1	-1.19395871789015	0
BSU00660	0.298634489454735	3.473611349275	0.43331745743063	0.510365596090844	1	1.22997968671673	0
BSU04300	-0.275913569124098	3.17600134744068	0.433310398561904	0.510369040787019	1	-1.21076054593922	0
BSU29390	0.652900707624256	-0.930494390738146	0.43308457501276	0.510479262890857	1	1.57232636640475	0
BSU11070	-0.569740685193757	-0.79646369337847	0.432573172522532	0.510729025384537	1	-1.48425676140302	0
BSU02900	-0.202187119040018	8.77928136384029	0.432182178638527	0.51092012455173	1	-1.15044109707547	0
BSU37200	-0.509474122133425	0.592251322724252	0.431684782876999	0.511163406884854	1	-1.42353120857116	0
BSU11055	-0.376390505342576	0.661165014948651	0.430039207617302	0.511969710291373	1	-1.29809008339885	0
BSU40870	0.266490684679007	3.6576907602881	0.429943794268367	0.51201652882447	1	1.20287829833145	0
BSU08910	0.297246752639829	5.31563456174386	0.429517353131629	0.512225870762854	1	1.22879713089252	0
BSU23140	-0.224085220107745	7.53224619699798	0.429301356282664	0.512331961307437	1	-1.16803638857525	0
BSU35890	-0.354809402811158	0.481923714020847	0.427684840495039	0.513127153791807	1	-1.27881662321794	0
BSU38670	-0.355690187721857	2.25033367527958	0.427279919020726	0.513326677801131	1	-1.27959759650273	0
BSU30190	-0.215734343913086	8.48310655431104	0.427036312987833	0.513446779063879	1	-1.1612948728297	0
BSU24710	0.520699686532163	-0.761454908915535	0.426917069508173	0.513505585629098	1	1.43465086454143	0
BSU27880	-0.202409401906706	9.11847374784531	0.426599058892293	0.513662474265893	1	-1.15061836464695	0
BSU18760	0.291470446796389	2.39098826318865	0.426325541107112	0.513797479376875	1	1.22388707202152	0
BSU23460	-0.256371278791311	3.85179519267471	0.424461248917249	0.514719320383358	1	-1.1944705455305	0
BSU29260	0.259494627427257	3.81508695574365	0.423931868300144	0.514981610210752	1	1.19705930419563	0
BSU17760	0.37859187184137	0.505126359070558	0.422249366316003	0.515816782894868	1	1.30007231331811	0
BSU25600	0.300661183720182	1.43085981099476	0.421961630969006	0.515959848007579	1	1.23170877322608	0
BSU10490	-0.237962833189247	5.02314131725182	0.421765593716108	0.516057359572153	1	-1.17932620998539	0
BSU13430	0.307752616977711	7.24590757895535	0.421745276963406	0.516067467240582	1	1.23777802732015	0
BSU38830	0.313219437020959	1.92040835214224	0.419107496639257	0.517382722336329	1	1.24247725087692	0
BSU01060	-0.235447662899989	7.08274497365963	0.417720644859003	0.518076594894611	1	-1.17727198366204	0
BSU37500	-0.203724757997372	8.58806454525535	0.417392417755877	0.518241053130547	1	-1.15166790248007	0
BSU38920	-0.219485814935495	7.43008471643142	0.416708428164569	0.518584060914551	1	-1.16431854248045	0
BSU01110	-0.18391953665506	12.296371348355	0.415684167003747	0.519098454917274	1	-1.13596590686073	0
BSU15930	-0.234917740436181	8.02969656303475	0.415578672358492	0.519151486315967	1	-1.17683963428145	0
BSU17880	0.284828417144331	7.37274305910238	0.415414839595542	0.519233862758202	1	1.21826536411215	0
BSU23210	-0.235471891495719	5.83236264888785	0.415300391311753	0.519291421925553	1	-1.17729175491353	0
BSU05730	-0.293042413618477	1.84824790602665	0.414408985797538	0.519740118664669	1	-1.22522135151077	0
BSU26690	0.239947517705894	5.42782381803742	0.412340160019799	0.520784116047914	1	1.18094970011402	0
BSU32710	0.203650485816264	10.8913347861293	0.412277268182152	0.520815911235703	1	1.15160861435413	0
BSU04250	-0.330120524765485	4.77134278285464	0.412193370298127	0.520858331435818	1	-1.25711839156727	0
BSU37800	-0.235194275291357	7.01587032173311	0.411917139103096	0.520998041729676	1	-1.17706523176421	0
BSU36820	-0.179755856837411	10.4051078669507	0.411590066496046	0.521163551786255	1	-1.13269218681125	0
BSU34560	-0.285024495114413	3.44587285982166	0.411396224538565	0.52126168634019	1	-1.21843095089691	0
BSU33860	0.22680697348711	6.32278883588725	0.411214050732866	0.521353943516345	1	1.17024205754709	0
BSU03770	-0.231518352484244	7.2357210491492	0.411126969099065	0.521398053928339	1	-1.17406993945438	0
BSU20900	-0.4023719188571	2.01667730396996	0.410832127067948	0.521547452446323	1	-1.32167908335192	0
BSU15090	0.259314151612664	3.14849502668579	0.410585501210832	0.521672477595806	1	1.1969095658694	0
BSU12820	0.274621918675618	4.04801038222539	0.409716006863393	0.5221136842443	1	1.20967703245016	0
BSU36840	-0.188612552378242	9.76360060877398	0.408814611347452	0.522571775758681	1	-1.1396671645987	0
BSU06270	-0.242398470760784	7.11229982879411	0.408781917079139	0.522588404437753	1	-1.18295768672018	0
BSU38680	0.289702449737488	2.08839561356237	0.408424583933621	0.522770209262716	1	1.22238813887409	0
BSU23050	0.234870045756247	5.99699520203547	0.40830615917066	0.522830486414635	1	1.17680072927359	0
BSU00630	-0.227912260042968	9.62031497350632	0.408000634475457	0.522986052636284	1	-1.171138954242	0
BSU28090	-0.20082121163555	9.31471842412724	0.407579658152315	0.52320053860503	1	-1.14935240381462	0
BSU28720	0.310988343119395	1.45197744419285	0.405467303549169	0.524279135354577	1	1.24055727405409	0
BSU09950	-0.233500530101002	10.0961702469851	0.405413718779073	0.524306547787319	1	-1.17568415073874	0
BSU10360	-0.224113194731689	9.4915868730883	0.405228573160002	0.524401282580274	1	-1.16805903764147	0
BSU16430	0.257893521760313	5.74054567173476	0.404929927555322	0.524554156838442	1	1.1957315424433	0
BSU34230	0.260080596770383	4.94507542712925	0.404590436758284	0.524728035639194	1	1.19754560414334	0
BSU34470	-0.398619368657547	0.468482496343849	0.404482501485818	0.524783338887561	1	-1.31824577115718	0
BSU30460	-0.282225158524785	4.9593788807093	0.403850820924987	0.525107203653982	1	-1.21606905783546	0
BSU08480	-0.24977278613646	6.23523745557499	0.403490174381043	0.525292267854345	1	-1.18901983837183	0
BSU07000	-0.482203901296926	0.556322109474224	0.403349227239159	0.525364625814518	1	-1.39687594403523	0
BSU26490	0.50008688114905	-0.758916492903916	0.403293992460243	0.525392986502729	1	1.41429873089142	0
BSU39970	-0.255944260986255	3.99801367805462	0.403265708054548	0.525407510386187	1	-1.19411705106482	0
BSU13820	0.272210497159948	3.16255364925769	0.402843185063135	0.525624558697887	1	1.20765678241486	0
BSU03590	0.228366421069366	7.0016716904613	0.402633409001623	0.52573237911892	1	1.17150768732983	0
BSU10710	0.655111911368683	-1.10150424433167	0.402472712516941	0.525815000336741	1	1.57473810248829	0
BSU35090	0.283649355124921	4.77138930374775	0.40207755031326	0.526018269244819	1	1.21727012702001	0
BSU21610	-0.312063428093937	8.13349665727044	0.401931688219292	0.526093335162199	1	-1.24148207209115	0
BSU36730	-0.28824154448516	1.89605052713276	0.400766321856695	0.526693761550507	1	-1.22115094782546	0
BSU32330	0.271528256945692	8.83473452326969	0.400737840259126	0.526708451297298	1	1.20708582513125	0
BSU03660	-0.248692681512687	4.26275089703474	0.400260542098644	0.526954732766552	1	-1.18812998628101	0
BSU32050	0.216457331249895	7.41178037986022	0.400006270271341	0.52708601865467	1	1.16187698608041	0
BSU08120	0.415423786215177	4.98232206682534	0.399616415974123	0.527287422112591	1	1.3336903860667	0
BSU25210	-0.207557300295555	10.198134452853	0.398909516133472	0.527652966095768	1	-1.15473139386629	0
BSU01520	0.295884100043681	1.26353807707083	0.398636075740722	0.527794486014119	1	1.22763705683686	0
BSU18019	0.980109629346108	-1.63901956441033	0.398189186935568	0.528025920892924	1	1.97261530089253	0
BSU28520	-0.240648131937872	5.23510358821502	0.397372242612661	0.528449469983685	1	-1.18152334255297	0
BSU26280	-0.391378960909881	0.0320394535930452	0.397243000228056	0.528516532111387	1	-1.31164650661499	0
BSU14072	-0.314270772593865	3.94069035795058	0.395785027561473	0.529274112100989	1	-1.24338301166959	0
BSU23090	-0.204025516293371	8.73904870035656	0.395362039766354	0.529494266114774	1	-1.15190801544423	0
BSU03960	-0.225016294005699	7.29496113696388	0.394872264665864	0.529749386554443	1	-1.16879044897447	0
BSU24630	0.247624034103214	4.3940910293578	0.394814367342775	0.529779559452025	1	1.1872502287005	0
BSU36410	-0.20238189869806	10.0410081041136	0.394733504737815	0.529821705755266	1	-1.15059642973041	0
BSU03540	-0.258885462835747	4.12833991810687	0.394576351490324	0.529903632638777	1	-1.19655396370939	0
BSU13360	-0.587016544562986	-0.940319968441689	0.394562057618306	0.529911085426438	1	-1.50213715307642	0
BSU39560	-0.250136967902927	4.27157026108337	0.394370523528941	0.530010968968877	1	-1.18932002239638	0
BSU25800	0.364068082650452	4.40766731459788	0.392679403755949	0.530894345300036	1	1.28704998342644	0
BSU02420	0.390878675792193	0.542549949685468	0.391360171655047	0.531585303011484	1	1.31119174421107	0
BSU17790	-0.272634862697653	4.07091485770007	0.391341094329761	0.531595306784297	1	-1.20801206422167	0
BSU03550	0.358997375488174	2.95317063380086	0.390744245706422	0.531908453882829	1	1.28253426960845	0
BSU10110	0.243193018729214	5.94075233670182	0.390675066053007	0.531944771709558	1	1.18360936671617	0
BSU05360	0.618420494700954	-0.783570428010407	0.390284576787115	0.532149854052262	1	1.53519348553248	0
BSU02130	-0.263466424641082	2.65169811163927	0.389831219658795	0.53238813318131	1	-1.20035939695036	0
BSU16370	0.306905834790662	3.26513907521203	0.388393550579814	0.533145030614887	1	1.23705173325325	0
BSU18300	0.255175974001149	4.70134794539946	0.387197640600704	0.533776131144723	1	1.19348131009005	0
BSU29770	-0.224430813255537	8.48040801142576	0.386739251257268	0.534018388904214	1	-1.16831622160516	0
BSU23440	0.985457097924326	-1.82505363342721	0.38662949639223	0.534076423650648	1	1.97994053017264	0
BSU01090	-0.236156032367552	11.8789216586129	0.386373514851584	0.534211822630301	1	-1.17785017120206	0
BSU08590	-0.249937332016518	5.25011863548821	0.385654709787445	0.5345923603968	1	-1.18915545918418	0
BSU33040	-0.187431562240874	10.0389514833353	0.384713104060452	0.535091593728273	1	-1.1387346148207	0
BSU15480	-0.281239568483832	9.46076101553185	0.384429078061657	0.535242348581655	1	-1.21523857307382	0
BSU20930	-0.234673467085536	4.24473593198495	0.383859029998884	0.535545150554097	1	-1.17664039174093	0
BSU11549	0.766042034762452	-1.62891303874652	0.383571381362794	0.535698063829816	1	1.70059786849726	0
BSU08250	-0.330474511380865	2.4267724005478	0.383109741723842	0.535943636171523	1	-1.25742688204548	0
BSU24440	0.595884102315022	-1.43392789393889	0.382705841957327	0.536158661299648	1	1.5113985065194	0
BSU34710	-0.224334211830326	5.78559083189472	0.382513656082878	0.53626103086684	1	-1.16823799493184	0
BSU38520	-0.193733281087859	8.75330582537711	0.382422583014545	0.536309554187986	1	-1.14371950798466	0
BSU25750	0.331332237936776	1.62684732415086	0.381403284452738	0.536853177510134	1	1.25817468325847	0
BSU16270	0.241863858183592	4.61375623452811	0.380387191383725	0.537396090907832	1	1.18251940497873	0
BSU19610	0.446683338166873	-0.346344810346056	0.380004138441168	0.537601021533816	1	1.36290342633783	0
BSU30960	0.32865538333718	2.32159848422967	0.37979531623797	0.537712799982023	1	1.25584236216147	0
BSU36310	-0.253564690451368	4.7132630350958	0.379217350137301	0.538022395173166	1	-1.19214910663131	0
BSU22340	-0.216934946100176	7.00862261566361	0.378918751279341	0.538182471108015	1	-1.16226169771658	0
BSU25660	-0.224689718103908	8.64193961847948	0.378748720537374	0.53827366179666	1	-1.16852590547382	0
BSU19210	0.185044636339629	9.23013262447812	0.377928626019923	0.538713890636187	1	1.13685214638909	0
BSU05800	-0.31238852104695	3.16576129553866	0.377545042347521	0.538920025294302	1	-1.24176185578599	0
BSU26060	-0.425343197205476	0.648787110181993	0.37718929910771	0.539111327703574	1	-1.34289192020907	0
BSU08980	0.286136173952217	2.97686722813944	0.376354058662621	0.539560970471752	1	1.21937018327823	0
BSU13540	0.221284954417101	5.50323032585761	0.375989637451817	0.539757367948957	1	1.16577143314991	0
BSU12790	-0.325244277938775	3.95925818568398	0.375794572360351	0.539862548172807	1	-1.25287655843166	0
BSU01120	-0.168348142996732	14.3255304398594	0.375382003343475	0.540085131544248	1	-1.12377105238023	0
BSU29050	-0.25262068326254	3.10115139848178	0.374900255646782	0.540345250223178	1	-1.19136929580416	0
BSU17350	-0.255472740471246	3.45193501349517	0.3742761643137	0.540682568923111	1	-1.19372683783946	0
BSU14580	0.177801442124101	11.8608413515416	0.373761357926682	0.540961110602566	1	1.13115877094077	0
BSU27430	0.954574200776167	-1.22701552001698	0.373342585616773	0.541187886424051	1	1.93800756293318	0
BSU20990	0.383502577090641	4.75236693861146	0.37325217121824	0.54123687103901	1	1.30450509336915	0
BSU24670	0.358565543325336	0.905032667320968	0.372827512657948	0.541467051147268	1	1.28215043473579	0
BSU23780	-0.217862629657785	5.38201458640506	0.372578860436388	0.541601913085105	1	-1.16300929701281	0
BSU39690	0.246452988980825	3.54464102600131	0.372384966982392	0.541707118284287	1	1.18628692083903	0
BSU04220	0.278834247585101	4.47507292762475	0.372301546966554	0.541752392952575	1	1.21321416507211	0
BSU38510	-0.200959718838456	10.4370890340116	0.3719645166384	0.541935380818282	1	-1.14946275369737	0
BSU05510	0.320132314961123	1.23239035008738	0.37169796153832	0.542080185301046	1	1.24844504321809	0
BSU24310	-0.180900401544251	9.23014159553983	0.371607918710566	0.542129116628207	1	-1.13359115103757	0
BSU00180	0.229607972633735	5.22229936754034	0.371315494285788	0.542288082835067	1	1.17251629496347	0
BSU07380	-0.2165428557924	6.52727273384703	0.370991068252831	0.542464546060106	1	-1.16194586546259	0
BSU32300	0.218885882885269	6.58326879669172	0.370755517061129	0.542592734389132	1	1.16383447150523	0
BSU18370	-0.281347859923798	5.75376072364455	0.370294416301533	0.542843829766788	1	-1.2153297946213	0
BSU04330	-0.276499647919777	1.65113532232752	0.367797806655932	0.544207105958659	1	-1.21125250384841	0
BSU07700	-0.221303894702261	6.88737294134534	0.367160092339514	0.544556345180826	1	-1.16578673797019	0
BSU16220	0.287176586598843	3.72975584889831	0.366964213170375	0.544663700109224	1	1.2202498603286	0
BSU23990	-0.262710115934176	7.49891508961113	0.366815191892329	0.544745400005368	1	-1.199730293558	0
BSU06940	0.308173996999471	1.00120152442786	0.366141193757624	0.545115198400952	1	1.2381396083162	0
BSU19420	-0.246255225692917	4.68105488855915	0.365768790319436	0.54531972218113	1	-1.18612431688165	0
BSU19240	0.255336322946016	3.95706893968198	0.36539002051875	0.54552788828301	1	1.19361396744237	0
BSU06590	0.406502525835956	1.40877636972073	0.365244517523987	0.545607893675939	1	1.32546862966563	0
BSU11710	-0.215709125291664	10.4559037904879	0.364727818883694	0.545892178369406	1	-1.16127457332151	0
BSU39630	0.264361791262604	3.9943636646259	0.364401872783945	0.546071653477628	1	1.20110459623792	0
BSU39120	-0.226442755107177	8.00486693421981	0.364001394215506	0.546292318268135	1	-1.16994665910374	0
BSU13210	-0.310419073804973	8.73510286568963	0.363214164727196	0.546726566933156	1	-1.24006786232383	0
BSU32780	0.228840900460018	5.68435452267965	0.363120615042249	0.546778213109898	1	1.17189304088967	0
BSU30740	0.280250876942002	11.1335184046742	0.362376489791131	0.547189347201202	1	1.21440604474274	0
BSU31930	0.205007961195447	10.789199382324	0.3618239602838	0.54749499559672	1	1.15269270766263	0
BSU34410	-0.332636857815682	0.909506752032173	0.361544782632645	0.547649552031211	1	-1.25931295714993	0
BSU15720	-0.224226964916769	6.15400535533654	0.360984959918184	0.547959722242958	1	-1.16815115380539	0
BSU32170	-0.203132796200227	7.48376173416603	0.360082792533419	0.548460258246684	1	-1.15119545089763	0
BSU37140	0.217724969408873	6.05166900799194	0.359555216777794	0.548753360515271	1	1.16289832933999	0
BSU36260	-0.226475330567156	7.15438074601774	0.359083969618389	0.549015415927243	1	-1.16997307631581	0
BSU23530	-0.346430958519532	0.583404924528588	0.358827265398049	0.549158264690378	1	-1.27141142566076	0
BSU05130	0.30356303271062	4.39152810412363	0.358470567025932	0.549356872730755	1	1.23418873592857	0
BSU08630	-0.211338207099916	6.94570567268249	0.358112950854718	0.54955612659645	1	-1.15776159610196	0
BSU38450	0.229220527910444	6.08147010301134	0.357522447753524	0.549885434580519	1	1.17220145070084	0
BSU26110	0.952917651736709	-1.59908584465161	0.357295536212874	0.550012075350835	1	1.93578355714121	0
BSU15320	-0.372568542399843	1.04509007094883	0.356821782928772	0.550276656100133	1	-1.29465575651626	0
BSU16080	0.262733225634342	2.86884079811827	0.356549759265498	0.550428683034246	1	1.19974951149987	0
BSU30990	-0.208622621135127	7.82539515211647	0.356134710319992	0.550660794728376	1	-1.15558439029633	0
BSU12760	-0.289330686034518	2.38722898063316	0.355835302221111	0.55082834942535	1	-1.2220731859689	0
BSU32719	0.328306140305363	3.34176813243379	0.355429770940653	0.551055445213441	1	1.25553838862641	0
BSU24640	0.249040013404882	4.86620866459143	0.354920528035841	0.551340867905846	1	1.18841606553189	0
BSU03920	0.74763459506258	-1.69818880613137	0.354876001683341	0.551365837418682	1	1.67903766637192	0
BSU37420	0.325456346131767	2.89228319206152	0.35437766358546	0.551645440630216	1	1.25306073789377	0
BSU25950	-0.408880235914326	-0.0751652656804727	0.354367315713263	0.551651249345821	1	-1.32765493967685	0
BSU21030	0.628174080481414	-0.767711249787286	0.3536565583372	0.552050503866748	1	1.54560758630319	0
BSU01960	-0.23244840426583	4.75196426239463	0.352839161499595	0.552510333064202	1	-1.17482706265229	0
BSU40350	0.212459229770236	6.1976437503119	0.352560182264295	0.552667438664945	1	1.15866156549048	0
BSU14900	-0.276169494104138	4.72656488073653	0.352347666064063	0.552787172403185	1	-1.21097534625761	0
BSU23150	-0.210302312727236	6.61229087447128	0.351875128000174	0.553053580141131	1	-1.15693059008919	0
BSU34265	0.356780625662383	4.98653169896116	0.351636973213374	0.553187938826136	1	1.28056512545164	0
BSU18898	0.352558583020857	0.465856893687429	0.351535469214175	0.553245222560164	1	1.27682303379431	0
BSU37350	0.365738318072305	0.182970150963317	0.351260405283548	0.553400510963533	1	1.28854088847014	0
BSU14090	0.230763547619272	7.56668481117979	0.35054223471252	0.553806344552406	1	1.17345583744862	0
BSU09050	-0.22367709293195	5.20805931103495	0.349708119634474	0.554278402972829	1	-1.16770600692359	0
BSU19620	-0.208677708436127	6.65153634533401	0.349390812280745	0.554458179171718	1	-1.1556285155194	0
BSU08140	0.241974782137601	6.83849098346192	0.349302494596657	0.554508236744052	1	1.18261032840128	0
BSU22620	0.178557718437665	9.75827246273214	0.349252618086865	0.554536510019469	1	1.13175189202542	0
BSU14710	-0.237248297778555	3.42797396246903	0.349030616698242	0.55466238801399	1	-1.17874226003739	0
BSU38700	-0.238984607821305	3.53237802219368	0.348500439436408	0.554963224810245	1	-1.18016175206988	0
BSU40530	0.364829363723953	0.204721507906117	0.348390825064838	0.555025461436997	1	1.28772931296101	0
BSU14680	-0.217059936488788	4.67193586787713	0.347939071382564	0.555282096631896	1	-1.16236239663788	0
BSU36870	-0.181801619575321	10.3994065453049	0.347837282874025	0.555339952314982	1	-1.13429950028085	0
BSU31790	0.367076078575904	4.49992285425588	0.347695669799748	0.555420462909076	1	1.28973626136374	0
BSU37490	-0.242724220172817	7.63969018445385	0.346954911547527	0.555841963036398	1	-1.18322481959826	0
BSU27240	-0.306528863000848	2.70364117074891	0.346574027719437	0.556058926385487	1	-1.23672853765592	0
BSU34600	-0.304217060537798	1.50711010082036	0.346567285875197	0.556062768196736	1	-1.23474836686074	0
BSU21500	0.259842523497864	2.63083569222452	0.346420286291758	0.55614654779588	1	1.19734800169077	0
BSU03310	0.329287918498374	2.09499277035291	0.34614374313222	0.556304223160993	1	1.25639309436369	0
BSU01650	0.282981728612835	2.02953549655203	0.345918391480721	0.556432773604878	1	1.21670694923438	0
BSU28930	0.210761410407683	6.63020045208468	0.344298589711329	0.557358441360245	1	1.15729880974421	0
BSU37340	-0.259861463223354	7.30421361690889	0.343477425886022	0.557828830325827	1	-1.19736372059926	0
BSU03250	-0.280523664213356	5.16786627853464	0.343236646984934	0.557966899425612	1	-1.21463568844625	0
BSU11150	-0.212172041802848	5.94570592877441	0.343047581423962	0.558075360305652	1	-1.15843094118452	0
BSU16980	-0.226575858661272	4.93676700754129	0.342669880451908	0.558292155551946	1	-1.17005460377522	0
BSU00520	-0.190582490938831	8.86676326618984	0.34156385007918	0.558927925979996	1	-1.1412243944391	0
BSU03690	-0.490424742349422	-0.324241444560195	0.34150381402457	0.558962475515704	1	-1.40485841776826	0
BSU15330	-0.268030969846956	3.53039519130879	0.340768580210757	0.559385918490528	1	-1.20416323031915	0
BSU38130	0.373217238981511	1.4315802856466	0.340225495927196	0.559699090315257	1	1.29523801928258	0
BSU37710	0.206197870219669	6.41658903906268	0.339004231863125	0.560404562817128	1	1.15364382013407	0
BSU17300	0.253421872395247	4.16587928638591	0.338626374381839	0.56062317974919	1	1.19203109694382	0
BSU30660	-0.295674343407386	4.50322199229229	0.338496273602793	0.560698489920567	1	-1.22745858093333	0
BSU29239	0.392778058264559	-0.107972769359522	0.338413327981318	0.560746513957771	1	1.31291913265557	0
BSU23390	0.28208110547303	4.41925759847416	0.337918193649102	0.561033351878057	1	1.21594763944247	0
BSU33160	-0.20531460493724	6.86166132253632	0.336659075557122	0.561764044326209	1	-1.15293773766698	0
BSU13799	0.281504305598382	1.32557861032889	0.336350578479958	0.561943350147706	1	1.21546159198217	0
BSU40780	-0.259685339631656	3.05343334558968	0.335880388608626	0.562216847142922	1	-1.19721755587195	0
BSU26880	-0.336195726926859	3.13990641046225	0.335280827344661	0.562565967244723	1	-1.26242329039173	0
BSU23760	-0.204850752804805	6.29754864506151	0.335166175021667	0.562632775916722	1	-1.1525671072499	0
BSU04010	-0.282400562939343	5.67521679595762	0.335113870819271	0.562663258991483	1	-1.21621691780759	0
BSU34000	0.365489833650802	2.78973414309593	0.334734669480689	0.562884353908614	1	1.2883189740972	0
BSU24290	-0.298326144792643	5.79256775525912	0.334115941456844	0.563245464987335	1	-1.22971683342204	0
BSU11139	0.281430535773842	2.88171446990663	0.333679901927228	0.563500220791288	1	1.21539944295313	0
BSU18320	0.246595931447868	5.39245082851977	0.332616118396487	0.564122668280401	1	1.18640446416947	0
BSU21860	-0.21090589975119	8.13440111892053	0.332072963958353	0.564440993808982	1	-1.15741472177996	0
BSU07010	0.308954735777166	2.00183119819405	0.331824557573817	0.564586692465066	1	1.23880982980263	0
BSU34150	-0.271836147844301	2.81589357804981	0.331824358634872	0.564586809178518	1	-1.20734346128398	0
BSU19690	0.411159273615118	0.0119402563727156	0.331586690433768	0.564726277592377	1	1.32975390498563	0
BSU13910	-0.154540841672608	12.6342069535238	0.331285297730801	0.564903236555961	1	-1.11306731226115	0
BSU26680	0.235255129711156	3.30512616205493	0.330791133068336	0.565193611198792	1	1.17711488268172	0
BSU21070	-0.377866857221558	0.883367509373372	0.330344591868436	0.56545625032082	1	-1.29941913672421	0
BSU25200	-0.179683163689142	9.83191046071697	0.329602013911199	0.565893530720553	1	-1.13263511523037	0
BSU03800	-0.261317560224302	5.00671947122813	0.329151339569969	0.566159237889444	1	-1.19857281732875	0
BSU25730	0.256977277782685	2.04417578782034	0.328380481150051	0.566614279152227	1	1.19497238408368	0
BSU37860	0.303440713379613	1.34610023020396	0.32821427667859	0.566712483382513	1	1.23408409930295	0
BSU03750	-0.243596708530751	5.44088096426102	0.327678302062282	0.567029396591308	1	-1.1839406064257	0
BSU03910	0.198960568444973	7.26553643157041	0.327570596136136	0.567093122901052	1	1.14787103996284	0
BSU17940	-0.27683875003489	5.12455591932835	0.326676972817438	0.567622389634362	1	-1.21153723939519	0
BSU28530	-0.214432742968246	5.71131142399558	0.326674424192986	0.56762390048235	1	-1.16024762389052	0
BSU09470	0.208001652832088	7.18594750615563	0.325798270859664	0.568143756182339	1	1.15508710788519	0
BSU25990	-0.67783052117486	-1.86019147297392	0.325308078003248	0.568435011015908	1	-1.59973231904065	0
BSU14400	0.208284177304112	7.31332260300333	0.325020208404155	0.568606188272283	1	1.15531333194635	0
BSU26410	-0.266668420327845	1.88251922774658	0.324346517410938	0.569007181248805	1	-1.20302649841444	0
BSU17020	0.215302194905486	7.84746240949988	0.324186199744076	0.56910268643628	1	1.16094706732892	0
BSU01389	-0.179146772305339	10.3278768414501	0.323840852143746	0.569308524796959	1	-1.13221408183576	0
BSU40740	-0.304023296396376	2.17219126347093	0.323789620843209	0.569339072687237	1	-1.23458254256341	0
BSU26790	-0.260717799231037	4.93000665384546	0.323540248417913	0.569487812671723	1	-1.19807464702862	0
BSU03340	-0.713120231114411	6.61133877919501	0.32284853295425	0.569900788802196	1	-1.63934582915227	0
BSU34810	-0.184890284888951	7.83244659658949	0.321618301275262	0.570636724438306	1	-1.13673052304771	0
BSU34380	0.328594023267963	3.96208274561943	0.321369260291107	0.570785929351529	1	1.25578895036383	0
BSU41040	-0.175675349028575	9.38263736061623	0.320905695941917	0.571063862608216	1	-1.12949301513387	0
BSU34820	-0.211785051049493	6.87539260309029	0.320867751882872	0.571086623973683	1	-1.15812024354663	0
BSU17500	-0.291243065456747	4.60345211176574	0.320308012026175	0.57142259979522	1	-1.22369419192914	0
BSU11480	-0.241125791948586	3.14215133795253	0.320037188782305	0.571585296716618	1	-1.18191459633457	0
BSU12730	-0.241341122498542	3.27275468647891	0.319517928419948	0.571897496413246	1	-1.18209101706573	0
BSU25440	-0.181892290347431	8.21367682605157	0.319398762271476	0.571969190998021	1	-1.13437079119164	0
BSU14170	0.335985517024052	0.403360186911859	0.319325074020838	0.572013533295356	1	1.26223936063717	0
BSU06811	-0.32410077109118	5.4699792142225	0.318467087078545	0.572530328972036	1	-1.25188389868613	0
BSU33010	0.215136619972331	5.60981194962676	0.317828232519815	0.572915730009242	1	1.1608138356358	0
BSU12390	0.259685607844529	1.63844421960408	0.317380749474849	0.573185986683238	1	1.19721777844788	0
BSU34360	0.219076832828757	5.19787876867077	0.316464050507122	0.57374041021707	1	1.16398852265808	0
BSU26840	-0.267899743819482	2.32164897385867	0.315609725838801	0.574258061993925	1	-1.20405370587612	0
BSU29030	-0.228844353166901	3.34052627498661	0.314483142133843	0.574942091756881	1	-1.17189584550735	0
BSU26540	0.405225460117482	-0.697169353236956	0.314280477037772	0.575065315155951	1	1.32429585126695	0
BSU03610	0.203550826202431	8.31990070302372	0.31408727956682	0.575182830722502	1	1.15152906538322	0
BSU37060	-0.200595079102369	6.51338788436135	0.313891205218102	0.57530214476803	1	-1.14917226484204	0
BSU01030	-0.157519031678179	11.9587655010105	0.313782969418071	0.575368028775773	1	-1.11536741709763	0
BSU23730	0.236300165072819	4.61663569983376	0.313621860125579	0.575466124960361	1	1.17796785041168	0
BSU28410	0.252609388928702	3.54719143430263	0.312523053033317	0.576136050410276	1	1.19135996904452	0
BSU10800	-0.298891381907006	2.90594528584739	0.312322655595445	0.57625839621411	1	-1.2301987216634	0
BSU03720	-0.259970937145725	2.81418783227669	0.312142291996968	0.576368555093079	1	-1.19745458185039	0
BSU35240	0.240525553427646	2.49055270911433	0.312028158121772	0.576438285079624	1	1.18142295874732	0
BSU04320	-0.198517634226112	7.85710840357636	0.312010266749553	0.576449217314093	1	-1.14751867629133	0
BSU33580	-0.220830852106772	4.98392001567165	0.311542829179189	0.576734983330211	1	-1.16540455298385	0
BSU09720	-0.198408679283367	6.32297816142701	0.311515434957998	0.576751739393805	1	-1.14743201687469	0
BSU14940	-0.20693874699867	5.26337323371356	0.311090237735652	0.57701194127085	1	-1.1542364106628	0
BSU18669	0.256420190663768	2.84962161483997	0.310712671704122	0.577243190469097	1	1.19451104250298	0
BSU21620	-0.257862091107646	6.01842121218968	0.310353671581765	0.577463239400526	1	-1.19570549243804	0
BSU03390	-0.229233339337424	4.69505286818844	0.310345940609732	0.577467979929712	1	-1.17221186013565	0
BSU09070	-0.209639571533595	5.8247935491194	0.309071800950406	0.578250324612209	1	-1.15639924461924	0
BSU34900	0.178266737490594	9.34145358676808	0.309046326391581	0.578265987962924	1	1.1315236490359	0
BSU36190	-0.188004522835877	8.41671574842379	0.308157429371676	0.578813067318637	1	-1.13918694855728	0
BSU13900	-0.220794706389548	10.6717113071055	0.308077663527911	0.578862210349742	1	-1.16537535495202	0
BSU04560	-0.169116992815675	8.92642554760884	0.30651329283741	0.579827691326524	1	-1.12437009889638	0
BSU03440	0.26747519682564	2.61688736866574	0.305592095285585	0.580397732717737	1	1.2036994368441	0
BSU16799	0.280142787079767	1.32331970791853	0.305429810529203	0.580498271482601	1	1.21431506219886	0
BSU12060	-0.224579040724274	4.87025130437472	0.304920045669856	0.580814308305733	1	-1.16843626461354	0
BSU00610	-0.21992931003805	7.51187256313057	0.304541762950748	0.581049053585561	1	-1.16467651761228	0
BSU21580	-0.247718458926589	6.34871015686649	0.30439031267764	0.581143090147585	1	-1.18732793712725	0
BSU26050	-0.354438730057297	3.21142490617482	0.303843455048691	0.581482892191561	1	-1.27848809807873	0
BSU33420	0.188397915344639	7.5719562647251	0.303736112963435	0.581549638369158	1	1.13949762316604	0
BSU30790	0.203581532235031	6.17506823133088	0.303629428486355	0.581615990877973	1	1.15155357455828	0
BSU02660	-0.220548545870638	4.35506197833296	0.30325577536671	0.581848504661474	1	-1.16517652919761	0
BSU09310	-0.166437338543784	9.08696412038053	0.303035420735981	0.581985712648512	1	-1.12228363800819	0
BSU26380	0.245903917584666	2.00711189966955	0.302737770972535	0.582171153156367	1	1.18583552101843	0
BSU12810	-0.217693590167573	5.10487983122489	0.302472317446657	0.582336635112091	1	-1.16287303607328	0
BSU01720	0.24567455570347	3.38735950273816	0.302223407694769	0.582491889732427	1	1.18564701004487	0
BSU14910	-0.262543296956706	3.20330601945231	0.301839344165984	0.582731608397317	1	-1.19959157663959	0
BSU18420	-0.205923415478797	4.64584843602657	0.301112323592806	0.583185932696757	1	-1.15342437465748	0
BSU09165	-0.45187134592332	-1.13391537930163	0.301093331376253	0.583197810733226	1	-1.36781332205488	0
BSU34480	0.204854987759233	6.81621211759485	0.300915481139874	0.58330906477961	1	1.15257049055421	0
BSU00160	0.297798794736222	1.58187979415325	0.300418358687652	0.583620266273624	1	1.22926741568949	0
BSU17270	0.2243871897293	3.87743103730175	0.299387529863498	0.584266639494276	1	1.16828089514921	0
BSU38499	-0.223543491751193	8.91308810870213	0.299151137840681	0.584415071062032	1	-1.16759787618662	0
BSU07830	-0.200454257840994	6.06818493226162	0.299020413442513	0.584497186192975	1	-1.14906009977212	0
BSU40259	-0.346216410186931	0.492246715425456	0.298941912792254	0.58454650794246	1	-1.27122236358477	0
BSU05040	-0.216986383014134	3.95904192477664	0.29866922688794	0.584717901155062	1	-1.16230313698059	0
BSU14350	-0.210685752300806	8.3509226035	0.298529927397453	0.584805495270007	1	-1.15723812003592	0
BSU38229	-0.260741282073536	4.08564620404764	0.298410043035588	0.584880902040028	1	-1.19809414832752	0
BSU38230	-0.340754489763327	1.21987844645167	0.298372987611665	0.58490421372808	1	-1.26641872292264	0
BSU14740	0.25056031682389	2.19248818928251	0.298250828918381	0.584981077473711	1	1.18966907137418	0
BSU01770	-0.16121524945445	9.3476764017923	0.298169140633487	0.585032488145536	1	-1.11822867773859	0
BSU31800	0.227828847321467	7.39306196335538	0.296114061806918	0.58632887356818	1	1.17107124411568	0
BSU12450	-0.250200402787386	3.58438590903776	0.294782520003197	0.587171953374769	1	-1.18937231760412	0
BSU29230	0.162121970495769	8.99094044232858	0.294696902662565	0.587226247214829	1	1.11893169544466	0
BSU06980	-0.414728630288833	-0.0769905237691576	0.294562433010018	0.58731154113875	1	-1.33304790832853	0
BSU32760	0.225847808990072	4.09900734752912	0.294122311086209	0.587590886252336	1	1.16946428985687	0
BSU07310	0.21999724993128	3.3999769444284	0.294113792919217	0.587596295395196	1	1.16473136625264	0
BSU36280	-0.183125836372776	7.87684727548646	0.292812145992514	0.588424051251506	1	-1.13534112583063	0
BSU05580	-0.202119114678664	7.20603439998296	0.292631317127643	0.588539233785611	1	-1.15038686997549	0
BSU18130	0.218369256094075	3.75262302065952	0.292373169049636	0.588703746064793	1	1.16341777885173	0
BSU09140	-0.310118806836224	0.408659889343901	0.290902212641222	0.589642950522744	1	-1.23980979484484	0
BSU32640	-0.655512902403399	-0.832457730612537	0.289900191413007	0.590284497053676	1	-1.57517585517102	0
BSU24140	0.435324387662499	0.212758663565116	0.289157158688422	0.590761149659784	1	1.35221484218402	0
BSU01040	-0.159905201708134	12.4512055743883	0.288778391510277	0.591004431207781	1	-1.11721372447515	0
BSU04290	-0.232231781301509	3.488384285959	0.28795901866972	0.591531417394427	1	-1.17465067373554	0
BSU38290	-0.203323261326331	5.81137081381034	0.287682484727005	0.59170949036072	1	-1.15134744217417	0
BSU36130	0.303338095971826	3.18016553227167	0.287253166678301	0.59198616654796	1	1.23399632329766	0
BSU11310	0.239850823645936	5.1320063439924	0.286803675461243	0.592276128781125	1	1.18087055172074	0
BSU07800	-0.291162594542087	2.53764127658393	0.286665429470814	0.592365368662013	1	-1.22362593838847	0
BSU23100	-0.222537151257423	8.56430173621693	0.285833885428247	0.592902727814915	1	-1.16678371153027	0
BSU35190	-0.218884563879575	3.48232207843326	0.285218112394913	0.593301299824034	1	-1.1638334074525	0
BSU30210	-0.157963091629353	9.37514020485283	0.28506800152492	0.593398546056245	1	-1.11571077880569	0
BSU29210	-0.17278608929691	9.15345992151423	0.285011628263305	0.593435074810039	1	-1.12723326307368	0
BSU16300	0.289850400061973	3.22291769534395	0.28461353858156	0.593693161237459	1	1.22251350285631	0
BSU32200	-0.198505549591077	8.14551678803115	0.284546320273307	0.593736762570219	1	-1.14750906422091	0
BSU35500	-0.206685967950366	7.89352689251397	0.282451635014695	0.595098812329023	1	-1.15403419105716	0
BSU06030	0.152371900533107	11.970401060631	0.282361750881137	0.595157403445953	1	1.11139518919037	0
BSU34920	0.160903968431682	8.99628623857261	0.281794416750837	0.595527497317503	1	1.11798743076159	0
BSU16299	0.246074083974504	1.77192905074517	0.281654904189402	0.595618579875172	1	1.18597539898631	0
BSU14050	0.264882900662066	3.92585436222175	0.281202215571311	0.595914322664188	1	1.20153852020051	0
BSU21650	-0.298360368890383	4.51196482406462	0.281027325489319	0.596028660541205	1	-1.22974600552501	0
BSU18800	0.182564124681783	7.27102266026979	0.280992331576059	0.596051543981306	1	1.13489916808412	0
BSU18350	-0.198831706365806	6.13011523505125	0.280345681932852	0.596474734048992	1	-1.14776851625629	0
BSU30180	-0.17030147909925	7.93152837034576	0.280246717952352	0.596539554652692	1	-1.12529361203777	0
BSU30160	-0.220905689640669	3.10994290183134	0.279808202354642	0.596826955239598	1	-1.16546500807824	0
BSU21820	-0.186717386055418	6.9634346868642	0.2796157789967	0.596953159388887	1	-1.13817104742731	0
BSU10009	0.701767107924726	-1.47204387833467	0.279411625111644	0.597087117971344	1	1.62649581231515	0
BSU35650	-0.19164822652231	7.37758842220962	0.279105287603141	0.597288243357812	1	-1.14206774161132	0
BSU17050	-0.191515418597658	7.30717903734512	0.278861744775583	0.597448241761487	1	-1.14196261290344	0
BSU29400	0.291557067643474	1.12270227246008	0.278405913702477	0.597747945767285	1	1.22396055762629	0
BSU21810	-0.19019879060151	6.01928172208796	0.277921010563919	0.598067108842532	1	-1.14092091383696	0
BSU31670	-0.227713602830496	5.00406110202651	0.277192354868376	0.598547379474693	1	-1.17097770104846	0
BSU35100	-0.218338679494753	6.28186929629445	0.277030684890718	0.598654048458452	1	-1.16339312153935	0
BSU14610	0.146060711996711	11.7138483440872	0.277018660508475	0.598661983669298	1	1.10654391808021	0
BSU10440	-0.185403372323637	7.71356238338824	0.275881000661979	0.599413752459326	1	-1.1371348675955	0
BSU30900	0.25141494201329	1.33312384433641	0.275573025920845	0.599617603140356	1	1.19037401755425	0
BSU15990	-0.174366804614385	10.4059125149106	0.274883503352612	0.600074530412244	1	-1.12846901376349	0
BSU18980	-0.386395805504049	7.65384427307699	0.274557046900782	0.600291118835112	1	-1.30712381604423	0
BSU08600	-0.186111867949471	6.81882749572649	0.27403270189928	0.600639340699746	1	-1.13769344228696	0
BSU18270	0.713423116322359	-1.63571133903204	0.273685575338344	0.60087010390498	1	1.63969003614964	0
BSU23960	-0.24366733789215	3.77966939076332	0.273439530661282	0.601033782683486	1	-1.18399856948339	0
BSU24820	0.185884118273233	7.19226682331061	0.273370820866191	0.601079507942551	1	1.13751385557262	0
BSU26250	-0.514739905830496	-1.11897778471746	0.273345312395113	0.601096485280652	1	-1.42873653883985	0
BSU19000	-0.234862037800117	5.78918454975397	0.272850711006441	0.601425870192885	1	-1.17679419723307	0
BSU19640	-0.208288844410849	3.73687183926169	0.272406869327321	0.601721774811492	1	-1.15531706938164	0
BSU31850	-0.167420028830154	7.96582444716061	0.272221428676303	0.601845497015212	1	-1.12304834079617	0
BSU30630	-0.187110057010923	5.27565794915386	0.272119352957677	0.601913622722834	1	-1.13848087558056	0
BSU21060	-0.501345222371649	-1.29047965284883	0.271960885682898	0.602019416572569	1	-1.41553284253497	0
BSU09640	-0.195473321245862	5.49859796030618	0.271586111143319	0.602269774736828	1	-1.1450997847889	0
BSU25620	-0.173753663500833	7.73444367086481	0.271477941232099	0.602342075616479	1	-1.12798951967852	0
BSU21940	-0.350858625365795	0.162826446989	0.271454897771629	0.60235748025539	1	-1.27531941263264	0
BSU05930	-0.193406987361258	4.81344186553679	0.271317083218359	0.602449627153474	1	-1.14346086267771	0
BSU22930	-0.423457005656961	-0.635576134817558	0.270559929599106	0.602956413937557	1	-1.34113735930799	0
BSU37600	-0.16887001561067	8.52079342115399	0.27047658323994	0.603012255314391	1	-1.12417763270741	0
BSU02910	-0.174065243611565	8.56416042663324	0.270455939996282	0.603026087807196	1	-1.12823315887092	0
BSU09560	-0.180154830462115	7.23725861193917	0.27045440822101	0.603027114236112	1	-1.1330054732566	0
BSU20970	0.26273302545183	3.91640629186073	0.270040514404556	0.603304596187642	1	1.1997493450275	0
BSU07820	-0.200419986864041	7.10842308295467	0.269229758278925	0.603848925452396	1	-1.14903280436778	0
BSU12890	0.231467824351632	1.71032472740274	0.268109469306259	0.604602784705663	1	1.17402882021499	0
BSU19740	-0.596706196918407	-1.54121627392958	0.26797985639381	0.604690132028392	1	-1.51225999602331	0
BSU18450	0.163857574910403	9.61222508241989	0.2676586387405	0.604906719030886	1	1.12027861309458	0
BSU26620	-0.252438547664084	3.37881634944105	0.267086781633425	0.605292712430063	1	-1.19121889876466	0
BSU39160	-0.180218613463017	7.65037185241276	0.266809021131223	0.605480384790541	1	-1.13305556567709	0
BSU07050	0.40558399382136	0.251697805867035	0.266705452936563	0.60555039361268	1	1.32462500170169	0
BSU16360	0.241771193085498	1.99308717059003	0.266495067828699	0.605692660318435	1	1.18244345354444	0
BSU15380	0.161993962810281	8.37869342669725	0.26647638847875	0.60570529511362	1	1.11883241909149	0
BSU02790	-0.183983018151959	5.08328167093245	0.266385044409692	0.605767088725454	1	-1.13601589275569	0
BSU04470	-0.201052468792546	5.19262194394988	0.266354558034752	0.605787715527079	1	-1.14953665430819	0
BSU01140	0.191298719879847	5.30734135663528	0.266212395736973	0.605883920976576	1	1.14179109831233	0
BSU00820	-0.150620494556627	9.79631844785177	0.265800336832797	0.606162957366368	1	-1.11004679393788	0
BSU20850	0.401576980681654	6.31546564527639	0.265388566046681	0.606442072275451	1	1.32095102667835	0
BSU26000	0.722939165513532	-1.82207883635992	0.265124955080804	0.606620902346806	1	1.65054121676919	0
BSU28380	0.236991337034872	2.1766388981519	0.264910820800059	0.606766250921724	1	1.17853233104573	0
BSU01510	-0.275684046106607	7.72428087121042	0.264882109030168	0.606785745345961	1	-1.21056793745201	0
BSU24340	-0.153817038957064	10.3401748442856	0.264795713135413	0.606844413610108	1	-1.11250902443291	0
BSU01860	0.225293799132687	3.95592966174936	0.264265611435171	0.607204651355037	1	1.16901528965735	0
BSU20070	0.38591398589851	-0.596431036516945	0.264148542382444	0.60728426877727	1	1.30668734630676	0
BSU04020	-0.254344683350686	4.52416135551198	0.263673803022854	0.607607362772642	1	-1.19279381616694	0
BSU07640	-0.213613656146453	3.114050695359	0.263170594703003	0.607950233452952	1	-1.15958908290634	0
BSU03760	-0.182754597265538	6.45779557884115	0.262663373454015	0.608296257711611	1	-1.13504901364479	0
BSU21900	0.229583218705416	4.93341794566142	0.262518871905186	0.608394913282725	1	1.17249617696591	0
BSU28170	0.154800554006895	9.2086283150076	0.262350563193337	0.60850986594929	1	1.11326770342001	0
BSU01430	-0.161634256850923	13.0063289561447	0.26202661384923	0.608731250226671	1	-1.11855349630456	0
BSU26740	0.229549704614153	3.86982632823578	0.262026182453887	0.608731545153775	1	1.17246893996408	0
BSU30410	0.189205636623539	7.52413022902674	0.26165095253107	0.608988190404857	1	1.14013577201285	0
BSU02550	-0.207399623626882	3.33618325184231	0.261612521863849	0.609014488855828	1	-1.1546051965447	0
BSU24720	0.365086204947242	0.255959466478887	0.261525047745485	0.609074357268603	1	1.28795858623441	0
BSU18290	0.481932064635506	-1.34913417069517	0.260864028567021	0.609527176132787	1	1.39661276553223	0
BSU15080	-0.160064382985164	9.80765275258951	0.260440557409083	0.609817647443185	1	-1.11733700022903	0
BSU09080	-0.235965818833521	6.58381928206929	0.260006961273859	0.610115372350507	1	-1.17769488663509	0
BSU20050	0.285182515066069	2.13803698201449	0.259690104945445	0.61033313678343	1	1.21856441426875	0
BSU20030	0.372291701666221	0.0156140554407072	0.259429004843978	0.610512707688367	1	1.29440734707889	0
BSU22470	-0.180637492946951	6.53476620568363	0.258600086560343	0.611083549242868	1	-1.13338459060941	0
BSU26100	0.434748717522425	-0.7542774982716	0.258385843361131	0.611231276870554	1	1.35167538346261	0
BSU04110	0.202716242239491	3.79043537094982	0.258209759374632	0.611352750197348	1	1.15086311052847	0
BSU18310	0.210834666345503	6.0141947661939	0.25817517669492	0.611376613532569	1	1.15735757556769	0
BSU36370	-0.180008048297204	7.08851253466651	0.257999588484427	0.611497806962405	1	-1.13289020528123	0
BSU19639	0.689207766429878	-2.28687504018284	0.257755194414184	0.611666577543787	1	1.61239785205892	0
BSU22460	-0.182792910581907	7.0627257626248	0.257740185131318	0.611676945745026	1	-1.13507915727748	0
BSU23170	0.292301467326678	1.32121296204959	0.257697368645612	0.611706524857074	1	1.22459225796772	0
BSU20820	0.260077190161458	3.46840311995559	0.257628129380905	0.611754364280982	1	1.19754277640456	0
BSU24580	0.279206937541849	0.887691478016804	0.257520313819289	0.611828873290228	1	1.21352761395008	0
BSU02920	-0.185375725891208	8.89240793659101	0.25731672758684	0.611969620847007	1	-1.13711307683572	0
BSU01150	-0.140921665861636	10.9886103176184	0.256832235344177	0.612304852063145	1	-1.10260929297067	0
BSU20470	0.341160947487749	0.0706018992618783	0.25621216293646	0.612734474547106	1	1.26677556769957	0
BSU05720	-0.185004051108738	5.28958565067688	0.255971712808147	0.612901248215714	1	-1.13682016543915	0
BSU00860	0.149489894554814	9.46893387195837	0.255871657173145	0.612970674734594	1	1.10917722189501	0
BSU39140	-0.174842279364565	7.50683668217723	0.255397481477885	0.613299927383998	1	-1.12884098908383	0
BSU18360	-0.1959223053503	5.80091663812159	0.25521142136882	0.613429226481879	1	-1.14545620911772	0
BSU40750	-0.254932560294147	4.1282347124109	0.255165422473013	0.613461201700914	1	-1.19327996109012	0
BSU18899	0.691031299368895	-2.08041279956913	0.254911119247414	0.6136380408499	1	1.61443717395597	0
BSU31240	-0.233003175000376	2.50802220878847	0.254689556898609	0.613792202676763	1	-1.17527891490325	0
BSU13700	0.214994367452066	6.27937758514653	0.254643249945612	0.613824433421255	1	1.16069938279008	0
BSU22990	0.197632314430736	3.62209493991095	0.253497164178315	0.614623310570083	1	1.14681470953385	0
BSU14370	-0.159762778392984	8.1874599393023	0.252933169592609	0.61501727339993	1	-1.11710343822333	0
BSU14930	-0.342031630221772	2.62068807650194	0.252771996643126	0.615129957408468	1	-1.26754031178938	0
BSU28080	-0.172311216958611	7.60479919920133	0.25252279835729	0.615304272919063	1	-1.12686228806333	0
BSU14290	-0.182556990761485	5.61470011275954	0.252434198687006	0.615366274814272	1	-1.1348935561842	0
BSU22080	-0.162314577247524	8.11592404476558	0.252281467935262	0.615473187529387	1	-1.11908108819911	0
BSU38420	-0.183818756951324	4.81118228389122	0.251452309782885	0.616054312954655	1	-1.13588655654358	0
BSU02810	0.213839987108353	3.98528513673492	0.251416300923209	0.616079577349664	1	1.15977101428679	0
BSU03280	0.209437619128584	6.6985692479403	0.251289587658817	0.616168499419361	1	1.15623738001367	0
BSU30230	-0.147279751227508	10.4563032983109	0.249409066168482	0.617491479778033	1	-1.10747931362129	0
BSU32440	0.372361899805803	1.6050793913837	0.24900371911459	0.617777464649318	1	1.2944703314212	0
BSU37630	0.247376862577476	3.74746322384245	0.248922246936448	0.617834980875174	1	1.18704683899903	0
BSU11290	-0.256486678799954	1.44915951149697	0.248791700070734	0.617927166458231	1	-1.19456609408404	0
BSU39139	-0.247712603405794	6.2310650909741	0.248688619061113	0.617999978387494	1	-1.18732311808433	0
BSU31322	0.314962887967154	0.977775478557063	0.247851992101494	0.618591633337869	1	1.24397965262873	0
BSU34930	0.15021312913677	9.56865765099909	0.247800303580561	0.618628227840098	1	1.10973340071917	0
BSU08610	-0.159563990429122	7.83615611154931	0.247562242642708	0.618796832017286	1	-1.11694952390803	0
BSU23740	0.244648919558912	2.30640777318034	0.247351369604839	0.61894626513853	1	1.18480441320795	0
BSU08530	-0.185815664420725	5.02297697189294	0.24716562691701	0.619077955711249	1	-1.13745988341899	0
BSU27170	0.229419135719299	4.54789926065297	0.246994463039158	0.61919936463376	1	1.17236283226833	0
BSU39110	-0.153102746590482	9.13172417233843	0.246541263969291	0.619521078565773	1	-1.11195834671329	0
BSU01410	-0.138694291740523	11.129363787707	0.246288881723899	0.619700397807867	1	-1.10090829001241	0
BSU40920	-0.148811398085613	9.33951856639652	0.24581874815874	0.620034736334835	1	-1.10865570080533	0
BSU12180	-0.218689276872198	7.1837774475805	0.245763458835095	0.620074081865234	1	-1.16367587855362	0
BSU14220	-0.180001908290875	4.73291321897337	0.245516084716192	0.62025018820924	1	-1.13288538379226	0
BSU00500	-0.180001903241651	9.9845978906153	0.245480813700851	0.620275306746222	1	-1.13288537982732	0
BSU00150	-0.187570321798432	6.796487717624	0.245475270222357	0.620279254783349	1	-1.13884414448974	0
BSU36460	-0.181682291660741	6.75029481391597	0.245030077671107	0.620596500079183	1	-1.13420568419878	0
BSU30840	-0.482223065652607	-1.36716591445901	0.244873651297821	0.620708055082247	1	-1.39689449986614	0
BSU20620	0.325342455583349	1.83270015617202	0.24449162592747	0.620980681899133	1	1.25296182153397	0
BSU34370	0.179107893623155	5.69127040679098	0.244459944241516	0.621003302971226	1	1.13218357060706	0
BSU27420	0.288282113275767	1.69569971340094	0.243413883632114	0.621751228262149	1	1.22118528724734	0
BSU21360	-0.365710143113616	-0.0738788044584959	0.243035443323198	0.622022302423468	1	-1.28851572429422	0
BSU01490	-0.137222166410294	11.7531464501053	0.242914493407966	0.622108993326521	1	-1.09978549666575	0
BSU33150	-0.178022153111771	5.21722760216567	0.242797173374583	0.622193108143333	1	-1.131331834728	0
BSU39230	-0.140140209261942	14.8833446884111	0.242322708433221	0.622533542587041	1	-1.10201221045055	0
BSU26960	0.660265704513518	-1.81410272792886	0.242194360156136	0.622625705204098	1	1.58037365803153	0
BSU19150	0.232863432424861	2.72422957282606	0.242132737961557	0.622669964825525	1	1.17516508034781	0
BSU38200	-0.17548949840077	6.1287476229577	0.241916163375961	0.62282557321487	1	-1.1293475211385	0
BSU37910	0.275274091215822	0.52993389474008	0.241848406924712	0.622874273849033	1	1.21022399245448	0
BSU25570	0.234755664136443	4.13441189925724	0.24143392565643	0.623172371014868	1	1.17670743233003	0
BSU25450	-0.156635254092344	8.31238608321418	0.241382905102085	0.623209087226588	1	-1.11468436570305	0
BSU03110	0.317890039465693	0.72200106811394	0.241208154118477	0.623334880786198	1	1.24650618340605	0
BSU28730	-0.327315040756745	-0.0889677287696388	0.241113888977845	0.623402760527761	1	-1.25467615775451	0
BSU14920	-0.231716845870156	2.33269761904288	0.240657754803232	0.623731452747235	1	-1.17423148513346	0
BSU38880	-0.207827496438552	4.39989147944541	0.240370500704557	0.623938647640721	1	-1.15494767879051	0
BSU03000	-0.163042402593135	8.85961230417768	0.240156914937415	0.624092805509887	1	-1.11964579594657	0
BSU14870	-0.198570153555085	6.82550559702622	0.238679628931095	0.625161386873647	1	-1.14756045089104	0
BSU16620	-0.16012977118311	7.85395558978498	0.238358121460749	0.625394488912025	1	-1.11738764316228	0
BSU16310	0.188258708860755	4.48392537292298	0.237887963299817	0.625735717676816	1	1.13938767768184	0
BSU36490	-0.196045888850177	3.80788943939576	0.237817483267175	0.6257869062515	1	-1.14555433487995	0
BSU33140	0.265746192917255	3.09341428076395	0.237632988514292	0.625920946452988	1	1.20225772230438	0
BSU06120	-0.233127586630086	3.46517608288814	0.237540732479246	0.625987996998153	1	-1.17538027012096	0
BSU27469	-0.216163067923721	1.69544122998081	0.237516531591758	0.626005588571673	1	-1.1616400247607	0
BSU37580	-0.203682391998291	4.23218330849858	0.237393720114891	0.626094877071071	1	-1.15163408324349	0
BSU08050	-0.187286594712375	4.97848178112715	0.237365109152318	0.626115682406551	1	-1.1386201961498	0
BSU26810	-0.288044793622546	5.07806770766043	0.236647648394069	0.626637913908539	1	-1.22098442190479	0
BSU03600	0.246225212671983	6.46727693412971	0.236421661877216	0.626802609650666	1	1.18609964167126	0
BSU30580	-0.195071374704834	3.82708079434887	0.236284497605481	0.626902620478282	1	-1.14478079513882	0
BSU21160	0.289138185135568	0.997618318452941	0.23626177676457	0.626919190429621	1	1.22191013384352	0
BSU24680	0.348322029826753	0.530913351491837	0.236240767922356	0.626934512723764	1	1.27307907271979	0
BSU20860	0.275950534171713	5.62258606013614	0.235776258865485	0.627273506622392	1	1.21079156870796	0
BSU38030	0.190791936666677	4.78393576816942	0.235639767276126	0.627373195210215	1	1.14139008567557	0
BSU34690	-0.169394612787988	6.79701799988029	0.235572041364271	0.627422673043309	1	-1.12458648394125	0
BSU06710	-0.137889667855401	10.6581561204969	0.23534702751374	0.627587122257733	1	-1.10029445957278	0
BSU08290	-0.187570146154198	5.53785035202086	0.235284937839651	0.627632516996167	1	-1.13884400583854	0
BSU22240	-0.491086281693562	-1.32094805822847	0.234940603715111	0.627884399478947	1	-1.40550275506817	0
BSU16260	0.208591319474351	3.17730895748461	0.234697602920333	0.628062293250955	1	1.15555931824912	0
BSU32480	0.289147765688832	2.55169931476311	0.233406917621139	0.62900907677487	1	1.22191824825	0
BSU34960	-0.170740917431867	6.76573320248873	0.232731153625057	0.629506072509422	1	-1.12563642354886	0
BSU01340	-0.151278573067998	9.96232985754643	0.232241573991697	0.62986669346863	1	-1.11055325202703	0
BSU07320	0.298639727514752	5.4097748274722	0.232164350015296	0.629923618872151	1	1.22998415246932	0
BSU02700	-0.219206376757691	6.83983028762356	0.231760561045633	0.630221460714202	1	-1.16409304538273	0
BSU12680	-0.184146467385718	5.9029763500312	0.231711061718776	0.630257994273958	1	-1.13614460425788	0
BSU23920	-0.14914967972916	8.39228907913234	0.231468324994466	0.630437218574204	1	-1.10891568772886	0
BSU40990	-0.144555182844876	8.77251272480613	0.231426036697869	0.630468453911051	1	-1.10538978284301	0
BSU08029	-0.245123296013884	2.91268065809728	0.230977644162692	0.630799865746765	1	-1.18519405600497	0
BSU24620	0.208467526865718	6.76309333800323	0.230870150356338	0.63087937443428	1	1.15546016800512	0
BSU02100	0.263034438515526	2.37005414215159	0.23005397822865	0.631483807339885	1	1.2000000271839	0
BSU19230	-0.196618279620188	6.30904903613666	0.229710731508135	0.631738399695875	1	-1.1460089249369	0
BSU03940	-0.243599709958846	6.94373882456121	0.229209011969374	0.63211095538939	1	-1.1839430695355	0
BSU01580	0.209262861393079	7.39242382525199	0.229017894514982	0.632253002949757	1	1.15609733018827	0
BSU13060	0.486946141278849	-1.02483890475079	0.228783863940381	0.63242704482601	1	1.40147512820561	0
BSU31150	-0.179688884065368	6.86846077314332	0.228683536757927	0.63250168879347	1	-1.13263960620847	0
BSU11570	0.187401873209025	4.54449153471092	0.228577711364792	0.632580445264842	1	1.13871118119167	0
BSU08510	-0.196839116456459	3.11163383801549	0.228341362492519	0.632756419713436	1	-1.14618436073518	0
BSU26720	0.201278830934207	4.27277784221717	0.228292390900364	0.632792895687923	1	1.14971703338108	0
BSU26480	-0.194419094981672	4.03977591012862	0.227915515532986	0.63307376824744	1	-1.1442633271367	0
BSU28850	-0.134929170657723	10.8444399384542	0.227766730048245	0.633184731584638	1	-1.09803890406923	0
BSU04310	-0.18671116456072	4.28486747703096	0.227397652912529	0.633460179358347	1	-1.13816613917597	0
BSU00920	-0.15922046235071	10.1739277530515	0.227214503437153	0.633596968411347	1	-1.1166835925549	0
BSU26450	0.20653020881045	2.87183834233067	0.226845535891798	0.633872745186592	1	1.15390960362534	0
BSU15970	-0.235564605331987	9.63016037013622	0.226547409797604	0.634095774110248	1	-1.17736741521543	0
BSU26310	-0.764785495402818	-2.59420449376399	0.225869117406799	0.634603877883529	1	-1.69911734919434	0
BSU11810	0.447771397924426	-1.44920497250589	0.225239694961004	0.635076210830952	1	1.36393169611678	0
BSU01050	-0.153926745736067	12.1357235569942	0.224851091556047	0.635368231549175	1	-1.11259362611162	0
BSU14110	-0.148808461624167	8.0277263178467	0.224724613731844	0.635463341503992	1	-1.10865344424984	0
BSU10590	0.20019502645283	4.8837020417519	0.224299637721103	0.635783159169181	1	1.14885364887555	0
BSU16540	-0.15948173406516	7.59276122244957	0.223936651819887	0.636056619741284	1	-1.11688584198994	0
BSU16350	0.198626331144016	3.27480891086995	0.223824731288262	0.636140991371357	1	1.14760513700462	0
BSU33240	-0.19342641768767	3.8765426756796	0.223708513018968	0.636228630190288	1	-1.14347626299919	0
BSU39680	0.203711556048637	3.40325002431825	0.222841172673785	0.636883562537341	1	1.15165736373792	0
BSU26580	0.240629781372674	2.96269825312517	0.222793037386607	0.636919955318884	1	1.18150831409399	0
BSU07610	-0.227724871506943	2.75272670342641	0.222385368118626	0.637228367422914	1	-1.17098684741689	0
BSU31720	0.527186617977895	-1.23813321651544	0.222207637541427	0.637362933266949	1	1.44111615052433	0
BSU17520	0.238359711174276	2.71303898290568	0.222076155695987	0.63746252496214	1	1.17965068118785	0
BSU18870	0.241211666299794	3.96637555427	0.221674237069706	0.637767184154808	1	1.18198495019803	0
BSU14640	-0.183689130446056	5.57230047338531	0.221225320095312	0.638107867830535	1	-1.13578450144121	0
BSU30540	-0.134188389970415	10.3782900504251	0.220815375136056	0.638419344543775	1	-1.09747523870897	0
BSU36180	-0.286817226263592	7.35312210433495	0.220725947259552	0.638487338853262	1	-1.21994594662755	0
BSU14190	0.152561204593344	7.6983688066474	0.220709584138916	0.638499781973527	1	1.11154103111802	0
BSU05010	0.309668332868283	5.5272575341463	0.220466118234754	0.638684988973237	1	1.23942273116447	0
BSU37930	-0.172866116407139	5.69415490109357	0.220226685673035	0.638867249533816	1	-1.12729579307486	0
BSU15840	-0.14176967622058	9.3355530359019	0.220088624501727	0.638972399249523	1	-1.1032575928063	0
BSU23570	-0.169782433705093	6.04353137632051	0.220043438095175	0.639006822718587	1	-1.12488883251467	0
BSU00770	-0.166376890181984	7.24692018767568	0.219785722393496	0.639203235664984	1	-1.12223661574483	0
BSU02960	0.34568791192204	1.96894370126591	0.21957248299665	0.639365858093425	1	1.27075676569121	0
BSU27785	0.197733478322907	4.56652244170135	0.219479729174325	0.639436624852902	1	1.14689512868276	0
BSU19180	-0.19324893281573	6.43330839637608	0.21946296687895	0.639449415633276	1	-1.14333559761315	0
BSU41050	-0.227252473414012	7.2974578661852	0.219062335027388	0.639755302606895	1	-1.17060348060542	0
BSU18380	-0.207913367541853	6.50823939998368	0.219008912589914	0.639796117006086	1	-1.15501642483887	0
BSU06790	-0.246510677401287	0.9984482297113	0.218787506583373	0.639965334490172	1	-1.18633435732769	0
BSU22550	-0.194890689872402	5.68635323943695	0.218775669575251	0.639974384286559	1	-1.14463743041648	0
BSU29380	-0.501507523740992	-1.04957265302687	0.218614295499563	0.640097790043567	1	-1.41569209714912	0
BSU37040	0.252252401551514	3.53552516510078	0.218557514617496	0.640141224640775	1	1.19106520969224	0
BSU10100	0.202460834991835	7.28177858654752	0.217991014595896	0.640574946370956	1	1.15065938572593	0
BSU08670	-0.215504454699775	2.97205130644034	0.217820206226184	0.640705854740836	1	-1.16110983864858	0
BSU09390	0.27716548667492	2.67667599952433	0.217777248013959	0.640738787961518	1	1.21181165527992	0
BSU32880	0.195758875138712	7.3187157787889	0.217118606739461	0.641244220618849	1	1.14532645782415	0
BSU23280	0.166052500239858	8.03429411190109	0.217041082326887	0.641303773189324	1	1.12198430923781	0
BSU12830	0.220828960191141	6.36863148426947	0.217029332041193	0.641312800633268	1	1.16540302470131	0
BSU16480	0.1893551505646	4.91927425772619	0.216428040569099	0.641775155034304	1	1.14025393629653	0
BSU39250	-0.168072165892483	5.20595087928266	0.216369991081652	0.641819832688927	1	-1.12355610368305	0
BSU40700	-0.174842006369291	4.61169919224087	0.216198999205867	0.641951478570541	1	-1.12884077547789	0
BSU35720	-0.211364967151223	9.82724916482285	0.216152727323788	0.641987113970523	1	-1.15778307122052	0
BSU04140	-0.135962332845257	10.2063228984375	0.216106895659038	0.642022414918602	1	-1.09882552809618	0
BSU09410	0.181474349855266	4.41480441361059	0.215999397602047	0.6421052310695	1	1.13404221806426	0
BSU37590	-0.241162144628204	7.37883066588129	0.215948814549847	0.642144208757431	1	-1.18194437830704	0
BSU38400	0.277013302200006	0.554523188768772	0.21594113881665	0.642150123917855	1	1.21168383256706	0
BSU04750	-0.272434109888135	2.12681852595576	0.215479306100377	0.642506262143045	1	-1.20784397953515	0
BSU00980	-0.1809918577105	8.56739029685954	0.215387634375475	0.642577009154621	1	-1.13366301458737	0
BSU18700	0.346329694295114	0.847167127286203	0.215317186159318	0.642631389507073	1	1.27132218713848	0
BSU24490	0.165799155689666	6.99218325682808	0.215022781736552	0.642858763094081	1	1.12178730041349	0
BSU19850	-0.448882585596398	-0.917358059078704	0.214812870359759	0.643020996776328	1	-1.36498262362194	0
BSU10810	-0.172445466271343	4.47819937757911	0.214435556051691	0.643312853010828	1	-1.12696715258584	0
BSU08880	-0.523080947363587	6.03220029188121	0.214088916823382	0.643581256740152	1	-1.43702080327311	0
BSU36530	-0.14480596346751	8.29246617944019	0.213904806072186	0.64372392149599	1	-1.10558194710848	0
BSU09710	-0.170084251294312	5.51555966396576	0.213568614207077	0.643984624123426	1	-1.12512418838821	0
BSU15070	-0.185470767763166	11.6011478358801	0.21344725227209	0.644078796362432	1	-1.13718799004489	0
BSU17680	-0.227875542442081	5.87607508821895	0.213428702859915	0.644093192861749	1	-1.17110914831332	0
BSU11790	0.33235006462452	-0.43957238499252	0.213287958412639	0.644202451646912	1	1.25906264334411	0
BSU28790	-0.240100729148304	1.72185081309995	0.213156672630221	0.644304407180842	1	-1.1810751213636	0
BSU03820	-0.177462288788138	4.9958414365738	0.212077819436075	0.645143682262818	1	-1.13089288579518	0
BSU00080	0.267701837555176	0.544900672527731	0.211896970729125	0.645284623470368	1	1.20388854732156	0
BSU08030	-0.162636504247192	6.38414941000153	0.210907712092631	0.646056877046468	1	-1.1193308309409	0
BSU11020	0.179756553127513	6.71822874812928	0.210543720319123	0.646341575038321	1	1.13269273348433	0
BSU31470	0.215954978521925	2.91923381272235	0.210327931793548	0.646510495800124	1	1.16147248585674	0
BSU05670	0.179960644498345	4.86220888405862	0.210216849007395	0.646597493073008	1	1.1328529816022	0
BSU05230	0.330624369038298	3.30603061765397	0.209991447267882	0.646774107630563	1	1.25755750205084	0
BSU05410	-0.170760880605694	5.26440571951835	0.209803054415818	0.646921811718507	1	-1.12565199955795	0
BSU11980	-0.172885072086302	5.36609917817217	0.209352085922788	0.647275706980035	1	-1.12731060479678	0
BSU10060	-0.159777267523398	6.75089058268213	0.209008950803316	0.647545289474755	1	-1.11711465746109	0
BSU10090	0.229544766510063	1.58714226953793	0.208940846431025	0.647598827170795	1	1.17246492680566	0
BSU40980	-0.243016559300319	4.41165903642148	0.208374306127567	0.648044600925945	1	-1.18346460551962	0
[truncated: 2,177 more rows]
