# Supplementary material for: T-REx: Transcriptome analysis webserver for RNA-seq Expression data
Source: BMC Genomics. 2015 Sep 3;16(1):663. doi: 10.1186/s12864-015-1834-4 (PMC4558784; doi:10.1186/s12864-015-1834-4)
Supplement: Additional file 3: — Figure S3; k-means clustering of differentially expressed genes in the mutants. (ZIP 31925 kb) [file 12864_2015_1834_MOESM3_ESM.zip › Brinsmade.Differential_Expression.3.C_R61H-WT.txt]

GeneID	logFC	logCPM	LR	pvalue	adj_pvalue	Fold	minFDR
BSU32600	8.75962463491816	9.43039984263808	376.997148976603	5.60706820930726e-84	2.34151168420671e-80	433.420816422224	264.526807353847
BSU32610	8.09528487606473	12.297966085927	324.256556221448	1.71297077151678e-72	3.57668297092703e-69	273.478740525832	227.374416300447
BSU02390	6.29106058158158	9.85922114026795	281.155584244081	4.20509809337588e-63	5.85349654597922e-60	78.3065228071842	196.766387027074
BSU09460	7.11631349827985	9.44018451749554	245.014582078383	3.17211417837054e-55	3.31168720221884e-52	138.747070281227	171.012694521305
BSU28260	4.61852622942544	11.5093707451946	215.783965648685	7.51705729012009e-49	6.2782462487083e-46	24.5648960570528	150.158330748638
BSU32580	7.47426040721339	7.90526895029567	211.713038504022	5.80946869248693e-48	4.04339020997091e-45	177.818350787215	147.471198831391
BSU28280	4.60215060155925	11.0069134478888	203.425758241619	3.73495752322468e-46	2.22816894528375e-43	24.2876432791734	141.687049454623
BSU32550	5.16408817527052	8.87032239720128	202.21807141244	6.85191667407464e-46	3.57670050386696e-43	35.8546461672943	141.004278761285
BSU28270	4.52037165038337	10.643817890636	196.822270576805	1.03112364701272e-44	4.78441372213901e-42	22.9491951126276	137.262637836312
BSU28290	4.59922746759373	11.2421888425028	193.270525650944	6.14436653650257e-44	2.56588746564348e-41	24.2384823984482	134.839593992097
BSU28250	4.53920633586219	9.67649203393508	179.638192952998	5.81323531616561e-41	2.2069155163916e-38	23.2507659059625	125.091236203296
BSU32570	5.93185465243559	8.26868462325605	177.876095502669	1.40983971953231e-40	4.90624222397244e-38	61.0472605813217	123.93864914339
BSU31540	6.14527551959672	6.48736170490883	172.743808730209	1.86173836994693e-39	5.9804764868449e-37	70.7802778301086	120.33107907694
BSU28310	4.34257619543232	10.8707076702909	170.708493325702	5.18115180514489e-39	1.54546356702036e-36	20.2883016437361	118.961371771648
BSU28300	4.50071449287278	9.50792439424677	165.039840751348	8.96616781776697e-38	2.49618112046633e-35	22.6386259726675	114.947760702515
BSU32590	7.73336384370222	7.875284709546	158.874113608723	1.99363762977783e-36	5.20339421372014e-34	212.8014017265	110.566102214871
BSU31550	5.7568906177511	6.11725645477077	151.142347596264	9.75609096051366e-35	2.396555050065e-32	54.075028586597	105.040736956633
BSU21870	4.12342990755881	10.7524103702892	149.643778000279	2.07406317638656e-34	4.81182656921682e-32	17.4291451688615	104.035114391438
BSU19350	5.28457928342403	8.26281035927726	135.823461285478	2.18083153919368e-31	4.79323816193305e-29	38.9777601438085	94.0749141267144
BSU03010	5.47175696894404	8.22602828656112	126.221074782492	2.75068505189206e-29	5.74343038835063e-27	44.3775147109649	87.1701458867273
BSU11390	4.57623773066336	6.72307763728278	114.117381456759	1.2281853979255e-26	2.44233439130327e-24	23.8552967965311	78.438013537394
BSU03200	3.30441449885645	10.6093700410339	113.761659141832	1.46951688305346e-26	2.78941022892329e-24	9.87933886757809	78.2463141551529
BSU03210	3.13913577300071	11.7032471690929	113.386890532027	1.77524782648155e-26	3.22323257538563e-24	8.80996185720711	78.0377659861224
BSU11400	4.53569428151019	6.57850186796833	111.962736947782	3.64089363774544e-26	6.33515492967706e-24	23.1942337636731	77.0628943756033
BSU11360	4.8355580235173	6.42371129055063	107.777764345971	3.00670782447047e-25	5.02240474999547e-23	28.5527544750736	74.075967883931
BSU31560	5.49199996964544	5.45879275397591	107.609965841986	3.27235595444006e-25	5.25590710220834e-23	45.0045814503153	74.010406406058
BSU02160	4.56026741317268	8.08867205784385	103.559048736062	2.52747785943966e-24	3.90916575593334e-22	23.592680132414	71.115557328632
BSU11370	4.56547751260779	6.57266400669026	101.707331068802	6.43617378391258e-24	9.59909347200676e-22	23.6780359618062	69.8195199218126
BSU12920	4.41717320449707	6.98014741791864	98.5307626222714	3.20014599004616e-23	4.60821022566647e-21	21.3649376921896	67.5562834588821
BSU12860	-3.84657425451976	7.42997293644191	96.0133892853973	1.14109144916629e-22	1.58839929723948e-20	-14.3858070546748	65.7709882700682
BSU09680	-3.91058907424068	7.23642657259996	85.7500635206598	2.04177687181153e-20	2.75047103764031e-18	-15.0385031826445	58.3350269964355
BSU37770	2.81664624660581	8.97157013011957	74.5876627993508	5.80045587753183e-18	7.56959492017904e-16	7.04522726915859	50.2306334204023
BSU13940	4.23973054460611	6.1069817250977	69.9239324442279	6.16360771914626e-17	7.79976540459235e-15	18.8923536859919	46.8654906909664
BSU38960	3.166879631122	8.25398924250467	69.567261594224	7.38525975757594e-17	9.07083669048151e-15	8.98102202858896	46.6476857927842
BSU15340	3.45319047026833	6.90949345953892	68.1088922223574	1.54711402873455e-16	1.84592805257013e-14	10.9525164035392	45.622647005246
BSU31570	5.04847070839317	4.89440002384519	65.4540863523855	5.94837689041819e-16	6.9001171928851e-14	33.0933791819926	43.7203724633209
BSU03790	2.69757984267933	8.41955349256206	64.1993536874147	1.1244563314733e-15	1.26911611898175e-13	6.48712771768688	42.8412411575679
BSU39890	3.75156394419878	4.34251459221009	61.0123394790794	5.67181939987696e-15	6.21363356020419e-13	13.4689356452052	40.5496280703612
BSU10070	3.45783003010058	8.66990191317539	60.9673377269893	5.80296237662747e-15	6.21363356020419e-13	10.9877952733451	40.5496280703612
BSU19579	3.39590498768393	7.87097467904745	60.0140793545489	9.41812467570013e-15	9.83252216143094e-13	10.526142951745	39.8875037006868
BSU39340	3.19722482630711	6.69663398081293	57.1850791204378	3.96669192741001e-14	4.04022085094249e-12	9.17192670661497	37.8487029813517
BSU12960	3.18631768245105	5.85672934317551	53.8550627927339	2.15838204953938e-13	2.14604843782773e-11	9.10284605533546	35.4395264046539
BSU10450	5.08655876427457	6.85127756453763	53.1393820397194	3.10700381235104e-13	3.01740649311115e-11	33.9787002886886	34.9478999799936
BSU02240	2.61467275551231	7.32903525295257	51.3083400931344	7.89395539827988e-13	7.49208130527654e-11	6.12484254137822	33.6358424877354
BSU38090	2.93831875769424	6.26837613651795	50.2030749677224	1.38630409883607e-12	1.28649020371987e-10	7.66517514846508	32.8558404774984
BSU10460	5.04932647941125	4.24834624587853	49.9920413061409	1.54370844876111e-12	1.40141880044052e-10	33.1130151792891	32.7323927932264
BSU37760	3.60318609280032	8.26040987219599	48.7157589884164	2.95879391855893e-12	2.62891987317066e-10	12.1525409700338	31.824810778139
BSU02170	4.7837466339503	8.46470763954268	48.4023293965376	3.47155578463703e-12	3.02025353263422e-10	27.5455360560124	31.6246112884221
BSU13180	2.5405134305796	7.15257905165385	47.6022485291069	5.22085664939266e-12	4.39697327676217e-10	5.81796021378908	31.0827701844831
BSU11900	3.89930145629327	5.96653686806282	47.5859009399031	5.26457528347961e-12	4.39697327676217e-10	14.9213013165926	31.0827701844831
BSU02250	2.68300926771307	5.47538841349326	45.9069334720253	1.24006286428478e-11	1.01539265122612e-09	6.42194036342837	29.8753151300883
BSU11410	3.07286559306797	3.75087402625281	45.7849229415231	1.31975409876226e-11	1.05986406085215e-09	8.41443027693186	29.8134736187366
BSU27100	2.91773348528229	6.37929846265659	45.6312823684399	1.42743597534036e-11	1.1247118175512e-09	7.55658024230052	29.7277974637882
BSU19580	3.45851934899955	9.26108685770902	45.5818823140304	1.46389388330317e-11	1.13207793642112e-09	10.9930464903124	29.7183795719491
BSU32090	4.91701613063612	9.89905785242986	44.6518593962975	2.35373958278111e-11	1.78713027230798e-09	30.2112952005395	29.0597080509653
BSU32260	1.9382979884795	10.5112569286869	43.7414076844674	3.7475822172002e-11	2.794625596255e-09	3.83253240022895	28.4146978398292
BSU32250	1.92605619302676	10.5626405893247	41.6044196471408	1.11740379854118e-10	8.18645309247014e-09	3.80014954458637	26.8641143367081
BSU07530	3.40943304688202	3.69557029754979	38.6024643940004	5.19532834385206e-10	3.74063640757349e-08	10.625310137053	24.6721410173436
BSU32070	2.57562454833961	6.96192112525536	38.0414647380918	6.92570184734422e-10	4.90198829059483e-08	5.96128995977741	24.2820577210632
BSU29680	2.23652900162382	7.10779898272686	35.2087189285649	2.96194485040639e-09	2.06151361588285e-07	4.71261884576262	22.2097926742435
BSU12930	4.29965205408495	4.80307242937139	35.1670491994065	3.02600538351102e-09	2.07157352156427e-07	19.6935603925268	22.2027696407499
BSU19040	2.47096815603876	4.94521164063406	34.6032703224962	4.04226611922194e-09	2.72266182481787e-07	5.54415716755398	21.8084788643331
BSU03220	2.42022682788631	10.8035266340312	34.5233184337062	4.21175369970831e-09	2.79179102380665e-07	5.35255170852154	21.7723057098421
BSU37480	2.31193683496782	4.65747059602908	34.4783200380176	4.31025555236882e-09	2.81244174792065e-07	4.96549255885304	21.7616734490752
BSU22260	-2.97775025421228	5.6283328232955	33.9062187101018	5.78335497634853e-09	3.71558313557407e-07	-7.87756773473556	21.3599080144758
BSU32560	2.49636343552884	6.7574403176059	33.0051702479426	9.19141194311665e-09	5.81565701128108e-07	5.64261311791239	20.7135544779518
BSU18550	2.39115992883279	4.33189764175216	32.7679014028216	1.03845536865443e-08	6.47252182015062e-07	5.24578954253753	20.5591687404678
BSU32130	-2.00447721939583	7.61686491375824	32.7165216867029	1.06627040084698e-08	6.5052811550876e-07	-4.01243276978044	20.551885253343
BSU21770	2.23189912257022	9.82637969085292	32.7009136672348	1.07486685752166e-08	6.5052811550876e-07	4.69751940916253	20.551885253343
BSU18110	1.99909091710643	7.66437686951338	32.5090082106631	1.18641324716501e-08	7.07780245737295e-07	3.99748028097815	20.4301951677416
BSU38770	2.85021053599406	5.02861896604345	32.3491417692011	1.28814089543638e-08	7.57644560470752e-07	7.21105595102881	20.3319754795515
BSU06310	2.6077026481548	6.63861240121198	30.9627360697483	2.63030348166071e-08	1.52557601936321e-06	6.09532289345695	19.3222144982075
BSU29470	-1.66201898390961	9.60300996053098	30.3482352809172	3.61035282857398e-08	2.06531964549656e-06	-3.16459084619034	18.8852034872992
BSU05870	2.27730296505865	4.26599305470236	30.0507477645531	4.20886204441582e-08	2.37516322938925e-06	4.84770855060879	18.6835419055065
BSU13560	2.11422737059966	5.43314778984567	29.7499298602312	4.91524084852392e-08	2.73680610445812e-06	4.32958087186726	18.4790753421645
BSU12970	2.38302023354071	4.04442486087186	29.4849817464943	5.63516750816251e-08	3.09637625185351e-06	5.21627609786341	18.3009877801086
BSU12940	4.34077697985919	4.43064303006368	29.0611224901677	7.0130304255566e-08	3.80343052689927e-06	20.2630154433646	18.0042673161649
BSU12950	3.91715409810868	4.15401080585661	28.9346506000913	7.48616801350763e-08	4.00797918261639e-06	15.1070922490815	17.9286935541079
BSU38550	1.57343747392301	10.1451764715801	28.3136647169526	1.03165157063859e-07	5.45338855567944e-06	2.97612985126676	17.4844156177216
BSU17140	2.30701706072748	4.07868509225686	27.9247693266658	1.26124849348353e-07	6.58371713598402e-06	4.94858843440608	17.2126662164443
BSU19060	2.03145460310079	6.00185615314048	27.8757883072574	1.29358378049005e-07	6.66914304608205e-06	4.08816833779484	17.1940671756197
BSU12990	2.25900617015079	4.52213700534554	27.7395424900998	1.38796454684734e-07	7.06846335077377e-06	4.78661632438808	17.1101719550213
BSU07840	1.7607683164666	8.82982335029191	27.5611263364663	1.52207270305832e-07	7.65804290117053e-06	3.38878548835296	16.9945928269825
BSU03020	2.66100352252756	6.88069943047753	27.4746652991474	1.59165906835817e-07	7.91281936840917e-06	6.32472837545952	16.9473767451564
BSU39900	3.46442231533633	3.08129260426266	27.4424517519028	1.61839310751124e-07	7.95107013760818e-06	11.0381180534434	16.940419522975
BSU11870	1.91018153214566	7.37362032690879	27.3856600206794	1.66662537076714e-07	8.09282273060881e-06	3.75856390154186	16.9149255750541
BSU10410	4.03064879583484	6.60400621245476	26.8981392279687	2.14465266853197e-07	1.02943328089535e-05	16.3435422296837	16.5677901446518
BSU08820	1.98303430948016	11.1018335565548	26.7933826660142	2.26411309786408e-07	1.07442457916823e-05	3.95323661885855	16.5060762602415
BSU12400	3.02774408653308	3.8658591017744	26.7030433117537	2.37247555535966e-07	1.11319751900921e-05	8.15533469593337	16.4549308759952
BSU31010	1.74232820538711	7.89765758975928	26.5046981781191	2.62897956658622e-07	1.21984651889601e-05	3.34574665251122	16.322940835138
BSU39350	3.59972544026417	3.29848961298676	26.4423305202114	2.71524406558604e-07	1.24602848548212e-05	12.1234250997761	16.2923034242177
BSU18540	2.32100337276226	4.23401388550854	26.4089982031629	2.76250561271532e-07	1.25393733029339e-05	4.99679618421317	16.2831752279988
BSU35940	-2.07010328045329	4.78123239090875	26.3718590865773	2.81613667320144e-07	1.26165283077978e-05	-4.19916733605412	16.2743254961423
BSU11010	2.54316861774339	5.15761543545735	26.3556106649613	2.83992734897748e-07	1.26165283077978e-05	5.8286776536366	16.2743254961423
BSU24090	1.68052207811328	8.52663531573206	25.8534662935094	3.68342635469232e-07	1.61748780007345e-05	3.20543927515938	15.9158856437275
BSU19050	1.90357916410712	5.70505949404667	25.8352449713994	3.71836275878954e-07	1.61748780007345e-05	3.74140246049826	15.9158856437275
BSU39880	2.20584256767028	5.30191713683989	25.2399676367423	5.06222019340539e-07	2.17936407501659e-05	4.61343895689379	15.4857332475353
BSU35960	-1.93777089487054	4.57659642283104	25.176105715401	5.23265053799368e-07	2.22974986190424e-05	-3.83113242705645	15.452758599821
BSU02400	2.33201193651264	7.79401885417954	25.1302163350101	5.35865815121424e-07	2.26037943833037e-05	5.03507035281119	15.433075503633
BSU18560	2.09607874568361	3.76425655648307	24.820009962207	6.29406881449983e-07	2.62840313693513e-05	4.27545732297728	15.2154539053776
BSU40180	2.20701716205161	6.74352925131252	24.3054874764511	8.22045415214487e-07	3.39887292468881e-05	4.61719659511575	14.8445840502884
BSU13000	2.09496278871184	4.6130641992725	24.1696508895878	8.82114609076768e-07	3.61148098774959e-05	4.27215143959771	14.7570498989495
BSU32240	1.94624935276893	9.95889326129242	22.8504604073805	1.75107377641584e-06	7.09949911680831e-05	3.85371358732216	13.7819232311135
BSU35950	-2.15963160112317	4.05787747296783	22.200197023276	2.45648587213434e-06	9.86373557887787e-05	-4.46800748015195	13.3075063490832
BSU05880	2.00785420562775	4.29015372408769	21.9229718159163	2.83816070248387e-06	0.000112877705653073	4.02183586655815	13.1129518103551
BSU37680	1.96030822590517	5.68176819414017	21.8984880137194	2.87460326717499e-06	0.000113248521167196	3.89145109348154	13.108220168295
BSU11880	2.13407799248518	7.21854708502003	21.7811965548543	3.05580340990604e-06	0.000119262009717454	4.38956504497963	13.0335778262126
BSU12980	2.49244177521812	4.27518827499385	21.6599760107114	3.25512675063827e-06	0.00012586490102468	5.62729569959181	12.9558363536599
BSU24080	1.54835337690405	8.83381095661866	21.4825559981019	3.57062029025596e-06	0.000136797342496412	2.92483122367549	12.8356721756742
BSU31000	1.70710363593631	6.22459040123046	21.4465788503468	3.63824580287384e-06	0.000138121040661829	3.26504672067053	12.8217792703353
BSU36660	2.49171503569526	1.81046029487812	21.1963260243955	4.1455842919996e-06	0.000155963603634147	5.62446173384582	12.6465029849677
BSU32080	2.57436893068828	7.17321460572075	21.0530343346244	4.46744820190892e-06	0.000166571997242604	5.9561039402895	12.5515664928607
BSU33730	1.78480640393406	6.14822522080902	20.9252393787405	4.77560712851926e-06	0.000176486153705278	3.44572222440296	12.4681573788537
BSU00090	-1.31735443470087	10.7399281639013	20.8216515247833	5.04098473310075e-06	0.000184659230223059	-2.49208700044295	12.4028470018463
BSU14320	1.98152783205817	3.97967780667255	20.6305824048874	5.56992266583337e-06	0.000202260843934958	3.94911076187191	12.2714953267246
BSU17180	1.79341741024458	7.45264100380153	20.5285405644506	5.87487173343187e-06	0.000211495382403547	3.46635018830978	12.2070862143424
BSU11890	1.68973457184387	5.305650303591	20.470811765969	6.05475783882653e-06	0.000216108279785809	3.22597346517915	12.1759580321225
BSU37660	-1.4649124792542	8.97975155361261	20.430321510348	6.18421676053088e-06	0.000218858382982856	-2.76046723863608	12.157714734635
BSU15350	1.58111726587211	7.50256067299583	20.314203965788	6.57109566892195e-06	0.000230595760616959	2.99201470530226	12.0823463895134
BSU12430	1.73547907216907	7.8552012401844	20.2088753379055	6.94300608852051e-06	0.000241616611880514	3.32990050708842	12.0149927317832
BSU13580	1.68970092526501	7.31905746394214	20.1566108843587	7.13532105120495e-06	0.000246257030659768	3.22589822980245	11.9875474653228
BSU17820	2.71279739525128	1.69392134165856	19.9905693638745	7.78250479442727e-06	0.000266391311651871	6.55591611695722	11.8741653498474
BSU09670	1.47493809298442	8.5235621877139	19.9592082233444	7.91120305219477e-06	0.000268594991430613	2.77971715759063	11.8622799768898
BSU39020	-1.97789646831609	8.63638987537161	19.7909599906991	8.63903031938517e-06	0.000290940246885101	-3.93918307504601	11.7469894957436
BSU13550	2.05201524506953	5.32041546280397	19.4266930653947	1.04535739461488e-05	0.00034923299839294	4.1468482239117	11.4835224965023
BSU18410	1.98410467246149	2.62558862764608	19.3994249859591	1.06038982356974e-05	0.000351443484383114	3.9561706888311	11.4744196713488
BSU33710	1.94154437556768	5.98261109280353	19.2771448452902	1.13051548705455e-05	0.000371734856215733	3.84116616714778	11.3934384087781
BSU39370	1.81681823062985	4.24757262168242	19.1284418627563	1.22210066799107e-05	0.000398710342932086	3.52303359123197	11.2923713488235
BSU21190	2.87806764423401	0.616621591433698	19.1118177309952	1.23279174799236e-05	0.000399080491443108	7.35164775947477	11.2910326233417
BSU18000	1.32985364515112	9.95883863408885	19.0501617650785	1.27326979829261e-05	0.000409013436743843	2.51377172540234	11.2555641407705
BSU08470	1.75975902759195	6.95373497314272	18.8537862768131	1.41130681217151e-05	0.000449894446383834	3.38641557143342	11.1181258215321
BSU13190	1.80132310449088	4.46528565837179	18.8038463881915	1.44874658329377e-05	0.000458330737260211	3.48539726713705	11.091323338424
BSU17150	1.93699499335933	4.30583556507842	18.7636859522367	1.47957720514681e-05	0.000464564993134817	3.82907254457887	11.0718319342568
BSU17130	2.31034540580976	1.87997684719514	18.7194900539241	1.51426802527357e-05	0.00047190919951809	4.96001817059559	11.0492030835361
BSU24070	1.41482124163294	8.47232114565687	18.6571793122013	1.56457022368105e-05	0.000483973722525337	2.66626696761777	11.0127836614123
BSU23070	1.19766577810297	11.550804387201	18.6254619746184	1.59081616691857e-05	0.000488474140665583	2.29368262099263	10.9994301901726
BSU39910	2.18460746977487	3.61803573933202	18.5028864936964	1.69647176691645e-05	0.000517114313769568	4.54603083505113	10.9172291402502
BSU31020	1.72690216510991	6.2195253108575	18.3474062131388	1.84069406303896e-05	0.000557010029510921	3.31016278139459	10.8100090746136
BSU33830	1.34921507677353	8.67108730167669	18.2497577614781	1.93750587615863e-05	0.000582088096319312	2.54773473827895	10.7464748647238
BSU40021	1.77980647490957	3.85192244704102	17.92349418899	2.29964716562311e-05	0.000685951897403008	3.43380110006926	10.5096049690571
BSU17190	1.58934308197243	7.57666788311068	17.5080588337866	2.86092444830636e-05	0.000847320602562223	3.00912300611242	10.2048044309943
BSU35930	-1.85738922772353	2.81211614024341	17.4412953866251	2.9631804924302e-05	0.000871425474393558	-3.6235133954947	10.1643350913548
BSU38950	1.6997688192562	6.83666600558014	17.3955453235164	3.03536535060844e-05	0.000886411587702156	3.24848899842989	10.1397356382671
BSU18450	1.30979939674563	9.61222508241989	16.5753406997014	4.67550178415018e-05	0.00135589551740355	2.47907066713405	9.52653827309884
BSU24030	1.23334749919134	9.26579093197634	16.3628312180405	5.23008714278205e-05	0.00150626509712123	2.35111889814803	9.37480858328113
BSU11190	1.95120734147482	3.89726659497232	16.2915988138918	5.43041804335325e-05	0.00155324833897556	3.8669801035859	9.3304957731818
BSU03670	-1.9991173956265	5.72067457902964	16.2730899891848	5.48372280853137e-05	0.00155782492846442	-3.99755364945185	9.3262511751573
BSU37470	1.62581229984555	4.57452846186632	16.2306705671332	5.60788268665771e-05	0.00158233230401909	3.086158802908	9.30373167409517
BSU26830	5.41475216917428	7.24801164069515	16.2047349333174	5.6851838998181e-05	0.00159337771581479	42.6582290687499	9.29369598130224
BSU32530	2.13973073860539	4.73980157391441	16.1892415719767	5.73187224741971e-05	0.00159575323368165	4.40679791178544	9.29154671334544
BSU18440	1.33416419159212	8.24193520728413	16.1580829354762	5.82693779996138e-05	0.00161147630812177	2.52129371260081	9.27740130656962
BSU21150	2.01510346263123	1.99314621906876	16.1284550095188	5.91880357990265e-05	0.00162611340458378	4.04209565376025	9.26435641068979
BSU39360	2.02793994319691	4.24751021028973	16.0970885942172	6.01764772279109e-05	0.00164165885659284	4.07822095944614	9.2506299243157
BSU24060	1.33723749246769	8.93213908296654	16.0856798319072	6.0540101512284e-05	0.00164165885659284	2.52667042295579	9.2506299243157
BSU38930	2.85748526865923	1.98333649566858	15.9876578324024	6.37567791930976e-05	0.00171773103167984	7.24750924527238	9.18528013272607
BSU40420	-1.15382940941963	11.4103869496997	15.9277538225659	6.58066542918549e-05	0.00176159351488965	-2.22503712747892	9.14890322175852
BSU24050	1.31559808010626	8.77579370292198	15.7473963932578	7.238749697118e-05	0.00192541520606145	2.48905494923974	9.02061469540842
BSU33770	1.86396084626707	7.77978803724872	15.6760665189537	7.51693654352032e-05	0.00198675487378107	3.64005650639901	8.97537040110107
BSU17160	1.6374723596151	3.82430332544912	15.5225036697361	8.15288779679098e-05	0.00214128675719491	3.11120263037338	8.86730627292716
BSU27090	-1.70323654745272	5.20408551403336	15.4826157443266	8.32675591613957e-05	0.00217328329411243	-3.25630660770852	8.84590803818162
BSU17210	1.34090615863526	8.081598393731	15.343318846278	8.96373523832168e-05	0.00232500362454853	2.53310373413268	8.74855131936008
BSU40090	1.14610276001242	12.1681454021366	15.1777652479459	9.78488229217513e-05	0.00252232521309403	2.21315233857123	8.63102998478109
BSU07580	1.42010023686631	6.22876930317332	15.0368534808414	0.000105432085849842	0.0027011312301162	2.67604103150394	8.53222055209445
BSU02850	3.90655383491232	11.2014695021914	14.9174479206845	0.000112319354727641	0.00285468245950344	14.9964990377151	8.45245400827813
BSU13610	1.42185300444041	6.70222753633441	14.9095130082541	0.000112792769592449	0.00285468245950344	2.67929419884687	8.45245400827813
BSU30700	4.43964783480523	8.90469683941218	14.8869258824143	0.000114151393508161	0.00287166397162698	21.7003714817451	8.44389734289316
BSU13620	1.43918748610339	6.75263352090864	14.8153979072467	0.000118563475019317	0.00296479683641118	2.71168102846915	8.39785103761234
BSU18570	1.2469012923167	7.86731048843875	14.7240885526667	0.000124446127825432	0.00309337517737503	2.37331121029134	8.33660246458326
BSU10300	1.71363794350567	3.2490269443543	14.3888314483793	0.000148681541132324	0.00367392967910406	3.27986843083592	8.08846027187063
BSU33810	1.30039811346808	8.17004213100593	14.3753733796331	0.000149748011288204	0.003678515853762	2.46296839207424	8.08666047552689
BSU24040	1.24647183631525	8.7504202361903	14.3440532760638	0.000152259859319605	0.00371834603812089	2.37260483712995	8.07112324752718
BSU40022	1.58253638772349	4.55421250804162	14.3024022241954	0.000155666099455459	0.00377942808910462	2.99495927940819	8.04761634530485
BSU11220	2.9496055503575	3.68648459855734	14.2702008079703	0.000158352059768729	0.00382241735025557	7.72537813418019	8.03129897723311
BSU07150	-1.87704779512243	3.74892705284723	14.2343938357741	0.000161393609257195	0.00387344662217269	-3.67322633770297	8.01216642583522
BSU14330	1.6159917341748	4.04984978407302	14.1465008571664	0.000169111348646847	0.00403547995399561	3.06522235837779	7.953044016098
BSU11230	3.12482167566819	2.5461315216887	13.9713858269852	0.000185614122470494	0.0044041169058908	8.72298359022872	7.8269315193678
BSU40340	1.07857847580442	10.8530309498879	13.9260787650994	0.000190141957799772	0.00448606110605564	2.11195409337516	7.80033501269911
BSU17170	1.67607956910223	3.24462050771779	13.8985486714015	0.000192947401190215	0.00452667610882212	3.19558390729159	7.7873322016047
BSU18120	-1.21978769075854	8.44509591075267	13.6284583733235	0.000222782732601698	0.00519743402985862	-2.32912439015497	7.58798474334368
BSU08880	4.85395139068164	6.03220029188121	13.6019340128258	0.000225952624480461	0.00524210088794671	28.9191128560362	7.57563916504006
BSU03350	5.61076290291042	6.11881584183236	13.4288602788466	0.000247782607699259	0.00571679651796743	48.8661284598971	7.45057734435434
BSU15590	1.15922807393731	8.37233526316535	13.4135155793783	0.000249817775798833	0.00573208259195564	2.23337896827403	7.44672488752777
BSU09990	1.49738818202862	8.54051664222325	13.3779205810532	0.000254603850852988	0.00580997639979277	2.82331124530028	7.42725198126827
BSU11860	1.16971058344103	8.10634273436918	13.3316268849678	0.000260967008681871	0.00592281645791028	2.24966562257438	7.39950090549616
BSU33430	1.40220504401708	8.08505408654708	13.2734509955204	0.00026919121642358	0.00607644605289119	2.64305243025342	7.36255650720619
BSU10390	1.89422194191036	2.11648048625453	13.0761038858025	0.00029908690642492	0.00671498344747562	3.71721450338628	7.21840044126764
BSU11210	2.40004660148099	3.22367385694948	13.0626955110503	0.000301235603793858	0.00672705818953558	5.27820213516155	7.21580854702332
BSU17200	1.29925645613804	7.4921305745873	12.9955496756613	0.000312232178430293	0.00693554030385587	2.46102012610946	7.17177600653571
BSU33440	1.3112051678971	7.94552405230703	12.9737638749222	0.000315886346162876	0.00697958402950355	2.48148746651648	7.16264322766198
BSU11200	2.41018414467075	3.85989428316423	12.9319699104707	0.000323017677887451	0.00709958854135788	5.31542167010559	7.1380488694171
BSU32520	1.60286886181327	5.14852860351987	12.8455011112784	0.000338291603310472	0.00739636510693471	3.03746726718496	7.07896784237493
BSU07600	1.3994777091437	4.67257017408556	12.7680031703225	0.00035259903708975	0.00766902905670205	2.63806060625149	7.02674034888307
BSU23820	1.36018099549678	6.72452026760936	12.7070061809876	0.00036428816406307	0.00788221436853565	2.56717384361611	6.98718329841677
BSU03359	6.36028177469038	8.08898983172848	12.471201425945	0.0004132741996476	0.00889604668932153	82.1553017385876	6.81261992485203
BSU08440	-1.76262406385222	5.01508620941697	12.4478198507148	0.000418480004680739	0.00896191025408598	-3.39314730840675	6.80197800546395
BSU10230	1.4928180119829	4.84229546064097	12.3409695826588	0.000443124810188324	0.00944127146605327	2.81438170953809	6.72680312271819
BSU37740	1.68275656745352	3.15088802923043	12.1162290678971	0.000499848816098034	0.0105957799798243	3.21040780233632	6.56036639804326
BSU03380	-1.40210912680222	5.51576222351892	12.080887608698	0.000509413395324898	0.0107439916104888	-2.64287671342248	6.5403261064335
BSU29990	-1.42945479062937	7.77883369087661	12.0078501370334	0.000529769324991069	0.0111171693525764	-2.69344907912097	6.49106669315745
BSU39920	1.32262806419322	5.13810124260367	11.8104733748479	0.000588984554807577	0.0122237525378248	2.50121324867635	6.35416894744571
BSU34190	1.64760117260388	8.31508832713667	11.8076521941784	0.000589877711980627	0.0122237525378248	3.13312248861962	6.35416894744571
BSU06170	1.10240464326067	8.39216060935831	11.8032219319005	0.000591283049003978	0.0122237525378248	2.14712270759589	6.35416894744571
BSU37460	1.54371847348557	9.42380519974604	11.751568843179	0.000607919749608785	0.0125057777062379	2.91544978326206	6.32126141150056
BSU03340	5.02433555424909	6.61133877919501	11.6549789829328	0.00064030927771159	0.0131075075672725	32.5443581079678	6.25346281101842
BSU13590	1.2453650040239	6.85585417020375	11.2881904712922	0.000780016703518353	0.0158895109945983	2.37078527826829	5.9757814638626
BSU15570	1.09991566463706	8.1578785433175	11.2603068503892	0.000791821205367762	0.016051676473863	2.14342162380026	5.96113220618293
BSU31450	1.20923894401138	6.21242934807951	11.2484659760264	0.000796888483372318	0.0160763589689024	2.31215632851686	5.9589154929787
BSU34670	1.45721296058666	3.18014205938348	11.1390446403495	0.000845294152684554	0.0169709056808207	2.74577414463841	5.88079263100122
BSU34660	1.66410001987865	3.96580159861891	11.0920851389431	0.000866969473771861	0.0173227967582358	3.16915894911019	5.85118431839912
BSU12460	1.46303864573824	4.40390109617495	10.9180328210727	0.000952326806119627	0.0189376987731217	2.75688415412665	5.72259515835128
BSU40100	1.19702101098661	13.1284788492362	10.8848028096472	0.000969565021428894	0.0191891162534932	2.29265776080751	5.70356791941192
BSU02490	1.74160446315806	1.78909344371007	10.8502049019061	0.000987848257698715	0.0194587468120275	3.34406864655787	5.68343738953703
BSU15600	1.16003404268721	7.53882281891399	10.8400848206787	0.000993261826513365	0.0194735276409381	2.23462700510551	5.68234193699059
BSU39390	1.7419663782401	3.13388456175319	10.5306690389073	0.00117409700885457	0.0229113509765265	3.34490764625028	5.44779365956204
BSU36650	1.80390715865876	2.13707606077147	10.4541589126327	0.00122373620972076	0.0237689414502041	3.49164566043067	5.39477853548667
BSU35920	-1.26974251454706	5.13745070085127	10.3386783311411	0.00130271257401955	0.0251857764310447	-2.41118527992282	5.31124698246529
BSU31480	1.65629644185262	4.05623496048208	10.3211184847888	0.00131516561788258	0.025309362305427	3.15206315677125	5.30418503200563
BSU03370	-1.70622338385175	4.29307032014069	10.2109002178695	0.00139613008007629	0.0267442165798101	-3.26305517881168	5.22462924643752
BSU11780	-2.97824649693953	-0.232856762117188	10.1849249655906	0.00141593482957995	0.0269997435996615	-7.88027784184958	5.21091048284133
BSU13600	1.15949454282648	6.68413783968688	10.0265266674611	0.00154301729666426	0.0292892737766815	2.23379151628993	5.09348376752942
BSU07590	1.23922687005234	4.29472510391589	9.99765086974346	0.00156740039538991	0.0296147451686627	2.3607198909265	5.07754051780654
BSU23560	-1.16469257940398	6.94147696649578	9.98950746279132	0.00157434708511569	0.0296147451686627	-2.24185439351627	5.07754051780654
BSU39380	1.58318113778437	3.72449493027327	9.95445179360351	0.00160460901463537	0.0300486423547861	2.9962980458666	5.0565563806108
BSU03360	4.88427132083401	10.2151309183503	9.82153093347461	0.00172480713319797	0.0321553329831906	29.533313433277	4.95879816045321
BSU22640	1.4339376045156	5.32518538285551	9.6953991011214	0.00184729956262185	0.0342858798822615	2.70183131435532	4.86624164305624
BSU23680	1.22956042366531	5.4410583437564	9.58994005355799	0.00195646333727238	0.0361512871524312	2.34495530260015	4.78980917509154
BSU12560	1.96258969408235	0.384845043213095	9.57213690013777	0.00197552700314003	0.0363289784053067	3.89760987635863	4.78273539298143
BSU01630	-1.69559812719809	2.08432801786262	9.56476239296405	0.00198347870603686	0.0363289784053067	-3.23911149167025	4.78273539298143
BSU05860	1.22962723711561	4.19538991470476	9.48220782567726	0.00207474134601295	0.0378345845456335	2.34506390364063	4.72415058651703
BSU09450	1.12028776072653	5.13542305275262	9.43458889940467	0.00212930815114451	0.0386608297355629	2.17390328972712	4.69298358889044
BSU29690	1.12849358100452	5.28907632963118	9.38044911150729	0.00219311815868005	0.0396470191802938	2.18630333772307	4.65664378728721
BSU31400	1.08547256153608	9.1153325872491	9.35772063059972	0.00222048116904567	0.0399686610428221	2.1220704630544	4.64498694674457
BSU08830	2.55419525577574	0.413781465804796	9.32173612950198	0.00226451327866395	0.0405862980759686	5.87339740176839	4.62286343365147
BSU11840	1.18369775242781	7.04092318041949	9.29651022124176	0.00229590793064268	0.040973126146854	2.27158257850615	4.60917821874061
BSU02780	0.930116386810367	9.29697862907811	9.21255666210436	0.00240360785614281	0.0426554958626089	1.90542970697937	4.55112455507944
BSU31410	0.987615000395566	8.36629124057673	9.20723315470298	0.00241060752480261	0.0426554958626089	1.98290423028426	4.55112455507944
BSU15630	1.12153223802348	7.09940197668207	9.1401917857024	0.00250054889843138	0.044060304640715	2.17577932061669	4.50437671965356
BSU11850	1.05609824925847	7.64910897806653	9.09563993052996	0.00256219549006246	0.044956841876054	2.07930046837879	4.47531549696019
BSU37560	1.97021726951075	7.67160788338972	8.99575973840183	0.00270606751284899	0.047094131954345	3.91827123658013	4.40830888211871
BSU35310	0.990065957635118	8.41855499330478	8.99542764733275	0.00270655930772098	0.047094131954345	1.98627579804806	4.40830888211871
BSU37750	1.66668387702078	2.05644746979191	8.97533473820861	0.00273648444825742	0.0474172574934563	3.1748399773558	4.39844396674832
BSU17220	1.06172476349342	7.35230535578622	8.95784877993496	0.00276280026704059	0.0476754294014939	2.08742557903592	4.3906102571598
BSU02860	2.08622800927432	7.31275659875972	8.93556314780382	0.00279671229476277	0.0479277256657771	4.24636389504378	4.38299570899905
BSU02410	1.28870733969403	6.12325638686968	8.92705187904008	0.00280977516094336	0.0479277256657771	2.44309055587123	4.38299570899905
BSU18010	1.17483886578101	4.58936451687976	8.92570257355685	0.002811851721292	0.0479277256657771	2.25767663623695	4.38299570899905
BSU27200	1.24489693311677	3.85913016393388	8.91155194897462	0.00283372341968972	0.048104182929367	2.37001622064496	4.37769383987356
BSU08780	1.12283176633406	4.97477385369694	8.85529657606619	0.00292239631455051	0.0494086113747488	2.17774006809048	4.33909368025353
BSU12520	1.59719475566045	1.15929870584659	8.81266917076424	0.00299146100624373	0.050372343395459	3.02554439836113	4.31122434092343
BSU03230	1.21291955079238	7.03115481337683	8.68214284774928	0.00321342941141438	0.0538926956709496	2.31806263775007	4.21376643875228
BSU35910	-1.19009655727436	5.58950811949555	8.66172816388368	0.00324962954988409	0.0542818120012638	-2.28168013583315	4.20338730907682
BSU09590	0.898237124733223	8.64241154274144	8.64692878826631	0.00327613129544072	0.0545064712739461	1.86378716985685	4.19742866592927
BSU22660	1.21711421163058	4.00596747012617	8.63003986163948	0.00330664338453434	0.0547958046579977	2.32481225260542	4.18979074970569
BSU35970	-1.32525838366593	4.06213587228308	8.55907217128217	0.00343804596654324	0.0567481421197019	-2.50577761659582	4.13928302906401
BSU06430	-0.850720308301996	10.5007509269038	8.54998152961912	0.0034552573262538	0.0568076952536845	-1.80340110198765	4.13776981722162
BSU08790	0.79744308276879	11.3853589970839	8.5249219813154	0.00350315767805485	0.0573693586806159	1.73801807118361	4.12357579926378
BSU32980	1.10221304677843	4.71426822285032	8.4463824501504	0.00365770284733426	0.0596662776971401	2.14683757883991	4.0669404131397
BSU15620	0.917437279425907	8.16766047404914	8.41401098937158	0.00372340288460877	0.0605016748876507	1.88875723198063	4.04688110823607
BSU23670	1.07330714685933	7.22418363027496	8.35967139919451	0.00383639936135234	0.0620306311172988	2.10425150161613	4.01087538640036
BSU28340	1.42233652756547	1.8736484603182	8.35103783311655	0.00385467093993243	0.0620306311172988	2.68019232200302	4.01087538640036
BSU29700	1.07491536076343	4.90632557816153	8.34755804666799	0.00386206036649849	0.0620306311172988	2.10659847952712	4.01087538640036
BSU40320	1.06793009169279	10.2528245198635	8.33249077879736	0.00389422280295294	0.0623075648472471	2.09642336271808	4.00444885629986
BSU12440	2.04412939066729	1.93877989341979	8.28177863041899	0.0040044883936825	0.0638272653893821	4.1242431486649	3.96968335137614
BSU15520	-0.839562021376496	10.6325952522428	8.27373418363618	0.00402226948199794	0.0638669101019901	-1.78950679438361	3.96878753554281
BSU21110	1.77833153583037	0.590249170828561	8.25375865598052	0.00406677075363107	0.0643289191938006	3.43029234787255	3.95838873996539
BSU09440	1.04438236721636	5.43490383242834	8.21895239409697	0.00414551250732655	0.0653270197380968	2.06248319901736	3.9361763652376
BSU31820	1.16410829675406	4.4035092053152	7.90906814355745	0.00491876004543694	0.0772208343975363	2.24094664005593	3.69486604659721
BSU33720	1.80762003626617	4.94966303285117	7.88488195715344	0.00498497318461686	0.077967221044794	3.50064323018089	3.68098847574291
BSU33700	1.92898798037919	5.36074863146574	7.84184029280311	0.00510506094847275	0.0795191528064367	3.80787990901571	3.65255380320228
BSU39500	1.09463802105902	4.35219298810097	7.83575246984889	0.00512228259217708	0.0795191528064367	2.13559491810428	3.65255380320228
BSU29310	1.41902447997636	1.39644798643915	7.81883942674849	0.00517043875928873	0.0799694528103323	2.67404636424995	3.64440717346327
BSU39520	1.16141182530358	4.51268365364902	7.77545047546206	0.00529610077540362	0.0816107632401679	2.23676210696239	3.61509675511216
BSU15610	1.06454815896543	8.15431422864696	7.74312444004465	0.00539174305255795	0.0827791139245662	2.0915147306057	3.5945893838675
BSU12800	1.23870695222865	3.17681323361559	7.53907919019172	0.00603748900126513	0.0923536779094621	2.35986928897777	3.43668677327643
BSU03900	1.27799931677023	2.65680254600459	7.49735226824564	0.00617897700243887	0.0941730217597982	2.42502448968304	3.40854236717471
BSU21750	1.11255732378301	5.93777613873698	7.37137464420058	0.0066270255523663	0.100634395297024	2.1622859498393	3.31280461436148
BSU12660	1.13484438789812	4.26613325116452	7.33955658078597	0.00674534761714427	0.102060042207226	2.19594875517799	3.29250995142143
BSU06510	-0.812981801900376	9.616151356932	7.29782798246993	0.00690380181665289	0.104080420167301	-1.75683877564037	3.26422940362161
BSU15550	-0.848742431648297	8.9254917148421	7.26533730789237	0.0070298064975913	0.105598819906264	-1.80093040588661	3.24333438258583
BSU09010	1.16161887540178	6.29670305878745	7.2090481729223	0.00725369523699458	0.108571438385983	2.23708314157822	3.20328346797313
BSU15490	-0.833809625572705	8.39204287079567	7.0577786140778	0.00789217996065405	0.117706226841755	-1.78238577710833	3.08673745168945
BSU15580	1.14905537428346	7.82198409925817	7.00843676655717	0.00811264854968034	0.120149134882315	2.21768640598417	3.05710183431377
BSU33820	1.3165399734095	7.22064043483816	7.00824464940456	0.00811351916590349	0.120149134882315	2.49068051083877	3.05710183431377
BSU15100	1.04732427862043	4.5543516119491	7.00186815128501	0.00814246979872629	0.120151780492866	2.06669325961899	3.05707006740006
BSU12050	1.68969927723821	0.186397836468951	6.97719996460209	0.00825546730336949	0.121028241436651	3.22589454477994	3.04658436121775
BSU15510	-0.824827216620284	9.07633670680049	6.97625456023644	0.00825982969574847	0.121028241436651	-1.7713228842333	3.04658436121775
BSU11809	-5.07697061052869	-2.17880524230944	6.9480156231273	0.0083912261451482	0.122523637699786	-33.7536265363125	3.02886798890434
BSU03530	1.65059883353568	6.68110950930035	6.91593947997825	0.00854307451129345	0.124306199160841	3.13963932194752	3.00802984937715
BSU06440	-0.771045020917126	11.0839681903158	6.87161079720136	0.00875756800059452	0.126984736008621	-1.70650544881007	2.97727300425315
BSU15530	-0.831656380937077	8.76142504630537	6.86067910267246	0.00881130548970756	0.127321839878958	-1.77972752303737	2.97344818481888
BSU06530	-0.759127679619864	11.0482658123879	6.85419159893627	0.00884335592390855	0.127344325304283	-1.6924669712004	2.97319342296883
BSU33800	1.42971099704557	7.41559909320787	6.82088277561684	0.00900980216058728	0.129295305232345	2.69392744786488	2.95125820366015
BSU32950	1.26875357655314	1.88910617924762	6.78907325215189	0.00917175101660838	0.130981499862594	2.40953302800163	2.93256503840163
BSU15500	-0.802744589992559	8.94521310214016	6.78551846565378	0.00919003339553163	0.130981499862594	-1.74441655840592	2.93256503840163
BSU14520	-0.814179680947595	8.6129075994846	6.74702500652614	0.00939041330349556	0.133382197127202	-1.75829809602529	2.90636197581828
BSU06420	-0.871017753605442	9.06540617336145	6.71857310406972	0.00954139343666934	0.13506731861536	-1.82895268569986	2.88824945779072
BSU13570	1.39006635707478	6.61769197345442	6.67424180983856	0.00978161128790063	0.138000029521193	2.62090735415292	2.8572595192602
BSU17310	-4.61708092633338	-1.34811723206429	6.64956521781543	0.00991800233955984	0.139330514635232	-24.5402990762581	2.84341683916054
BSU12580	1.02423014001394	4.43665825819387	6.64514351477016	0.00994264687770572	0.139330514635232	2.03387376608468	2.84341683916054
BSU12600	1.02720575276993	4.73141992173005	6.61650789070249	0.0101037754233034	0.141114937015769	2.03807303627278	2.82505738960261
BSU15560	-0.839176689397819	8.78014063402938	6.5974343769235	0.010212582282177	0.142159145367904	-1.78902889566249	2.81442118157353
BSU21090	1.89406466889006	0.507514093070585	6.58693764729001	0.0102729736727757	0.142524711154523	3.71680929946511	2.81071601722877
BSU28950	0.889481809726277	11.1352394294954	6.43063483463857	0.0112168480178021	0.15510449444484	1.85251061556496	2.68868760310177
BSU38470	1.26907728132981	2.83211889299985	6.4165489338157	0.0113061665771125	0.155823602726144	2.41007372776068	2.68201431876042
BSU27430	3.18913017894174	-1.22701552001698	6.39727577626384	0.011429561568738	0.157006082602137	9.12060912585994	2.67110764296821
BSU33760	1.51073661837468	6.57235294375015	6.34485018613464	0.0117722551356649	0.161183401464054	2.84955495969751	2.63322491093745
BSU06520	-0.751030413868924	11.1707517852432	6.30039753077745	0.0120710899647128	0.164320290529148	-1.68299444388651	2.60541745733606
BSU18260	2.37203174037705	-0.802967058011192	6.29908078940787	0.0120800596725212	0.164320290529148	5.17669650789909	2.60541745733606
BSU09030	1.22315692020232	3.98867004499792	6.27485949662206	0.0122462830741637	0.166004084761786	2.3345701182082	2.59070935335692
BSU38270	-0.984987743019174	5.70949682826766	6.26950459016717	0.0122833482259081	0.166004084761786	-1.9792964968703	2.59070935335692
BSU11350	1.41560263851007	0.544812769754316	6.26281024797334	0.0123298467118284	0.16609496731805	2.66771147039699	2.58991973462313
BSU22670	1.62808264409116	3.60977736591201	6.21616249611631	0.0126589201820978	0.169979584181481	3.09101926107134	2.55656661657658
BSU21300	1.73521200127634	0.116972638477476	6.20313792418879	0.0127524031774911	0.170469975910099	3.32928413483661	2.55241042848174
BSU02120	0.821950285410486	9.40337493953502	6.19971563544891	0.0127770839223805	0.170469975910099	1.76779414372673	2.55241042848174
BSU23550	-0.955167192789161	7.10249995324688	6.19042085401094	0.0128443637346664	0.170821856547665	-1.93880430735159	2.54943551620782
BSU22650	1.14382741102233	4.06394903055826	6.1695156082512	0.0129970190545526	0.172303338323212	2.20966461257512	2.53697744128918
BSU40330	1.01315634052923	10.3193375157911	6.13585302146157	0.0132467624495368	0.175058480978689	2.01832197533034	2.51409113783669
BSU36640	1.04077058939047	4.86612167892094	6.12032802724504	0.0133636000180907	0.176045405916551	2.05732624338998	2.50598051578566
BSU33320	-1.20916877379612	3.04664802891266	6.10548438042201	0.0134763009478553	0.176971801126553	-2.31204387192894	2.49840859681578
BSU08990	0.962110343961198	4.84789201579658	6.08196336946642	0.0136568906011878	0.178781113324641	1.94815753544911	2.4837337585455
BSU21140	1.33464212929809	1.23485312943487	6.02345871836497	0.0141169541808079	0.184226252059543	2.52212910810811	2.4404494361861
BSU39610	-1.29230162097161	1.77647602151032	5.98088736724956	0.0144617242381816	0.18760651423349	-2.44918477677005	2.41421817167594
BSU38810	-0.988840856018109	4.47951238853704	5.98038696299182	0.0144658279653218	0.18760651423349	-1.98458981679234	2.41421817167594
BSU39930	1.00797041223381	3.82557854085657	5.96344293776116	0.0146054927244229	0.188831385811733	2.01107991578616	2.40482951879085
BSU12790	1.28968000082319	3.95925818568398	5.91988908141475	0.0149709010018616	0.192386171019357	2.44473823634333	2.37792299494172
BSU02870	2.04567086612754	6.5812948254346	5.9144649484553	0.0150170630041481	0.192386171019357	4.12865213115219	2.37792299494172
BSU16990	-1.00738095984768	3.42311140862826	5.91427851580485	0.0150186522395379	0.192386171019357	-2.01025840210282	2.37792299494172
BSU22680	1.24967263233728	4.74803266441567	5.89073347714051	0.015220759510141	0.193932717155756	2.37787459581203	2.36637188300193
BSU18140	2.98131478428415	-1.16282684982848	5.88940302192771	0.0152322632248774	0.193932717155756	7.89705525212863	2.36637188300193
BSU12320	2.33448267959399	-0.77908467001794	5.88186328472556	0.0152976245797735	0.194172888283082	5.04370074494748	2.36458631879604
BSU28240	0.829650895273805	7.95933112522234	5.85425244587969	0.0155394571672674	0.196644767062147	1.77725524837028	2.34633629982922
BSU32270	1.05489509117675	3.55273222271751	5.81140354314548	0.015922581350972	0.20064187038341	2.07756712612372	2.31730539276967
BSU15540	-0.890193952658772	8.9645565353486	5.80822208472536	0.0159514130668803	0.20064187038341	-1.85342527733548	2.31730539276967
BSU09020	1.00828376627766	5.39132097927912	5.78216901257734	0.0161895510334694	0.203025721068373	2.01151677073395	2.30026558271273
BSU06450	-0.716100637258176	10.100209599598	5.76365900102718	0.0163609661384809	0.20456106165957	-1.6427359889084	2.2893965416755
BSU01600	-1.4633266150406	0.818895416782056	5.75826135806301	0.0164113034903349	0.204577920524294	-2.75743449721537	2.28927764711103
BSU06500	-0.795820681889778	10.3016737317872	5.71047263774108	0.0168639984198281	0.209595408932149	-1.73606465964392	2.25432097907766
BSU21180	2.59411263467668	-0.694401946430248	5.67122070464979	0.0172454514641853	0.213700312505751	6.03817527056723	2.22633907715559
BSU08230	-1.02970679814672	3.16111848487086	5.62319665675843	0.0177242923626155	0.2186953720312	-2.04160928883253	2.19300540407741
BSU37550	1.10240532823558	6.08945241390663	5.61993673954666	0.017757289808423	0.2186953720312	2.14712372702514	2.19300540407741
BSU31420	1.12916010153581	1.52537981381506	5.6104781203808	0.0178533909817533	0.2186953720312	2.18731363628746	2.19300540407741
BSU20250	1.1316105920887	1.90807950204721	5.6058637912656	0.0179004680382929	0.2186953720312	2.19103205628383	2.19300540407741
BSU13850	0.857749165977318	9.94224247016233	5.60489220379168	0.0179103968473827	0.2186953720312	1.81220876965389	2.19300540407741
BSU11760	-1.92743929029769	0.148901364554027	5.55990473005414	0.0183764142639251	0.223731504274494	-3.80379445674488	2.1601596741614
BSU06910	-2.07767098780727	-0.474339160525644	5.55194942571041	0.0184601160600834	0.224097222868919	-4.2212520878821	2.15780332456678
BSU39470	1.09193746061157	4.72563041716717	5.53888043875313	0.0185984773304567	0.225122438643441	2.13160106735678	2.15121823309196
BSU03630	1.17238138718735	1.10425436454626	5.51363548152694	0.0188687870545168	0.227734262253359	2.253834196116	2.13457673593591
BSU12720	1.20027366614168	2.38639338141718	5.46329084752936	0.0194200388663899	0.233514496150176	2.29783254661282	2.09841598231936
BSU18630	-1.01791247932944	3.07486742031344	5.45974006721899	0.019459541345848	0.233514496150176	-2.02498676574785	2.09841598231936
BSU31990	-1.5317336092798	1.51603403487785	5.44894790565339	0.0195801149568628	0.23427503868369	-2.89133066144227	2.09372484741123
BSU29970	-0.821477442589145	6.7203568648473	5.44404732605771	0.0196351205793323	0.23427503868369	-1.76721484471993	2.09372484741123
BSU29220	0.695562728869086	9.82790057029647	5.43701028880122	0.0197143860181567	0.234550643908326	1.61951600849481	2.09202863343922
BSU06460	-0.73377047611852	8.73791770291862	5.42471449046252	0.0198536813684471	0.235536856234759	-1.66297960590608	2.08597526797177
BSU31580	1.11442027432103	4.89441273196668	5.41483395144107	0.0199663522616208	0.235784413909643	2.165079910867	2.08445974009151
BSU11750	-3.17147465402572	-1.09629252375835	5.41006456578117	0.0200209754839743	0.235784413909643	-9.00967242970018	2.08445974009151
BSU12590	0.952844842325129	4.68078591388609	5.40806400556822	0.0200439336537173	0.235784413909643	1.93568586518188	2.08445974009151
BSU11240	1.40938108375712	4.08253279454004	5.3771571610737	0.0204020969375057	0.239323474188269	2.65623186013272	2.06296618345156
BSU08460	-1.47999805173602	3.82584592944468	5.3719036090131	0.020463632841448	0.239372915254585	-2.78948356568569	2.0626681725076
BSU27220	0.903941688137816	5.53398862412184	5.35098117448536	0.0207106129426372	0.241585250414673	1.87117136381497	2.04939571887989
BSU32010	-1.48687756109018	1.52431849109162	5.33756679197227	0.020870584675188	0.242773152099123	-2.80281701807382	2.04231920984691
BSU18640	-0.95395366602996	3.28639673507361	5.31167432816135	0.0211829889303623	0.245722671592203	-1.93717416266377	2.0248971208475
BSU32990	0.901094575222841	9.17220507363069	5.28755249198082	0.0214783857471892	0.248459110471641	1.86748230777863	2.00891965144459
BSU04800	1.32121863948533	6.47587344523676	5.26724644363148	0.0217303596348343	0.25067950783168	2.49877090970253	1.99608402914213
BSU06480	-0.720305444463081	11.6099368218007	5.2285879492099	0.0222185630902655	0.255027280990224	-1.64753080948875	1.97127651037536
BSU31970	-1.19972082263689	1.53992674886213	5.22320358553615	0.0222874561428129	0.255027280990224	-2.29695218146642	1.97127651037536
BSU06470	-0.763995628723913	9.71238691138919	5.22296927384991	0.0222904591861666	0.255027280990224	-1.69818734748403	1.97127651037536
BSU19530	0.931230923060132	3.27930379865789	5.19222358697594	0.0226881694511586	0.258868294065678	1.90690229192531	1.94970981870038
BSU28810	-2.57202592705118	-1.2559365227295	5.16885001382226	0.0229954338347136	0.261659214424425	-5.94643880177602	1.93423903000945
BSU20200	1.1986726552841	1.1626569163518	5.15318679215928	0.0232037505956889	0.263312126324991	2.29528397312531	1.92515413147497
BSU24560	0.713771956620009	8.15443619364093	5.14490754864005	0.0233146518265898	0.263853620671651	1.64008655731492	1.922190314164
BSU21760	1.26846697950143	8.26578403820337	5.10555273280897	0.0238493789590794	0.269175693332745	2.40905441231705	1.89337995496717
BSU10570	1.45088789808168	4.72142935352319	5.06540366854782	0.0244080202607546	0.274738255010542	2.73376247373338	1.86387028723506
BSU27440	2.00868528774275	-0.658784817114378	5.0589301784188	0.0244993569007253	0.275025038756529	4.02415336172194	1.86236512481203
BSU39510	1.17605402359543	3.20198145787919	5.05140760098703	0.0246059412181126	0.27548099336954	2.25957904043712	1.85997531045545
BSU07850	1.13281319368945	3.01022490311888	5.01823870407618	0.0250816690619569	0.280056283429764	2.19285921802256	1.83621129748491
BSU31080	-0.890338321225311	6.30704047601246	4.99968989968	0.0253518605137628	0.282318318681263	-1.85361075640856	1.82460535145869
BSU32180	-0.790631027045387	6.69316281851934	4.98798882245871	0.0255238576160456	0.283477737778208	-1.72983091590094	1.8186926537519
BSU04970	1.27909669843523	1.90416239756617	4.94155144196129	0.0262184930655589	0.290420230880037	2.42686977902119	1.78378613888949
BSU17970	1.22654813651868	1.49315952940827	4.93028114495429	0.0263900237448575	0.291546928990806	2.34006424155553	1.77819996867258
BSU23810	0.81517852915863	5.84283562697448	4.90645609066816	0.026756484255604	0.294815509898159	1.75951587315418	1.76211566996402
BSU33310	-1.41680821969328	2.56208320439015	4.8978813849126	0.0268896655579833	0.295503272026679	-2.66994166237192	1.75875398982963
BSU08060	1.47861341205298	-0.0923607690910271	4.8748415750027	0.0272509422419001	0.298687492919093	2.78680761780851	1.74329126661722
BSU21229	1.35299227615762	0.546106246868014	4.84894287046103	0.0276630811622231	0.302411065270795	2.55441384263663	1.7254171659129
BSU09000	1.01191284759813	5.7959174344464	4.84046908997143	0.0277993321082376	0.303107078026111	2.01658308545136	1.72210055317772
BSU18510	1.56754459059354	1.21088262520524	4.80484686308675	0.0283797888876458	0.308630204153148	2.96399823920095	1.69604883644717
BSU05840	-0.996758496097927	2.35584850654698	4.75077241939649	0.0292851462281429	0.317648754931752	-1.99551136592703	1.65449573058042
BSU12650	0.846741806771827	5.87398460662636	4.74261868752846	0.0294242501668883	0.318330747919497	1.79843473698699	1.65140157967123
BSU33960	-0.962301300021106	1.85805109186168	4.73642335763182	0.0295304034993874	0.318653656365483	-1.94841541192161	1.64993887995533
BSU09570	0.7477774094384	7.16751950756758	4.72278643197777	0.0297654721768377	0.320362401573387	1.67920388485781	1.64222325502631
BSU39870	1.07896966186563	3.09592097425712	4.69973838350126	0.0301672090475134	0.323232131200381	2.11252682634876	1.62935747718329
BSU17840	-1.13984771260092	4.82525299746101	4.69861642930787	0.0301869088046333	0.323232131200381	-2.20357761515294	1.62935747718329
BSU39480	0.877981611316451	4.10172776547102	4.68208564023944	0.0304787228036187	0.325522113626373	1.83780234206225	1.61917254186376
BSU04870	0.911600805613977	3.79364760450717	4.62759441492827	0.0314616461589124	0.335162842754128	1.88113163301412	1.57706587886246
BSU29600	0.817541220742135	8.91070842386732	4.59456240812546	0.0320735294445127	0.340240713142188	1.76239978083315	1.55537231092903
BSU27230	0.916639944398069	3.32725945396543	4.59148453065137	0.0321311728664529	0.340240713142188	1.88771365992911	1.55537231092903
BSU12630	0.909331327274848	3.86343800221293	4.58873649418623	0.0321827302900297	0.340240713142188	1.87817478403271	1.55537231092903
BSU02470	0.984361238867684	2.58003528721338	4.57595590477692	0.0324236511100832	0.341922138979059	1.9784371549948	1.5482602566108
BSU10380	0.878784890617413	3.22656739307249	4.56982293998816	0.0325399284626155	0.342283983022373	1.83882589839359	1.54673431102584
BSU14470	-0.809923428530307	4.79473022563387	4.54582841166395	0.0329990506502065	0.346241295264478	-1.75311839288106	1.53015029357862
BSU30770	0.589537039320838	11.4344735578284	4.53317319162443	0.0332439213333511	0.347936379669359	1.50476379139061	1.52310456216521
BSU26770	0.878096168831753	4.05239662700325	4.52645117770334	0.0333747592084241	0.348432486135947	1.83794827895323	1.52104895487048
BSU12530	1.03707859062121	1.62131696110052	4.51533381178649	0.0335923304213531	0.349829356208405	2.05206807376601	1.51527673564714
BSU02080	2.09261348097386	-0.739444500437612	4.45961238920142	0.0347053718470771	0.360521474709935	4.26520026093162	1.47184289773806
BSU12810	0.833099717850176	5.10487983122489	4.44123028361544	0.0350809587940249	0.362629328783616	1.78150893333523	1.46343248260299
BSU36070	-2.7016739891719	-0.960916282378212	4.43705983341212	0.0351667603891527	0.362629328783616	-6.50556333411726	1.46343248260299
BSU19480	1.04677352486251	5.67635452961665	4.43696118233967	0.0351687926622041	0.362629328783616	2.06590444298675	1.46343248260299
BSU04039	1.43872953085055	0.699152708147601	4.41120308399397	0.0357036523442578	0.366667470371939	2.71082039509923	1.44745581469757
BSU10430	1.82256920426488	1.70494584446774	4.40965681238072	0.0357360297991809	0.366667470371939	3.53710538679711	1.44745581469757
BSU18030	1.53690066768949	0.139710003926233	4.35293850227903	0.0369451479530393	0.377801623874344	2.90170462088209	1.40429919212765
BSU07340	0.957938459365122	8.21299389209513	4.35031403416588	0.0370021226447813	0.377801623874344	1.94253212727163	1.40429919212765
BSU29710	1.00916429878246	5.24001083014502	4.3287419786744	0.0374739327344439	0.381685714875702	2.01274485184468	1.38954290221296
BSU29350	2.23373844081623	-0.440104882233125	4.30803221744362	0.0379328154292826	0.385419555310667	4.7035121817528	1.37549832233521
BSU24840	0.618773989754311	9.22311458948033	4.26107761489851	0.0389951770154978	0.395252085477473	1.53556969102177	1.33915502015933
BSU29460	-0.773365444723899	4.5335579857201	4.25663256039214	0.0390973514492062	0.395328183176477	-1.70925239250914	1.33887728549362
BSU09690	1.44304311775112	1.73766555768463	4.2332282121761	0.0396399772843808	0.399846727390276	2.71893774334909	1.32248101491338
BSU04890	1.11669801743806	2.48365499232122	4.22585928157378	0.0398124555671466	0.400618829996155	2.16850086312994	1.31969786219497
BSU03410	-0.854925315631121	3.68346123382404	4.21529442654031	0.0400611132668643	0.402151944717368	-1.80866512306149	1.31418739827649
BSU39260	-0.809833505286389	4.53893544604458	4.15478033739039	0.0415171585967998	0.415768955156442	-1.75300912434166	1.26614605654183
BSU31830	1.007580388306	6.11074978510055	4.12432896922235	0.0422707816064471	0.422303310977328	2.01053630590987	1.24364853656689
BSU06490	-0.675405683007505	11.1290276851039	4.11901993104152	0.042403636956604	0.422619541600902	-1.59704579571428	1.24256861696874
BSU08800	1.30894145311718	2.69340142419091	4.0912780772968	0.0431050358860708	0.427475642115015	2.47759684866663	1.22608587840002
BSU12690	0.960125094767238	2.98410696171474	4.0909073088941	0.0431144922381238	0.427475642115015	1.94547857817909	1.22608587840002
BSU36900	-0.584903441890091	11.1264427306666	4.08446701592447	0.0432790988167474	0.427475642115015	-1.49993859656347	1.22608587840002
BSU08840	1.26112966189992	0.924902553521389	4.07831945943932	0.0434368401030989	0.427475642115015	2.39683344787863	1.22608587840002
BSU34420	-1.29764523425331	0.408837003803246	4.07802106834909	0.0434445119481008	0.427475642115015	-2.45827315881921	1.22608587840002
BSU19760	1.72398064592997	-0.40709250576992	4.07182601591225	0.0436041135353972	0.427475642115015	3.30346634272092	1.22608587840002
BSU23690	1.01030962879848	6.04775044436469	4.07169757644024	0.0436074290088593	0.427475642115015	2.01434336873259	1.22608587840002
BSU38280	-1.03349712808897	4.47979469050572	4.05927878365544	0.0439292576720537	0.42962196730327	-2.04698017238837	1.21886033222223
BSU29140	0.626037941303472	8.65100947105709	4.05098480926745	0.0441455843639236	0.430728879214358	1.54332076217525	1.21514803923752
BSU04310	-0.795908648850492	4.28486747703096	4.03979632804104	0.0444391846835571	0.432582832723857	-1.73617051776594	1.20895168255927
BSU20030	1.37459506718173	0.0156140554407072	4.0200685551194	0.0449618858774203	0.436653105637459	2.59295122268554	1.19544049369138
BSU18220	-1.95570174775974	-0.876052038407172	4.00859691211021	0.0452688083805036	0.437294269252838	-3.87904563289419	1.19332365288188
BSU39270	-0.731141991820583	5.1646252749694	4.00718284788613	0.0453067939897247	0.437294269252838	-1.65995253771113	1.19332365288188
BSU29340	1.35577248602802	0.36931719413708	4.00587135512874	0.0453420542592143	0.437294269252838	2.55934118604695	1.19332365288188
BSU27060	0.856913477525701	3.46128491669786	4.00169519680986	0.0454545254727395	0.437368890263042	1.81115934246492	1.19307748872038
BSU05160	0.80985142123595	5.62318341184528	3.99629513392509	0.0456003944370706	0.437763786595878	1.75303089402768	1.19177548038546
BSU04410	0.782781303617512	5.02293716580838	3.98486838123929	0.045910687428839	0.439731721795486	1.72044444137919	1.18530448404187
BSU12730	0.835201811932451	3.27275468647891	3.95892634214089	0.0466234317566998	0.445536501180728	1.78410659179962	1.16638446355489
BSU24570	0.684244585859103	7.96959811471474	3.92591246390084	0.047547380942132	0.453328453914025	1.60686038789018	1.1413713776689
BSU40110	-0.718174238868822	5.37499962958216	3.91569817743382	0.0478371414587947	0.454148068658593	-1.64509880924328	1.13876535003174
BSU25960	3.71902268547911	-1.75241524860395	3.91521655377362	0.0478508501460203	0.454148068658593	13.1685325897876	1.13876535003174
BSU21050	1.18773768783348	2.52736020382997	3.90028959990083	0.0482777850114317	0.456894753893718	2.27795253732016	1.13006621739893
BSU40120	-0.840961493159639	2.51563635709813	3.89621517291782	0.0483950172361365	0.456894753893718	-1.7912435296277	1.13006621739893
BSU40460	-1.30908940822601	0.0272300349014716	3.89366723826888	0.0484684808369055	0.456894753893718	-2.47785095081472	1.13006621739893
BSU20060	0.866066074042673	4.58335598738421	3.87376071083483	0.0490465066747688	0.461302278995122	1.82268603662684	1.11621567504647
BSU00730	0.609074797533184	9.23788221887129	3.86406146676356	0.0493307766172637	0.462933310457737	1.52528073045237	1.11112371911611
BSU09630	0.748387887550533	6.73861837922672	3.84311197923475	0.0499507293707939	0.467700102808151	1.67991459232462	1.09634434900245
BSU39240	0.963526613509555	6.00947482531824	3.83005384300969	0.0503413155786222	0.46793769958899	1.95007094808792	1.0956116302005
BSU20180	1.1411239052043	1.33580330242363	3.82780638301729	0.0504088650174091	0.46793769958899	2.20552773874586	1.0956116302005
BSU02130	-0.842298113723834	2.65169811163927	3.82774553099488	0.0504106953113378	0.46793769958899	-1.79290384057411	1.0956116302005
BSU05830	-0.971164543283998	1.58206628331774	3.82729258678394	0.0504243210763997	0.46793769958899	-1.96042240942879	1.0956116302005
BSU09530	1.06230402259464	3.74426974759998	3.80709377409923	0.0510359303522002	0.470970205604416	2.08826387334558	1.08629229956386
BSU20220	1.42530992315281	0.134200312444705	3.80598485766838	0.0510697340510521	0.470970205604416	2.68572189670873	1.08629229956386
BSU27040	0.923291934950708	3.94554892372033	3.80382736002754	0.0511355700752179	0.470970205604416	1.89643764296349	1.08629229956386
BSU08450	-1.21902624912315	3.87931264188879	3.79968058340133	0.0512623610826833	0.470970205604416	-2.32789542332552	1.08629229956386
BSU13520	0.973554675379085	4.0223534156751	3.79796215323543	0.051315000850098	0.470970205604416	1.96367295922405	1.08629229956386
BSU13700	0.833652354895968	6.27937758514653	3.79043811719482	0.0515461547201346	0.471460526969678	1.78219148674823	1.08479110856598
BSU18590	-0.735368115196652	4.67732695484117	3.78887809381304	0.0515942195462507	0.471460526969678	-1.66482220795574	1.08479110856598
BSU04860	0.783410979590038	4.21876204695472	3.7850536293998	0.0517122532191531	0.471507356862846	1.72119550722675	1.08464781364395
BSU31030	1.24956798481706	8.34060319311937	3.76672620072759	0.0522818670274646	0.475662476485168	2.37770212023812	1.07198987476668
BSU14150	-1.27225361612444	0.0544977651334225	3.74596501593465	0.0529351521169405	0.480559120087703	-2.41538575428989	1.0572141675082
BSU05810	-1.06769643333079	0.697373589487735	3.72787770523502	0.0535113444992241	0.484736170561301	-2.09608385424987	1.04472835580694
BSU13010	0.616280117675329	8.67008322647329	3.71702144267215	0.0538603700917436	0.486841786803293	1.53291756684629	1.0384750915305
BSU07480	1.16499908581005	5.53139380471622	3.69865456802387	0.0544563626561536	0.490562038749376	2.24233073516292	1.02749249700279
BSU08240	-0.947395459267625	3.08577210570864	3.69710715971751	0.0545068931943751	0.490562038749376	-1.92838813636025	1.02749249700279
BSU27080	0.790062898075212	6.60755608350224	3.68682238318351	0.0548440073822606	0.49253456952327	1.72914984779644	1.02170310832948
BSU27050	0.88929614486123	3.50162153766821	3.68167368026522	0.05501360095363	0.492997419704633	1.8522722256122	1.02034799917479
BSU23430	3.64914620983495	-2.59705025199886	3.66777018665037	0.0554743533285396	0.49422343608655	12.5459186660958	1.01676466996698
BSU36510	-1.06727839324361	4.24646249819049	3.66755108826785	0.0554816467662346	0.49422343608655	-2.09547657404687	1.01676466996698
BSU05820	-1.20464569451343	0.452284322089293	3.66683600770421	0.0555054577405633	0.49422343608655	-2.30480659620295	1.01676466996698
BSU12640	0.799468394494859	3.53475473406476	3.62184848539477	0.0570254799997078	0.506486303439572	1.74045968234412	0.981404839142256
BSU24550	0.638384760675208	8.1526696734626	3.618940236615	0.0571252511781701	0.506486303439572	1.55658543252013	0.981404839142256
BSU23500	-0.604374138462823	7.89356032222527	3.60688188193032	0.0575409099877013	0.509090762942035	-1.52031907422032	0.974005205633331
BSU12610	0.758208366594881	4.92193530720721	3.60298695733814	0.0576758556704657	0.509205863170961	1.69138884223671	0.973679063866924
BSU04400	1.16047347988464	3.56775924824518	3.59280387639148	0.0580302549006561	0.51096821476439	2.23530776421844	0.968694545070899
BSU23350	-3.64819284870981	-1.91326415335256	3.59023032477008	0.0581201872636699	0.51096821476439	-12.5376308161313	0.968694545070899
BSU04930	0.889127893706695	1.68530692326049	3.53043363806267	0.0602520280314068	0.528597624073855	1.85205622100986	0.919758154479522
BSU04330	-0.87800249895022	1.65113532232752	3.50919353790631	0.0610291562514252	0.534292990578515	-1.83782895033293	0.904297004404475
BSU13690	1.17830343374262	0.785686303394202	3.47895537508137	0.06215396395498	0.543001994719658	2.26310486145687	0.880970597102896
BSU18880	0.679032982671165	4.99497182534291	3.45115079729206	0.0632077467334171	0.551055428723904	1.60106622422289	0.859730653181352
BSU30270	0.846039896307066	2.86370962805234	3.44558342789566	0.0634210267711991	0.551762932909432	1.79755996228086	0.857879554296143
BSU16100	0.550249940717023	9.60279498609819	3.44091268416287	0.0636005498615931	0.552174420419985	1.46433936447459	0.856804038522417
BSU19770	-2.08663917040973	-1.19304193842695	3.4286147819777	0.064075824296936	0.554659954837117	-4.24757426075988	0.850324524901634
BSU36300	-0.653148833809085	6.7437594474959	3.42648448322137	0.0641585376820979	0.554659954837117	-1.57259681087345	0.850324524901634
BSU20410	1.1627283298294	1.10001153989384	3.42322534121762	0.0642853012790145	0.554659954837117	2.23880415419432	0.850324524901634
BSU30760	0.57989090346492	10.9901244005627	3.39903971258627	0.0652343860675949	0.561688239625312	1.49473621247493	0.832158498151825
BSU12420	-0.676595801318817	7.33891947336449	3.39365280654567	0.0654478067525125	0.56236633950307	-1.5983637857023	0.830417850557466
BSU09280	-0.738454313841092	3.99687218636404	3.38976915690403	0.0656021331204478	0.562534923841869	-1.66838739073197	0.829985428976475
BSU12770	0.958696088190152	1.60285045770207	3.37423250151218	0.0662234177641039	0.566461058581282	1.9435525125882	0.819951313638915
BSU20650	0.962034642693368	2.45691116523204	3.3685816860488	0.0664509401390421	0.566461058581282	1.94805531417433	0.819951313638915
BSU39460	0.855617531195948	4.45529896782429	3.36818522157647	0.0664669345557539	0.566461058581282	1.80953314195552	0.819951313638915
BSU03030	0.69106683388147	4.55104558726008	3.34942709872496	0.0672284074411164	0.571222611282598	1.61447693907815	0.807875006732492
BSU02310	-0.672410637340877	4.68513036546156	3.34769435785309	0.0672992156970876	0.571222611282598	-1.59373375582853	0.807875006732492
BSU35060	-0.751814954926264	4.41936553242139	3.32056994659855	0.0684181062495016	0.579541605878132	-1.68390990923476	0.787015857401279
BSU24990	-1.34131241306061	4.99752843728787	3.31500956874544	0.0686499211297693	0.580328078214406	-2.53381714166398	0.78505936189356
BSU06750	-0.951781168713952	2.9805075672271	3.31076222685534	0.068827560886018	0.580654331838406	-1.93425924410593	0.784248523600522
BSU16810	0.620070656291612	8.13279933021236	3.30174743352865	0.0692062250925394	0.582671766101702	1.5369504519149	0.77924468962845
BSU02230	0.601152950698682	8.13990397099045	3.29746026515602	0.0693870882005111	0.583019075101276	1.51692835756772	0.778385008882137
BSU24740	1.10953589333416	0.68822830481696	3.28711033723079	0.0698258096856909	0.585527271581216	2.15776222169677	0.772191727476493
BSU12780	0.802421681669143	3.93616786574865	3.2789155949102	0.0701752817252932	0.587278509989628	1.74402616156064	0.767883247957239
BSU12010	-0.845867322622798	1.85929936922337	3.26799876263861	0.0706437521692999	0.590016618117992	-1.79734495288266	0.76117250560139
BSU22800	0.778519070737062	3.30163571556426	3.25523907493196	0.0711955542691581	0.592325686600198	1.71536913906403	0.755537443960949
BSU31380	1.8604261781444	-0.897313509711969	3.25264702822812	0.0713082125750283	0.592325686600198	3.63114911947584	0.755537443960949
BSU27070	1.08819559484997	3.91435116693403	3.25178451434461	0.0713457424233477	0.592325686600198	2.12607957458275	0.755537443960949
BSU17000	-0.834060619896506	2.24712398249975	3.24103964280067	0.0718150537520406	0.595039016802622	-1.78269589644621	0.74894382562281
BSU29120	0.507225560808287	10.6601194546319	3.23231140617827	0.0721987190253728	0.597033367623677	1.42131424379899	0.744116530298538
BSU26640	0.858366918816876	3.87719530280924	3.21442762596043	0.0729917155938482	0.602398032252787	1.8129849120794	0.731211037466802
BSU31980	-1.42000681874575	1.07430541970841	3.20598825572929	0.0733691716019438	0.603732442370422	-2.6758677567487	0.728018766505733
BSU17240	0.770262434851992	2.85275118937362	3.20435307320279	0.0734425480661337	0.603732442370422	1.70558001051841	0.728018766505733
BSU30750	0.550692799556762	11.9736141110216	3.17660834663093	0.0746996342740585	0.612859867835891	1.46478893639166	0.706370859616675
BSU29330	1.08744857204215	0.803448372672809	3.1731721439038	0.0748569260194525	0.612946123641635	2.12497898244841	0.706167824512808
BSU08160	0.636646639775372	7.06065561175155	3.16558770010801	0.0752053636474375	0.614594126402542	1.55471122870537	0.702294115542586
BSU34410	-1.02627992886392	0.909506752032173	3.15648609432781	0.075625803221775	0.616822957527602	-2.03676555868814	0.697071632982574
BSU12550	1.02823470973453	0.575962004012354	3.14780699714133	0.076029079012811	0.61890338003411	2.03952714639656	0.69221389389005
BSU01610	-1.08249124601986	1.8152483579862	3.14409967206779	0.076202044569874	0.619104548878976	-2.11768975262716	0.691745035346182
BSU34040	0.501138988511347	10.65899485183	3.13376457533138	0.0766864668812398	0.620715681143197	1.41533050598469	0.687995501696236
BSU21500	0.773288236938177	2.63083569222452	3.13352729775445	0.0766976272676939	0.620715681143197	1.7091609219921	0.687995501696236
BSU27770	-0.690735562184123	4.93268509274411	3.11371827530203	0.0776355373547187	0.627090916814904	-1.61410626537264	0.673253472068589
BSU34470	-1.15096312805127	0.468482496343849	3.10755073728942	0.0779300690542887	0.62825476519442	-2.22062091259712	0.670578386168956
BSU04900	0.948207563699236	1.78059990734779	3.10359945548631	0.0781193949965027	0.628567617544114	1.92947394684784	0.669860145391334
BSU32040	-0.649928000752618	9.67165886407524	3.08665325169522	0.0789370078240197	0.632717116562375	-1.56908988672139	0.660367470038812
BSU06200	-0.665729423808072	5.62082638287529	3.08326761632593	0.0791014582129037	0.632717116562375	-1.58637013615025	0.660367470038812
BSU36000	0.640264504862595	5.2158757924668	3.08212405018269	0.07915708796619	0.632717116562375	1.55861489082767	0.660367470038812
BSU13160	1.05519228963007	2.84096590850062	3.08039760358607	0.0792411522897802	0.632717116562375	2.07799515375357	0.660367470038812
BSU12671	1.1732825948548	3.47542024322364	3.0672227663303	0.0798858393405517	0.635938047330964	2.25524253754583	0.653041868940403
BSU04300	-0.743163176631616	3.17600134744068	3.06593598531115	0.0799491079618669	0.635938047330964	-1.67384179524344	0.653041868940403
BSU06180	-0.692438154349591	5.78553001885194	3.05005068531741	0.0807346232794776	0.640965374173191	-1.61601227243645	0.641681672299048
BSU04980	1.06894063410199	1.04574113125209	3.04571245359066	0.080950589020116	0.641460454929799	2.09789232656288	0.640567766805768
BSU20020	0.966222002262012	2.39393533314844	3.01773693854544	0.0823583199562109	0.651379439653668	1.95371767334283	0.618429912116737
BSU21250	0.997469834044512	0.792195123492924	3.00617919231554	0.0829475997933981	0.654427476412061	1.99649551914111	0.61169477317974
BSU09430	0.639023187437689	4.8888785931048	3.00404076954665	0.0830571270350556	0.654427476412061	1.55727441091469	0.61169477317974
BSU20260	1.94790281197668	-1.12295111105952	2.97802514890369	0.0844021981264529	0.662137073121431	3.85813282413266	0.594798185646566
BSU21130	1.04860002004188	3.03076576562252	2.97701638120181	0.0844548257095212	0.662137073121431	2.06852159630313	0.594798185646566
BSU12620	0.794257564100777	2.91420205539851	2.97329536117804	0.08464925892039	0.662137073121431	1.73418470309496	0.594798185646566
BSU21440	-0.694423611024932	7.20608894883636	2.97290227660402	0.0846698268790335	0.662137073121431	-1.61823778169662	0.594798185646566
BSU29320	1.34730021655255	-0.317000610429491	2.96289460223725	0.0851952977774463	0.665001053305824	2.544355424153	0.588571469163934
BSU20330	0.98046995622021	1.23523964385167	2.95158176316997	0.0857935489786547	0.668421381594892	1.97310804194677	0.581170211536826
BSU12750	0.782985021858919	4.96161704787421	2.94732652355284	0.0860197515818077	0.668935721798191	1.72068739685678	0.580060506290063
BSU16190	0.795015555649213	2.02747064650711	2.93481979974156	0.0866883359569141	0.67288195344995	1.73509608262415	0.571574665995541
BSU32110	-0.595157757513725	8.07057361700337	2.92619529307751	0.0871526608434569	0.674250109429513	-1.51063776352607	0.568644244279798
BSU10710	1.6368733477316	-1.10150424433167	2.92554992602163	0.087187514150368	0.674250109429513	3.10991111660787	0.568644244279798
BSU12150	2.0538338976467	-1.42462050298715	2.91319317790187	0.0878577652009157	0.677810327208247	4.15207901177001	0.561046476804579
BSU02590	0.990528794848835	2.85350172053175	2.91108800211363	0.087972508943216	0.677810327208247	1.98691312597367	0.561046476804579
BSU20390	0.789163342848385	4.03735205135859	2.89608018122205	0.0887952388958852	0.682889351066697	1.72807201713577	0.550276258098704
BSU22070	-0.563100909271078	8.85869054306507	2.88674369381437	0.089311271664563	0.68559535013091	-1.47744139957293	0.544570770101223
BSU01670	0.811543954217389	2.58938919457501	2.8672296137154	0.0904003598732232	0.692682390514826	1.75508871196102	0.529734097017592
BSU33840	0.630585179398283	5.84791765684402	2.86236838877615	0.0906739029493148	0.693505895084869	1.54819283713664	0.528019948786129
BSU04420	0.676523218218636	3.95537769927936	2.8463883935831	0.0915794539930089	0.69680322114344	1.59828337281035	0.521176801724228
BSU12680	0.645490799955184	5.9029763500312	2.84557959695111	0.0916255470600324	0.69680322114344	1.56427135555267	0.521176801724228
BSU37150	-0.523151630309144	9.55066776983991	2.84412198194593	0.0917086797186978	0.69680322114344	-1.43709120994158	0.521176801724228
BSU28330	0.809053521631217	2.27245785456213	2.84153952933374	0.0918561668510955	0.69680322114344	1.75206162755522	0.521176801724228
BSU06360	-0.478849772721824	11.0495284517013	2.84008563560155	0.0919393139008705	0.69680322114344	-1.39363211275725	0.521176801724228
BSU40590	-0.728567512385564	6.04618569703478	2.83263855205658	0.0923664908147002	0.697981303872309	-1.65699300517684	0.518739701965254
BSU29910	-1.91404100241716	-1.47610707486887	2.8315512994486	0.0924290376056961	0.697981303872309	-3.76863220129955	0.518739701965254
BSU26870	1.03683011099199	4.31579822051579	2.81758330721065	0.0932366871080219	0.702809395962273	2.05171467045371	0.508794615809766
BSU40610	-0.861624919999411	6.07215481902112	2.81356039195936	0.0934707185110826	0.70330400090501	-1.817083755789	0.507779670458835
BSU31060	0.728778534758443	4.01958524313702	2.80845052168885	0.093768904520982	0.703708566284368	1.65723539054563	0.506950019756048
BSU21160	0.967814003891963	0.997618318452941	2.80686715870381	0.0938615113554581	0.703708566284368	1.95587477402616	0.506950019756048
BSU11330	-0.545852611179868	8.41047328661478	2.80057188005929	0.0942306913496163	0.704746199781311	-1.45988285827136	0.504824301547413
BSU26259	-2.33977913617373	-1.75068120280929	2.79664115782109	0.0944620053734251	0.704746199781311	-5.06225133073695	0.504824301547413
BSU22050	-0.718469680608738	2.81870180050262	2.79533882565141	0.0945387808518975	0.704746199781311	-1.64543573465716	0.504824301547413
BSU12570	0.802704258650202	4.1141198134253	2.7930317259973	0.0946749564361388	0.704746199781311	1.74436779295235	0.504824301547413
BSU12760	0.782841190232711	2.38722898063316	2.78206999952842	0.0953248912355791	0.707946104723701	1.72051585892051	0.498288561425779
BSU04600	-0.551178425611951	8.49758320340761	2.77968091838011	0.095467186621722	0.707946104723701	-1.46528208247471	0.498288561425779
BSU38610	1.17065252664684	0.395229429360773	2.77722991223856	0.0956134106954423	0.707946104723701	2.25113492073571	0.498288561425779
BSU01040	-0.496306971699801	12.4512055743883	2.76958040942236	0.096071341538021	0.709667933612301	-1.41059807077169	0.494783975335057
BSU17260	1.08111775562582	3.36668853758593	2.76767404580776	0.0961858358296365	0.709667933612301	2.11567460574	0.494783975335057
BSU03120	-1.18494854116951	0.0961347967508646	2.75848717268041	0.0967396785915899	0.710456933483897	-2.27355285070752	0.493180896133351
BSU34030	0.517500120154947	9.80290402577789	2.75795393871681	0.0967719318349132	0.710456933483897	1.4314726638629	0.493180896133351
BSU06559	-2.28453743204452	-2.08554848483474	2.75520746684892	0.0969382409463578	0.710456933483897	-4.87207868098823	0.493180896133351
BSU29300	1.02173554494821	0.239380241052268	2.754629340328	0.0969732883347273	0.710456933483897	2.03035998990184	0.493180896133351
BSU06370	-0.627697889027329	9.71956606745226	2.7495228762167	0.0972834546611881	0.711481097487078	-1.5450975106118	0.491102666911304
BSU06190	-0.62919192342014	6.1569700733617	2.74558132667607	0.0975236037140713	0.711990505436996	-1.54669842033723	0.490070092249471
BSU04940	0.71236691596997	4.03215449556561	2.74079791107436	0.0978159142238457	0.712790899827322	1.63849005461706	0.488449176739369
BSU20520	3.20924566357224	-1.83152641689909	2.73421692985739	0.0982196351850822	0.712790899827322	9.24866839097811	0.488449176739369
BSU14160	-0.804653410960664	1.17585182313851	2.73398687714427	0.0982337809811348	0.712790899827322	-1.74672611280669	0.488449176739369
BSU19110	1.94636137811955	-1.35283519902009	2.72551523167285	0.0987562482649245	0.712790899827322	3.85401284001613	0.488449176739369
BSU06300	1.05930417073441	2.22302085365744	2.725395599489	0.0987636479533229	0.712790899827322	2.08392617645959	0.488449176739369
BSU20480	1.62998744312935	-0.751671927931749	2.72520083012709	0.0987756964456002	0.712790899827322	3.09510304793503	0.488449176739369
BSU39840	1.31899565488527	1.11465529699676	2.72435483450592	0.0988280486111158	0.712790899827322	2.49492362959575	0.488449176739369
BSU02200	0.615075443222142	5.99513581920635	2.71954788483371	0.0991260892301667	0.7137078424572	1.53163808934403	0.486594469507056
BSU40600	-0.854323963020007	5.60164166289523	2.71397410775274	0.0994729036058264	0.714972195280432	-1.80791138175396	0.484040957207552
BSU16090	0.505383292311711	10.3100055406547	2.70913032370606	0.099775371997979	0.71591400938756	1.4195004361231	0.482141783487687
BSU29280	0.984244481150504	1.15929627744481	2.7020090304067	0.100221883941331	0.71788436936363	1.97827704599591	0.478176609028296
BSU06290	-0.583736121114729	6.42813574016269	2.69397197280745	0.100728438670384	0.720277328574527	-1.49872544945023	0.473375600104822
BSU03789	0.697278923390992	2.84537180008238	2.68245565600201	0.101459165153822	0.724262348174977	1.6214436912236	0.465415718223664
BSU21410	1.7175282258459	-0.904704463181965	2.67862306359827	0.10170363203025	0.724768544980077	3.28872465667722	0.464407751238848
BSU35600	-1.16299566070842	4.27187772484493	2.67332892283433	0.102042385626676	0.725073872203982	-2.23921904224759	0.463800107162407
BSU14700	-0.593584949574198	5.69616741089064	2.66962939827157	0.102279837658951	0.725073872203982	-1.50899178266398	0.463800107162407
BSU18920	0.787641512903669	2.23425023612638	2.66718747604974	0.102436902243162	0.725073872203982	1.7262501177644	0.463800107162407
BSU32650	-2.34393141734379	-1.81848861627272	2.66712393883446	0.102440992480927	0.725073872203982	-5.07684219605404	0.463800107162407
BSU19460	0.56462573712733	7.14779213170768	2.64858709364563	0.103641977518028	0.732333160939568	1.47900377741923	0.449427970575342
BSU03190	0.590486820210228	5.28787912117514	2.63734593445266	0.104377784148362	0.736128730432791	1.50575476065423	0.44197001540225
BSU14660	1.0865744271336	0.312639389760485	2.63454489529471	0.104562019447279	0.736128730432791	2.12369182413193	0.44197001540225
BSU32230	0.609034441777393	6.63755020851242	2.63232981853704	0.104707965966733	0.736128730432791	1.52523806516689	0.44197001540225
BSU21220	0.923950545101297	1.2663447148547	2.60415932960622	0.106583662875064	0.747825487598627	1.89730359050294	0.419226452515138
BSU39490	0.758065257477157	3.65744225784795	2.60198617968167	0.106729882808616	0.747825487598627	1.69122107208906	0.419226452515138
BSU09880	-0.697272102277535	2.12083436642117	2.59331396236304	0.107315586690347	0.749986990011142	-1.62143602499829	0.415062525424447
BSU23380	0.47932528175481	9.32329379189932	2.59210433685062	0.107397562266921	0.749986990011142	1.39409152646644	0.415062525424447
BSU12672	0.963764800015144	0.811106267055935	2.58801421649055	0.107675256745271	0.750670905122289	1.95039292807413	0.413747527501534
BSU34050	0.481627947800667	9.47299471625361	2.57777342354223	0.108374008905002	0.751334412159247	1.39631839376382	0.412472913672853
BSU29450	0.74373998964318	4.34633548285716	2.57642932674017	0.108466088717703	0.751334412159247	1.67451115830023	0.412472913672853
BSU08810	3.13821088435632	-2.59887595522363	2.57526466194207	0.108545945706413	0.751334412159247	8.8043157420161	0.412472913672853
BSU26300	3.13821088435632	-2.304391311748	2.57526466194207	0.108545945706413	0.751334412159247	8.8043157420161	0.412472913672853
BSU02600	-0.776855163376372	1.42956563055875	2.57345704580312	0.108670015551768	0.751334412159247	-1.71339188818385	0.412472913672853
BSU35070	-0.670984876752426	4.28896219256041	2.56702512692336	0.109112750036527	0.753148502731465	-1.59215950744085	0.408993737253157
BSU38520	-0.501438807058364	8.75330582537711	2.55012629695477	0.110285438905159	0.759986786910795	-1.41562466824349	0.395953758731112
BSU10420	0.769129310647601	3.47912499083657	2.53697792415914	0.111207454341051	0.764586082707981	1.70424093665327	0.387249154969725
BSU20440	0.744885626034754	4.49988331631448	2.53539470833278	0.111319046524534	0.764586082707981	1.67584140672856	0.387249154969725
BSU14120	0.625208684951162	5.81898240931376	2.53224958443793	0.111541094783825	0.76473492896808	1.54243392139114	0.386968324770782
BSU12519	1.19384079661251	-0.243244733765743	2.52990459742266	0.111706969988153	0.76473492896808	2.28760949161609	0.386968324770782
BSU12619	0.753126906965058	3.42764314751304	2.52480419335019	0.112068691060416	0.765955570979213	1.68544191272903	0.384667383398885
BSU32910	-1.0291051183066	0.474893988998014	2.51402128572478	0.1128376691346	0.769951154094917	-2.04075800772423	0.377161171132152
BSU23490	-0.540261304987442	7.44670385709995	2.50902019374668	0.113196291178353	0.770915721649372	-1.4542358887666	0.375354944999202
BSU03981	-0.632606164523972	3.57705028411155	2.50690647554507	0.113348240683121	0.770915721649372	-1.55036312757026	0.375354944999202
BSU04910	0.950653327538561	3.72769900539383	2.49820024807628	0.113976482189338	0.773928113207604	1.93274770863894	0.369728527917371
BSU23300	0.611165265435484	4.27302073743365	2.49351686556927	0.114316022340393	0.774973554047862	1.52749246719687	0.367781015590792
BSU17980	-3.13584515238128	-2.46124086238253	2.46784578694208	0.11619708137957	0.785207829963857	-8.7898902518091	0.348853535692926
BSU03180	0.59501800058927	5.83396163075199	2.46778286933318	0.116201733457295	0.785207829963857	1.51049143193401	0.348853535692926
BSU32890	-0.993803750719924	0.542081068744471	2.45373125640284	0.1172458700798	0.790983446612675	-1.99142859445815	0.33828059202203
BSU38990	-0.897502308638648	0.74895855077695	2.4418117024985	0.118139709078362	0.795134627154684	-1.8628381182197	0.330728945830053
BSU26860	0.627478738000562	4.08163916782191	2.4377268038219	0.118447763886028	0.795134627154684	1.54486282207435	0.330728945830053
BSU28320	1.59982787719528	-1.26468777757264	2.43322862307476	0.11878801365222	0.795134627154684	3.03107148510919	0.330728945830053
BSU06590	1.03692661963657	1.40877636972073	2.43080925090347	0.118971465939185	0.795134627154684	2.0518519238713	0.330728945830053
BSU18520	1.29938973101453	-0.198539740631447	2.42916898198137	0.119096019903327	0.795134627154684	2.46124748344717	0.330728945830053
BSU19639	-3.10822314531407	-2.28687504018284	2.42667738950301	0.119285495311025	0.795134627154684	-8.62319882931729	0.330728945830053
BSU03680	-0.712592805384609	1.65363100421535	2.42212703083515	0.1196323929372	0.795134627154684	-1.63874662064513	0.330728945830053
BSU30160	-0.657543990183792	3.10994290183134	2.42150820974008	0.11967965508437	0.795134627154684	-1.57739501685659	0.330728945830053
BSU09050	-0.59148371893936	5.20805931103495	2.42073167748374	0.119738991581475	0.795134627154684	-1.50679559305971	0.330728945830053
BSU24360	1.05903273750267	0.134308839677181	2.420388182508	0.119765249157159	0.795134627154684	2.08353413684429	0.330728945830053
BSU26730	1.13938112264566	1.78692354503158	2.41422612899052	0.120237375720089	0.797002033344591	2.20286505920241	0.32734469000359
BSU05100	0.779376860841154	5.03910831973027	2.39362980899359	0.121830454149924	0.804096296678813	1.71638935758143	0.314559809376348
BSU26330	-3.07994241445834	-2.52630813006669	2.39215014260556	0.121945800292772	0.804096296678813	-8.45580680206311	0.314559809376348
BSU32700	0.466945009834984	11.3213041379533	2.39085842644545	0.122046593911525	0.804096296678813	1.38217952198584	0.314559809376348
BSU12649	0.763018657776494	3.19975845587677	2.39045825745677	0.122077838145203	0.804096296678813	1.69703775035512	0.314559809376348
BSU31180	-0.66594113302079	2.29806578167926	2.38659426904979	0.122379985740165	0.8048170400802	-1.58660294613884	0.313267243795924
BSU32510	1.07477551808768	0.683048401410163	2.3761628449077	0.123199829005461	0.808934726300008	2.10639429355395	0.30590479994844
BSU24210	0.56123019948818	6.31119261568155	2.35839100039335	0.124610656085472	0.816913814463003	1.47552687650601	0.291744214809652
BSU02140	-0.790760085793755	2.43088487020717	2.35408705174359	0.124955019393588	0.817055884855168	-1.72998566780101	0.291493335921461
BSU21320	0.70829880841909	4.88444742254392	2.35100648562049	0.125202147721487	0.817055884855168	1.63387635272829	0.291493335921461
BSU20130	0.860695954349655	1.81317703642477	2.35079301639191	0.12521929269811	0.817055884855168	1.8159140941502	0.291493335921461
BSU07520	0.649484321144705	6.25693470081965	2.34346827405625	0.125809169645156	0.819624169170314	1.56860741043357	0.286965567556208
BSU32500	1.23550534480706	-0.186818767587346	2.33813284578046	0.126240787171745	0.82115502683677	2.35463810870364	0.284273479053466
BSU39760	0.587168135846833	5.77485833495056	2.32946465226367	0.126945528631965	0.823783096685771	1.50229499853709	0.279663571227689
BSU01700	0.699594385621662	5.14100684090459	2.32759548775406	0.127098068309789	0.823783096685771	1.62404812663723	0.279663571227689
BSU26619	-1.40982379529524	-1.06673937117548	2.32589996979429	0.127236613353047	0.823783096685771	-2.65704708781785	0.279663571227689
BSU25100	-0.554010050192833	5.92723164507434	2.32202525202452	0.12755385753563	0.824558682769027	-1.46816086359293	0.278305922841151
BSU14710	-0.617460737140956	3.42797396246903	2.31931777517805	0.127776055791376	0.824718406467983	-1.5341725327156	0.278026488183845
BSU06890	-1.47681885076775	-1.48283122818076	2.30153361500186	0.129246329978208	0.832920793192897	-2.78334327656669	0.263748786212465
BSU12749	0.695780808024329	1.72178137127697	2.2989163337266	0.129464295537131	0.833039904719662	1.61976083457939	0.263542488897669
BSU06660	-0.877689165417744	6.06120693600171	2.2936933994188	0.129900483715532	0.834532461075307	-1.83742984248853	0.260959927238917
BSU32670	0.420950047647169	11.5444655686051	2.29026874412369	0.130187379509067	0.834532461075307	1.33880890081135	0.260959927238917
BSU07100	-1.03719282242129	0.497858602797977	2.28756645492008	0.130414258745574	0.834532461075307	-2.05223056182055	0.260959927238917
BSU07290	-0.846738588077265	0.897448867529378	2.28659869692868	0.130495617117379	0.834532461075307	-1.7984307246313	0.260959927238917
BSU32680	0.467449410797713	9.73465580678851	2.27505096337109	0.131470803247254	0.839483294129254	1.38266284975101	0.252426479333978
BSU16950	-0.682675124313629	7.25147387676869	2.27047166612833	0.13185976631851	0.840681502513125	-1.60511328662235	0.250368765007538
BSU04960	0.662022188618375	3.92504398333351	2.26090280782761	0.132676693788209	0.844600416554206	1.58229893790704	0.243659136215424
BSU19820	1.79331478252859	-1.63470902169789	2.25642289597863	0.133061101107116	0.845723384959749	3.46610361440486	0.24174222398044
BSU29130	0.411169168269176	11.2003849557623	2.25408514792048	0.133262189920081	0.845723384959749	1.32976302506965	0.24174222398044
BSU24830	0.548229441989584	6.81985675432265	2.24975277347988	0.133635751233259	0.845723384959749	1.46228998822088	0.24174222398044
BSU21100	1.26776163902115	-0.241190823797643	2.24880316029409	0.133717788417017	0.845723384959749	2.4078769020038	0.24174222398044
BSU25110	0.548636715558606	6.47466188878342	2.24709268478031	0.133865698625094	0.845723384959749	1.46270285172689	0.24174222398044
BSU33290	-0.694779151117474	3.84578863613564	2.2412272830893	0.134374289023683	0.847654125321605	-1.61863663196994	0.238452383722836
BSU05060	-0.755367137027994	2.6124846243753	2.22825736613981	0.135506604134424	0.852928959566111	-1.68806111539081	0.229502510377487
BSU08100	-0.602560652578095	3.86686313559474	2.22697687918634	0.13561897249806	0.852928959566111	-1.51840921455579	0.229502510377487
BSU36930	-0.719381435925457	5.78678066633951	2.21776198239978	0.136430703226326	0.856743784470884	-1.64647594682702	0.223064274609863
BSU21330	1.3575477005736	-0.818472596876517	2.21474834129576	0.136697351100769	0.857129336631851	2.56249235521215	0.222415178485808
BSU38940	-0.553718628085767	5.40914149630112	2.20721767641223	0.137366222261242	0.8600320002443	-1.46786432738105	0.217537753985581
BSU25900	1.00232782762583	0.0793172740392583	2.19620337941924	0.138351123671989	0.86490163541052	2.00322965918205	0.209392029392103
BSU01060	-0.538724984223543	7.08274497365963	2.17453237684862	0.140312159779454	0.875849894228699	-1.45268810245758	0.191244457261696
BSU13530	0.638481110504171	6.974521316069	2.17162009251385	0.140578066276084	0.87603275109992	1.55668939194615	0.190943287884894
BSU12540	0.777734312151892	0.911306055106587	2.16962003511149	0.140761009575682	0.87603275109992	1.71443631226047	0.190943287884894
BSU38210	-0.566652253434461	4.30747605481975	2.16701211964733	0.140999954882847	0.876214005343409	-1.48108275546832	0.190644820105521
BSU23140	-0.504297945097801	7.53224619699798	2.16400135552361	0.141276377338184	0.876627268594733	-1.41843293992661	0.189964538481419
BSU05300	0.789068624446237	3.1292177426207	2.15334280976065	0.142259859113769	0.881420135992728	1.72795856637686	0.182098239609629
BSU38450	0.562329895488109	6.08147010301134	2.14748071992932	0.142804043580055	0.883481016281939	1.47665202738075	0.178728959556024
BSU12740	0.733548981125923	2.52157174404386	2.13261281761101	0.144194782059437	0.890765399231078	1.66272431052416	0.166882575521464
BSU13910	-0.389842387705373	12.6342069535238	2.10267090724801	0.147042085983404	0.906406065874924	-1.31025025314111	0.141770578854276
BSU03890	0.576382534014584	3.74719905110426	2.10120905243064	0.147182714602382	0.906406065874924	1.49110570460386	0.141770578854276
BSU11340	-0.467465740264145	8.67059885055959	2.09784973945938	0.1475064518512	0.906406065874924	-1.38267849981824	0.141770578854276
BSU08700	-0.534331886046133	7.05631878487427	2.09692203482926	0.147595996383185	0.906406065874924	-1.44827130290266	0.141770578854276
BSU03270	-0.712246657583616	3.10122787991935	2.09468773718593	0.14781190873104	0.906406065874924	-1.6383534810847	0.141770578854276
BSU12539	1.11953566057388	-0.11854466446526	2.09016970544837	0.148249601253325	0.907757089199244	2.17277029429172	0.139621802979306
BSU13020	0.840057266684088	1.51541830316102	2.0868776332314	0.148569448558442	0.908383626910769	1.79012119794724	0.138626392351497
BSU09410	0.562641919651244	4.41480441361059	2.08090377411617	0.149151842548325	0.910611249242407	1.47697143025449	0.135092813076934
BSU01030	-0.405928623633656	11.9587655010105	2.07792548854923	0.149443160207451	0.911057864271996	-1.32494146483624	0.13438540765791
BSU11720	-0.469338072121745	8.82890679098575	2.05692515233613	0.151515643410708	0.921678583047568	-1.3844741070348	0.117664367538756
BSU19259	-0.973694526155902	0.0761581481588984	2.05568802477317	0.151638743773151	0.921678583047568	-1.9638633213532	0.117664367538756
BSU38260	-0.523076656249835	6.52773197602171	2.05201048857819	0.152005346088851	0.921678583047568	-1.43701652904301	0.117664367538756
BSU20490	0.607058444932016	4.43044711899657	2.05040019668122	0.152166187011089	0.921678583047568	1.52315044270939	0.117664367538756
BSU24000	0.862037884560261	0.874116054111753	2.04737785003994	0.152468588993571	0.921678583047568	1.81760396177998	0.117664367538756
BSU22040	-0.676391856573086	1.44530742904693	2.04696894080964	0.152509554809835	0.921678583047568	-1.59813785101272	0.117664367538756
BSU37720	0.538322569452639	4.95941022351629	2.04431631839889	0.152775605904596	0.921952211354904	1.4522829568022	0.11723612322201
BSU40620	-0.827755684071926	6.7892729128	2.03821551654835	0.153389498486999	0.92333736268121	-1.7749220715419	0.115070228662379
BSU09540	-0.51308381453975	7.05511145341222	2.03687530637882	0.153524731269506	0.92333736268121	-1.42709741169243	0.115070228662379
BSU21210	0.960539232177643	1.18322826491288	2.0354524161985	0.153668454756571	0.92333736268121	1.94603712387956	0.115070228662379
BSU04850	0.581485210262843	3.71439683716229	2.03033134834389	0.154186988368878	0.925121930213267	1.49638894245163	0.112284570857069
BSU24310	-0.423088209693751	9.23014159553983	2.02626683297444	0.154599953600948	0.926268875520172	-1.34079456833862	0.110497057909505
BSU22060	-0.538659619658326	9.30047420121084	2.02048726255708	0.15518933562184	0.928468002230377	-1.45262228662506	0.107075903433185
BSU26290	1.32047413001883	-0.682805459090718	2.01652204055867	0.155595171252403	0.92956428490706	2.49748174005585	0.105373455337374
BSU26650	0.624039215645579	3.90164853533131	2.01211435897315	0.156047706947677	0.930936034590715	1.54118410894397	0.103246052505118
BSU20120	0.72665123327756	1.80888461489942	1.9967959454692	0.15763211371994	0.938112383420417	1.65479354296914	0.0921673306848226
BSU18340	0.628856690582543	5.70091049417621	1.99614422554053	0.15769992652326	0.938112383420417	1.5463390624348	0.0921673306848226
BSU21470	-0.837524421610956	9.93535360460669	1.98298959638532	0.159075812987279	0.944398914082368	-1.78698115674268	0.0825317122035713
BSU26020	1.11776883819644	-0.637043969155198	1.98172297717943	0.159209012335725	0.944398914082368	2.17011100085883	0.0825317122035713
BSU04590	-0.481170800987098	7.34251606090459	1.97713488166045	0.159692566684879	0.945923629044051	-1.39587601241198	0.0802043853682448
BSU38130	0.887651046743875	1.4315802856466	1.97412699568589	0.160010485207421	0.94646428643936	1.85016129240127	0.0793800260940456
BSU19890	0.875691663006602	0.622743762031566	1.96057458344079	0.161451881137099	0.953639399757462	1.83488756518925	0.0684842526899813
BSU40910	-0.420149104804481	11.0151331621968	1.9530620699577	0.162257265312922	0.956352193103527	-1.33806583885173	0.0643860816261068
BSU05330	-0.676460182263569	3.05509961903418	1.95124404877163	0.162452855681082	0.956352193103527	-1.59821354022964	0.0643860816261068
BSU07080	-0.81006932995047	2.0557169611763	1.94989474179972	0.162598193750839	0.956352193103527	-1.75329569673961	0.0643860816261068
BSU29290	0.728436679368615	1.69217305086014	1.93997699100648	0.163671032405551	0.961308342230072	1.65684274503305	0.0569288413533
BSU19780	-1.40179267693988	-0.888472007978451	1.92630231575071	0.165163558493377	0.967888111601657	-2.64229707168857	0.0470878140891789
BSU11740	-1.96798406454125	-1.60253168618299	1.9239429272723	0.165422645317484	0.967888111601657	-3.9122106807648	0.0470878140891789
BSU02190	-0.73079135908005	5.61642953085204	1.9233610181094	0.165486616782467	0.967888111601657	-1.6595491517093	0.0470878140891789
BSU18330	0.549865506506412	5.27097950565783	1.91712161509458	0.166174319274792	0.970550989218924	1.46394921469594	0.0431240860072492
BSU10020	0.413300749052072	9.05390701886529	1.90877201544827	0.167099728981811	0.97381923560166	1.33172920104245	0.0382740968136536
BSU25010	0.631201192103267	1.60618002507348	1.9078679251014	0.167200285422986	0.97381923560166	1.54885403723073	0.0382740968136536
BSU07380	-0.491849140031928	6.52727273384703	1.90416093973418	0.167613316042427	0.9748651919125	-1.40624614365065	0.0367253636208976
BSU27210	0.555738009290269	4.5305180289875	1.89234161903891	0.168938046519147	0.980073245102878	1.46992037737045	0.029038522804422
BSU39050	0.928680403067181	3.33743868704373	1.89076931754225	0.169115175789812	0.980073245102878	1.90353408473188	0.029038522804422
BSU15890	-0.428677993882026	8.63536603868893	1.88522617480743	0.169741345843068	0.980073245102878	-1.34599961182023	0.029038522804422
BSU08570	1.02835952282224	3.07385721271655	1.88517169302915	0.169747513454438	0.980073245102878	2.03970360135424	0.029038522804422
BSU21620	-0.637990052444129	6.01842121218968	1.88437325587945	0.169837930060668	0.980073245102878	-1.55615962316603	0.029038522804422
BSU18020	1.04368825180007	-0.602863610280845	1.88367618282239	0.169916913183545	0.980073245102878	2.06149112722814	0.029038522804422
BSU05520	1.4678884582893	-1.00002927102898	1.87641216353159	0.170742489675614	0.983175722660394	2.76616738401451	0.0244788028849676
BSU19620	-0.48460883014869	6.65153634533401	1.87480592514176	0.170925664428028	0.983175722660394	-1.39920643573281	0.0244788028849676
BSU22810	0.474523467739535	7.26459965190329	1.865777324422	0.171959492360098	0.984162715007224	1.3894591959485	0.0230312338685058
BSU17120	0.50968210232027	5.17369906253994	1.86513626077333	0.172033170699587	0.984162715007224	1.42373644087595	0.0230312338685058
BSU27030	0.579994592228469	3.63271844665818	1.86449679827108	0.17210670116836	0.984162715007224	1.49484364538004	0.0230312338685058
BSU05340	-0.54474102899909	5.13606592696275	1.86323911076934	0.172251425474928	0.984162715007224	-1.45875846627028	0.0230312338685058
BSU32470	0.895859949352323	0.823185900095144	1.86302906573777	0.17227560935591	0.984162715007224	1.86071867604881	0.0230312338685058
BSU28430	0.437469562212718	8.89738137258044	1.86076264107362	0.172536806354384	0.984308337890581	1.35422697533564	0.0228177794600863
BSU39000	-1.02567446946654	-0.0396320668531032	1.85524400454544	0.173174715347035	0.986599742550093	-2.03591096358424	0.0194631840213599
BSU18600	0.748347845505495	1.11371811847337	1.8500606267664	0.173776343272957	0.98867848706794	1.67986796689072	0.016426654311935
BSU03960	-0.487513525557367	7.29496113696388	1.84531794475731	0.174328928503689	0.990472932559733	-1.40202640988051	0.0138105449067887
BSU06960	-0.694717676138617	1.53765556862518	1.83920045308828	0.175044687946276	0.993188338129955	-1.61856766137677	0.00986077318418381
BSU36290	-0.559412578745731	6.73119847487337	1.83513188204844	0.175522593864011	0.994548645829187	-1.47366906218949	0.00788615632695042
BSU28750	-0.796488413073189	0.782189761149655	1.82990069353824	0.176139275517492	0.996300450290992	-1.73686835882053	0.00534721928058364
BSU34490	0.721491389795127	2.91009945063567	1.82543948441433	0.176667161946947	0.996300450290992	1.64888569372745	0.00534721928058364
BSU15110	0.469850307334079	6.90069671422512	1.82205450830966	0.177068917515677	0.996300450290992	1.38496575792504	0.00534721928058364
BSU24380	0.979526187214964	-0.268721066995408	1.82186556623862	0.177091373687316	0.996300450290992	1.97181771432435	0.00534721928058364
BSU24980	-1.24861664698426	3.4813694441573	1.81670934657109	0.177705472028389	0.996300450290992	-2.37613473955002	0.00534721928058364
BSU00110	0.401839282230724	9.80352190814248	1.81554079345835	0.177844986454215	0.996300450290992	1.32119121534657	0.00534721928058364
BSU19999	0.848419685645501	0.000366166143750555	1.81501721554251	0.177907537830526	0.996300450290992	1.80052756393935	0.00534721928058364
BSU14480	-0.707320037601215	7.43871005687307	1.81262827336752	0.1781932651422	0.996300450290992	-1.6327682542735	0.00534721928058364
BSU38460	0.532508810549217	4.15914236415575	1.81250445163373	0.178208089169434	0.996300450290992	1.44644233674723	0.00534721928058364
BSU17850	0.435476844910425	8.07256657719015	1.81242553854548	0.178217537444294	0.996300450290992	1.3523577454593	0.00534721928058364
BSU04270	-0.574846408958141	3.65019879774731	1.80840662007852	0.178699489044321	0.997392265729164	-1.4895188787176	0.00376707920882246
BSU35660	-0.480694082146248	6.5285805559541	1.80495424622701	0.179114702774006	0.997392265729164	-1.3954148404768	0.00376707920882246
BSU38250	-0.560318076588557	4.63955841975361	1.80483256098631	0.179129358069174	0.997392265729164	-1.47459429099499	0.00376707920882246
BSU32690	0.390338310626606	10.9495431946926	1.79464215397206	0.18036158431804	0.998253642995413	1.31070072590781	0.0025216630935763
BSU19340	0.430347729555695	7.94923812807614	1.79463493305826	0.180362460941164	0.998253642995413	1.34755833669493	0.0025216630935763
BSU10580	-1.36143468778411	-0.657334344182557	1.79455786305443	0.180371817591376	0.998253642995413	-2.56940567000066	0.0025216630935763
BSU22090	-0.628520194482151	2.97239909434051	1.79385263541715	0.180457461526778	0.998253642995413	-1.545978434324	0.0025216630935763
BSU23650	0.549357704144937	5.33352331755671	1.79367298137857	0.180479286508989	0.998253642995413	1.46343402192719	0.0025216630935763
BSU21040	0.684489096579788	3.13554929729135	1.79062294560004	0.180850281640823	0.998982508111213	1.60713274474765	0.00146867781275183
BSU25590	0.734017338123682	0.933367608624731	1.78816424500566	0.181149991461684	0.99931620124702	1.66326418552503	0.00098685051193034
BSU02320	-0.590895266307786	3.81738468913356	1.77792362576136	0.182404500069776	1	-1.50618112014585	0
BSU19570	0.579782165985652	2.82989657014387	1.77694426160508	0.182525001630737	1	1.49462355684204	0
BSU29580	-0.45484761242946	7.20903394456907	1.76947984623204	0.183446465261526	1	-1.37063802093066	0
BSU40260	-0.623900653702112	1.41645620296871	1.76723391964341	0.183724774047095	1	-1.54103609484217	0
BSU38530	-0.377856771662467	10.9788290321232	1.76563180838184	0.18392360234017	1	-1.29941005280674	0
BSU13890	-0.397760347342357	11.6440643603008	1.76557342459046	0.183930852709692	1	-1.31746108408258	0
BSU29590	-0.473812691023494	6.43286735934777	1.76065397863561	0.184542965089248	1	-1.38877481569096	0
BSU19830	1.06789484215422	-0.842410074445097	1.75938741150142	0.184700942785967	1	2.09637214118386	0
BSU08860	0.993253864544722	1.29170101224768	1.7587811464959	0.184776617179721	1	1.99066970199891	0
BSU15360	0.907854615525587	6.41258317377384	1.75791138062499	0.184885244782981	1	1.87625330810252	0
BSU02180	-0.585807040392394	2.88993137627421	1.75582319825617	0.185146346777083	1	-1.50087834249949	0
BSU18200	-0.660398462080055	1.53726715880051	1.75408192935673	0.185364398816785	1	-1.58051909154913	0
BSU26140	-0.665213187350241	0.975065604933933	1.75272030824423	0.185535116895216	1	-1.58580259029058	0
BSU23700	0.931011771777742	-0.135391956303855	1.75265710445949	0.18554304572766	1	1.90661264766089	0
BSU02110	0.838619461763526	2.92779063772308	1.75213476623891	0.18560858744458	1	1.78833803320386	0
BSU04320	-0.471385296308506	7.85710840357636	1.75194147121413	0.185632848446003	1	-1.38644010868074	0
BSU12300	-0.76573592218516	0.614705297107352	1.74871047295113	0.186038926027298	1	-1.70023707210051	0
BSU26220	-1.15184943285039	-0.884296408986046	1.74837471563064	0.186081183765639	1	-2.22198554725327	0
BSU40580	-0.520695297448562	8.44903955999975	1.74645896787507	0.18632250939007	1	-1.43464649993711	0
BSU01480	-0.390102770899001	9.37031127228077	1.74520334367418	0.186480876950764	1	-1.31048675352763	0
BSU11960	-1.91407003144059	-1.94313433444936	1.74282516689498	0.186781257205551	1	-3.76870803216472	0
BSU21720	0.65234496611438	4.10740643681066	1.74220654845972	0.18685948517348	1	1.57172080616795	0
BSU20750	0.803531804040521	0.546621800645983	1.73702658980447	0.187516018890097	1	1.7453686681064	0
BSU13970	0.528672514977238	3.71518268122708	1.73493779474936	0.187781521981579	1	1.44260118597431	0
BSU26590	0.568266111638755	2.70815778260929	1.72697517410898	0.188797657183265	1	1.4827404827824	0
BSU08760	-0.555935959129521	9.16457390500453	1.72591823558321	0.188933017101525	1	-1.47012207659091	0
BSU32750	-0.420333549364115	8.18531916885238	1.72249028338431	0.189372806176831	1	-1.33823691779382	0
BSU29500	-0.83854008250765	0.0682745660502207	1.72237187036046	0.189388019267556	1	-1.78823963885645	0
BSU05800	-0.671450082890456	3.16576129553866	1.71756146574792	0.190007240691661	1	-1.59267299212492	0
BSU26550	0.57016907830504	3.69893676134479	1.71595466361716	0.190214602454724	1	1.48469756127207	0
BSU21420	1.55183786157094	-1.94742079279562	1.71442244500866	0.190412584786473	1	2.93190399150108	0
BSU01620	-0.876663654809507	1.35676084943034	1.70997780334125	0.190988250427864	1	-1.83612420672283	0
BSU13140	0.542262538876477	4.40421340399002	1.70894185047397	0.191122717560344	1	1.4562545312944	0
BSU10740	1.4225052643776	-1.52829919013219	1.7006701999422	0.192200352900061	1	2.68050581414364	0
BSU19630	-0.474264979699867	7.55284573297743	1.69752382938918	0.192612124852335	1	-1.38921026848965	0
BSU38240	-0.848546216868369	0.856599523820676	1.69234509052093	0.193292122912022	1	-1.80068548570305	0
BSU19689	1.59965810718601	-1.60326840109777	1.68961848795534	0.193651268485641	1	3.03071482292926	0
BSU13540	0.469193949760367	5.50323032585761	1.68886670920265	0.193750429221135	1	1.3843358077368	0
BSU32050	0.444517944210818	7.41178037986022	1.68320887269758	0.194498613919519	1	1.36085932895979	0
BSU16270	0.508392253202528	4.61375623452811	1.68296061991183	0.194531519836401	1	1.42246411064617	0
BSU22000	0.680881444527869	1.3808601353795	1.68128616293434	0.194753639354259	1	1.60311891485858	0
BSU32000	-0.902958190780496	0.454802031772726	1.68067972334843	0.194834157757203	1	-1.86989620523296	0
BSU38500	-0.382048084445774	11.078532212492	1.67813544292721	0.195172392611863	1	-1.30319058345776	0
BSU36090	-0.645831609943555	4.82226317997279	1.66958203597273	0.196314526645492	1	-1.56464092934486	0
BSU16110	0.465216561706204	5.25298211721195	1.6620702499817	0.197324034546714	1	1.38052456719401	0
BSU20460	0.623693257579161	3.10860338419728	1.6604421351425	0.197543638237459	1	1.54081457752155	0
BSU33380	-0.514551147070616	5.76147620439491	1.65971887907054	0.197641284513485	1	-1.42854961860527	0
BSU05090	0.510671500078496	3.88429698628168	1.65847564931108	0.197809264355808	1	1.42471317174104	0
BSU38510	-0.424867641047653	10.4370890340116	1.65783974157597	0.19789525018735	1	-1.34244933514359	0
BSU38430	0.659734812366678	4.62186451346809	1.65431337667025	0.198372872757964	1	1.57979220901596	0
BSU03300	0.684020106880684	3.73051516098986	1.65264777070665	0.198598938149711	1	1.6066103847314	0
BSU08150	0.511366314044376	6.79270701415633	1.64660493739322	0.199421647860874	1	1.42539949074395	0
BSU19740	-1.63032417930479	-1.54121627392958	1.6442705871381	0.199740532182701	1	-3.09582555322929	0
BSU35150	0.524148289893436	3.32089089834531	1.64323186665879	0.199882619294857	1	1.43808434122519	0
BSU14870	-0.521588199055414	6.82550559702622	1.63757288245628	0.200658803831015	1	-1.43553469503258	0
BSU14860	0.345155128869587	11.2076509811175	1.63561408281703	0.200928297130235	1	1.27028756558256	0
BSU24810	0.495390011049198	5.71117584580559	1.63287841774815	0.201305384764837	1	1.40970179545366	0
BSU40450	1.21923834671661	-1.25906333729666	1.62609146636185	0.202244507098336	1	2.32823768367752	0
BSU29530	-0.519036170353905	8.63642886681369	1.62439339425146	0.202480278026505	1	-1.43299757714785	0
BSU18290	-1.49918336584692	-1.34913417069517	1.61988518805854	0.2031077972055	1	-2.82682655323123	0
BSU40900	-0.348554090875535	12.054979121598	1.6147690051265	0.203822720557426	1	-1.27328386709295	0
BSU04290	-0.553484940486209	3.488384285959	1.61390979619945	0.203943074989443	1	-1.46762658211846	0
BSU06210	-0.569228153821114	6.39892387017637	1.613833657697	0.203953744195356	1	-1.48372955847953	0
BSU28510	-0.579871204162972	2.24874249250472	1.61353755417726	0.203995243115632	1	-1.49471580271533	0
BSU37170	-0.537830700367514	3.37775246182975	1.61193768281032	0.204219637398923	1	-1.45178790323137	0
BSU05610	0.45843578484384	5.20578808674946	1.60895330776559	0.204638997193692	1	1.37405122083345	0
BSU14200	0.477348175878486	4.57105045780783	1.60720247050632	0.204885494782874	1	1.39218233657897	0
BSU00470	-0.380469600157693	9.23938360583182	1.60451918211049	0.205263950725972	1	-1.30176551379857	0
BSU15480	-0.575553262082726	9.46076101553185	1.60179120557746	0.205649555409781	1	-1.49024885214555	0
BSU37990	0.806308177748675	4.39245714144443	1.59770888941047	0.20622819692037	1	1.74873075173949	0
BSU23110	-0.400229389486056	7.99334268535496	1.59766860197772	0.206233916970941	1	-1.31971773010231	0
BSU39010	-0.469949213087892	5.56202595207517	1.59760375183986	0.206243124852801	1	-1.38506070923073	0
BSU25540	0.581101547668611	1.9434068290215	1.59719406468945	0.206301306358183	1	1.49599105369727	0
BSU30540	-0.36081197044863	10.3782900504251	1.59269475051258	0.206941551287535	1	-1.28414843225192	0
BSU08280	0.634384436286707	2.3556252254174	1.59001277556221	0.207324308557501	1	1.55227528968091	0
BSU04840	0.587797077415217	2.519483060132	1.58771956265654	0.207652247476853	1	1.5029500654294	0
BSU34080	0.641610918017832	0.881418783795057	1.58748836197786	0.207685344144135	1	1.56007016660133	0
BSU21460	-0.925856829330934	7.61177608392518	1.58250976669797	0.208399551958376	1	-1.89981222217267	0
BSU19470	0.475790319072578	6.19796985564937	1.58132289305632	0.208570244306134	1	1.39067983597029	0
BSU20740	0.649279109525825	2.73073386106205	1.57997632788635	0.208764103304729	1	1.56838430467353	0
BSU30010	-0.441243227881325	6.6045083266973	1.57957598619511	0.208821779828432	1	-1.3577738713751	0
BSU03240	-0.46572225248351	5.50811280727625	1.57668394296551	0.209238992054805	1	-1.38100855091031	0
BSU20530	0.863439962605332	1.66834558621697	1.57584198573596	0.209360639955291	1	1.81937125235502	0
BSU26960	1.5231324789847	-1.81410272792886	1.56384848835722	0.211102616088863	1	2.87414426626571	0
BSU40560	-1.11620923754857	0.0318501766554349	1.56301731917345	0.211223973064413	1	-2.16776630727855	0
BSU39940	-0.460096033351329	6.32296789018399	1.5619701836896	0.211376980525251	1	-1.37563338446777	0
BSU34550	-0.549398984867449	2.44865912940809	1.56126117221222	0.211480655926105	1	-1.46347589666604	0
BSU36760	-0.346952719491796	10.8384020015353	1.5546466110153	0.212450784088262	1	-1.27187132384716	0
BSU02520	-0.460253199963357	5.82298027812469	1.53963667582271	0.214671893334188	1	-1.37578325357336	0
BSU21070	0.7598003238717	0.883367509373372	1.53940632405611	0.21470619426367	1	1.69325625346712	0
BSU15900	-0.381184630354651	8.70255679064292	1.53561730106816	0.215271341826723	1	-1.3024108562486	0
BSU27900	0.434708597643238	7.06355444514598	1.53223638541805	0.215777113242471	1	1.35163779527001	0
BSU40310	-0.583759412213527	2.47405640196718	1.53199555894638	0.21581319383935	1	-1.49874964530819	0
BSU32740	-0.418282522492697	7.60680507083147	1.52716426113051	0.216538537987655	1	-1.33633574695537	0
BSU31050	0.49491275990619	4.31754270944698	1.52201738114551	0.217314458437774	1	1.40923553577542	0
BSU18910	0.729916962725968	6.76261818078002	1.52153571431156	0.217387241745828	1	1.65854362799914	0
BSU24320	-0.529422028752593	9.08896300869907	1.52032054044093	0.217570992368777	1	-1.44335084570586	0
BSU21450	-0.83923709037799	9.48583696500779	1.51496376662271	0.218383219230575	1	-1.78910379809014	0
BSU37310	-0.511658850332828	4.12492866531419	1.51110947465867	0.218969868416099	1	-1.42568854930685	0
BSU15990	-0.408966429091981	10.4059125149106	1.50789324517973	0.21946084011029	1	-1.32773426220401	0
BSU08170	0.464863772206744	4.9216291328801	1.50779192794362	0.219476327974772	1	1.38018702182676	0
BSU11040	0.693285396829271	1.79430595848182	1.50601306129543	0.2197484672449	1	1.61696157655971	0
BSU32710	0.389488649429246	10.8913347861293	1.50480499113995	0.219933513189235	1	1.30992902874115	0
BSU21480	-0.408200062496322	10.017682627598	1.50452994615188	0.21997566916513	1	-1.32702915062691	0
BSU37200	-0.969313566417543	0.592251322724252	1.50183875207347	0.220388656513486	1	-1.95790880148461	0
BSU06870	-0.60703750367548	2.63638483036749	1.4983707557988	0.220922218014269	1	-1.52312833377315	0
BSU11770	-1.16151553375221	-0.794900957335043	1.4903296799449	0.222165315188739	1	-2.23692290287513	0
BSU27180	0.583777756572096	4.90281134113059	1.4762838053698	0.224356861803158	1	1.4987687025413	0
BSU05110	-0.606410765089874	4.30966888660864	1.47418206719219	0.224687015140563	1	-1.52246679689238	0
BSU32940	-0.602685083196818	4.82454655243988	1.46516268683274	0.226110466332307	1	-1.5185401810738	0
BSU09640	-0.455376084011451	5.49859796030618	1.46508325609208	0.226123050202461	1	-1.37114018937618	0
BSU01910	0.594594807520793	2.75389319665643	1.46350833327221	0.22637273217375	1	1.5100484167847	0
BSU20340	0.528008675678171	5.24653557564154	1.46070114169827	0.22681859472835	1	1.44193754255709	0
BSU12820	0.518035328439688	4.04801038222539	1.46051003198065	0.226848986770663	1	1.43200380740661	0
BSU15120	0.39104821273408	8.44146694836043	1.46034755913414	0.226874828559796	1	1.31134583672138	0
BSU22100	-0.568515516928048	1.45240807675327	1.45950017370617	0.227009665076832	1	-1.48299683306795	0
BSU04810	0.726278201427391	5.97174746341091	1.45891265373612	0.227103208162803	1	1.65436572497492	0
BSU37530	0.714250128789407	7.23474179854307	1.45857672444531	0.227156714585043	1	1.64063024375285	0
BSU20630	0.603143081521012	2.85687880433599	1.45570515127742	0.227614714270197	1	1.51902233374304	0
BSU03950	-0.444906889226393	8.01624031137714	1.45065230167825	0.228423314031864	1	-1.36122626084272	0
BSU24910	0.521660791675266	2.99441919762196	1.45047408605337	0.228451896631225	1	1.43560692917996	0
BSU25360	-0.590355559196375	1.57133308730859	1.4407899417089	0.230011553485989	1	-1.50561776849727	0
BSU04839	0.58832570469808	2.80405340749172	1.43853161220066	0.230377105357454	1	1.50350087205426	0
BSU35710	-0.393286968636731	7.75690103171237	1.43782696167111	0.230491309189884	1	-1.31338234629786	0
BSU07030	0.90443694771481	-0.164239140877004	1.43655980249045	0.230696851430364	1	1.87181382434552	0
BSU07560	-0.49470520858816	5.1262732446356	1.43587347629414	0.230808270670455	1	-1.40903281264521	0
BSU07660	0.709560080799639	1.56109385596065	1.43567719220266	0.230840147657952	1	1.63530538944738	0
BSU36430	2.39770089635024	-2.59340618908276	1.4229330679625	0.232921237179841	1	5.26962717954382	0
BSU25390	-0.413015417109338	9.03209108703964	1.42274850476079	0.232951541955816	1	-1.33146584163821	0
BSU23710	0.613509601505438	1.34626431643208	1.42185834800995	0.233097770170142	1	1.5299766143209	0
BSU14060	-0.5263902486951	2.20892286358622	1.41897117509968	0.233572816833341	1	-1.44032087230822	0
BSU06280	-0.548000166704148	5.80972307980161	1.41639567356138	0.233997569702966	1	-1.46205761734153	0
BSU35860	0.668036495156348	1.29999929526978	1.41618368164996	0.234032573077624	1	1.58890899354359	0
BSU01640	-0.574665590190957	2.30538460223925	1.41365514490616	0.234450564864662	1	-1.4893322030293	0
BSU26680	0.484443463094584	3.30512616205493	1.41289601123224	0.234576233243585	1	1.39904606269531	0
BSU31360	-0.460662436790643	6.98915994587	1.4105620970434	0.234963104355109	1	-1.37617356546811	0
BSU20290	0.875007203199955	0.0196778496414253	1.40995297446234	0.235064199901696	1	1.83401724341035	0
BSU36520	-0.51982505891131	3.7055404537094	1.4099050119268	0.235072162437323	1	-1.43378137725573	0
BSU00640	-0.448306151807888	5.54099282636015	1.40736508319565	0.235494297330978	1	-1.3644373490387	0
BSU16260	0.508368813828994	3.17730895748461	1.40557226153103	0.235792815927714	1	1.42244100015099	0
BSU08610	-0.380580452244635	7.83615611154931	1.40433227981804	0.235999550485315	1	-1.30186554115284	0
BSU11250	0.719618934467439	3.04259763114396	1.40068056504623	0.236609655118539	1	1.64674701438731	0
BSU32480	0.704449089379719	2.55169931476311	1.39695830440324	0.237233514176264	1	1.6295222931075	0
BSU30740	0.55107739949232	11.1335184046742	1.39497347427505	0.2375669912145	1	1.4651794782681	0
BSU15940	-0.369972346751307	9.2962763223964	1.39344161192309	0.237824752575095	1	-1.29232805935132	0
BSU01120	-0.324367221004433	14.3255304398594	1.39143016791968	0.238163726950722	1	-1.25211512923138	0
BSU26000	1.51249335851996	-1.82207883635992	1.38685812786351	0.238936403967449	1	2.85302691773232	0
BSU24500	0.448195106076123	5.40406407492931	1.38477227935236	0.239289924220692	1	1.36433233092427	0
BSU17640	0.678062930796309	0.663593665304202	1.37965860471034	0.240159307921276	1	1.59999004719566	0
BSU16740	-0.695032139735473	0.620325320481159	1.37944586392965	0.240195559404418	1	-1.61892049830301	0
BSU23200	-0.447034320969584	6.05084509313342	1.37937257059484	0.240208050285702	1	-1.36323503755392	0
BSU28760	-0.641634690030436	0.82206653029172	1.37558447961285	0.240854705299606	1	-1.56009587287477	0
BSU12160	0.777705120219798	2.95687007976117	1.3726090520927	0.241364117829651	1	1.71440162218346	0
BSU26820	-0.430864039429365	6.31878567089411	1.36929498915093	0.241933051246172	1	-1.34804068547146	0
BSU01730	-0.368324997865252	9.17651288496137	1.36810898706119	0.242137051748338	1	-1.29085324996007	0
BSU05620	-0.476329595530862	7.71976686672592	1.36778794485102	0.242192309231597	1	-1.39119976641968	0
BSU37730	0.452465638022	4.96402501428013	1.36615711450299	0.242473243483688	1	1.368376884052	0
BSU35120	-0.361450816303988	8.81076353176837	1.36577197766991	0.242539646831805	1	-1.2847171973364	0
BSU30260	0.480509956035765	3.4003218679296	1.36457024347664	0.242746986226425	1	1.39523675993668	0
BSU04000	-0.434239759745142	5.32303598339194	1.3644497187616	0.2427677926887	1	-1.35119861994302	0
BSU37220	-0.472643415663731	4.33268370483746	1.35937156724182	0.243646424154065	1	-1.38764969759535	0
BSU13130	0.403026963804952	7.3124213811057	1.358648509552	0.243771844043091	1	1.32227931816053	0
BSU29540	0.42342621460411	5.74781553634311	1.35621161875232	0.244195121675457	1	1.34110873607891	0
BSU02890	-0.355516417830628	8.62966984090653	1.35424674272352	0.244537065403546	1	-1.27944348067212	0
BSU28460	-0.395235112194999	7.46596777968803	1.34862502107291	0.245518636355865	1	-1.31515707041109	0
BSU31470	0.544219164322914	2.91923381272235	1.34786536913601	0.245651642762731	1	1.45823088641307	0
BSU03050	-0.681949801953626	5.2047031215959	1.34382465382028	0.246360607394523	1	-1.60430651047546	0
BSU16420	0.454394143744115	4.21188120040624	1.34220772931729	0.246645005679094	1	1.37020726894744	0
BSU16790	0.480161441474295	3.17949019319488	1.3402864117185	0.24698346525199	1	1.39489975066926	0
BSU16290	0.456766506836865	3.9138541794775	1.33527247968831	0.247869399737935	1	1.3724622869448	0
BSU18660	1.11374191101992	-1.23102486693679	1.3276926325537	0.249216115983732	1	2.16406211745261	0
BSU41050	-0.561044417762048	7.2974578661852	1.32768041290751	0.249218294282564	1	-1.47533687912409	0
BSU34200	0.45703766563992	6.56246076009011	1.32752189917034	0.249246553376457	1	1.37272026953742	0
BSU04240	-0.593616555934519	4.41690988046099	1.32658285654997	0.249414042107407	1	-1.50902484180613	0
BSU08140	0.471660618544099	6.83849098346192	1.32398904231589	0.249877395214036	1	1.38670472053912	0
BSU37500	-0.362845686816529	8.58806454525535	1.32136569725134	0.25034709775986	1	-1.28595992755236	0
BSU40350	0.411518038061989	6.1976437503119	1.32115556572207	0.250384768047791	1	1.33008462473821	0
BSU17460	-0.314019867881708	11.6520243281798	1.32036462816563	0.250526621821874	1	-1.24316678889114	0
BSU04280	-0.605567063987738	2.24538249712474	1.31992965814915	0.25060467523714	1	-1.52157670483849	0
BSU28440	0.347543354047413	9.99289234322976	1.31254007812723	0.251935274892694	1	1.27239213034162	0
BSU08850	1.05656807058606	0.391163046428725	1.31102355494591	0.252209418774514	1	2.07997771392438	0
BSU15930	-0.417753124274946	8.02969656303475	1.31067657059101	0.252272195112458	1	-1.33584546733411	0
BSU33550	-0.639855774977402	2.01919886931193	1.3099412720329	0.252405288651866	1	-1.5581733822384	0
BSU16300	0.620811060423735	3.22291769534395	1.30942680028697	0.252498462505462	1	1.53773943121405	0
BSU01690	0.525564447605532	3.89112070373252	1.30893367789162	0.252587809551717	1	1.43949666610779	0
BSU24770	0.66205796458665	3.6119254784782	1.30763734389943	0.252822873026979	1	1.58233817626088	0
BSU34810	-0.372968718202685	7.83244659658949	1.30544771428882	0.253220528473729	1	-1.29501491888447	0
BSU13720	0.403849940891041	7.00174804719297	1.30419323198923	0.25344869981086	1	1.3230338199705	0
BSU23150	-0.405485421092924	6.61229087447128	1.30390758415604	0.253500690175519	1	-1.32453449924879	0
BSU02460	0.559950405769868	1.88502929126216	1.30261418239804	0.253736264720031	1	1.47421853853497	0
BSU36080	0.411648622627285	4.87547902784256	1.30220761748544	0.253810370318651	1	1.33020502189665	0
BSU13640	0.425242545775306	5.8508821462034	1.30016068497638	0.254183874733978	1	1.34279823493695	0
BSU08640	-1.39456003436265	-1.64469130775907	1.29780752953485	0.254614092218269	1	-2.62908363032571	0
BSU21780	0.413819749195585	6.35787055609029	1.29753697276433	0.25466361442806	1	1.33220836813134	0
BSU18610	-0.555470616759567	1.65301215431043	1.2942451181025	0.255267100874776	1	-1.46964796407676	0
BSU13170	0.823660023429476	0.519484985465116	1.29385729828357	0.255338314761141	1	1.76989039861148	0
BSU21610	-0.560932833984284	8.13349665727044	1.29287792690457	0.255518262044022	1	-1.4752227751093	0
BSU38760	-0.887264351440313	3.37064337569586	1.2921330462195	0.255655229248492	1	-1.84966544761937	0
BSU01160	-0.322289152576802	12.2012755741145	1.28796109961513	0.256424034265074	1	-1.25031287179829	0
BSU17780	-0.42834243043148	4.91487653281924	1.28773685826782	0.256465438087701	1	-1.34568657563615	0
BSU35130	-0.453465065541492	6.5852836305847	1.28602637331653	0.256781532843451	1	-1.36932515606102	0
BSU18240	-0.833988376466444	-0.172525353846858	1.28596530449734	0.256792827144473	1	-1.78260662959621	0
BSU27960	-0.370346698400761	11.6633379066888	1.28580088516264	0.256823238532553	1	-1.29266343716773	0
BSU30020	0.469536891164849	4.1459276967148	1.27843510852601	0.25819020324397	1	1.38466491574845	0
BSU19670	-0.543556961825341	1.98624335461945	1.27791869338361	0.258286377972583	1	-1.45756170649327	0
BSU29440	0.483065454557519	4.80733470351489	1.27560864651434	0.258717132645278	1	1.3977103840323	0
BSU01050	-0.366763684922448	12.1357235569942	1.27370203133705	0.259073328539835	1	-1.28945701883993	0
BSU13340	-0.461309012055389	5.105607306794	1.27366229999601	0.259080757639554	1	-1.3767904659104	0
BSU27360	-0.393479149499752	7.21141471925547	1.2698630345428	0.25979237609566	1	-1.31355731311892	0
BSU31875	-0.317589709121856	10.6912739360504	1.26970913804057	0.259821252491622	1	-1.24624672131841	0
BSU22290	-2.28306569229453	-2.66155519616982	1.26758058350737	0.260221051925235	1	-4.86711105061195	0
BSU26089	-2.28306569229453	-2.74062654371234	1.26758058350737	0.260221051925235	1	-4.86711105061195	0
BSU01150	-0.312989676573638	10.9886103176184	1.26488674181189	0.260728119930907	1	-1.24227939243129	0
BSU10730	0.550576548152983	1.84558875046618	1.26168306959207	0.261332748777085	1	1.46467090943186	0
BSU13960	0.41544096948294	7.85435538033048	1.26143269289983	0.261380075513911	1	1.33370627112546	0
BSU03460	0.735848986660532	4.61117633697246	1.26065652692908	0.261526855584873	1	1.6653772101596	0
BSU31220	-0.471193767906845	4.23743888022222	1.25982914305046	0.261683433952518	1	-1.38625606075315	0
BSU27469	-0.50605275224824	1.69544122998081	1.25601746913574	0.26240627772482	1	-1.42015928582079	0
BSU03450	0.588871985634219	3.18694818307149	1.25438528252506	0.262716561960966	1	1.50407028510451	0
BSU40170	0.735380747611987	4.90447762319464	1.25363955870168	0.262858478116723	1	1.66483678540771	0
BSU28870	-0.308309423614167	11.1850272377427	1.25153619052026	0.263259275939112	1	-1.2382558386498	0
BSU24960	-0.727262610586228	3.52348203060109	1.2503095691255	0.263493359498178	1	-1.65549495081439	0
BSU16400	0.445467661854087	4.0559096592333	1.24974110336744	0.263601930894059	1	1.36175546956585	0
BSU40259	-0.724513431141283	0.492246715425456	1.24365105130786	0.264768565679931	1	-1.65234326670056	0
BSU18860	0.590997465767784	1.48172915868509	1.24006945238599	0.265457669075755	1	1.50628782069245	0
BSU03400	0.878825599881295	0.204527270819079	1.23625912297362	0.266193231937165	1	1.83887778621657	0
BSU24970	-0.936269176905363	3.37890678676531	1.23397884347128	0.266634640932485	1	-1.91357331588169	0
BSU02960	0.818309656493241	1.96894370126591	1.2314199407886	0.267131071035446	1	1.76333875386566	0
BSU12910	0.394501131897385	5.44505664154837	1.22288620881274	0.268794975215384	1	1.31448814604307	0
BSU28380	0.50469861365425	2.1766388981519	1.21343683084224	0.270652532942504	1	1.41882692506375	0
BSU37490	-0.454531580360809	7.63969018445385	1.21267478995385	0.270803032852167	1	-1.37033780632092	0
BSU03930	0.62102667617095	0.493361428613585	1.21260470116691	0.270816880350934	1	1.53796926884763	0
BSU25950	-0.766762152261413	-0.0751652656804727	1.20889114769313	0.271551838488823	1	-1.70144692941135	0
BSU34070	0.401765661976095	5.64295128484769	1.20719587328716	0.271888183917024	1	1.32112379711248	0
BSU13950	0.446224715571639	3.21495767699978	1.20689051648202	0.271948822656581	1	1.36247023779247	0
BSU17670	0.754283257440684	0.762006785351833	1.2065827849391	0.272009950109005	1	1.68679337147656	0
BSU22030	0.405163062825238	6.93264964402517	1.20172860710807	0.272976458977256	1	1.32423857603831	0
BSU06900	-0.962450159727267	-0.770049522805624	1.19859177332573	0.273603319183488	1	-1.94861646308033	0
BSU17860	0.437558455961605	4.34045397440735	1.19550523536121	0.274221891158726	1	1.35431042056704	0
BSU35110	-0.414750106002076	6.21442531972048	1.18887326354449	0.27555695023521	1	-1.33306775200088	0
BSU24760	0.639224347987738	2.87397413512314	1.18842414371284	0.275647655763215	1	1.55749156284833	0
BSU30120	-0.939912321164391	-0.350980064386542	1.18682531383407	0.275970864675801	1	-1.91841164491046	0
BSU20150	0.563499545641533	1.30453069279932	1.18263904693599	0.276819392221132	1	1.47784969324345	0
BSU37520	0.39291292027845	7.45089105109884	1.17779689014799	0.277804961689124	1	1.31304186905473	0
BSU20730	0.678798682348468	2.23754338236297	1.17569852922093	0.278233432413991	1	1.60080622480336	0
BSU17290	0.429751484259049	3.57469999647779	1.16980626849362	0.279441050688289	1	1.34700152511115	0
BSU07280	-0.743127191286752	0.447136916168816	1.16914852500478	0.279576264771165	1	-1.67380004489334	0
BSU36420	-1.36697048498358	-1.54759800247657	1.16860145099442	0.279688791098488	1	-2.5792837331395	0
BSU23220	-0.424730401152025	6.78383594441709	1.16703171665291	0.280011983254609	1	-1.34232163743987	0
BSU19230	-0.443824245487292	6.30904903613666	1.16568254400589	0.280290140660178	1	-1.36020513702843	0
BSU07250	-0.613690850180841	1.98952147113116	1.16287051900998	0.280871014623982	1	-1.53016884043029	0
BSU34500	0.660800687003903	2.95541514660422	1.15819173688992	0.281840874178076	1	1.58095980339865	0
BSU06550	-0.530174768971358	4.4528506191864	1.15772097443372	0.281938692175557	1	-1.44410412459541	0
BSU35590	-0.704334272553831	4.09162049907675	1.15423912573082	0.282663507198855	1	-1.62939261280275	0
BSU21270	0.943186012059548	-0.890594925682014	1.15197900184734	0.283135258146415	1	1.92276975068102	0
BSU34020	0.392461412382324	6.39870099623686	1.15098220672225	0.283343633737085	1	1.31263100189619	0
BSU37630	0.531149626992825	3.74746322384245	1.15022688296999	0.283501660111329	1	1.44508026452458	0
BSU04880	0.723302810137085	2.03625039005701	1.14825563518519	0.283914604148136	1	1.65095730338006	0
BSU13440	0.688069193771981	5.45075044518645	1.14633340897319	0.284318012926901	1	1.61112585220543	0
BSU02900	-0.329166124363443	8.77928136384029	1.1437883318748	0.284853254773842	1	-1.25628703255105	0
BSU10310	-0.728935918211446	4.93284959581936	1.1395818651184	0.285740698852344	1	-1.65741618804463	0
BSU08870	0.478085336958883	3.6270728371354	1.13441633235006	0.286835283928109	1	1.3928938693985	0
BSU37060	-0.38184572668856	6.51338788436135	1.1341504059931	0.286891778167401	1	-1.30300780593197	0
BSU06110	-0.638030792649675	7.94983234059129	1.13277659005291	0.287183861261017	1	-1.55620356811369	0
BSU30000	-0.3892609371256	6.61496230654983	1.13263280900841	0.287214451977504	1	-1.30972228829427	0
BSU34120	-0.524962662716563	1.06938256789872	1.13013438130969	0.28774667692944	1	-1.43889634055675	0
BSU09720	-0.378458124537325	6.32297816142701	1.12986952220679	0.287803171741506	1	-1.29995179366404	0
BSU39810	0.842561371966492	3.48762432682704	1.12814898092542	0.288170509217269	1	1.79323103361753	0
BSU19280	-0.830119271537973	-0.50424152232375	1.12735315361768	0.288340620947431	1	-1.77783233451081	0
BSU06820	0.544837690465596	1.05766776712117	1.12511774300344	0.288819134204386	1	1.45885620727061	0
BSU11510	0.571409355114701	1.24618549006777	1.12277162247293	0.289322433773706	1	1.48597449622044	0
BSU40940	-0.491705736784696	2.23704548499273	1.11688306878308	0.290590601114471	1	-1.40610637035446	0
BSU20570	0.893730360604628	-0.788545930909446	1.11066878843693	0.291936614983605	1	1.85797406109321	0
BSU06560	-0.416156796783131	6.00892685000995	1.10969779142398	0.292147651398579	1	-1.33436818526584	0
BSU03810	0.529211561757151	4.73905185481889	1.10929864706276	0.29223445790657	1	1.44314029839677	0
BSU16390	0.379105596324348	5.09719304961397	1.10443848873842	0.293294100877125	1	1.30053533418085	0
BSU20080	0.773989291224582	-0.285401172935846	1.09821409017448	0.294658371157517	1	1.70999166288342	0
BSU24180	0.407580108940242	4.32364271558113	1.09729586788424	0.294860315060011	1	1.32645902341444	0
BSU35720	-0.476921743564532	9.82724916482285	1.09641787934902	0.295053576185714	1	-1.39177089563807	0
BSU16510	-0.305926729569714	9.4999901838618	1.09640917099171	0.295055493864845	1	-1.23621247556606	0
BSU19860	1.08343689376477	-0.593715003194572	1.09494099809435	0.295379030605349	1	2.11907829625355	0
BSU07020	0.686827047134748	0.576766849034744	1.0945060249161	0.295474971582045	1	1.60973928524605	0
BSU14750	0.510129834701759	3.00398040574937	1.09326348278835	0.295749256156792	1	1.42417835813111	0
BSU14250	0.573708750356049	0.70444993519464	1.09294940993278	0.295818637738247	1	1.48834475947816	0
BSU18210	0.62149030153294	1.00177506077336	1.09232737910392	0.295956111666751	1	1.53846359101745	0
BSU25990	-1.32260882489804	-1.86019147297392	1.08934007576357	0.296617472989972	1	-2.50117989356125	0
BSU24400	-0.857607643203649	-0.849390485326387	1.08895641889466	0.296702548392412	1	-1.81203100773928	0
BSU17790	-0.455606171799923	4.07091485770007	1.0869361007352	0.297151068256772	1	-1.37135888269915	0
BSU36780	-0.399627075820679	5.24623656253779	1.08170155294886	0.298317218649228	1	-1.31916687347983	0
BSU34640	0.409300251911102	6.71121309631716	1.08159871156616	0.298340188449951	1	1.32804151998528	0
BSU11160	0.384578250089473	6.9556221759357	1.07979537784415	0.298743335871105	1	1.30547809467336	0
BSU12700	0.441870838995549	3.15064913009791	1.07730573001562	0.299301065358795	1	1.35836466799527	0
BSU23660	0.387731611065537	6.82676339508689	1.07530144791674	0.299751037123894	1	1.3083346553496	0
BSU26110	1.57559901130722	-1.59908584465161	1.07245849363405	0.300390789927186	1	2.98059222019136	0
BSU21340	0.448266297067318	5.25584198210792	1.07035703333714	0.300864814363324	1	1.36439965670323	0
BSU07000	-0.79786951155063	0.556322109474224	1.06931237926819	0.301100814686149	1	-1.73853186685847	0
BSU31960	-0.661514818324407	4.43686199631949	1.06903790066583	0.301162862388423	1	-1.58174256923328	0
BSU25710	0.782306065249915	0.189203215410078	1.06902700824678	0.301165325031737	1	1.71987780287755	0
BSU33950	-0.302409319023919	10.0216443715952	1.06626444933571	0.301790745220255	1	-1.23320215788808	0
BSU30910	-0.642024597978789	0.853982838678994	1.06525407527731	0.302019903755274	1	-1.56051756697576	0
BSU19560	0.47691509110696	2.32795562282607	1.06418173523338	0.302263362166864	1	1.39176447801326	0
BSU14850	0.32740345525409	7.92285791226515	1.0640488861017	0.302293541159333	1	1.25475305200999	0
BSU01020	-0.28256964867834	12.2705410470061	1.0638463883547	0.302339549528704	1	-1.21635946836879	0
BSU08560	0.39557411351098	4.38361967106979	1.06251035319946	0.30264332918067	1	1.3154661394453	0
BSU14920	-0.489599890346795	2.33269761904288	1.0573955434308	0.303809953586366	1	-1.40405542819587	0
BSU11810	-1.13697007638173	-1.44920497250589	1.0564358182144	0.30402950209951	1	-2.19918668378783	0
BSU04010	-0.502349087567056	5.67521679595762	1.05591694206882	0.304148286597199	1	-1.41651815031938	0
BSU00120	0.305638734529396	9.20384589380627	1.05536510148413	0.304274683387645	1	1.23596572381407	0
BSU31930	0.350367587603155	10.789199382324	1.05517198716052	0.304318931465012	1	1.27488541694186	0
BSU12270	0.453698242304867	3.00670332763487	1.05483087721395	0.304397109954916	1	1.36954649224322	0
BSU22570	0.59505840158238	2.71862876098793	1.05148810352942	0.305164612056311	1	1.51053373207831	0
BSU13290	-0.909545777257444	-0.999182292639055	1.05028193103261	0.305442164555394	1	-1.87845398682686	0
BSU35580	-0.570229397459869	4.38489398381309	1.04965578045833	0.305586377023747	1	-1.48475963785217	0
BSU34060	0.368508367431932	4.78746663891922	1.04884739864303	0.305772690690145	1	1.29101733054381	0
BSU29360	0.930313850810634	-0.485714745061286	1.04876212798012	0.305792352220545	1	1.90569052406955	0
BSU27809	0.45601600158921	3.02939219597146	1.04840557555826	0.305874583071935	1	1.371748503195	0
BSU07710	-0.296215155963889	10.2321791534552	1.04522433439445	0.306609535077463	1	-1.22791879562286	0
BSU31100	-0.383705688741807	5.53203658512548	1.04404543716039	0.306882473202862	1	-1.30468876270204	0
BSU10330	-0.462105388432119	4.37080198696435	1.04199047352639	0.307358991906146	1	-1.37755067236364	0
BSU19930	0.722001591260433	0.37154781337767	1.04099436048975	0.30759032270328	1	1.64946891654656	0
BSU18940	-1.09568971602922	-1.42032986872801	1.03907809940312	0.308035978550415	1	-2.13715229039078	0
BSU27350	-0.338794621301586	8.05955358854897	1.03705253427248	0.308507966623178	1	-1.26469948987106	0
BSU10960	-1.31493401231947	-1.33060557800065	1.03690265520542	0.30854292808131	1	-2.48790950906675	0
BSU40950	-0.907288501075533	-0.751135469710589	1.03648182885353	0.3086411194273	1	-1.87551720954535	0
BSU29370	0.757241117593907	-0.0693431723108594	1.0296631495562	0.310237797276906	1	1.6902552375446	0
BSU24190	0.501398670029831	1.50860577235667	1.02896085457964	0.310402858044701	1	1.41558528488406	0
BSU20770	0.618322117218219	3.9685673960286	1.02889767948079	0.310417711725415	1	1.53508880414304	0
BSU20820	0.518454020533205	3.46840311995559	1.02500281978757	0.31133525839893	1	1.4324194570522	0
BSU12000	-0.430929609712455	3.95060646054427	1.02391264421386	0.311592713411522	1	-1.34810195511998	0
BSU01090	-0.384729427512096	11.8789216586129	1.02356599870654	0.311674635078972	1	-1.30561490054629	0
BSU21930	0.311703842484175	9.74317106836167	1.02205039443811	0.312033143093023	1	1.24117267651839	0
BSU23130	-0.460441935569012	6.76977946281068	1.02160357879238	0.312138937533999	1	-1.37596324744837	0
BSU01570	-0.876095515298253	-0.317618821836603	1.02142020258373	0.312182369836575	1	-1.83540127547023	0
BSU08130	0.358326876912675	6.39642314422377	1.02056381893209	0.312385307045549	1	1.2819383449136	0
BSU16210	0.417808605590239	4.12598643095725	1.0204840456421	0.312404219679473	1	1.33589684055338	0
BSU27160	0.363271799739096	6.79074867137098	1.01906970062305	0.312739780440238	1	1.28633980345026	0
BSU13800	0.70440798937589	4.33182101343271	1.01899062058631	0.312758556472442	1	1.62947587136443	0
BSU13900	-0.400462789470161	10.6717113071055	1.01117706365767	0.314621016059846	1	-1.31993125202194	0
BSU31900	-0.35790853103755	6.23027963680144	1.01059630669474	0.314760024768061	1	-1.28156666839491	0
BSU18019	1.46667392079789	-1.63901956441033	1.00978323486935	0.314954774823884	1	2.76383965698557	0
BSU36410	-0.323875693070648	10.0410081041136	1.00956920468138	0.315006066351127	1	-1.2516886047653	0
BSU36020	0.387162450149	4.6503279910345	1.00653776851118	0.315733713646452	1	1.30781860305689	0
BSU15910	-0.35844406566889	8.95711687507222	1.00627470522591	0.31579696142987	1	-1.28204247978449	0
BSU27340	-0.308848291924549	8.75606517349294	1.00218788426878	0.316781682425776	1	-1.23871843222879	0
BSU24150	-0.893394385297858	-0.682891709566119	1.00001134275178	0.317307763264614	1	-1.8575414258465	0
BSU36870	-0.308441906494644	10.3994065453049	0.999921817408222	0.317329426500846	1	-1.23836955307185	0
BSU25380	-0.308135789545194	9.03662484788488	0.999167761513533	0.317511969044334	1	-1.23810681861725	0
BSU16320	0.373189724560943	4.65649581235785	0.998727800575828	0.317618538817729	1	1.2952133173305	0
BSU10770	0.27741211657618	13.2280229768849	0.99631419424486	0.318204011593453	1	1.21201883318504	0
BSU15950	-0.362542515749069	7.79277015911531	0.993279765134382	0.318942090281178	1	-1.28568972153366	0
BSU04200	0.7278126648994	-0.0260804844388662	0.992148280677678	0.319217882179286	1	1.65612625939194	0
BSU36750	-0.4344780801094	3.62978822744922	0.991215882727821	0.319445383613333	1	-1.35142184435074	0
BSU32469	1.50302966877436	-1.68153262770515	0.990786849815872	0.319550137547116	1	2.83437308081	0
BSU02710	-0.397850007892206	4.26428048661369	0.9903250531578	0.319662941640566	1	-1.31754296414213	0
BSU08270	0.501108088937999	1.53057277251244	0.990287724026436	0.31967206239703	1	1.41530019282827	0
BSU04190	0.673309761836878	0.496677179853364	0.989718260211343	0.319811243904561	1	1.59472732109519	0
BSU10870	0.794140976761705	0.565104588827294	0.988945090742748	0.320000340268264	1	1.73404456550177	0
BSU06160	0.446562814179238	2.75878991096809	0.988179867604936	0.320187637991795	1	1.36278957296624	0
BSU06950	-0.429566049535982	2.4377959018957	0.985199512252679	0.320918492821203	1	-1.34682840134225	0
BSU04830	0.656979235612163	3.33598584496377	0.981914887869506	0.321726508028391	1	1.57677765374027	0
BSU34650	0.415084102818231	4.83594445830229	0.980238643935414	0.322139895923181	1	1.33337640484491	0
BSU34560	-0.440534845288024	3.44587285982166	0.976647564367985	0.323027872367465	1	-1.35710734986263	0
BSU35830	0.575617595382351	2.35197372753695	0.976564301481138	0.323048499296169	1	1.49031530746759	0
BSU16240	0.386240379006862	4.08867077502144	0.976479285551194	0.323069562304158	1	1.30698300268652	0
BSU09290	-0.352066042482439	6.51475653376585	0.9733425248385	0.323847975258059	1	-1.27638719687318	0
BSU05740	-0.406799605159936	3.60328826949435	0.97251676855283	0.324053305191428	1	-1.32574159786646	0
BSU11280	0.430553483838631	3.16590475922504	0.968149096321852	0.325142223098661	1	1.34775053647653	0
BSU38180	0.578007808169998	2.56456782643885	0.966501747654552	0.325554185256702	1	1.49278646255043	0
BSU05070	-0.593351958821474	4.33361183140208	0.962167038085227	0.326641497366768	1	-1.50874810487121	0
BSU21790	0.493002195529037	5.12666080935462	0.958892858974977	0.327465978881414	1	1.40737051709507	0
BSU14730	-0.387863543212114	3.60784005445901	0.958456860714253	0.327575977076223	1	-1.30845430592535	0
BSU13100	-0.458209350951786	2.39824449243417	0.95716926948166	0.327901110248599	1	-1.37383557765045	0
BSU33330	-0.441215847121908	6.25874434046787	0.956771871132588	0.328001544840415	1	-1.35774810257028	0
BSU12020	-0.497195564045537	0.826576253163151	0.95393130252859	0.328720632780916	1	-1.41146716140212	0
BSU02910	-0.327092291621736	8.56416042663324	0.953346357219473	0.328868971093505	1	-1.25448245330094	0
BSU14630	-0.335064284623441	7.36195135037858	0.951412714466116	0.32935996352544	1	-1.26143361542796	0
BSU29520	-0.458548300800926	6.95838092950451	0.950903921374106	0.329489318599806	1	-1.3741583874298	0
BSU32820	-0.38756865263592	3.44593449088183	0.950103302339088	0.329693003987157	1	-1.3081868818326	0
BSU20640	0.660979006364278	2.45528353610124	0.950043715821561	0.329708170077007	1	1.58115522457655	0
BSU20050	0.544174012182272	2.13803698201449	0.949124601225149	0.329942222662544	1	1.45818524876001	0
BSU23210	-0.35627121480029	5.83236264888785	0.948304909745822	0.33015114356194	1	-1.28011304194741	0
BSU23120	-0.379936722765397	7.03778336640266	0.946707344591701	0.330558832910137	1	-1.30128477927148	0
BSU19600	-0.507570900287972	1.11884046662806	0.946516825490025	0.330607496973298	1	-1.42165450605689	0
BSU11139	0.472658739464513	2.88171446990663	0.94508083242591	0.330974597896118	1	1.38766443680207	0
BSU00170	0.604442311927534	1.66640822711759	0.944952338689014	0.331007472805648	1	1.52039091744754	0
BSU33750	0.552154740372142	4.63686925114558	0.944277827158647	0.331180116793986	1	1.46627401815793	0
BSU36680	1.05362759628795	-1.23954663377713	0.942801304614329	0.331558457561534	1	2.07574265926248	0
BSU28470	0.37033651258879	5.93279787272073	0.936028921445143	0.33330119824966	1	1.29265431065113	0
BSU26120	-0.850633572349975	-0.472879012236528	0.935231141052203	0.333507295352482	1	-1.80329268336481	0
BSU09958	-1.12747687452154	-1.46716599621735	0.935080697671475	0.333546179681511	1	-2.18476313299913	0
BSU38780	-0.380903307658356	5.58651942459664	0.934526074528584	0.333689582586101	1	-1.30215691345246	0
BSU06980	-0.749568009633811	-0.0769905237691576	0.933380067668227	0.333986154119421	1	-1.68128932178297	0
BSU16825	0.354522328876725	5.06445114902067	0.932605600558979	0.334186775441642	1	1.27856218386217	0
BSU04620	-0.374494744307032	4.10581950933862	0.92745898321218	0.335524078316412	1	-1.29638545948501	0
BSU26930	0.383813611500864	3.77886444865031	0.927336334878683	0.335556034644936	1	1.3047863653649	0
BSU28450	0.34565833634029	8.12677147114577	0.926002737892318	0.335903769759734	1	1.27073071515086	0
BSU16750	0.280022383287618	9.75456616038992	0.925857729869023	0.335941609641499	1	1.21421372266882	0
BSU26340	1.41147242972944	-1.71596059315086	0.925730626764254	0.3359747819237	1	2.66008515411144	0
BSU04950	0.544726620329579	1.10863929188851	0.925580249864835	0.336014034032095	1	1.45874389724282	0
BSU18980	-0.711031252958578	7.65384427307699	0.923074208664048	0.336669078044521	1	-1.63697382439797	0
BSU08540	-0.474551436331824	5.85484258393566	0.918606281636045	0.337841183476721	1	-1.38948613275312	0
BSU00230	-0.429745809180009	2.51034882018687	0.915979616123183	0.338532812783841	1	-1.34699622646877	0
BSU04630	-0.355583083928416	5.68983178688815	0.913528455904071	0.339179945665293	1	-1.27950260437639	0
BSU00510	-0.279827430407509	9.38689571871453	0.912039761037878	0.339573788763006	1	-1.21404965579219	0
BSU37710	0.3382613448767	6.41658903906268	0.911791202016019	0.339639606413289	1	1.26423209394184	0
BSU14460	-0.686003551180068	-0.159634087760983	0.911676298781961	0.339670038226841	1	-1.60882070197575	0
BSU31860	-0.291648194538656	10.8953805801226	0.911177643084905	0.339802148341205	1	-1.2240378707416	0
BSU17990	0.959608038386579	-1.10819772176561	0.911148008889021	0.339810001578547	1	1.94478145103441	0
BSU27190	0.600843446175512	3.83821451873383	0.909693926225913	0.340195642134791	1	1.51660296251383	0
BSU36340	-0.448082040095832	1.80812030506327	0.909643373667116	0.340209059880516	1	-1.36422541052636	0
BSU04920	0.481102772394273	1.30810039032214	0.908487460343466	0.340516058739521	1	1.39581019306736	0
BSU09140	-0.560300012266462	0.408659889343901	0.907446828609838	0.340792758980695	1	-1.47457582737051	0
BSU26130	-0.639921387494008	0.0195776626397144	0.905035681180786	0.341435038849169	1	-1.55824424822105	0
BSU30890	0.529944710773613	0.824928553163533	0.902539494824218	0.342101690712825	1	1.44387386005923	0
BSU32280	0.615166751280183	0.816289620949182	0.902395580644868	0.342140179083064	1	1.5317350296684	0
BSU23630	0.5250539413125	3.28786024818976	0.902297550301758	0.342166399635463	1	1.43898738169085	0
BSU38540	-0.337063276046107	10.3235955143907	0.900984460791278	0.342517878138216	1	-1.26318266333355	0
BSU25520	-0.665298009549459	-0.102545232968606	0.899834738066049	0.342826027806377	1	-1.58589582913437	0
BSU03260	0.385838791047486	3.9816159127137	0.899004929853689	0.343048666195179	1	1.3066192421011	0
BSU28490	0.337765319000408	6.91722671991703	0.897922458096176	0.343339387927832	1	1.26379750172117	0
BSU05430	0.408518212798858	2.63667613114825	0.897418768887792	0.343474778217945	1	1.32732182598063	0
BSU26500	-0.878977850189898	-0.834980643006761	0.896267156473935	0.343784599515203	1	-1.83907185667213	0
BSU21900	0.423817854060891	4.93341794566142	0.894096227405868	0.344369677851837	1	1.34147284795222	0
BSU03170	0.340230841825021	5.08652404527079	0.893835844867896	0.344439942868872	1	1.26595914054554	0
BSU34920	0.286520306838199	8.99628623857261	0.892690050340093	0.34474936944137	1	1.21969489677491	0
BSU38980	-0.417488614781177	1.94330092857806	0.892425555589104	0.344820850748558	1	-1.33560057052048	0
BSU16220	0.447162622256287	3.72975584889831	0.891779853533206	0.344995439869897	1	1.36335627772038	0
BSU08730	0.284931856718535	9.22586991056148	0.891541176013675	0.345060005321806	1	1.21835271546825	0
BSU02920	-0.345251953425432	8.89240793659101	0.890918366490382	0.34522856061454	1	-1.27037282210128	0
BSU21240	0.874267922436391	-0.894545895938094	0.890641796398168	0.345303446435823	1	1.83307767801454	0
BSU02100	0.513941112399257	2.37005414215159	0.887910360096285	0.346044209345363	1	1.42794569293032	0
BSU00600	-0.397587133600853	5.46003551119884	0.886746708130389	0.346360444429214	1	-1.31730291575285	0
BSU41040	-0.29166558061176	9.38263736061623	0.883516352260244	0.347240384294795	1	-1.22405262184252	0
BSU31730	-1.08508754130642	-1.66304395032539	0.88332016993099	0.347293921405503	1	-2.12150420960546	0
BSU16690	-0.262397283561942	10.8874618140555	0.881824747619703	0.347702382440935	1	-1.19947017359176	0
BSU07140	-0.407804125177538	2.46227227099913	0.880401561917936	0.348091718447484	1	-1.3266650069537	0
BSU09470	0.341798963108455	7.18594750615563	0.87886816761505	0.348511866626961	1	1.26733590880924	0
BSU26800	0.372544264564641	5.56219675047245	0.877913085727144	0.348773906123997	1	1.29463397008618	0
BSU36010	0.363974474293781	6.07748655136425	0.875543096485387	0.349425302106844	1	1.2869664767102	0
BSU38229	-0.447637461710981	4.08564620404764	0.875025751578008	0.34956771524455	1	-1.36380507797359	0
BSU40430	-0.667568501818857	0.267775399086266	0.874406740498205	0.34973821850379	1	-1.58839365370567	0
BSU32330	0.401288888433096	8.83473452326969	0.87382882005636	0.349897505708747	1	1.32068727186766	0
BSU28670	-0.375087049427916	3.6361237359088	0.869214695035053	0.351172806001339	1	-1.29691780580178	0
BSU26180	-0.506522870973918	1.75621075612741	0.869110071729382	0.351201796242588	1	-1.4206221364207	0
BSU33580	-0.369470081057322	4.98392001567165	0.868746725846087	0.351302501678607	1	-1.29187822133598	0
BSU17500	-0.480170244846003	4.60345211176574	0.866869412012704	0.351823448140254	1	-1.39490826241853	0
BSU37330	-0.302832172325149	9.05033532574483	0.866096212361064	0.35203831399585	1	-1.23356366189039	0
BSU10280	0.578537293931262	0.43326442809945	0.86492275444464	0.352364750500391	1	1.49333443299222	0
BSU01490	-0.258883289720896	11.7531464501053	0.863739152579456	0.352694427491774	1	-1.19655216135536	0
BSU33410	0.917387377150878	-0.706621077100925	0.862684282958204	0.352988602776054	1	1.88869190171325	0
BSU30810	0.373245195636538	7.14516729748054	0.861607149827705	0.353289332660624	1	1.29526311874734	0
BSU38840	0.332379585313938	6.25668491036138	0.861280926376303	0.353380481578407	1	1.25908840677746	0
BSU09660	0.33387884576159	8.91465413246534	0.861092154320431	0.353433240374247	1	1.26039754182823	0
BSU19950	0.808062817191133	-1.1067422004862	0.858468216035144	0.354167705706064	1	1.75085889285451	0
BSU36820	-0.259459270285627	10.4051078669507	0.856881495973539	0.354612856749001	1	-1.19702996738118	0
BSU13220	-0.291371117951183	10.3557211947891	0.856492949565158	0.354721979312069	1	-1.22380281089824	0
BSU19990	0.654593190073097	0.935645503012002	0.856385230251977	0.354752240224294	1	1.57417200685903	0
BSU19240	0.390281065836943	3.95706893968198	0.856024530247208	0.354853595145733	1	1.31064871956088	0
BSU02660	-0.371219328390097	4.35506197833296	0.855775253320995	0.354923663894612	1	-1.29344555540126	0
BSU15300	0.352097862812791	4.44952919001498	0.855367232546224	0.355038394510077	1	1.27641534939954	0
BSU31890	-0.294383539167667	8.71611744093076	0.85486368035572	0.355180057441236	1	-1.22636084363762	0
BSU26740	0.413482882188849	3.86982632823578	0.8522422392255	0.35591879214318	1	1.33189733590186	0
BSU19540	0.362318681981514	4.47677506104054	0.848112100967452	0.357086964402445	1	1.28549026257476	0
BSU09710	-0.339059931769378	5.51555966396576	0.845944855969563	0.35770205534526	1	-1.26493208848562	0
BSU00150	-0.348527665273911	6.796487717624	0.845563213197067	0.357810520919223	1	-1.2732605447808	0
BSU16310	0.354722978379408	4.48392537292298	0.845132864612047	0.357932883233538	1	1.27874001819295	0
BSU00950	0.425779739278444	6.54818222224551	0.844703044682916	0.358055152624282	1	1.34329832454805	0
BSU01650	0.440178490033741	2.02953549655203	0.843167135935035	0.358492536593867	1	1.35677217673302	0
BSU34710	-0.332985472532655	5.78559083189472	0.841143391443243	0.359069964954657	1	-1.25961729594922	0
BSU32859	-0.869846161692595	-0.667530314897771	0.84090221981233	0.359138862955423	1	-1.82746802242219	0
BSU05080	-0.54458135068977	3.46380129463751	0.837407611934289	0.360139249158506	1	-1.45859701898659	0
BSU33570	-0.355892799752333	4.14768466280757	0.837400739105473	0.360141220391798	1	-1.2797773157546	0
BSU01530	0.437532097513415	2.28278536764805	0.835221577388659	0.360766988009224	1	1.354285677157	0
BSU28730	-0.617147281597063	-0.0889677287696388	0.831954180082943	0.361708065491022	1	-1.53383923799038	0
BSU39560	-0.363285057491646	4.27157026108337	0.82950204868245	0.36241655633667	1	-1.28635162441914	0
BSU17040	-0.290215010283383	7.80684718459462	0.825968453988839	0.363440889158186	1	-1.22282250596285	0
BSU17699	-0.496626174113827	1.08416516701799	0.823486306863814	0.364162819545571	1	-1.41091020612392	0
BSU05040	-0.361291354204201	3.95904192477664	0.823086749378936	0.364279215916446	1	-1.28457520448645	0
BSU01170	-0.276301036319255	11.7476858787397	0.81743856337016	0.365930135630022	1	-1.21108576574149	0
BSU27330	-0.296297051059648	7.94485030950848	0.816667797131146	0.366156228446769	1	-1.22798850084727	0
BSU25569	0.450983037310657	7.17049932335003	0.816520484258831	0.366199462551451	1	1.36697137948955	0
BSU30350	0.392630790315477	5.71232865524277	0.815567268725246	0.366479388254811	1	1.31278511885892	0
BSU32719	0.496772619032147	3.34176813243379	0.813851747225769	0.366983925257609	1	1.41105343190013	0
BSU15970	-0.446323507069588	9.63016037013622	0.810906269053248	0.367852447574585	1	-1.36256353892717	0
BSU09070	-0.339811017940949	5.8247935491194	0.810274065485743	0.368039235560201	1	-1.26559080035884	0
BSU20660	0.560279236681107	1.80878438058483	0.809606511208637	0.368236611342681	1	1.47455459283756	0
BSU30450	-0.329090841982107	5.81284745154401	0.809450970003216	0.368282621366545	1	-1.25622147897997	0
BSU27170	0.414534126382784	4.54789926065297	0.806329142994962	0.369207771097944	1	1.33286819914515	0
BSU20510	0.468777555499074	1.50738715587998	0.806253570339304	0.369230207065546	1	1.38393631491783	0
BSU02270	-0.341676056293016	7.00334638934353	0.805680072539445	0.369400528686039	1	-1.26722794587775	0
BSU06760	-0.428182609111173	6.74789280661784	0.804039039020836	0.369888500269724	1	-1.34553750914121	0
BSU38499	-0.366789411097728	8.91308810870213	0.803964375226087	0.369910723382342	1	-1.28948001267585	0
BSU20760	0.479315952374646	2.99517774414801	0.803842462297807	0.369947013843091	1	1.39408251141654	0
BSU29570	-0.366214955230173	3.98959029976652	0.803206037023646	0.370136542520177	1	-1.28896666655539	0
BSU11320	0.572427278240926	0.838203518092309	0.802931824624905	0.370218245245197	1	1.48702332602374	0
BSU20210	-1.10835697430221	-1.74922263387477	0.802446251142726	0.370362985609011	1	-2.15599969545376	0
BSU36840	-0.264266316570975	9.76360060877398	0.801962836798168	0.370507160803349	1	-1.20102511215203	0
BSU30190	-0.295572403299754	8.48310655431104	0.800846518881485	0.370840394764625	1	-1.22737185239009	0
BSU09180	0.413317697971207	1.96644977364933	0.796146146578829	0.372248111930136	1	1.3317448464162	0
BSU21329	0.426172663410228	2.83507583372837	0.794331564707118	0.372793560788889	1	1.34366422738663	0
BSU21120	0.417572198914545	1.7271978423635	0.793417980720536	0.373068600155003	1	1.33567795225879	0
BSU20380	0.436864315041723	2.56507110351112	0.792068772056668	0.373475306462187	1	1.35365896191894	0
BSU21380	0.661257440360154	-0.401503058146926	0.791120116949998	0.373761641523611	1	1.58146041024675	0
BSU08980	0.414224798190427	2.97686722813944	0.79077118632376	0.373867037534316	1	1.3325824495569	0
BSU28540	-0.344535418061037	5.34833092376929	0.790405438332279	0.373977558012462	1	-1.26974202971898	0
BSU08770	0.500037633125822	0.61954656061819	0.789740854073858	0.374178497031818	1	1.4142504530323	0
BSU19900	-0.925085756832726	-0.427048640349639	0.788708395064177	0.374490964394062	1	-1.898797107047	0
BSU19520	0.552000054782504	1.08260042377022	0.786226875855865	0.375243479390717	1	1.46611681286109	0
BSU25530	0.430494021406093	1.93897965945027	0.785260294939228	0.375537167148861	1	1.34769498844208	0
BSU17250	0.46363418959188	5.16225882559865	0.78351058048689	0.376069625283984	1	1.37901121478467	0
BSU07990	0.400128814905949	5.52508602426142	0.783178609109925	0.376170767663514	1	1.3196257318446	0
BSU34610	-0.452079878869963	2.09759427617588	0.780936822227694	0.376854779322017	1	-1.36801104558609	0
BSU00430	-0.401083549371933	1.86615306687145	0.779994416268417	0.377142847495874	1	-1.32049931157214	0
BSU09040	-0.687896380380628	-0.539742168098624	0.779819353900294	0.377196393474529	1	-1.61093287486812	0
BSU30790	0.326304215491494	6.17506823133088	0.779581751093523	0.377269085687429	1	1.25379737594356	0
BSU25350	-0.357005874109714	6.01298647563546	0.77715803769434	0.378011724539329	1	-1.28076507611117	0
BSU22019	0.560618495794338	3.70520407470256	0.776702008367838	0.378151684458544	1	1.47490138470503	0
BSU03430	-0.327110562015989	5.44748978763788	0.775684058026429	0.378464367013897	1	-1.25449834025798	0
BSU10600	0.628743415171348	0.0572924423960035	0.774436623929539	0.378848036945577	1	1.54621765402083	0
BSU36350	-0.362913536834476	3.15022323848018	0.774188852714912	0.378924308542827	1	-1.28602040773248	0
BSU15980	-0.245386208035931	10.7956958922285	0.772260744535515	0.379518580297178	1	-1.18541006157186	0
BSU35490	-0.273832959155983	8.40144548807927	0.767740981894203	0.380916806140813	1	-1.20901568319012	0
BSU04160	-0.321612982081647	5.94722715063217	0.765777260897811	0.381526568902291	1	-1.24972700537372	0
BSU24680	0.622872038578275	0.530913351491837	0.765605737066656	0.381579895002736	1	1.53993775594344	0
BSU38050	-0.341379571437181	4.10045758141781	0.763673193372671	0.382181445140515	1	-1.26696754760868	0
BSU11839	0.479246023025909	1.86988038654809	0.763287916890564	0.382301532110006	1	1.39401494001946	0
BSU39090	0.342550880445726	5.53705328662148	0.761177541127601	0.382960265235071	1	1.26799660298722	0
BSU14020	0.392353888199703	6.54859480931806	0.759315797799388	0.383542726810403	1	1.31253317504289	0
BSU33610	-0.282306311271516	8.10868427710055	0.758761479932872	0.383716392436584	1	-1.21613746461384	0
BSU22970	0.298891698421982	7.47824447621094	0.757818426223395	0.384012103999782	1	1.23019899155853	0
BSU16430	0.352429334805992	5.74054567173476	0.755956213334112	0.384596985554658	1	1.27670865085049	0
BSU28860	-0.272914497952863	9.82537843118208	0.755312979041179	0.384799305820969	1	-1.20824623394729	0
BSU40810	-0.422123226893298	1.77562979732783	0.754649103468791	0.385008277147413	1	-1.33989804409249	0
BSU36860	-0.268809877260122	8.67989179788994	0.754522702667117	0.385048083217574	1	-1.20481353054145	0
BSU34860	0.25704266886977	9.76701423560129	0.752614603570436	0.385649692284383	1	1.19502654820841	0
BSU16340	0.365360424911018	3.8806988601746	0.75008481137177	0.386449380318938	1	1.28820341796576	0
BSU06000	0.467507538796852	4.03643999677797	0.749985512485976	0.386480817642409	1	1.38271856009992	0
BSU30200	-0.258228829496063	9.56032147080747	0.749877219345507	0.38651510663521	1	-1.19600948381056	0
BSU32730	-0.258009804913763	8.8020222313646	0.749292081662926	0.386700454490917	1	-1.19582792389204	0
BSU04370	0.658924430391904	1.53557800257158	0.749287406892202	0.386701935778173	1	1.57890506682851	0
BSU15470	-0.256390645658987	9.36953003377621	0.748833852818336	0.386845691192793	1	-1.1944865803179	0
BSU05000	-0.527664530346441	6.75981097624323	0.74762344167948	0.387229707869608	1	-1.44159361894354	0
BSU02680	-0.357047743624208	6.05034044280252	0.745929125084103	0.387768162455533	1	-1.28080224667636	0
BSU17930	-0.344897192064841	3.812690405022	0.745191609201619	0.388002878988783	1	-1.27006047349594	0
BSU16540	-0.291116671429457	7.59276122244957	0.745017504628073	0.38805831784203	1	-1.22358698918864	0
BSU27910	0.334084410687607	6.91278149464353	0.744298093774667	0.388287514518039	1	1.26057714457148	0
BSU19210	0.259641983587952	9.23013262447812	0.743651751311404	0.388493597211509	1	1.19718157748756	0
BSU08030	-0.30559422835433	6.38414941000153	0.743179795369869	0.388644176403745	1	-1.235927595688	0
BSU26620	-0.421331289176836	3.37881634944105	0.741457436063854	0.389194409018178	1	-1.33916273650376	0
BSU31590	-1.09917795106832	-1.3972525355667	0.741023043502889	0.389333357781575	1	-2.14232587801694	0
BSU04750	-0.506769200562345	2.12681852595576	0.73942095288341	0.3898464306997	1	-1.42086471793163	0
BSU22820	0.450943368668037	6.10124095604034	0.735447446975286	0.39112313743262	1	1.3669337934772	0
BSU01680	0.472804931923716	2.85888945510901	0.735421643633142	0.391131447727444	1	1.38780505997583	0
BSU06100	-0.508002530671185	7.53635142833859	0.735345827784499	0.391155866650543	1	-1.42207990509469	0
BSU03820	0.32954493781956	4.9958414365738	0.734220007851796	0.391518730282912	1	1.25661694351893	0
BSU08490	0.756679203677908	0.217004527386449	0.733681851206299	0.39169235432146	1	1.6895970298343	0
BSU29880	0.275703485316372	7.90041777001044	0.732970839533735	0.391921915465899	1	1.21058424903689	0
BSU14890	-0.3357922151176	4.03343385059568	0.732675728177803	0.3920172534154	1	-1.26207024871629	0
BSU38630	0.512266207759714	2.44652855730618	0.729157644058954	0.393156365158009	1	1.42628887355917	0
BSU37000	-0.309949356755922	6.55346627811597	0.728090022233411	0.393502988029999	1	-1.23966418296837	0
BSU35280	-0.397180346483193	3.54593320048725	0.726852839582264	0.39390521164694	1	-1.31693153697813	0
BSU15370	0.274983767657527	8.41732123510204	0.726035576069563	0.394171238646502	1	1.20998047516546	0
BSU26090	0.880470308868065	-1.21471037399891	0.725625098330216	0.394304950549453	1	1.84097534900512	0
BSU04690	-0.316176032322028	6.31679036941961	0.725149839863526	0.394459846129739	1	-1.24502613960713	0
BSU16490	-0.275756957903427	11.6882606565618	0.724040761529977	0.394821656251993	1	-1.21062911941453	0
BSU15380	0.267010581566359	8.37869342669725	0.723469725727142	0.395008129314075	1	1.20331185175765	0
BSU07820	-0.328833109846416	7.10842308295467	0.723466224523548	0.395009273031403	1	-1.2559970797014	0
BSU03160	0.393982183540514	2.10324931608246	0.723455466678063	0.395012787262567	1	1.31401539970973	0
BSU38820	-0.336373026299649	3.9956650745059	0.722289682324602	0.395393877380553	1	-1.26257844488063	0
BSU08220	0.33187521810259	5.56832780960139	0.721875372901614	0.395529441025497	1	1.25864830551019	0
BSU26370	-0.498188854359067	1.22330348936649	0.721012484632625	0.395811996556228	1	-1.4124392860474	0
BSU26270	-0.618491762986012	-0.530703670310646	0.720783699206025	0.395886961885912	1	-1.53526932505941	0
BSU23900	0.565713331558522	1.58378994041714	0.72074545616192	0.39589949484908	1	1.48011916403549	0
BSU12710	0.423544861387517	0.901965285752777	0.717907874793158	0.396831022729904	1	1.3412190329721	0
BSU17710	0.400027349308596	4.8159361078381	0.717568660090961	0.396942592567895	1	1.31953292504832	0
BSU38080	0.611100627342569	-0.276850302070992	0.716615275005182	0.39725640958354	1	1.5274240313976	0
BSU28550	-0.343626475726123	5.50135473373453	0.715024362571882	0.397780874321913	1	-1.26894230506299	0
BSU13420	0.374766394732372	2.04061502908442	0.714310363663828	0.398016578681256	1	1.29662958371687	0
BSU38170	-0.233844893070769	10.975720139187	0.714119612083778	0.398079583521913	1	-1.17596481324686	0
BSU34400	-0.390406024138814	1.98827252314945	0.713804846348792	0.398183581518464	1	-1.31076224565379	0
BSU16410	0.356385940727311	3.74210611045259	0.71054806312114	0.399261928252285	1	1.28021484308404	0
BSU31510	-0.329666973560742	7.50124086451652	0.710190331393335	0.399380633729865	1	-1.25672324364602	0
BSU03910	0.292762837529292	7.26553643157041	0.708760990568763	0.399855440082987	1	1.22498394208185	0
BSU04380	-0.475493988107758	1.04830089933699	0.707611147936797	0.400237995354116	1	-1.39039421831324	0
BSU36240	-0.308652907226688	4.98564892257652	0.707560691009723	0.4002547946447	1	-1.23855068351432	0
BSU05560	-1.25830438800655	-2.40017342215161	0.706504235027968	0.400606769546138	1	-2.39214424851424	0
BSU34150	-0.397005173355012	2.81589357804981	0.704266076024841	0.401353933011127	1	-1.31677164385753	0
BSU27020	0.312822656670502	6.69144347927695	0.703685453137794	0.401548092662155	1	1.24213558284704	0
BSU35730	-0.435857638411535	9.4109084437839	0.702914382567087	0.401806148863597	1	-1.35271474190971	0
BSU02840	0.396822437156056	3.25203233447434	0.702847674058601	0.401828485702389	1	1.31660486806641	0
BSU29679	0.394472527260815	8.03218373645914	0.701850770488818	0.402162506503184	1	1.31446208365159	0
BSU40860	0.384663119806577	2.97667158232898	0.701733042537238	0.402201978881999	1	1.30555489455996	0
BSU28720	-0.419919520832658	1.45197744419285	0.701491099470486	0.40228311637751	1	-1.33785292204024	0
BSU21630	-0.416119047800309	4.90735286808969	0.700944463123975	0.402466522832966	1	-1.33433327117708	0
BSU34950	0.335164584489281	4.00704816845658	0.700594954540502	0.402583853096991	1	1.26152131658237	0
BSU35480	-0.287390018058607	7.57008036143454	0.698660284662452	0.403234224481427	1	-1.22043039673247	0
BSU40250	-0.350888826272137	4.4500908956613	0.698167601349118	0.403400092561989	1	-1.27534611003173	0
BSU30670	0.309446123643977	6.84938935843415	0.696904532297054	0.403825775129993	1	1.23923184539371	0
BSU02290	-0.3042436448708	7.57547819240875	0.696715256977711	0.403889621550575	1	-1.23477111960006	0
BSU07010	0.445931952241394	2.00183119819405	0.696294903768388	0.404031467892611	1	1.36219378237848	0
BSU25910	0.932357427044618	-0.98516622306771	0.695597179357234	0.404267072326111	1	1.9083918457492	0
BSU14000	0.263374511697926	8.43648655992431	0.693953052926702	0.404823046698103	1	1.20028292545257	0
BSU34720	-0.319240742443903	5.46930899467453	0.69040017724015	0.406028298956425	1	-1.24767375379612	0
BSU17090	0.35007012690024	3.58138894402317	0.689711917217347	0.406262385625763	1	1.27462258300344	0
BSU30135	-1.07234909645967	-2.07379693656968	0.689216668261892	0.406430948716947	1	-2.10285459533475	0
BSU02040	-0.351810758747698	3.26471758471117	0.688964770013789	0.406516724139667	1	-1.27616136115987	0
BSU17830	0.552695403733057	1.11135496250084	0.688871881124791	0.406548360990908	1	1.46682362093743	0
BSU28710	-0.33152045769954	5.08816916559363	0.68799507383717	0.40684716872306	1	-1.25833884046576	0
BSU25420	0.466980604228451	0.688750241769773	0.687494814660804	0.407017796416821	1	1.38221362375181	0
BSU21170	0.639175539404436	-0.170910993705317	0.687153780371188	0.40713417597274	1	1.55743887141415	0
BSU08890	0.391914637276077	4.41298652269576	0.685998321923179	0.407528844086146	1	1.3121336147512	0
BSU10930	0.705202088281688	-0.38274833760615	0.685904483401667	0.407560920964269	1	1.63037302644714	0
BSU22160	-0.343186765606531	3.25329424778222	0.685575260217516	0.40767348878534	1	-1.2685556108997	0
BSU38060	0.379999324169617	2.35748886783763	0.685374488167547	0.407742159026584	1	1.30134124582858	0
BSU13740	0.298827903574263	7.50297374714708	0.685090462934838	0.407839333385396	1	1.23014459432283	0
BSU21810	-0.298601669706843	6.01928172208796	0.683753586335015	0.40829717907337	1	-1.22995170633077	0
BSU13840	0.319097028917713	4.40585417244295	0.681346478479568	0.409123454402189	1	1.24754947343258	0
BSU28790	-0.430940349606288	1.72185081309995	0.681288456177179	0.409143401699195	1	-1.3481119908693	0
BSU30980	0.376284403452402	2.49233610274196	0.680997839343747	0.409243333401361	1	1.29799461987879	0
BSU16730	0.446397710054839	0.536287897595203	0.680849659109161	0.409294300556207	1	1.3626336222639	0
BSU04510	-0.369476493308929	6.20499489892689	0.680839917032927	0.409297651706948	1	-1.29188396327477	0
BSU08320	-0.458753551876151	0.708779050842691	0.680122833942972	0.409544429909385	1	-1.37435390175739	0
BSU22920	0.345823702878332	3.2646953441578	0.680065559545707	0.409564149844453	1	1.27087637890994	0
BSU32420	-0.36270865095562	3.8687814152819	0.679300936567279	0.409827548051024	1	-1.28583778513716	0
BSU09120	-0.309657781742141	6.92212088266818	0.678070083746124	0.410252076978345	1	-1.23941366670012	0
BSU37210	0.52262161132011	2.04814476255499	0.677651010747132	0.410396765482784	1	1.43656334666396	0
BSU37650	-0.305852292245274	5.52046431681915	0.676010822695636	0.410963776865052	1	-1.23614869356597	0
BSU22510	-0.320736673327738	5.86118955003071	0.673773213673854	0.411739177984313	1	-1.24896813801155	0
BSU28930	0.294684315693093	6.63020045208468	0.672917536295103	0.412036266675591	1	1.22661654494396	0
BSU05720	-0.30028931379903	5.28958565067688	0.672719478714001	0.412105076728402	1	-1.23139132816338	0
BSU19710	-0.594710501676502	-0.373396995999889	0.671874840127578	0.412398715167279	1	-1.51016951707057	0
BSU08600	-0.291508415603573	6.81882749572649	0.671281662239288	0.412605117860769	1	-1.22391928267064	0
BSU08120	0.538762974150552	4.98232206682534	0.670945237645356	0.412722248200458	1	1.45272635603165	0
BSU21060	-0.816460317925998	-1.29047965284883	0.670671066813171	0.412817740425816	1	-1.76107984184374	0
BSU18790	0.342801326982098	2.90297576105678	0.669145347268054	0.413349736613249	1	1.26821674162638	0
BSU17600	-0.341183635994356	3.36960552979535	0.666620036920143	0.414232503745855	1	-1.26679548976974	0
BSU17540	-0.496480440518227	3.4584782447926	0.66586054119584	0.414498544236825	1	-1.41076769046625	0
BSU33300	-0.470794554392972	3.71529623699083	0.664944037578138	0.414819919077043	1	-1.38587251774777	0
BSU13830	0.434402189353922	2.34286338211707	0.663123789453788	0.415459289523157	1	1.35135075675123	0
BSU20670	0.504174993613978	3.6373174169168	0.663092968113776	0.415470128222506	1	1.41831206129425	0
BSU05930	-0.302605518704159	4.81344186553679	0.662833912909869	0.415561244699226	1	-1.23336987893461	0
BSU20850	0.634406851706125	6.31546564527639	0.659402928817201	0.416770811004095	1	1.55229940785626	0
BSU20350	0.392406933627549	4.01082934657028	0.659380097616118	0.416778877447675	1	1.31258143552889	0
BSU39220	-0.527800385353442	11.018401536093	0.659354942930804	0.416787765064889	1	-1.44172937662426	0
BSU17800	-0.296304265193835	5.70205361651253	0.657553366914989	0.417425027830414	1	-1.22799464136604	0
BSU34430	0.288975811270659	6.2051312104355	0.6556373766458	0.418104351529351	1	1.22177261683502	0
BSU36150	-0.310748168262164	4.23192797604857	0.655022490200727	0.41832271094038	1	-1.2403507675796	0
BSU34300	-0.401387848889261	4.23334772578686	0.652959147203866	0.419056689848071	1	-1.32077786641035	0
BSU31740	-0.331269401760732	7.05309591223708	0.652747687632427	0.419132019204402	1	-1.25811988500799	0
BSU37190	-0.666382705817476	-0.373329794531031	0.650491272986864	0.41993709140452	1	-1.5870886398644	0
BSU05580	-0.30150294963711	7.20603439998296	0.650277057592064	0.420013641659244	1	-1.23242764517546	0
BSU11930	-0.355570505852272	1.98355385246856	0.649291204136985	0.420366206577748	1	-1.27949144913528	0
BSU28940	0.270214380259574	8.28360524824436	0.647548096115173	0.420990665535414	1	1.20598702051738	0
BSU07750	0.478778577615268	2.52241482449381	0.646792417444676	0.421261813749731	1	1.39356334053872	0
BSU20500	0.416137638101251	2.23285237705203	0.645485829935939	0.421731251820881	1	1.33435046525912	0
BSU15650	0.320939822733318	4.06659286222319	0.644549465702257	0.422068155168306	1	1.24914402064263	0
BSU37230	-0.404524804760317	5.34841584191188	0.644501039654997	0.422085589778357	1	-1.32365285348972	0
BSU00490	-0.266512208813065	10.0464267561294	0.643899338327969	0.422302307454982	1	-1.2028962446792	0
BSU19360	0.261996818965808	10.3650307481318	0.643366809230429	0.422494249934447	1	1.1991372697806	0
BSU28130	0.245096006747562	8.62757939329617	0.642663034959995	0.422748115638896	1	1.1851716377049	0
BSU36370	-0.28422342048884	7.08851253466651	0.642302080976147	0.422878407691571	1	-1.21775458953356	0
BSU16360	0.374027564057292	1.99308717059003	0.641890237717739	0.42302714249037	1	1.29596572585134	0
BSU03940	-0.408051344966364	6.94373882456121	0.641583158982144	0.423138093184384	1	-1.32689236335007	0
BSU09110	-0.327008753140582	5.67704401266845	0.640920919887179	0.423377515382227	1	-1.2544098152716	0
BSU33860	0.282453286593491	6.32278883588725	0.637616865424121	0.42457508444328	1	1.21626136557378	0
BSU37290	-0.811007671208272	-1.28710039152345	0.637100073745308	0.424762857414383	1	-1.75443642626422	0
BSU20990	0.500847793302874	4.75236693861146	0.635852053902369	0.425216832039492	1	1.41504486289331	0
BSU34450	-0.331503733867996	3.17846124508054	0.633535615121847	0.426061385254698	1	-1.25832425378997	0
BSU06830	-0.299189101068885	5.625332772232	0.632236683097087	0.426536068936671	1	-1.23045261560164	0
BSU38320	-0.349925337446033	7.07456610217867	0.632212394029125	0.426544952750067	1	-1.27449466778759	0
BSU02750	-0.3124837906801	4.01435126207179	0.632165870368068	0.426561969723088	1	-1.24184385932748	0
BSU21370	0.343165145405355	3.24386892952703	0.631420749680044	0.426834652075008	1	1.26853660049124	0
BSU11929	-0.41544097248909	1.14180985424779	0.63116263237513	0.42692917320515	1	-1.33370627390451	0
BSU37700	0.309897426988253	5.94256632545924	0.630403835116248	0.42720722323127	1	1.23961956209382	0
BSU39140	-0.274730098061961	7.50683668217723	0.629907606619696	0.42738920641627	1	-1.20976774255989	0
BSU30460	-0.352662347543479	4.9593788807093	0.629903882602093	0.427390572576731	1	-1.276914871427	0
BSU39330	-0.432993265010718	2.32907324956828	0.629439252273022	0.427561074447034	1	-1.35003168270271	0
BSU38150	-0.220048459200324	10.5420078464874	0.629327162463881	0.427602222547692	1	-1.16477270977902	0
BSU01990	-0.345035462071329	4.00906592680894	0.626831484838794	0.428519933559261	1	-1.27018220378586	0
BSU00650	-0.292424076913832	4.96312852195099	0.626712571352863	0.428563734612876	1	-1.22469633618753	0
BSU17350	-0.330809370507159	3.45193501349517	0.62581669216994	0.428893943664844	1	-1.25771877307197	0
BSU18690	-0.449385948139566	0.677531728308802	0.625449243371413	0.429029491510363	1	-1.36545895505864	0
BSU20280	0.476618744341507	0.645026606328548	0.625196504274573	0.429122761773958	1	1.39147862235286	0
BSU28230	-0.293193781695912	12.319673537433	0.624199330604824	0.429491055621182	1	-1.2253499089153	0
BSU28420	0.293979238498788	4.75538164877197	0.6237880681531	0.429643089551448	1	1.22601721658703	0
BSU14190	0.256384472017351	7.6983688066474	0.622960320677748	0.429949334949457	1	1.19448146883135	0
BSU19940	0.363741308261106	2.11593925795621	0.622166676814003	0.430243273121797	1	1.2867584960827	0
BSU01180	-0.302445737689846	11.1217939846112	0.618153708214777	0.431734208038288	1	-1.23323328861426	0
BSU08670	-0.364036889280415	2.97205130644034	0.617857208564535	0.431844676910529	1	-1.28702215565187	0
BSU17320	0.560170730711172	0.100580289185116	0.617682583408052	0.431909758249089	1	1.47444369486179	0
BSU18730	-0.327545241122874	3.12809341037642	0.617121378885468	0.43211901529938	1	-1.2548763732865	0
BSU26850	-0.393715806559127	1.52783087847059	0.616632889251598	0.432301284348162	1	-1.31377280433521	0
BSU30780	0.286407722365506	5.58558908690206	0.615555002402747	0.432703887093311	1	1.21959971841425	0
BSU21960	0.377187524447101	2.29852540324098	0.615520860401522	0.432716648814896	1	1.29880741339796	0
BSU38970	-0.41825849610736	2.11013741601039	0.615475780560352	0.43273349979807	1	-1.33631349204402	0
BSU17420	-0.361578853414691	2.85531906172548	0.615197222578335	0.43283764774547	1	-1.28483121920018	0
BSU12170	0.461827921875778	1.06208304204717	0.615176917536757	0.432845240933852	1	1.37728576018393	0
BSU30900	0.374216436168352	1.33312384433641	0.614723186907147	0.43301496895446	1	1.29613539982855	0
BSU01230	-0.227914728032387	11.1270762996968	0.614257462859769	0.433189288601357	1	-1.17114095768759	0
BSU36810	-0.248324033750473	11.1792123603108	0.613726652610922	0.433388100019412	1	-1.18782642558913	0
BSU28010	-0.248293208855796	8.14770058026288	0.61206186444295	0.434012536297193	1	-1.18780104653654	0
BSU23270	0.277677687458222	7.0775096830888	0.611907382025947	0.434070549667319	1	1.21224196179419	0
BSU02630	0.642547206674423	-0.915076262217027	0.611845022242091	0.434093971218633	1	1.56108295866108	0
BSU07830	-0.286754515637183	6.06818493226162	0.610898313632341	0.434449779553385	1	-1.21989291954308	0
BSU01740	-0.24093354880431	9.24237322202007	0.609759972688035	0.434878198976048	1	-1.18175711340576	0
BSU34160	-0.320132554866367	3.35159843445892	0.609724714892695	0.434891478673259	1	-1.24844525082158	0
BSU19510	-1.07961152334168	-1.84864703770166	0.609622710116817	0.434929901815002	1	-2.11346690808971	0
BSU06250	-0.292556373512407	7.3693524083072	0.609529412051822	0.434965049845244	1	-1.2248086472332	0
BSU20840	0.610890940191752	4.13735026773716	0.608767788385094	0.435252137135422	1	1.52720204552408	0
BSU00500	-0.283599368734507	9.9845978906153	0.608750599183168	0.435258619786299	1	-1.21722795186588	0
BSU02150	-0.507011010738188	0.226646721741852	0.607363882296598	0.43578208496032	1	-1.42110288908552	0
BSU17880	0.344425331726637	7.37274305910238	0.607066495374966	0.435894469228015	1	1.26964514443915	0
BSU36600	0.348665410886269	2.78961359763171	0.60454717061734	0.436848315117502	1	1.27338211893298	0
BSU18930	0.496233898575505	0.263381290164246	0.60376742310988	0.437144183115294	1	1.41052662518212	0
BSU30180	-0.249872070101945	7.93152837034576	0.602812170058577	0.437507062959442	1	-1.18910166763121	0
BSU15020	-0.283701730556788	6.06419834687641	0.602793759051016	0.437514061426648	1	-1.21731431945436	0
BSU13660	0.275540815343462	7.89033786657136	0.602716033832678	0.437543608541521	1	1.21044775823341	0
BSU23040	0.267333869670113	8.35190772334018	0.602569279678448	0.437599405219948	1	1.2035815275974	0
BSU26260	-0.552326115499263	-0.467948587353374	0.602473779769639	0.437635720621479	1	-1.46644820453443	0
BSU39990	-0.284729297634235	5.57727864770944	0.602270822524018	0.437712913751057	1	-1.21818166678557	0
BSU34600	-0.402956528577258	1.50711010082036	0.601770680572748	0.437903227641913	1	-1.32221476344264	0
BSU08750	-0.274763231748088	7.10567325408792	0.601549612675242	0.437987388719215	1	-1.20979552703536	0
BSU01350	-0.21861312579266	11.5935020598862	0.601391472456896	0.438047608275524	1	-1.1636144568164	0
BSU38860	-0.26582944005101	8.89794284229048	0.600851308123197	0.438253397696385	1	-1.20232709760144	0
BSU26480	-0.316393935888616	4.03977591012862	0.600787823557079	0.438277593490323	1	-1.24521420161456	0
BSU29210	-0.250853571264623	9.15345992151423	0.600291629701388	0.438466777770277	1	-1.18991091818755	0
BSU34320	-0.340045934059645	4.66234823354146	0.600135353556514	0.4385263872287	1	-1.26579689511697	0
BSU15010	-0.283527132696168	6.55034320021707	0.598493037206753	0.439153578969715	1	-1.21716700653699	0
BSU01410	-0.216221108377474	11.129363787707	0.598240285515203	0.43925022561339	1	-1.16168675914909	0
BSU40400	-0.280845872961632	7.16671588879521	0.597542362275107	0.439517265525841	1	-1.21490699315059	0
BSU24950	-0.49734337400314	3.26460601126334	0.597063666867992	0.439700568404242	1	-1.41161177934504	0
BSU18270	1.00589881845237	-1.63571133903204	0.59575646040765	0.440201724559637	1	2.00819423943764	0
BSU11100	-0.325448079223186	2.7884173739163	0.595006544680825	0.440489623085041	1	-1.25305355764528	0
BSU03690	-0.654507080475832	-0.324241444560195	0.593798246646109	0.440954107454584	1	-1.57407805264939	0
BSU21990	0.30407695571765	4.83076169346405	0.593203939107497	0.441182842884251	1	1.23462846224249	0
BSU22170	-0.239393452802591	8.23083931412852	0.591930219213907	0.441673684103474	1	-1.18049624520284	0
BSU13080	-0.340050139955197	2.59386970751869	0.591557862711694	0.441817334385696	1	-1.26580058530592	0
BSU38120	-0.246380461105859	8.15464388859876	0.590053904555962	0.4423982749181	1	-1.18622728473828	0
BSU14090	0.299289187774164	7.56668481117979	0.589330157815368	0.442678259483287	1	1.23053798098845	0
BSU01370	-0.227643361431196	11.8950431694576	0.588185335926937	0.443121697200531	1	-1.17092069030977	0
BSU11055	0.414492288188163	0.661165014948651	0.587960446148222	0.443208887024384	1	1.33282954649234	0
BSU17630	0.332014345577475	3.48912486469912	0.587512844054	0.443382501291676	1	1.25876969014061	0
BSU27480	-0.238917986476781	8.15337668793995	0.587444902590789	0.443408863356203	1	-1.18010725535012	0
BSU16350	0.320757366665994	3.27480891086995	0.586935160390937	0.443606726378171	1	1.24898605275083	0
BSU07735	0.507836597546749	3.76508064618053	0.585799894614397	0.444047884868435	1	1.42191635244808	0
BSU25210	-0.251527899616766	10.198134452853	0.585584259730922	0.444131756094898	1	-1.190467223018	0
BSU01380	-0.216183833904265	12.0825685747341	0.585183236701369	0.444287799203176	1	-1.16165674538916	0
BSU20580	-0.463005802681684	2.19412959809755	0.585028305661009	0.444348107520272	1	-1.37841069708731	0
BSU30210	-0.22628544759206	9.37514020485283	0.584636677733272	0.444500608706262	1	-1.16981909827957	0
BSU30840	-0.761351814399195	-1.36716591445901	0.584518138461017	0.444546784241515	1	-1.69507817983466	0
BSU03830	0.293966861347579	6.10615459368924	0.583766964460978	0.444839567528441	1	1.22600669840062	0
BSU22020	0.441367631260668	7.67444017473889	0.582951472033074	0.445157757993436	1	1.35789095706266	0
BSU37240	0.435869616153003	3.68008445610732	0.582764257443433	0.445230855481082	1	1.35272597265097	0
BSU03040	0.28138054500036	5.83581816706442	0.582679827932269	0.445263826861785	1	1.21535732892081	0
BSU01110	-0.217600876537666	12.296371348355	0.58171565041971	0.445640625417868	1	-1.1627983073794	0
BSU20360	0.378727497277919	1.9532070633282	0.580976072713068	0.44592998573244	1	1.30019453676674	0
BSU31460	0.40512014416174	5.94103635721843	0.576820095128284	0.447561448369173	1	1.3241991819163	0
BSU28410	0.342605951242996	3.54719143430263	0.576110739456192	0.447840837584595	1	1.26804500609021	0
BSU39580	-0.998498349453975	-1.40084325849726	0.574665077049946	0.448411071204767	1	-1.9979193533395	0
BSU16370	0.372561721871283	3.26513907521203	0.572956296105033	0.449086548746734	1	1.29464963587715	0
BSU39960	0.266035686600677	9.48804078729733	0.572945249694499	0.44909092052283	1	1.20249899362554	0
BSU36320	-0.404649545061659	4.03200745035302	0.572097786297817	0.449426514134065	1	-1.32376730594811	0
BSU01389	-0.238161117793227	10.3278768414501	0.572052228094435	0.449444566147922	1	-1.17948830820733	0
BSU34220	-0.335284676641508	4.31225455486313	0.570885955140387	0.449907076060282	1	-1.26162633192613	0
BSU36110	-0.29621206123791	4.02826821264465	0.570575229110444	0.450030426175242	1	-1.22791616161636	0
BSU38570	-0.484190123299804	0.292407539846398	0.569389896014218	0.45050145733569	1	-1.39880040930733	0
BSU20890	-0.47452429951392	3.4280562290578	0.568833065784041	0.450722997885309	1	-1.38945999703041	0
BSU06730	-0.304432284297661	6.88871046525404	0.567405478509727	0.451291755949868	1	-1.23493258251392	0
BSU26060	-0.522982755324001	0.648787110181993	0.565718113474385	0.451965458693975	1	-1.43692300075918	0
BSU09230	-0.336183844981483	2.50356997769999	0.565342823975032	0.452115511839083	1	-1.26241289319594	0
BSU11420	-0.244013013988175	7.75866953628344	0.564134718396581	0.452599082317118	1	-1.18428229475323	0
BSU27760	-0.390788877560775	3.58514271233024	0.56401039995158	0.452648889427886	1	-1.31111013373064	0
BSU02570	-0.279706191888121	5.09662880185813	0.563847109329526	0.452714323450227	1	-1.21394763603465	0
BSU30050	-0.259134431531113	7.6729452794834	0.563561277799403	0.452828897895176	1	-1.19676047317764	0
BSU05590	-0.271603158228724	5.91602499982203	0.56253322375245	0.453241365174174	1	-1.207148495773	0
BSU07390	-0.273675606417772	4.99825518315413	0.561905850527277	0.453493364096184	1	-1.20888382472484	0
BSU07040	0.752948096243478	-0.534918823524837	0.561082533391589	0.453824401993441	1	1.68523302838391	0
BSU21400	0.710574463716376	-1.06155640322805	0.560353835303378	0.4541177120832	1	1.63645560422904	0
BSU34930	0.225811698130978	9.56865765099909	0.559707182334179	0.454378247305868	1	1.16943501836811	0
BSU15880	-0.259560494569433	8.17634225072198	0.559600915600512	0.454421084423478	1	-1.19711395793262	0
BSU29510	-0.402972178235607	0.920447118546683	0.559308829902068	0.454538859596711	1	-1.32222910626697	0
BSU10660	0.329729903850474	4.31545897534607	0.558779773989627	0.454752308346588	1	1.25677806305032	0
BSU04050	0.298988426463772	5.14460042392362	0.558295656945866	0.454947764468438	1	1.23028147519179	0
BSU34250	-0.340402659055806	4.22997824758401	0.557395443393418	0.455311565608862	1	-1.26610991845806	0
BSU03320	-0.403861223728804	2.66044043499061	0.557200879100119	0.455390254539975	1	-1.32304416701814	0
BSU06540	0.402117937216606	3.124279301267	0.55528340430404	0.456166897798916	1	1.32144642664614	0
BSU01360	-0.245508363303984	12.7337322937826	0.555155476198706	0.45621878728067	1	-1.18551043636368	0
BSU02720	-0.23273523204751	8.01995633127832	0.552946888877614	0.457116090713335	1	-1.17506065778526	0
BSU24920	0.339125491141356	2.29021766126476	0.552889096097982	0.457139608078963	1	1.26498957120735	0
BSU22840	-0.224228678904497	8.69340029248598	0.552782548454502	0.457182970053862	1	-1.16815254162324	0
BSU30990	-0.259684177994553	7.82539515211647	0.551469166366701	0.457718014201088	1	-1.19721659189014	0
BSU39450	0.290109872809908	5.39279873565782	0.550797683801687	0.457991944050057	1	1.22273339511084	0
BSU23050	0.2728092107483	5.99699520203547	0.550737027869225	0.458016701256724	1	1.20815805992372	0
BSU24690	-0.487214565422629	0.25061815437761	0.550685280648367	0.458037823972357	1	-1.40173590733722	0
BSU28740	-0.517778748806493	-0.014369868213859	0.550308620274662	0.458191619481939	1	-1.43174915182761	0
BSU22740	-0.230565832255881	8.75422176901595	0.548806365918097	0.458805822896499	1	-1.17329503121899	0
BSU08580	-0.369022431975906	5.41922709694651	0.547287830950722	0.459428007354976	1	-1.29147743089079	0
BSU35700	-0.263025760921002	9.2450631092269	0.547086853332985	0.459510453341631	1	-1.19999280938523	0
BSU23420	-0.824903697899141	-1.49768186887676	0.546425266071562	0.45978201837966	1	-1.7714167894777	0
BSU35760	-0.316814960000732	7.39034125027089	0.544350268241487	0.460635405049677	1	-1.24557764759226	0
BSU37920	-0.568891768071064	-0.0315456409566745	0.54378689027982	0.460867539783368	1	-1.48338364525196	0
BSU37910	-0.430183573703887	0.52993389474008	0.542089064231659	0.461568237750972	1	-1.34740501461663	0
BSU20160	0.475167692500866	0.851533648116988	0.541424436245257	0.461842992729895	1	1.39007978718833	0
BSU30100	0.360008070099763	1.76120375408657	0.541084686577364	0.461983544524491	1	1.28343307676828	0
BSU29390	0.718077821725209	-0.930494390738146	0.540017205322495	0.46242559609526	1	1.64498886887229	0
BSU40980	-0.391658469500675	4.41165903642148	0.53971732576322	0.462549899421773	1	-1.31190065040341	0
BSU24440	0.696666974006113	-1.43392789393889	0.539410013868894	0.462677338707831	1	1.6207560676919	0
BSU00210	-0.281683605596896	7.52150836533139	0.539354845225489	0.462700222530141	1	-1.21561266050218	0
BSU14910	-0.351571990725572	3.20330601945231	0.539340521897753	0.462706164107073	1	-1.27595017216829	0
BSU35170	0.236680493604629	7.74665561277462	0.539025854834506	0.462836724379167	1	1.17827843153188	0
BSU11730	0.335191275565026	2.05218200085044	0.538531453085561	0.463041977888957	1	1.26154465600722	0
BSU23370	-0.229294288696849	8.18813273633346	0.53598487108124	0.464101506128563	1	-1.1722613834716	0
BSU40490	-0.368030582610767	6.09498735373465	0.535958430743051	0.464112527138572	1	-1.29058984840861	0
BSU01130	-0.221285885875285	14.1838494765061	0.535772628987615	0.464189985846612	1	-1.16577218581604	0
BSU29660	-0.269120889380956	10.8721801751238	0.533331463902869	0.465209600635802	1	-1.20507328883635	0
BSU29980	0.248738745298232	7.44708509109588	0.531465351675763	0.465991445966119	1	1.18816792266887	0
BSU01720	0.32527150802478	3.38735950273816	0.531003148278704	0.466185420237163	1	1.25290020601999	0
BSU12110	0.75386244698484	-1.07959131137532	0.530001367128114	0.466606284715223	1	1.68630143329416	0
BSU30570	0.347869777029314	5.3597478343213	0.52981209561036	0.466685869093924	1	1.27268005329978	0
BSU29730	-0.259578015506484	6.13197444409236	0.529446945998657	0.466839467686793	1	-1.19712849647685	0
BSU07810	-0.323188477629987	2.78578825529039	0.527440509331169	0.467684914581565	1	-1.25109251558871	0
BSU31700	-0.558636092806829	5.09757271362835	0.525606343156738	0.468459924079335	1	-1.47287611885034	0
BSU19720	-0.868546082297802	-1.20365344573193	0.525426936836118	0.468535841262057	1	-1.82582194804134	0
BSU38040	-0.266675288814101	4.57456080040826	0.525021242564693	0.468707586882932	1	-1.2030322258831	0
BSU01870	-0.394685403050584	3.46514551251962	0.523753908336815	0.469244749563787	1	-1.31465605243319	0
BSU10270	-0.334096919779292	3.37557942422249	0.523649907061085	0.46928887471746	1	-1.26058807463154	0
BSU30710	0.467228479755295	0.385695473804949	0.523573064956095	0.469321481199723	1	1.38245112811372	0
BSU23240	0.248775926931679	7.29087663793671	0.523210940251606	0.469475191000084	1	1.18819854493637	0
BSU37260	-0.576406884856237	1.53779814870759	0.522084028700966	0.469954046076192	1	-1.49113087276782	0
BSU03990	-0.305199006162339	3.4353555981403	0.521166821659678	0.470344373089547	1	-1.23558906322005	0
BSU35870	0.491750350172535	1.03562980107845	0.520069134251393	0.470812192779627	1	1.40614985295959	0
BSU02560	-0.306931998404788	3.78037226101029	0.518544667192195	0.471463146585921	1	-1.23707416768102	0
BSU16500	-0.228878460114772	11.4616287368809	0.515577627156745	0.472734261337491	1	-1.17192355078244	0
BSU06940	-0.378242580925484	1.00120152442786	0.514925427472291	0.473014414539024	1	-1.29975759089299	0
BSU37050	0.331452527605102	4.80239765306576	0.514601109110941	0.47315382597877	1	1.25827959227992	0
BSU20830	0.472686983619624	4.12058207447769	0.514316312826708	0.473276303344872	1	1.38769160386936	0
BSU11430	-0.220521745856803	9.7098768254417	0.508151369588916	0.475940210909149	1	-1.16515488466694	0
BSU30530	0.231568136637119	8.25997520622005	0.507546977335366	0.476202683259826	1	1.17411045465974	0
BSU18770	-0.321959898567517	2.25774088646287	0.507366291056227	0.476281196512086	1	-1.25002755609277	0
BSU19250	0.283211173033657	3.54384161181675	0.507011516502589	0.476435417327386	1	1.21690046817892	0
BSU16230	0.364614550294322	3.4059214261575	0.506200139684125	0.476788429403385	1	1.28753758778747	0
BSU27950	-0.21650469646584	11.9306166306103	0.505811621006615	0.476957616179997	1	-1.16191513236648	0
BSU40730	0.347200802857042	3.32607567469685	0.505105424581217	0.477265391600178	1	1.27209005146443	0
BSU05650	-0.25458335247605	6.43823364046761	0.505071914913348	0.477280003872756	1	-1.19299115974825	0
BSU02280	-0.261024831713525	6.9727382808236	0.504145199724846	0.477684397916505	1	-1.1983296468504	0
BSU38560	-0.35180397528729	2.12736211985035	0.504051815505209	0.477725179328124	1	-1.27615536074434	0
BSU33620	-0.293051110011807	6.39291828078731	0.503339328047701	0.478036513762794	1	-1.22522873702095	0
BSU18800	0.244008580255169	7.27102266026979	0.501794326940328	0.478712769765924	1	1.1842786551875	0
BSU02880	-0.334450407801339	4.32451577659154	0.5006585496368	0.479210904042965	1	-1.26089698078812	0
BSU06260	-0.278733109531716	6.35065877532996	0.496746742064097	0.480933073929621	1	-1.21312911742539	0
BSU26970	0.435385119644946	0.243095009622887	0.494130431435162	0.48209057624807	1	1.35227176649185	0
BSU01860	-0.309986306126575	3.95592966174936	0.494063308071363	0.482120333029524	1	-1.23969593285081	0
BSU25200	-0.219966869190934	9.83191046071697	0.493786052482164	0.482243276547595	1	-1.16470683921981	0
BSU02810	0.299551545527612	3.98528513673492	0.493407260485263	0.482411327746468	1	1.23076177779068	0
BSU38420	-0.257658741247758	4.81118228389122	0.493074476179499	0.482559047131382	1	-1.19553696797351	0
BSU31250	-0.37951269943818	0.528049844165145	0.492754193870238	0.482701287317825	1	-1.3009023741146	0
BSU36770	-0.362462127897845	9.36599015534765	0.492663199604522	0.482741711258061	1	-1.28561808411085	0
BSU39720	0.307860525715734	3.52331431316492	0.491068691797864	0.483450972463671	1	1.23787061241707	0
BSU00440	0.227077047112654	8.64937644482435	0.488737470176474	0.484491031215306	1	1.17046114827013	0
BSU19790	-0.5004022797351	0.747234240733028	0.48826169112123	0.484703750551829	1	-1.41460795534291	0
BSU16000	-0.297042826015725	7.88783349713572	0.487991654153575	0.484824551867487	1	-1.22862345126228	0
BSU13360	-0.65376159213173	-0.940319968441689	0.487851802723374	0.484887134098722	1	-1.57326488446215	0
BSU04560	-0.213353484690234	8.92642554760884	0.487646624798813	0.484978973494254	1	-1.15937998481542	0
BSU15920	-0.251790551341694	11.0228846117737	0.487584745995264	0.485006676617848	1	-1.19068397480891	0
BSU28210	0.319627764032979	2.15615935398605	0.486687436160331	0.485408696143418	1	1.24800850330306	0
BSU34900	0.223333698778038	9.34145358676808	0.484901659994989	0.486210414968127	1	1.16742809947461	0
BSU18530	0.329338772277134	2.47682201897792	0.483626576535237	0.486784202420883	1	1.25643738193711	0
BSU08090	0.358925970176757	2.35064977025684	0.481906212442997	0.487560147119286	1	1.28247079292763	0
BSU39160	-0.242156855473042	7.65037185241276	0.481460852270118	0.487761354686163	1	-1.18275958752305	0
BSU01330	-0.197969241567791	11.5005132739485	0.48127661173146	0.48784463233071	1	-1.14708256802681	0
BSU27690	-0.466322293093096	0.152506531891793	0.479193277405018	0.488787956191514	1	-1.38158305455803	0
BSU24130	0.288907000456107	3.04383320307032	0.478933613300188	0.488905743410354	1	1.22171434453097	0
BSU25980	-0.614809076164005	-0.744384569345131	0.47879162641676	0.488970170591286	1	-1.531355326695	0
BSU34690	-0.241587807258969	6.79701799988029	0.478747221456395	0.488990322439801	1	-1.1822931587263	0
BSU06720	-0.23931508506239	7.95979345482132	0.478585139971017	0.4890638899509	1	-1.18043212194199	0
BSU23960	0.320456733450715	3.77966939076332	0.478405519550736	0.489145439766697	1	1.24872581232411	0
BSU31319	-0.802542189397494	-1.31465982385463	0.477940163469622	0.489356822306123	1	-1.74417184543897	0
BSU08350	0.482258113123287	6.68427408845138	0.477189684929726	0.489698039002689	1	1.39692843511393	0
BSU29200	-0.205414330205623	9.06826331110302	0.477110454763874	0.489734085354271	1	-1.15301743642244	0
BSU38070	0.263245516442311	4.8874123547413	0.476725328592075	0.489909364359123	1	1.20017560971593	0
BSU07270	-0.432842894972939	0.124585054169641	0.475474364021007	0.490479426786499	1	-1.34989097816688	0
BSU21730	0.315346548078646	7.01397342514891	0.475368101517176	0.490527901406772	1	1.24431051176709	0
BSU18370	-0.318871927758577	5.75376072364455	0.47530566509181	0.490556387260965	1	-1.24735483567656	0
BSU01460	-0.22933754654892	7.72354196159643	0.475186503328373	0.490610761017597	1	-1.17229653315211	0
BSU27930	-0.241009864174112	7.68536425688985	0.474893911220185	0.490744314072296	1	-1.181819627391	0
BSU23280	0.245665827437716	8.03429411190109	0.474797067715713	0.490788531453432	1	1.18563983693441	0
BSU02950	-0.307955072277096	8.47715348002108	0.474110400869677	0.491102244752951	1	-1.23795173853281	0
BSU23730	0.29043253743189	4.61663569983376	0.47375465971502	0.491264901763355	1	1.22300689499839	0
BSU31720	0.74941723601012	-1.23813321651544	0.473751854347813	0.491266184830738	1	1.68111362225488	0
BSU04570	-0.245044082197452	7.35387474565677	0.473042463800269	0.49159081269525	1	-1.18512898253876	0
BSU01100	-0.219856972242875	11.8504890885567	0.471881747410407	0.492122748180953	1	-1.16461812133528	0
BSU03850	0.247072233154841	6.28121937716638	0.471587969131278	0.492257534200532	1	1.1867962169284	0
BSU08480	0.269694566023933	6.23523745557499	0.471500485329344	0.492297683869691	1	1.20555257229337	0
BSU39150	-0.261104867769288	6.73988713546541	0.470978675568283	0.492537276266831	1	-1.19839612814835	0
BSU09810	0.24528510394487	5.36412384611427	0.47007259472754	0.492953773475008	1	1.18532699092701	0
BSU16130	-0.228384290374579	7.73330681499518	0.468304133022151	0.493768382876327	1	-1.17152219778247	0
BSU18580	0.246995133516503	6.03546517157513	0.467864901726306	0.493971056839207	1	1.1867327945754	0
BSU02370	-0.285316356142567	5.16032725107068	0.466646782738991	0.494533863487778	1	-1.21867746764028	0
BSU19390	-0.260341169869538	6.91488196472902	0.463544576857373	0.495972053011639	1	-1.19776191898652	0
BSU40780	-0.305071993774728	3.05343334558968	0.462737106765431	0.496347553297377	1	-1.23548028887438	0
BSU32200	-0.253166989103756	8.14551678803115	0.462560532031205	0.496429730241251	1	-1.19182051746337	0
BSU02930	-0.21201440403734	8.30870140103865	0.462267410319242	0.496566198192037	1	-1.15830437078428	0
BSU05970	-0.23680502409839	6.86065045939734	0.461715302027169	0.496823413782701	1	-1.17838014251284	0
BSU15390	0.21792376875323	8.0793875254812	0.460916831930547	0.497195802038915	1	1.16305858452062	0
BSU32780	0.257548300054408	5.68435452267965	0.459884767443707	0.497677832180842	1	1.19544545072836	0
BSU13880	-0.303131688171973	9.49017517013289	0.459744186316129	0.497743552297351	1	-1.23381978685772	0
BSU27620	-0.201003761420011	9.46394480954639	0.45969909983063	0.497764632835224	1	-1.14949784502187	0
BSU13110	0.231172191153524	8.49535909433593	0.459532840235823	0.497842381849385	1	1.1737882660259	0
BSU13300	-0.20654177026901	8.89917475655236	0.459478619896863	0.497867741684594	1	-1.15391885085441	0
BSU19180	-0.2795522504028	6.43330839637608	0.458851076072719	0.498161414309069	1	-1.2138181097474	0
BSU40740	-0.362157166436905	2.17219126347093	0.458312338972818	0.498413761723686	1	-1.28534635479655	0
BSU08210	0.263149266891322	5.46598981446753	0.458058891528196	0.498532552718943	1	1.20009554254511	0
BSU00100	-0.248002043381232	10.4599834585263	0.457777755099414	0.498664377629459	1	-1.18756134809129	0
BSU35770	0.270220980178879	4.55280455337101	0.457756024301954	0.498674569660186	1	1.20599253757746	0
BSU14400	0.2471676458155	7.31332260300333	0.457599198671858	0.498748133407579	1	1.18687470831155	0
BSU00960	0.238015788137678	7.03398832870099	0.457189823865281	0.498940249507839	1	1.17936949862438	0
BSU00020	-0.230851588474149	8.49043767408745	0.45684475916903	0.499102282795941	1	-1.17352745009339	0
BSU03250	-0.323366240052735	5.16786627853464	0.455609200548878	0.499683200544285	1	-1.25124667910374	0
BSU30660	-0.342810224649212	4.50322199229229	0.454964074117107	0.499986972900665	1	-1.2682245632414	0
BSU14230	0.283537563607094	4.32071867625159	0.454900196141537	0.50001706833702	1	1.21717580687674	0
BSU12180	-0.297632406414354	7.1837774475805	0.454817116546906	0.500056215013882	1	-1.22912565049147	0
BSU30440	-0.250273669853997	5.77781420620818	0.454662613889811	0.500129029702932	1	-1.18943272124531	0
BSU31090	-0.242923327136376	4.77000599966013	0.454316435806851	0.500292243384012	1	-1.18338812823378	0
BSU01430	-0.212860823934448	13.0063289561447	0.454258202978963	0.500319707485901	1	-1.1589841398938	0
BSU30595	-0.420654369817311	0.0871352029241079	0.454236752677207	0.500329824646014	1	-1.33853454238013	0
BSU07760	0.459597617572961	0.073088716688262	0.453841872750841	0.500516134156211	1	1.37515821893186	0
BSU19140	-0.244495854195846	6.94823093280195	0.453753689096814	0.50055775645256	1	-1.1846787158898	0
BSU04250	-0.345921640629589	4.77134278285464	0.45255809763978	0.501122651321924	1	-1.27096265563231	0
BSU02300	-0.268069394539558	3.78145882783362	0.451242942278252	0.501745291169913	1	-1.2041953023904	0
BSU13460	0.302938828542299	7.04082455839114	0.450794847067243	0.501957735678612	1	1.2336548607186	0
BSU07260	-0.186463481571492	10.4983513660957	0.450443043863345	0.502124634966337	1	-1.13797075471411	0
BSU20240	0.669262733163645	-0.65268798597	0.450358689350898	0.502164667720708	1	1.59026008216837	0
BSU16760	0.224855185878084	9.11623810747821	0.449963466684267	0.502352303958731	1	1.16865993551051	0
BSU28890	0.576710901425082	-0.851256782823263	0.448542364269794	0.503027976306503	1	1.49144512924385	0
BSU40510	-0.214415497692881	8.42376519755717	0.448491694402264	0.503052096241385	1	-1.1602337549372	0
BSU31810	-0.322065613726151	1.24911090957851	0.447825545963734	0.503369380726415	1	-1.25011915667319	0
BSU31690	-0.240640303383145	8.61827623069201	0.446708741799853	0.503902078499756	1	-1.18151693122224	0
BSU07320	0.413990376152118	5.4097748274722	0.445582928494389	0.50444004942162	1	1.33236593719159	0
BSU06640	-0.252077332130537	7.05000781007834	0.44482523060632	0.504802669452853	1	-1.19092068403753	0
BSU03800	0.303144430709819	5.00671947122813	0.444521266064754	0.504948266621214	1	1.23383068456259	0
BSU06710	-0.189346613192553	10.6581561204969	0.443615432689683	0.505382582126098	1	-1.14024718868667	0
BSU27670	-0.408032519089509	0.944925308717191	0.442238881398194	0.506043817498547	1	-1.3268750487073	0
BSU39230	-0.189228053576618	14.8833446884111	0.441671511787717	0.506316789241407	1	-1.14015348786266	0
BSU20000	0.488585514729773	3.86002583738991	0.440239545367959	0.507006859677088	1	1.40306856751596	0
BSU39750	0.271679654068049	3.68536207101664	0.439744578659804	0.507245762122425	1	1.20721250395416	0
BSU07240	-0.238398206631594	5.40320245296323	0.438486933861421	0.507853653426122	1	-1.17968215824781	0
BSU02760	-0.337354627207208	3.9097758040926	0.438372647235894	0.50790895680031	1	-1.26343778786741	0
BSU33029	0.312273902990924	4.31874374183279	0.438337204922369	0.507926109465896	1	1.24166320522418	0
BSU25600	0.305455004564004	1.43085981099476	0.438293681547758	0.50794717440713	1	1.23580833124388	0
BSU37780	0.184973445995304	11.1386450987194	0.437919554943164	0.508128310552422	1	1.13679604936466	0
BSU20700	0.38582545349424	1.5879179239592	0.437180793852611	0.508486314147785	1	1.30660716260913	0
BSU37010	-0.196379792601277	9.26934300905941	0.43628631749381	0.508920359631918	1	-1.14581949774971	0
BSU20680	0.358677897505782	1.7188632762964	0.435815468706222	0.509149096255012	1	1.28225028991427	0
BSU13240	-0.228188477012195	9.13961843434991	0.433867410846347	0.510097344843186	1	-1.17136320081711	0
BSU16470	0.263005333623259	5.07713945323574	0.433617706280476	0.510219113225665	1	1.19997581865873	0
BSU36880	-0.217192734289022	8.72269686692822	0.4334506137902	0.510300623919864	1	-1.16246939518535	0
BSU25480	-0.24263426153995	9.9720915195048	0.431465907354323	0.511270525156822	1	-1.18315104242037	0
BSU38100	0.315338417946059	3.96407463239363	0.431448147414498	0.511279218625209	1	1.24430349962617	0
BSU15710	-0.233070128468185	7.45258086308089	0.431356803488112	0.511323935409906	1	-1.1753334592267	0
BSU07550	0.380200988822724	2.007950239197	0.431215754558569	0.511392998247122	1	1.30152316429805	0
BSU09390	0.389872000852936	2.67667599952433	0.43095634630529	0.511520056456491	1	1.31027714796726	0
BSU31790	0.40847177691553	4.49992285425588	0.43032410821823	0.511829956134495	1	1.32727910429116	0
BSU11110	0.238252789948005	5.9554477488729	0.42983235090011	0.512071222560476	1	1.17956325798331	0
BSU38750	-0.585693758623686	3.42673909778327	0.429572324206603	0.512198876867072	1	-1.50076049675007	0
BSU22830	-0.196885260313926	8.72160181704288	0.42761859521724	0.513159786753476	1	-1.14622102143762	0
BSU35980	0.582832379475365	-0.90949574096229	0.426725523987169	0.513600073478259	1	1.49778690290353	0
BSU05990	-0.220629443464807	7.47440957911167	0.425814768160748	0.514049756263651	1	-1.16524186706746	0
BSU38370	0.24444249777764	7.21989174644707	0.425688053744224	0.514112375433154	1	1.18463490271906	0
BSU27120	-0.361017608805371	1.70063461377093	0.424651958151749	0.514624887620285	1	-1.28433148479373	0
BSU11670	-0.200461197062038	10.5487423567529	0.422946396087127	0.515470499376395	1	-1.14906562665131	0
BSU01010	-0.28776253182057	8.40179821184643	0.421856359879939	0.516012207257462	1	-1.22074556092476	0
BSU28850	-0.183601553721888	10.8444399384542	0.421590433108321	0.516144514072343	1	-1.13571555737181	0
BSU27920	-0.208439902130007	8.64397816664136	0.421530728930691	0.516174226906069	1	-1.15543804345678	0
BSU08930	-0.345498059268022	7.85927830333881	0.420514546188997	0.516680407345639	1	-1.2705895504002	0
BSU29400	0.358379439223323	1.12270227246008	0.42047753853658	0.516698857971003	1	1.28198505115927	0
BSU17580	0.292983933846109	2.7810923550545	0.420187810223658	0.516843345497361	1	1.22517168806039	0
BSU17920	0.255278002154837	3.79885439285801	0.419587737559499	0.517142826901015	1	1.19356571670195	0
BSU33130	-0.276747349651755	4.38280015765559	0.419532605636483	0.517170357125096	1	-1.21146048619576	0
BSU00910	-0.247996810336362	5.71108984330939	0.418841935705877	0.517515462133034	1	-1.1875570404931	0
BSU21820	-0.228500532842651	6.9634346868642	0.418566210940796	0.517653345481566	1	-1.17161659480624	0
BSU35800	0.411737366987318	1.46272150909815	0.418540209096428	0.5176663517049	1	1.33028684918575	0
BSU10440	-0.228245516466969	7.71356238338824	0.4179378785641	0.517967800283756	1	-1.17140951361174	0
BSU00680	-0.247558290725638	9.05906954831143	0.417721380466219	0.518076226421399	1	-1.18719612713404	0
BSU37790	-0.235317356534251	6.69711105388044	0.417468480941558	0.518202933503412	1	-1.17716565550425	0
BSU28500	0.214671446236601	9.0308165610226	0.416158274590863	0.518860241998973	1	1.16043961028081	0
BSU37340	-0.28606119782729	7.30421361690889	0.416108462130296	0.518885260977669	1	-1.21930681487879	0
BSU24490	0.230655454672783	6.99218325682808	0.416009612051752	0.518934916040273	1	1.17336792036026	0
BSU22930	-0.530276466163188	-0.635576134817558	0.41526672649969	0.519308355015385	1	-1.44420592470309	0
BSU09600	0.35680932638405	4.29634713476626	0.414831404389247	0.519527405557402	1	1.28059060104266	0
BSU00610	-0.256686274403201	7.51187256313057	0.414677177676765	0.519605050196493	1	-1.19473137269627	0
BSU14740	0.295373389592106	2.19248818928251	0.414477680819628	0.519705516160593	1	1.22720255328718	0
BSU31850	-0.206609686236538	7.96582444716061	0.414467760767792	0.519710512758752	1	-1.15397317374155	0
BSU20190	-0.526840930201658	0.00216644389074726	0.414394561723708	0.519747384758434	1	-1.4407708824369	0
BSU34870	0.213433620582251	9.7057932465555	0.414325707084117	0.519782072588514	1	1.15944438548709	0
BSU36270	-0.232903710643664	6.41047158743373	0.413955798465667	0.519968496245958	1	-1.17519788992686	0
BSU01470	-0.227069400364753	7.67006787119006	0.413603332667506	0.520146238813541	1	-1.17045494446589	0
BSU38670	0.343233134051277	2.25033367527958	0.41357614538828	0.520159953347842	1	1.26859638313108	0
BSU11020	0.251878818624249	6.71822874812928	0.413232562055057	0.520333327770991	1	1.19075682572404	0
BSU17720	0.74293728923284	-1.55708556657256	0.41282028592174	0.520541499529573	1	1.67357973697071	0
BSU30380	-0.278918668680292	3.19027186772553	0.412186565744552	0.520861772201362	1	-1.21328515988551	0
BSU34910	0.204186225601374	9.80443334486119	0.41177512780223	0.521069892962736	1	1.1520363396195	0
BSU19090	0.403050173344198	1.32594776896992	0.411723589636667	0.521095973246926	1	1.32230059066769	0
BSU40210	-0.507448126332415	5.17227428804509	0.41123945604599	0.521341075927294	1	-1.42153352780743	0
BSU20300	0.468998304702658	-0.177460182857751	0.410161808891579	0.521887388985776	1	1.38414808955115	0
BSU29640	0.266152566025016	7.02392506401301	0.409739765068025	0.522101619874438	1	1.20259641759908	0
BSU12830	0.303441424405594	6.36863148426947	0.409517091023076	0.522214712670635	1	1.23408470751608	0
BSU26450	0.276987572158876	2.87183834233067	0.408325355555545	0.522820714789352	1	1.21166222273549	0
BSU18180	0.244781231671472	4.63746789985581	0.408310597767194	0.522828226986399	1	1.18491307869802	0
BSU17080	0.258280933422153	5.7906063615695	0.407324663142006	0.52333053350978	1	1.19605267929769	0
BSU40520	-0.242087097326227	6.65356368896597	0.406756291642296	0.523620492031835	1	-1.18270239933017	0
BSU13400	-0.303631902226177	2.52778627288116	0.406169225131286	0.52392028729299	1	-1.23424765344526	0
BSU04070	0.305477473384109	5.05537515909189	0.405276928201843	0.524376537473784	1	1.23582757811901	0
BSU03060	-0.567625595993077	6.13549530676542	0.404087658859112	0.524985734395102	1	-1.48208233420771	0
BSU24820	0.225955141087193	7.19226682331061	0.403876828366737	0.52509386253344	1	1.16955129765858	0
BSU01660	0.296910422384243	2.91387719811891	0.403751689922881	0.525158060731784	1	1.22851069926857	0
BSU39339	0.501247895299535	0.154119876652091	0.40291920136658	0.525585497660217	1	1.41543735109975	0
BSU24940	-0.217446000525356	7.40191050487035	0.401910810039126	0.526104081392231	1	-1.16267348550525	0
BSU35470	0.241242419892357	4.23088944223281	0.401886158165966	0.526116770487539	1	1.18201014656315	0
BSU19430	0.522033835828556	-0.567251437057713	0.401473081783565	0.526329475110856	1	1.43597818852532	0
BSU18810	0.386241603604412	1.44938437784565	0.401194550589487	0.526472985224127	1	1.30698411208859	0
BSU07490	0.253640100560421	6.56700228025677	0.400744798041444	0.526704862664933	1	1.19221142225671	0
BSU00410	-0.227962324199614	6.20148515286999	0.400578023696809	0.5267908922907	1	-1.17117959561092	0
BSU18820	0.359493821488078	1.73916283341817	0.398938142742447	0.527638154229812	1	1.2829756786044	0
BSU33390	-0.324383581370898	4.76652490255593	0.398774458205395	0.527722857260498	1	-1.25212932847512	0
BSU40300	-0.256400160745772	6.59188888745643	0.398287157604457	0.527975168283444	1	-1.19449445840761	0
BSU03982	-0.329918169408394	2.57585183607738	0.398201603266298	0.52801948826858	1	-1.2569420779359	0
BSU06090	-0.323634070317304	7.48145635198663	0.39811229635302	0.528065759314055	1	-1.25147898934845	0
BSU37090	0.205350907324035	8.5174567750376	0.397622855333296	0.528319473842598	1	1.15296674928559	0
BSU33790	-0.407688606885465	4.37665995034636	0.397509222704116	0.528378409497612	1	-1.32655878357595	0
BSU37180	-0.262981745955736	3.00767865091155	0.3973300027107	0.528471386021715	1	-1.19995619954418	0
BSU37880	0.29200175472874	2.01461911304259	0.396932722861813	0.528677593090085	1	1.22433788154344	0
BSU13730	0.223531205544637	6.55582567807487	0.39666161514328	0.528818393611627	1	1.16758793279097	0
BSU29050	-0.259608933901535	3.10115139848178	0.396459554140439	0.52892337825194	1	-1.1971541524106	0
BSU27800	0.241802034341222	4.38324679812922	0.39633581069112	0.528987689963655	1	1.18246873153438	0
BSU05450	-0.327483841056926	1.97721525654967	0.395818587332446	0.529256652154944	1	-1.25482296778476	0
BSU00760	-0.221773159610405	6.99450099435649	0.394807149101638	0.529783321418285	1	-1.16616599468911	0
BSU21080	-0.396757095580771	4.01792116183079	0.394426126228041	0.52998196910889	1	-1.31654523863295	0
BSU40920	-0.18841535821798	9.33951856639652	0.393951734020327	0.5302294823219	1	-1.13951140032081	0
BSU15070	-0.252014170525712	11.6011478358801	0.393853226594729	0.530280904425824	1	-1.19086854632794	0
BSU19160	-0.246605668449161	4.93320305289765	0.393787614271976	0.530315159849666	1	-1.18641247144784	0
BSU37600	-0.20375353520029	8.52079342115399	0.393632371459553	0.530396226142453	1	-1.15169087484119	0
BSU09060	-0.23872030502052	4.88985464244198	0.392363834788661	0.531059479713567	1	-1.17994556536558	0
BSU34590	-0.383074969271172	1.31191692457936	0.392253672523729	0.531117148413488	1	-1.3041185016753	0
BSU14960	0.225057626503675	6.50492777035837	0.391982218870567	0.531259299464693	1	1.16882393472129	0
BSU28040	-0.217669620618328	7.34165960516589	0.391786375244415	0.531361898667748	1	-1.16285371576638	0
BSU11928	-0.362746005444428	0.482070003749751	0.391493817552669	0.531515231252173	1	-1.28587107868404	0
BSU06269	0.369165813782162	3.28519038415184	0.391374777875725	0.531577644026971	1	1.29160579035942	0
BSU30290	0.395758428911895	1.21979812491564	0.39123205282551	0.531652492508893	1	1.31563421111033	0
BSU23890	0.240681679588431	7.17044565222785	0.391139233706284	0.531701179302389	1	1.18155081737749	0
BSU17700	0.53096708604097	1.56145719543066	0.390773922301076	0.53189287568078	1	1.4448974333426	0
BSU13350	0.349638492360035	0.8268036165533	0.390607371376135	0.531980314284678	1	1.27424129047568	0
BSU16380	0.256840796748284	3.89555120799617	0.388822918289252	0.532918775574786	1	1.19485934331737	0
BSU22180	-0.314682595960561	7.99950792715062	0.388719620103302	0.532973192634516	1	-1.24373799124213	0
BSU09080	-0.288175446290181	6.58381928206929	0.387558524734345	0.533585544587338	1	-1.22109500112698	0
BSU10470	0.310097247039852	1.84370104281713	0.387208565669486	0.533770359697275	1	1.23979126712676	0
BSU14310	0.275387503393493	3.92119243136389	0.38625353996234	0.534275303599774	1	1.2103191335131	0
BSU17870	0.242484585222384	5.25398215273138	0.385869779156618	0.534478450471882	1	1.1830282995675	0
BSU31190	0.416179899853534	1.10582028497211	0.385702952079413	0.534566805389828	1	1.3343895537797	0
BSU11490	-0.28923805138446	8.21509061423864	0.385506889409498	0.534670677906613	1	-1.2219947198452	0
BSU03840	0.320579097761237	6.77820998975885	0.385105699195833	0.534883339549737	1	1.24883172933974	0
BSU19970	0.335249502314734	0.896271700625552	0.384107625576073	0.535413061640944	1	1.26159557260789	0
BSU34880	0.190251333655079	9.58339893192734	0.383925706598944	0.535509716764267	1	1.14096246701254	0
BSU12220	0.240654981633679	4.26799720804326	0.38365706671428	0.535652505423042	1	1.18152895225874	0
BSU33890	0.294539523313453	4.79009492925723	0.38262525741834	0.536201581065218	1	1.2264934449046	0
BSU39070	-0.291263498487484	2.42400906962875	0.381799339458857	0.536641830070771	1	-1.22371152335221	0
BSU29020	0.276888117599346	3.69065598574993	0.381465656817532	0.536819883595275	1	1.21157869768291	0
BSU40529	0.381301445764823	1.00917402249084	0.381421095651036	0.536843669638374	1	1.30251631707969	0
BSU05350	-0.30810535454066	3.83981398075811	0.379612433483494	0.537810728382449	1	-1.23808069986858	0
BSU01300	-0.175083798882116	11.160562828295	0.379580159268471	0.537828013664974	1	-1.12902998256168	0
BSU24480	-0.376293352217769	0.248809501992183	0.379393048341006	0.537928245695344	1	-1.29800267111969	0
BSU39410	-0.204706627388883	7.84150364151467	0.379374286751329	0.537938297829301	1	-1.15245197140216	0
BSU36970	-0.306618729295812	2.87007686937822	0.377424693895655	0.538984729275653	1	-1.23680557657958	0
BSU09360	0.343079111525634	1.44807310636292	0.37697918939325	0.539224373445187	1	1.2684609546561	0
BSU16280	0.309931823247946	3.10707967287555	0.376973415573246	0.539227480557252	1	1.2396491170472	0
BSU22860	0.27692788458534	2.68815784708063	0.376867482721577	0.539284492868197	1	1.21161209455182	0
BSU27300	0.219494237058119	7.30471791348387	0.376432745065202	0.539518581198821	1	1.16432533952479	0
BSU09790	-0.232738217085199	6.59163386852698	0.375031268420919	0.540274487404638	1	-1.17506308907107	0
BSU15400	0.218453168580461	7.03173977902946	0.375025316737819	0.540277701668233	1	1.16348544950626	0
BSU20920	-0.295966691302851	2.20316648701212	0.375022736283039	0.540279095278509	1	-1.22770733849012	0
BSU08010	0.228708703772845	5.720602504882	0.374992745204572	0.540295292858621	1	1.17178566318632	0
BSU35740	-0.263010507023108	8.24758532050629	0.374909939719601	0.540340019065246	1	-1.19998012169275	0
BSU22720	0.28759879221357	6.61457020084443	0.374406798476684	0.540611929744975	1	1.22060701947965	0
BSU24280	-0.221106603696862	6.92894586898427	0.373604068215121	0.541046266496255	1	-1.16562732554731	0
BSU14680	0.22346654372242	4.67193586787713	0.371725944453303	0.542064980402366	1	1.16753560248602	0
BSU27390	-0.197126008013732	7.75157051970831	0.371368583778967	0.542259216231538	1	-1.14641231141383	0
BSU36360	-0.269900679069384	5.6899165577121	0.370781815429311	0.542578419896414	1	-1.2057248178863	0
BSU33239	0.619431747746854	-1.21342011716283	0.370537344216911	0.542711515123061	1	1.53626995233305	0
BSU25630	-0.205255292087518	7.6500310368781	0.36994856260975	0.54303230725532	1	-1.15289033844876	0
BSU30110	0.637326568377264	-1.24218319058157	0.369936316198618	0.543038983309355	1	1.55544412217222	0
BSU27520	-0.217168814060711	6.27208766737368	0.369501908345057	0.543275895998445	1	-1.16245012132495	0
BSU13780	0.314990318885649	1.90981944052359	0.369495490092345	0.543279397745716	1	1.24400330546451	0
BSU18700	0.451687721077551	0.847167127286203	0.36912645309406	0.543480811455599	1	1.36763923916149	0
BSU02260	0.220587328850993	5.64262367413097	0.368798964031499	0.543659664529482	1	1.16520785225936	0
BSU14900	-0.282457362875225	4.72656488073653	0.36853042692924	0.543806403029987	1	-1.21626480208035	0
BSU23470	-0.24799674171073	4.03226250418403	0.368508847637111	0.543818197920672	1	-1.18755698400378	0
BSU19370	0.163619704331331	11.2425135128839	0.368485557802387	0.543830928296463	1	1.12009391754393	0
BSU03730	-0.324416899052235	0.594260808707333	0.368409397026249	0.543872562118441	1	-1.25215824555496	0
BSU02670	-0.307649759450697	7.0712340365491	0.368209697936209	0.543981756996182	1	-1.23768978258034	0
BSU35370	0.261542720280877	2.97434782349512	0.367636063396295	0.544295644166481	1	1.19875989205767	0
BSU01260	-0.17743882777495	11.1628647416245	0.367036855445235	0.544623882699796	1	-1.13087449543795	0
BSU08970	0.266520131477236	2.42970839307016	0.364715798801644	0.545898795021455	1	1.20290285048907	0
BSU24110	0.306487154377458	6.72163420341692	0.364589691829622	0.545968221651386	1	1.23669278408518	0
BSU00450	-0.48040493808509	0.807502875750138	0.364482088753277	0.54602747414687	1	-1.39513520030819	0
BSU12870	0.232002980602138	4.48862888112756	0.364267229466312	0.546145823848464	1	1.17446439764986	0
BSU32030	0.239433781686175	8.9367697210189	0.363956187250324	0.546317237829303	1	1.18052924508134	0
BSU21550	-0.333026703102222	5.5064141832353	0.363792313648247	0.546407588029223	1	-1.25965329488122	0
BSU37450	0.367253732738805	1.36506970165728	0.361877645449319	0.54746528408913	1	1.2898950898877	0
BSU29430	0.505600798260309	-0.303709621394897	0.361552272870289	0.547645404276181	1	1.41971446130197	0
BSU21520	-0.346240612498793	1.99937504451743	0.36064598462838	0.548147690909873	1	-1.27124368949031	0
BSU22190	-0.232627222881074	6.91209572522648	0.360510898106185	0.548222632619604	1	-1.17497268869424	0
BSU38330	-0.314405387126099	6.14389644095526	0.360403394031948	0.548282286115015	1	-1.24349903427091	0
BSU01340	-0.188253846422914	9.96232985754643	0.359550560639946	0.548755948600573	1	-1.13938383751308	0
BSU25940	-0.500534912645009	-0.899893347450493	0.358660843800633	0.549250910785245	1	-1.41473801206935	0
BSU30950	0.266827655623884	2.98081094126209	0.357920586299735	0.54966336271479	1	1.20315928798353	0
BSU10880	0.231946368786234	4.39606821288707	0.357267221651213	0.550027881717492	1	1.17441831219459	0
BSU09150	-0.364113446406591	0.489723519625247	0.356895269617038	0.550235599795288	1	-1.28709045375306	0
BSU06800	-0.399533914745847	1.09482711453211	0.356621808878637	0.550388408726157	1	-1.31908169190473	0
BSU24100	0.215369730984979	6.94196883722333	0.355482689597848	0.551025801031053	1	1.1610014153695	0
BSU36440	0.240488365773329	4.37074562583149	0.3539551037895	0.551882735496753	1	1.18139250616995	0
BSU13230	-0.255456298441461	8.87239027949788	0.353895644941986	0.551916140905088	1	-1.19371323331472	0
BSU39530	0.930863493429296	-2.28878637797545	0.353852072675972	0.551940623262819	1	1.90641669852489	0
BSU21690	-0.227939676791719	4.8266258502173	0.353513192923856	0.552131102493002	1	-1.17116121059324	0
BSU11460	-0.195486862021674	7.75220775655557	0.353295995734626	0.5522532507699	1	-1.1451105324603	0
BSU20810	0.325770579848483	5.42065970729486	0.352215732935946	0.552861529407966	1	1.25333369704779	0
BSU25440	-0.190939860265922	8.21367682605157	0.351932617493233	0.553021155769595	1	-1.14150712162625	0
BSU34570	-0.24453317296366	3.40705815066391	0.351635580747208	0.553188724588156	1	-1.18470936084281	0
BSU07440	-0.237217499970164	3.93143765324565	0.351305986180103	0.553374772414233	1	-1.17871709720688	0
BSU36100	-0.323110602961744	1.80927818367359	0.351269096845965	0.55339560285156	1	-1.25102498518045	0
BSU05099	0.331640176912508	3.1078016810018	0.350374744813479	0.553901072756517	1	1.2584432655744	0
BSU00250	-0.228438805790795	6.39735542145304	0.350238585530278	0.553978103661258	1	-1.17156646717072	0
BSU01960	-0.231502796362904	4.75196426239463	0.350041471821715	0.554089654817875	1	-1.17405727990025	0
BSU03560	0.233694524789714	3.8048052163899	0.34955637279671	0.554364364139458	1	1.17584225193784	0
BSU23060	0.217984799632876	6.25756449202242	0.349508962411039	0.554391226217976	1	1.16310778687309	0
BSU20470	0.397583841856639	0.0706018992618783	0.34894094103602	0.554713250723934	1	1.31729991011466	0
BSU25500	-0.209294432532923	6.61555808164401	0.34888006233486	0.55474778524768	1	-1.15612262985924	0
BSU07450	0.216459802890084	6.26964692800414	0.348760096247556	0.554815850037281	1	1.16187897662188	0
BSU27640	-0.217266098307277	6.37413716315293	0.34832134816844	0.555064915725115	1	-1.16252851065464	0
BSU01310	-0.180726675347354	11.4753784277834	0.348200668471236	0.555133459486994	1	-1.1334546546768	0
BSU36610	-0.215271361554597	6.4548696522382	0.348067873393326	0.555208903062182	1	-1.16092225577501	0
BSU31710	-0.388008694332523	6.86303556750781	0.347292918325024	0.555649558094457	1	-1.30858595756181	0
BSU23800	0.211587676003722	5.41872122815565	0.345357665992061	0.556752880703585	1	1.15796181200425	0
BSU40770	-0.21012609929682	6.13227461992253	0.344645167815914	0.557160136572071	1	-1.15678928908486	0
BSU16600	-0.173538615804779	9.97081954219471	0.344451972910122	0.557270662137243	1	-1.12782139442503	0
BSU28830	-0.21873943886639	5.81034274247753	0.344341655591666	0.557333792659702	1	-1.16371633985404	0
BSU07570	0.288407182721427	3.38948939127279	0.344257274781206	0.557382089854444	1	1.22129115826174	0
BSU13750	0.210709529292765	7.63762313076517	0.343427862784182	0.557857245826862	1	1.1572571925824	0
BSU17730	0.206002809353243	6.74177906746419	0.341729633073843	0.558832542368641	1	1.15348785123928	0
BSU01290	-0.180124669914952	10.0595070998326	0.340901815209875	0.559309139084112	1	-1.13298178723367	0
BSU24850	0.208314024259042	6.51595054528992	0.34089351327971	0.559313922654201	1	1.15533723370013	0
BSU01890	0.32732407512845	4.22822985580407	0.340681343501046	0.559436201340242	1	1.2546840147485	0
BSU24460	-0.181680780288837	9.43658216170477	0.340050750790681	0.559799929066079	1	-1.13420449600192	0
BSU07220	0.238429257199651	3.53638308728852	0.339714400479355	0.559994121767269	1	1.17970754836442	0
BSU22880	0.194434642445898	11.1088611956367	0.339082454786876	0.560359325777769	1	1.144275658564	0
BSU27840	0.206116592170072	9.56835709996545	0.33907600973771	0.560363052745094	1	1.15357882838201	0
BSU37580	-0.243166357673686	4.23218330849858	0.338486374735425	0.56070422077455	1	-1.1835874937752	0
BSU12380	-0.255559913379331	1.51160318090233	0.33812019020881	0.5609162986405	1	-1.19379896935783	0
BSU23390	0.282061606390426	4.41925759847416	0.337761043470067	0.561124449852289	1	1.21593120512852	0
BSU09165	-0.478931246571027	-1.13391537930163	0.337697212099863	0.561161460188132	1	-1.39371081807998	0
BSU02730	-0.220374449184471	4.74240447626534	0.337520721577139	0.561263816261701	1	-1.1650359304379	0
BSU25970	0.637651539695701	-1.22853042109026	0.337240897520911	0.56142617423647	1	1.5557945300179	0
BSU28090	-0.1824666110623	9.31471842412724	0.33653200939591	0.561837884890073	1	-1.13482246137725	0
BSU16770	0.171208491910262	9.48144424319556	0.335515331832028	0.562429367408588	1	1.12600129910976	0
BSU35320	-0.257108811301131	3.62818929078813	0.335470201981696	0.562455650778659	1	-1.19508133717706	0
BSU01420	-0.224115526201205	11.1725237215091	0.334835730591294	0.562825413475062	1	-1.16806092528658	0
BSU35260	-0.21024425168531	8.47131784550651	0.334051518258661	0.563283090231272	1	-1.15688403053091	0
BSU18849	-0.254598723800041	4.55097795509921	0.33341113757793	0.563657356790781	1	-1.19300387064751	0
BSU00580	-0.204971953149312	7.44573007572625	0.332938077370514	0.563934141837692	1	-1.1526639381077	0
BSU07120	-0.353489340574853	1.5854805845064	0.332566388509607	0.564151798975832	1	-1.27764704447291	0
BSU12500	0.278515938642936	2.04641806749813	0.331405137608122	0.564832861237905	1	1.21294651715788	0
BSU26920	0.233987815373483	3.52506941425223	0.329831387368078	0.565758390168275	1	1.17608131737256	0
BSU21000	0.333672100334997	1.96357426086002	0.328587392990627	0.56649206852663	1	1.26021693348783	0
BSU11290	0.286699868478768	1.44915951149697	0.328501800780946	0.566542616597766	1	1.21984671267524	0
BSU05190	-0.261355484399173	3.00707667498742	0.328453770389936	0.566570985670541	1	-1.19860432466833	0
BSU12260	0.271325482082306	5.75104563929179	0.328430694035035	0.566584616662241	1	1.20691617773119	0
BSU14410	0.216096052709825	6.90672455921752	0.328076423202774	0.566793961090787	1	1.16158606620086	0
BSU15830	-0.199449145268761	7.49689543822509	0.326487841999139	0.567734529365714	1	-1.14825983880433	0
BSU36190	-0.193381736954799	8.41671574842379	0.326030574136951	0.568005831432836	1	-1.1434408497172	0
BSU00620	-0.261709462551054	8.40990560945525	0.325732418505822	0.568182866368485	1	-1.19889844905799	0
BSU20930	-0.21606551454826	4.24473593198495	0.325696930657655	0.568203945029846	1	-1.16156147865704	0
BSU17470	-0.332721814923716	1.69951336917129	0.325302602754555	0.568438265852294	1	-1.25938711747772	0
BSU11480	-0.242931376314047	3.14215133795253	0.324664846245541	0.568817637530789	1	-1.18339473068794	0
BSU38190	-0.220160992567493	6.20022299068147	0.324172871791749	0.569110627633954	1	-1.1648635681403	0
BSU05220	-0.234543699228686	4.67893898181536	0.323921733158087	0.569260304065379	1	-1.17653455978706	0
BSU40760	-0.406040034600939	4.80751918938444	0.323263850909086	0.569652760634399	1	-1.32504378632886	0
BSU37620	0.446609918905205	-0.0741451488030993	0.323227774778008	0.569674296961155	1	1.3628340694645	0
BSU31260	0.229713343016898	3.85164352825698	0.323150588055584	0.569720380372489	1	1.17260193537929	0
BSU25150	-0.654522883419438	-1.15290483395584	0.322855957352353	0.569896353094317	1	-1.57409529482617	0
BSU10220	-0.220393087867367	9.79398745306149	0.32278609496052	0.569938095061743	1	-1.16505098204265	0
BSU20170	0.336871501101874	1.73306470417206	0.322337571224092	0.570206225197864	1	1.26301476181733	0
BSU09890	-0.245227066106001	6.18712000221508	0.322043488493122	0.570382163514579	1	-1.18527930764591	0
BSU37410	0.266070435250451	3.94865034281683	0.321694061540342	0.570591350252089	1	1.20252795727927	0
BSU10520	-0.23098004826157	3.13762648223606	0.321444385009334	0.570740912743061	1	-1.17363194743638	0
BSU22250	0.27851579125215	1.38774993439397	0.320822695772024	0.571113653928721	1	1.21294639323901	0
BSU25470	-0.155259685523722	11.1743301188648	0.320566040007066	0.571267674076887	1	-1.11362205247987	0
BSU36830	-0.18045414471553	11.3213025065643	0.320562326774507	0.571269903000007	1	-1.13324056096333	0
BSU35319	0.243316709095656	3.45143308128305	0.320444072998908	0.57134089550708	1	1.18371084855968	0
BSU13060	0.570612742117692	-1.02483890475079	0.320397501989365	0.571368858708244	1	1.4851542120933	0
BSU26600	0.307064751081994	1.94641928081761	0.319883290967674	0.571677791242891	1	1.23718800495016	0
BSU16620	-0.18550790682243	7.85395558978498	0.31981613232827	0.571718163635817	1	-1.13721726486359	0
BSU31390	-0.191285189865403	10.1046127686042	0.319765477872352	0.571748618245934	1	-1.14178039031294	0
BSU13310	0.231711845081624	3.68781463646094	0.319571924292472	0.571865016387308	1	1.1742274149225	0
BSU05270	0.287945796255993	3.88446637643383	0.319204564447865	0.572086065120959	1	1.22090064113903	0
BSU33150	-0.20404411672501	5.21722760216567	0.318879741017206	0.572281658556729	1	-1.15192286690196	0
BSU30860	-0.471892009653426	-0.600587420482391	0.318729438502688	0.57237220814839	1	-1.38692714930462	0
BSU26430	0.267770768376443	3.08852821902577	0.318449577886124	0.572540884926905	1	1.20394606953273	0
BSU18840	-0.199549247634773	7.06331219121471	0.315728167464375	0.574186240926383	1	-1.14833951434989	0
BSU26050	-0.361462744193742	3.21142490617482	0.315678902170099	0.574216112443057	1	-1.28472781914351	0
BSU04500	-0.195477100564909	7.12040382584346	0.31392097535036	0.575284026064547	1	-1.1451027845241	0
BSU27530	0.220210497387999	5.87583195330054	0.313882701462973	0.575307320532363	1	1.16490354010223	0
BSU01510	-0.29997583558079	7.72428087121042	0.313532364301182	0.575520631455523	1	-1.23112379246544	0
BSU16330	0.26109631470438	3.48594256166576	0.313136607325014	0.575761785669107	1	1.19838902343863	0
BSU36280	-0.189363832025558	7.87684727548646	0.313076400168995	0.575798490389643	1	-1.14026079782965	0
BSU29230	0.166921860672019	8.99094044232858	0.312388058319129	0.576218461156239	1	1.12266061482107	0
BSU00160	0.303860781148771	1.58187979415325	0.312202630227039	0.576331698265553	1	1.23444347839415	0
BSU14760	0.261667110485746	6.1910400981452	0.311756805808045	0.576604134730806	1	1.19886325445435	0
BSU02580	-0.244648503201118	4.39688605358648	0.311718781236976	0.576627382787684	1	-1.18480407127672	0
BSU33040	-0.168596722667776	10.0389514833353	0.31132628111277	0.576867464401349	1	-1.12396469739739	0
BSU16590	-0.219675557190234	8.76780855397453	0.311224259668734	0.576929900629412	1	-1.16447168292075	0
BSU31140	0.474261787544635	-0.941161558464921	0.311159219786787	0.576969711470483	1	1.38920719468001	0
BSU37890	-0.264828169400722	1.7125359802791	0.311118622084062	0.576994564045674	1	-1.20149293851518	0
BSU30800	0.173009689603111	9.24565738817334	0.310920215327315	0.577116052713348	1	1.127407984154	0
BSU05260	0.20937768689284	4.50506473375093	0.310829652399921	0.577171523207215	1	1.1561893487597	0
BSU23320	0.686491691763352	-1.55675453714279	0.310801446993283	0.577188801400313	1	1.60936514382118	0
BSU03090	0.250550475035992	4.6942306184405	0.31055778657543	0.577338106780878	1	1.18966095570843	0
BSU23080	-0.233384683795415	5.85232071449692	0.310123262143151	0.577604556622352	1	-1.17558974880804	0
BSU25640	-0.190862327798501	7.83403977732515	0.309995871966635	0.577682718477807	1	-1.14144577707103	0
BSU35160	0.189641516536003	8.51974449848611	0.309887580714303	0.577749178491961	1	1.14048029205854	0
BSU20610	0.290122978894329	1.55677797135242	0.309515431012602	0.577977688528245	1	1.22274450301614	0
BSU08920	0.276379683046564	2.79888465435158	0.309051962228189	0.578262522625587	1	1.21115178837654	0
BSU00280	-0.238333557501632	6.96740515699068	0.30840538170429	0.578660359190704	1	-1.1796292962678	0
BSU10860	0.241653797544805	5.56280122450876	0.308384679888498	0.578673105888511	1	1.18234723921154	0
BSU19200	0.220925908187497	3.69772778005839	0.30795964716383	0.578934934455098	1	1.16548134151898	0
BSU05920	-0.20615810983466	5.62138141126912	0.307665601141039	0.579116210958248	1	-1.15361202638066	0
BSU04530	-0.811830108141802	-1.26977493489528	0.307216378940028	0.579393370902491	1	-1.75543686269218	0
BSU11610	-0.195301502833941	6.86270422428686	0.307116392929387	0.579455096049245	1	-1.14496341673783	0
BSU33480	-0.207312712913354	7.98352827745235	0.306841941710218	0.579624592696687	1	-1.15453564301043	0
BSU36800	-0.193394150827774	8.94013417278751	0.306658300292156	0.579738062001925	1	-1.14345068865761	0
BSU08620	0.224410206868846	6.39674487878613	0.306630326416638	0.579755350540358	1	1.16829953436133	0
BSU16700	-0.214322173091267	7.38257801337518	0.305986169318544	0.580153740697784	1	-1.16015870452958	0
BSU11470	-0.1802643180103	7.68269502874037	0.305511960423088	0.580447373566449	1	-1.13309146142117	0
BSU07700	-0.201804764906258	6.88737294134534	0.305389787713942	0.580523071804707	1	-1.15013623872901	0
BSU20970	-0.280733969942205	3.91640629186073	0.305252000090141	0.580608468768008	1	-1.21481276222543	0
[truncated: 2,177 more rows]
