# Supplementary material for: T-REx: Transcriptome analysis webserver for RNA-seq Expression data
Source: BMC Genomics. 2015 Sep 3;16(1):663. doi: 10.1186/s12864-015-1834-4 (PMC4558784; doi:10.1186/s12864-015-1834-4)
Supplement: Additional file 3: — Figure S3; k-means clustering of differentially expressed genes in the mutants. (ZIP 31925 kb) [file 12864_2015_1834_MOESM3_ESM.zip › Brinsmade.Differential_Expression.4.Null-WT.txt]

GeneID	logFC	logCPM	LR	pvalue	adj_pvalue	Fold	minFDR
BSU32600	9.82305365494778	9.43039984263808	439.711061445334	1.25121064113013e-97	5.2250556373594e-94	905.803092672791	309.875794520053
BSU32610	9.17117177416286	12.297966085927	381.43571997267	6.05876318723619e-85	1.26506975349492e-81	576.497992620594	268.736958751355
BSU02390	7.49763073116043	9.85922114026795	359.415757517292	3.77399536504972e-80	5.25340154814921e-77	180.722300584527	253.395211444015
BSU32550	6.4387559184327	8.87032239720128	280.132003653836	7.02797615257382e-63	7.33720710328707e-60	86.7478392881259	196.440454685352
BSU09460	7.67929694735044	9.44018451749554	272.057137682174	4.04176673013458e-61	3.3756835730084e-58	204.973976614917	190.91664982722
BSU32580	8.75970044877394	7.90526895029567	264.171675943432	2.11454852711296e-59	1.47172577487062e-56	433.443593354099	185.470464433119
BSU28260	5.0513173472734	11.5093707451946	247.6942123903	8.26287754257117e-56	4.92939665968246e-53	33.1587415060166	173.760777952275
BSU28280	5.14500735862654	11.0069134478888	241.467300345574	1.88266277390951e-54	9.82749967980764e-52	35.3835613835791	169.443436522498
BSU32570	7.25828830860928	8.26868462325605	237.55710715846	1.34083810041394e-53	6.22148878592068e-51	153.095525586234	166.781072984453
BSU28270	5.0181389393239	10.643817890636	231.375952775873	2.9872669710679e-52	1.24748268711796e-49	32.4048744493635	162.455456855868
BSU28290	5.0452307270706	11.2421888425028	222.90333729224	2.10431191397887e-50	7.98873322979616e-48	33.019141994749	156.454581800875
BSU28250	5.05028097786902	9.67649203393508	211.94276372049	5.17629354989004e-48	1.80135015536173e-45	33.1349302610127	148.637685623222
BSU28310	4.77705355388596	10.8707076702909	198.230158353849	5.08228884735338e-45	1.63258755588829e-42	27.4180403112402	138.813819619495
BSU32590	8.93433610616005	7.875284709546	193.699903765724	4.9517853524949e-44	1.47704683085848e-41	489.218823969381	135.636336321844
BSU28300	4.93508695491588	9.50792439424677	190.505248336701	2.46630621444023e-43	6.86619650100159e-41	30.5920939710934	133.419540744569
BSU31540	6.31312843842836	6.48736170490883	179.924157256316	5.0347728757698e-41	1.31407572057592e-38	79.5135285489057	125.839219195697
BSU03010	6.92673313465123	8.22602828656112	177.684317898872	1.55254929920204e-40	3.81379169027514e-38	121.661858234687	124.30204156008
BSU19350	6.06370450648203	8.26281035927726	166.586018635781	4.11962271112303e-38	9.55752468980544e-36	66.8893447010329	116.332774393989
BSU21870	4.22279175832919	10.7524103702892	155.480766746616	1.09934123537491e-35	2.41623631522401e-33	18.6718343022974	108.350865569778
BSU31550	5.84879456495448	6.11725645477077	154.885876004907	1.48297364162824e-35	3.09644896371977e-33	57.6318555385988	107.993012463815
BSU03200	3.68906630352373	10.6093700410339	136.939283807252	1.24329118783506e-31	2.47237333352344e-29	12.8979180540812	95.0300181420853
BSU03210	3.50447692130138	11.7032471690929	136.778892460737	1.34788328781179e-31	2.55852754995547e-29	11.3488713373257	94.9806009835135
BSU12920	5.29171938989883	6.98014741791864	130.768089516096	2.78291181211535e-30	5.05279988147551e-28	39.1711448675035	90.6769036143769
BSU09680	-5.0423913592957	7.23642657259996	126.999273102808	1.85841569530211e-29	3.23364330982568e-27	-32.9542209355744	87.9988980122524
BSU39890	5.58055862984311	4.34251459221009	121.158435684876	3.52800998766584e-28	5.89318788339702e-26	47.8537019305048	83.8110822049334
BSU12860	-4.43502132732207	7.42997293644191	120.317941811298	5.38924963771692e-28	8.65596403350225e-26	-21.6308930949985	83.2564359624533
BSU11390	4.72229221503926	6.72307763728278	119.981793455264	6.38439568950857e-28	9.87453199977325e-26	26.3968196379164	83.0664180933354
BSU11400	4.64645177028047	6.57850186796833	116.371968864908	3.94011524094626e-27	5.87640044506842e-25	25.0450184673908	80.4932696610364
BSU31560	5.66175680456131	5.45879275397591	112.880006691428	2.29236538244339e-26	3.30100615071847e-24	50.6242528144863	78.0033684505803
BSU11360	4.97144666118183	6.42371129055063	112.60372812763	2.63511790107519e-26	3.66808411829667e-24	31.3728928959644	77.851247553397
BSU13940	5.48167911295559	6.1069817250977	104.996030320723	1.22380770178829e-24	1.64858740731222e-22	44.6837732815959	72.361187707488
BSU11370	4.64777849660873	6.57266400669026	104.650002235012	1.45732353400095e-24	1.90180721187124e-22	25.0680608759334	72.155047081373
BSU32070	4.4735901037498	6.96192112525536	97.6183145958123	5.07325145628051e-23	6.41996911558406e-21	22.2169690250814	67.0779236356143
BSU03790	3.34214729935024	8.41955349256206	93.3688477418692	4.34028673035228e-22	5.33089334880915e-20	10.1411355346689	64.02418457829
BSU15340	4.07774868557023	6.90949345953892	89.9246073822225	2.47410594317572e-21	2.94014990469011e-19	16.8859177347782	61.5607440895534
BSU12960	4.31155521822042	5.85672934317551	89.8768049521867	2.53461198680182e-21	2.94014990469011e-19	19.8567171099221	61.5607440895534
BSU10070	4.09094325542894	8.66990191317539	80.5328154452952	2.85917112308056e-19	3.22699962432011e-17	17.0410609763182	54.7825842032155
BSU37770	2.9372939544884	8.97157013011957	80.306387907642	3.206308610603e-19	3.52356440996793e-17	7.65973220554226	54.6557420266308
BSU38960	3.39550466652741	8.25398924250467	78.4040208592412	8.39810533025352e-19	8.99243278439454e-17	10.5232225472078	53.3040661423757
BSU38090	3.72985392723237	6.26837613651795	75.8119546077862	3.12006409922666e-18	3.25734691959264e-16	13.2677693043471	51.4471521378799
BSU32090	6.84673471410225	9.89905785242986	72.3092423174395	1.83983701236266e-17	1.87394130820158e-15	115.09925730745	48.9228456547811
BSU39340	3.62644745380239	6.69663398081293	70.9402625290282	3.68206536497141e-17	3.66102499145729e-15	12.3500711976827	47.9566738012854
BSU39880	3.86405291892233	5.30191713683989	68.5676539323404	1.22598621382285e-16	1.19063219277308e-14	14.5611552874377	46.2552655202713
BSU31570	5.1704217927302	4.89440002384519	67.9921984748747	1.64143692606305e-16	1.55787286437257e-14	36.0123987159221	45.8674158263606
BSU10450	5.88236951839555	6.85127756453763	66.086053646799	4.31659296414768e-16	4.00579827072904e-14	58.9888148245059	44.5049035585822
BSU11900	4.70008979702158	5.96653686806282	64.4262930473212	1.00211890876301e-15	9.09749687607465e-14	25.9936945469422	43.3215236777529
BSU32260	2.37734690560588	10.5112569286869	63.7817298327551	1.38996690813227e-15	1.23500038475752e-13	5.19580362621821	42.880553742262
BSU10460	5.85761223733958	4.24834624587853	63.3534114623736	1.72755934703946e-15	1.50297663192433e-13	57.9851768960776	42.5972426549328
BSU33730	3.24295751865324	6.14822522080902	62.4827930744464	2.68782777635597e-15	2.29068750899235e-13	9.46732939658458	41.9892845710416
BSU02240	2.91594948127261	7.32903525295257	62.3203469571602	2.91893641229495e-15	2.43789569154874e-13	7.54724172142547	41.8994288337895
BSU13180	2.95090478828495	7.15257905165385	62.2014423413677	3.10060743934968e-15	2.53885032680868e-13	7.73233845834512	41.8408898874419
BSU32250	2.39341765532461	10.5626405893247	62.1456593292697	3.1896932852244e-15	2.56156906905713e-13	5.25400529827972	41.8280374410043
BSU19579	3.39692938679694	7.87097467904745	60.0408000351125	9.29112778146819e-15	7.32070747460588e-13	10.5336197922266	40.3130821559574
BSU39900	5.35529132895714	3.08129260426266	59.3699509470607	1.30648891597677e-14	1.01035142835537e-12	40.9358040906374	39.848279948879
BSU03020	4.16714129935678	6.88069943047753	59.1519364577659	1.4595564766385e-14	1.10820142662589e-12	17.9653022111836	39.714917009262
BSU32080	4.73813480570192	7.17321460572075	58.9174544085616	1.64427145448381e-14	1.22615671320078e-12	26.6882870445651	39.5689937592045
BSU39910	4.0091861299055	3.61803573933202	56.4307872161511	5.82117435867859e-14	4.26477616172663e-12	16.1022024743624	37.7706671154732
BSU13000	3.27648347360213	4.6130641992725	54.9168188750832	1.25740372297985e-13	9.05330680545494e-12	9.68991139481153	36.684692292259
BSU12970	3.33877897864588	4.04442486087186	54.7831649404833	1.34588735834979e-13	9.52614509909951e-12	10.1174862178833	36.6112446151241
BSU02250	2.94436876645466	5.47538841349326	54.283077796552	1.7359030712548e-13	1.20818853759334e-11	7.69738691054857	36.2683634392413
BSU12990	3.24070917451589	4.52213700534554	53.7007586474037	2.33473088016386e-13	1.59833379599414e-11	9.45258668499757	35.8646403116298
BSU37760	3.78781361473628	8.26040987219599	52.9375847361271	3.44317531364582e-13	2.31914517899757e-11	13.8116484616331	35.3276159079237
BSU02160	3.04671116386519	8.08867205784385	52.8348453055915	3.62807233213546e-13	2.40489366015836e-11	8.26326058190081	35.2752359415969
BSU33710	3.33936868109715	5.98261109280353	51.5430909174301	7.0042749739281e-13	4.57028942048809e-11	10.121622591674	34.3489235147398
BSU07530	4.0067603153996	3.69557029754979	51.3631824329636	7.67647943178784e-13	4.93184278571477e-11	16.0751502324281	34.2390822326424
BSU12930	5.32850807846281	4.80307242937139	49.5231224211182	1.96047415274567e-12	1.24044546391908e-10	40.182852551399	32.9084226402156
BSU39920	2.77765369398584	5.13810124260367	48.121908266976	4.00526234326927e-12	2.49641426052127e-10	6.85736204719885	31.8994235907916
BSU17140	3.07979957614784	4.07868509225686	47.652967381945	5.08751722270326e-12	3.12433410617777e-10	8.4549696512213	31.5757322100056
BSU22260	-3.60247498839162	5.6283328232955	46.6931147618112	8.30201854331535e-12	5.02452600534564e-10	-12.1465524583856	30.8902934445206
BSU19580	3.48822199079559	9.26108685770902	46.2441186369002	1.04399461296107e-11	6.22817357675061e-10	11.2217205841892	30.5804717965524
BSU18110	2.3971037119243	7.66437686951338	45.4702477231629	1.54975139910052e-11	9.11515752485041e-10	5.26744633884914	30.0310133602607
BSU29680	2.56138161017132	7.10779898272686	45.0986129268864	1.87358059328171e-11	1.08667674410339e-09	5.90272696405195	29.7774300111708
BSU12950	5.10680593565005	4.15401080585661	44.7710543938941	2.21472626034227e-11	1.26694477577936e-09	34.4589284782333	29.5559992130479
BSU27100	2.87653209119475	6.37929846265659	44.4800942514609	2.56956576841723e-11	1.45006846606897e-09	7.34382709110751	29.3612318342107
BSU12980	3.69744273081034	4.27518827499385	43.8417804915889	3.5602318043646e-11	1.98233706867021e-09	12.9730224375257	28.9101505605065
BSU21770	2.61994321603571	9.82637969085292	43.7419590152333	3.74652664317427e-11	2.05861779761786e-09	6.14725876646914	28.8556768494968
BSU03220	2.73897456578329	10.8035266340312	43.1074905154724	5.18135062812793e-11	2.81004158741068e-09	6.67595655339096	28.406761372114
BSU18550	2.76928159831826	4.33189764175216	43.0332677539816	5.38169168041431e-11	2.8812749304372e-09	6.81768336808144	28.3706455253684
BSU12940	5.46433089495396	4.43064303006368	41.9426560184568	9.3989726464724e-11	4.96836832552769e-09	44.1496744582602	27.5845807235609
BSU11890	2.40391491074077	5.305650303591	39.7951753317071	2.82040949493983e-10	1.47225375635859e-08	5.29237360951245	26.0173984046275
BSU32130	-2.22604309421486	7.61686491375824	39.6816905410504	2.98914737556438e-10	1.54107153584652e-08	-4.67849040359294	25.9514909264379
BSU06310	2.98393242547901	6.63861240121198	39.3550760195167	3.53333154591409e-10	1.798310201229e-08	7.91139675975433	25.7287828577269
BSU17180	2.54803089081716	7.45264100380153	39.332605437784	3.57422765091012e-10	1.798310201229e-08	5.8483550165518	25.7287828577269
BSU13560	2.45236872309722	5.43314778984567	39.1983493455634	3.82863777936744e-10	1.90337992459981e-08	5.47313985853587	25.6468611992583
BSU39930	2.63834504418494	3.82557854085657	38.7615370783344	4.7887145647029e-10	2.35266729672933e-08	6.2261703251544	25.3411274433374
BSU00090	-1.82107810121339	10.7399281639013	38.6604158384061	5.04334035918598e-10	2.44895224883264e-08	-3.53345148639127	25.2832601154722
BSU17150	2.84455549426497	4.30583556507842	38.4245423275359	5.69121600101444e-10	2.73178368048693e-08	7.18284555066402	25.1255815124565
BSU24090	2.06008541434505	8.52663531573206	37.9378201106583	7.303560590257e-10	3.46587148010377e-08	4.17010992621518	24.7822066009813
BSU17160	2.60626743128632	3.82430332544912	37.7939791937182	7.8624057179763e-10	3.68914677283922e-08	6.08926218066046	24.6921375712494
BSU19040	2.58271873222555	4.94521164063406	37.5202080239045	9.04707774991205e-10	4.19784407595919e-08	5.99067568191804	24.5057761787047
BSU37480	2.412482016964	4.65747059602908	37.3427306676955	9.90895355412466e-10	4.54722967494775e-08	5.32389462671675	24.3904368844337
BSU11410	2.74776828206193	3.75087402625281	37.1423443113734	1.09813024472257e-09	4.98455641517551e-08	6.71677304485791	24.2579596368428
BSU29470	-1.83743404116267	9.60300996053098	36.6840745347551	1.38909606527952e-09	6.23748942860996e-08	-3.57373842264973	23.934459293748
BSU11210	4.25146565310887	3.22367385694948	36.6574299189094	1.40821265167346e-09	6.25605960998762e-08	19.0466537637989	23.9301704998705
BSU32530	3.35264826651821	4.73980157391441	36.4718170135558	1.54889684353025e-09	6.80862444061296e-08	10.2152192681118	23.8080614018542
BSU10410	4.86092293346629	6.60400621245476	36.21362577439	1.7682985374557e-09	7.69209863793231e-08	29.0591970283472	23.6320474962204
BSU18540	2.74838487339712	4.23401388550854	36.126532608065	1.8491192741511e-09	7.96074442150001e-08	6.71964433025385	23.5825214133814
BSU13190	2.53042800835124	4.46528565837179	35.7176237176928	2.28091241261237e-09	9.71947983170331e-08	5.77743053425456	23.2945456535295
BSU38770	3.00633285936937	5.02861896604345	35.5834984394791	2.44348700651332e-09	1.0307072463838e-07	8.03519401631306	23.2098620445663
BSU18450	1.95305532991509	9.61222508241989	35.5155970846181	2.53016469731824e-09	1.0565967776001e-07	3.87193660036738	23.174071749121
BSU11010	2.99733583520696	5.15761543545735	35.4268521033932	2.64810845079974e-09	1.09490107827126e-07	7.98524036567637	23.1226961325899
BSU11230	5.28536501678399	2.5461315216887	35.1568810223365	3.04184677701824e-09	1.24536785694394e-07	38.9989943388558	22.9369247154916
BSU11870	2.17328484874851	7.37362032690879	34.8449173626061	3.57040421632849e-09	1.44757359295027e-07	4.51049212173809	22.7198599692022
BSU17190	2.29137306666488	7.57666788311068	34.7950031546694	3.66312428831765e-09	1.47088529115524e-07	4.89521785578153	22.6968119236244
BSU18440	1.99236925566472	8.24193520728413	34.7015190996077	3.84331564163587e-09	1.52854153518775e-07	3.97889893768175	22.6413409089803
BSU18560	2.49644909540967	3.76425655648307	34.6054935505576	4.03765206712070e-09	1.59068255021661e-07	5.64294815747594	22.5838507159874
BSU18000	1.80058345988877	9.95883863408885	34.0194230510284	5.4564662388532e-09	2.12955168350009e-07	3.48361082268527	22.162946920177
BSU05870	2.42871988053025	4.26599305470236	33.9210326456006	5.73948734235294e-09	2.21926843904313e-07	5.38415476647275	22.1034124801136
BSU11190	2.88245457406559	3.89726659497232	33.8437729168486	5.97199353862568e-09	2.28798578140375e-07	7.37403658467071	22.0594185776381
BSU15350	2.0555591386278	7.50256067299583	33.3625817003154	7.64814166712324e-09	2.90351269108242e-07	4.15704722854219	21.7156973242224
BSU32240	2.38816975787508	9.95889326129242	33.3376121868887	7.74697263657785e-09	2.91453673246388e-07	5.23492822888875	21.710230079891
BSU17170	2.6301488601484	3.24462050771779	33.1982363575624	8.32259824602017e-09	3.10314020315895e-07	6.19089873047921	21.6197677833834
BSU32520	2.64309040965787	5.14852860351987	32.8101783910399	1.01611404958258e-08	3.75512590359014e-07	6.2466833907474	21.3446353843175
BSU07840	1.92799592718249	8.82982335029191	32.699302196189	1.07575835429525e-08	3.94067270836575e-07	3.80526236282056	21.2750547324535
BSU31010	1.94248283267107	7.89765758975928	32.5386171618024	1.16847498385108e-08	4.24308828918445e-07	3.84366561592818	21.168381966011
BSU17130	3.04030106930932	1.87997684719514	32.3813150455429	1.26698891914487e-08	4.56116010892151e-07	8.22662721064837	21.0640958506717
BSU38550	1.66645740520713	10.1451764715801	31.5908382659798	1.90325401742567e-08	6.77596916443486e-07	3.17434163549167	20.4930693548334
BSU19060	2.17189599728723	6.00185615314048	31.5792296768195	1.91466561638725e-08	6.77596916443486e-07	4.50615205744105	20.4930693548334
BSU39350	3.98379806624784	3.29848961298676	31.5436554474492	1.9500647861609e-08	6.84325256051085e-07	15.8213199999359	20.4788144710311
BSU24080	1.88241445169651	8.83381095661866	31.1317280133978	2.41098170426676e-08	8.39021633084831e-07	3.68691575517573	20.184788655046
BSU19050	2.09270046913635	5.70505949404667	30.8810361486132	2.74339465376072e-08	9.41986756138855e-07	4.26545744149199	20.0177898877993
BSU33770	2.69601872459841	7.77978803724872	30.8749774136211	2.75197280289608e-08	9.41986756138855e-07	6.48011189325166	20.0177898877993
BSU38450	2.16360670058364	6.08147010301134	29.6944485337938	5.0579461260932e-08	1.70808183825961e-06	4.48033528644214	19.1591914697623
BSU35940	-2.21400601929437	4.78123239090875	29.68911155418	5.07189051590499e-08	1.70808183825961e-06	-4.63961797565956	19.1591914697623
BSU05880	2.35042084290956	4.29015372408769	29.5278565531534	5.51187820829029e-08	1.84140827182562e-06	5.09972991452708	19.0507590369132
BSU40180	2.44759387735426	6.74352925131252	29.3787041624985	5.9528214590995e-08	1.97293511215869e-06	5.45505551013798	18.9512250612639
BSU11220	4.431884210218	3.68648459855734	28.7018541540907	8.44228632747457e-08	2.77598328374282e-06	21.5839081692402	18.4585696889202
BSU08440	-2.77172915445137	5.01508620941697	28.3617952786629	1.00631779956889e-07	3.28311182109351e-06	-6.82925949808548	18.2165046811283
BSU21190	3.44717591265234	0.616621591433698	28.3049741143801	1.036293569227e-07	3.35469918224181e-06	10.9069506983175	18.1853851643727
BSU40021	2.25271205217165	3.85192244704102	28.2299633194813	1.07723988990489e-07	3.46042598480218e-06	4.7657790004597	18.1406189221174
BSU39020	-2.39565452810573	8.63638987537161	28.1604465314588	1.11663339941921e-07	3.55958860761421e-06	-5.26215785781118	18.099858055113
BSU14320	2.33077398380018	3.97967780667255	28.1280904695171	1.13545799169036e-07	3.59217619189313e-06	5.03075169551005	18.0867104550646
BSU39370	2.2119449023281	4.24757262168242	27.839526764898	1.3180562032236e-07	4.13849827418178e-06	4.63299428366058	17.882461213538
BSU35960	-2.04701222730582	4.57659642283104	27.7564765191226	1.3758682582924e-07	4.28778048255899e-06	-4.13249257479563	17.8313375219311
BSU12400	3.07060950861143	3.8658591017744	27.3896053691903	1.66322857535012e-07	5.14492039308303e-06	8.40128208605256	17.5684198147303
BSU15590	1.6611385621566	8.37233526316535	26.865506576805	2.18117214872779e-07	6.69748153903475e-06	3.16266020626555	17.1879498699015
BSU23070	1.44651993359475	11.550804387201	26.8414234407611	2.20852294232573e-07	6.73196482273886e-06	2.72549813595696	17.1805409313065
BSU40420	-1.50485868357166	11.4103869496997	26.6243091612225	2.47114887412178e-07	7.4779113756033e-06	-2.83796871099828	17.0289331961136
BSU17210	1.78365617263534	8.081598393731	26.5033471791774	2.63081878703796e-07	7.87636119438354e-06	3.44297611528308	16.9540392974197
BSU08820	1.97122301528272	11.1018335565548	26.4962202907486	2.64054254600981e-07	7.87636119438354e-06	3.92100373274631	16.9540392974197
BSU24070	1.69203914250382	8.47232114565687	26.2873681153051	2.9420669227639e-07	8.71352586486671e-06	3.23113077472604	16.8083119563024
BSU17200	1.87015733328799	7.4921305745873	26.1038329433152	3.2354111096532e-07	9.51484281261392e-06	3.65572445466689	16.6813887462811
BSU11200	3.56373945673079	3.85989428316423	26.0307683731605	3.36019328765188e-07	9.81270431414982e-06	11.8247637661185	16.6369177812028
BSU02170	3.2560932720361	8.46470763954268	25.8224677697604	3.74305890154836e-07	1.08548708144902e-05	9.55392314969348	16.4912979181202
BSU11880	2.32639429480307	7.21854708502003	25.5357540357568	4.34260551964467e-07	1.25067038965766e-05	5.01550265306022	16.286938852689
BSU12430	1.95915838618821	7.8552012401844	25.3963519056338	4.66800041520957e-07	1.33517600917227e-05	3.88835081085333	16.1926105371515
BSU21150	2.52150320578117	1.99314621906876	25.3184104567551	4.86047383257049e-07	1.38077134182411e-05	5.74180050434329	16.1441660479108
BSU11240	3.22973333091024	4.08253279454004	25.3014612634558	4.90337135835149e-07	1.38354586435647e-05	9.38094545092974	16.1412700045526
BSU17820	3.04977097499264	1.69392134165856	25.2401561185119	5.06172551333836e-07	1.41864199622154e-05	8.28080472487923	16.1051299128327
BSU13550	2.33762717667402	5.32041546280397	24.7610543753161	6.48955384888287e-07	1.80669179152899e-05	5.05470598063153	15.7562900605185
BSU31000	1.83905711448297	6.22459040123046	24.7029124580873	6.68830268010051e-07	1.84969218490727e-05	3.5777612433966	15.7223552686988
BSU02400	2.30554952321878	7.79401885417954	24.611095765528	7.01466691675305e-07	1.92718743712899e-05	4.94355719319196	15.6631435802988
BSU03670	-2.49454507219082	5.72067457902964	24.3689482360169	7.95405062827272e-07	2.17098793618738e-05	-5.63550568548284	15.4912887652737
BSU39870	2.500888921172	3.09592097425712	24.1888287774185	8.73374112434199e-07	2.36831837241897e-05	5.66034081238153	15.3657774393163
BSU08470	2.00637736534346	6.95373497314272	24.1354626979812	8.9791432658802e-07	2.41915498569779e-05	4.01772094968357	15.3351372743893
BSU39360	2.51748198600881	4.24751021028973	24.1108927560202	9.09444037633326e-07	2.42993954846867e-05	5.725818683564	15.3287200512269
BSU31020	1.99476796993128	6.2195253108575	24.1022080203356	9.13554858978882e-07	2.42993954846867e-05	3.98552000464298	15.3287200512269
BSU24030	1.50165352788869	9.26579093197634	23.9378475733035	9.94963569655041e-07	2.62972649802497e-05	2.83167075157009	15.2147277131174
BSU18410	2.1975790428384	2.62558862764608	23.7233835449585	1.11222929410242e-06	2.92117580639729e-05	4.58708945648217	15.0630912873121
BSU13580	1.83515316254103	7.31905746394214	23.572724597526	1.2028045371447e-06	3.13931984194766e-05	3.56809286123859	14.9591884525621
BSU10390	2.50780312990385	2.11648048625453	22.9097764149565	1.69786103205319e-06	4.38407987898987e-05	5.68753346884736	14.4773663896483
BSU18570	1.56755771923517	7.86731048843875	22.9065417044466	1.70072064271159e-06	4.38407987898987e-05	2.96402521194753	14.4773663896483
BSU24060	1.57729928186176	8.93213908296654	22.1024223969038	2.5848335913045e-06	6.62224851367337e-05	2.98410703137556	13.8823193225487
BSU33830	1.48920987741618	8.67108730167669	22.077018445602	2.61926839303192e-06	6.6695517129886e-05	2.80735182451684	13.8720506790214
BSU15570	1.5482064319917	8.1578785433175	21.8459722575872	2.95436093078108e-06	7.47721893754048e-05	2.92453333176597	13.7071386977832
BSU35950	-2.1342628699394	4.05787747296783	21.6778304957257	3.22496906865144e-06	8.11293423535447e-05	-4.39012759187114	13.5894166806869
BSU33720	3.13887371438431	4.94966303285117	21.656748171611	3.26060896002688e-06	8.1534748605223e-05	8.80836171533544	13.5822254340339
BSU37680	1.93155024461882	5.68176819414017	21.2933761999794	3.94090889339008e-06	9.7959735349982e-05	3.81464881272436	13.317451598144
BSU18120	-1.53080007213043	8.44509591075267	21.113080975029	4.32962505895435e-06	0.000106985291397594	-2.8894603483064	13.1902999145714
BSU15600	1.63724029000018	7.53882281891399	21.0997117594067	4.35993702472218e-06	0.000107100570677881	3.11070220754813	13.1887462121414
BSU09670	1.51776756174462	8.5235621877139	21.0854874880916	4.39242152829489e-06	0.00010726755732257	2.86347609937254	13.1864985752827
BSU37660	-1.48816782368784	8.97975155361261	21.0549036841848	4.46309185624739e-06	0.000108359718556332	-2.80532481596716	13.1718838280168
BSU24050	1.52842801305998	8.77579370292198	21.02645605706	4.52985006580937e-06	0.000109344820085664	2.88471344135852	13.15882750131
BSU40022	1.92870412104405	4.55421250804162	20.9241695924509	4.77827481990131e-06	0.000114678595677631	3.80713075836472	13.0901162365947
BSU36660	2.4784011797894	1.81046029487812	20.8829383585324	4.88223948052208e-06	0.000116504183260915	5.57279537144527	13.0673306215675
BSU38950	1.86806089484278	6.83666600558014	20.8040307526455	5.08757764315377e-06	0.000120714342260285	3.6504160316557	13.0161152844131
BSU33700	3.30428014839492	5.36074863146574	20.7617893217329	5.2010402715222e-06	0.000122709289117947	9.87841890050335	12.992467914109
BSU31450	1.63693290152343	6.21242934807951	20.2122341715585	6.93082620043605e-06	0.000162601855129331	3.1100394949669	12.5863686622926
BSU29990	-1.83174147553687	7.77883369087661	19.2448190360903	1.1498198924367e-05	0.000268248484403109	-3.55966499989515	11.8641423597337
BSU07580	1.61173851716994	6.22876930317332	19.1863084135112	1.1856071813312e-05	0.000275060866068838	3.05619906720875	11.8279614828779
BSU33430	1.6950097549426	8.08505408654708	19.0903502237164	1.24673670928411e-05	0.000287644889390633	3.2377907587971	11.7634235415758
BSU24040	1.44208465303978	8.7504202361903	19.0189322636434	1.29427899218193e-05	0.000296973025898447	2.71713199761774	11.7173804827653
BSU13620	1.62576404855188	6.75263352090864	18.7247141185085	1.51012527625007e-05	0.00034285170774146	3.08605558728699	11.510127671276
BSU33810	1.49103072563418	8.17004213100593	18.7220910063569	1.51220401238127e-05	0.00034285170774146	2.81089726454198	11.510127671276
BSU15620	1.38132121907672	8.16766047404914	18.713717088775	1.51885933745618e-05	0.00034285170774146	2.60506833850043	11.510127671276
BSU09990	1.7745124091166	8.54051664222325	18.4901044324619	1.70788750780961e-05	0.000383448292075964	3.42122362867916	11.3486803358373
BSU13610	1.58489129357103	6.70222753633441	18.3723679882632	1.81673582630485e-05	0.000404028509577325	2.99985193254807	11.2732552816847
BSU33440	1.57052503376404	7.94552405230703	18.370097215059	1.81890229407416e-05	0.000404028509577325	2.97012785037485	11.2732552816847
BSU14330	1.84561744993794	4.04984978407302	18.2833008554749	1.90368659143976e-05	0.000420624084965737	3.59406736460985	11.2151809182915
BSU38930	3.05901485294501	1.98333649566858	18.1892479300756	2.00004783867104e-05	0.000439589461804751	8.33403323280438	11.1515555783038
BSU37460	1.90234032431105	9.42380519974604	17.4630268997576	2.92949916597869e-05	0.000640502016603509	3.73819110351235	10.6085092666885
BSU15610	1.61567868738945	8.15431422864696	17.370111887922	3.07625608322313e-05	0.000669085698101032	3.06455731560718	10.5455213730067
BSU11860	1.33114087987812	8.10634273436918	17.1406693227633	3.47110352055112e-05	0.000751053279887124	2.51601562183566	10.3787971230717
BSU34660	2.06727724337399	3.96580159861891	16.8140277950701	4.12274176361132e-05	0.000887452041486644	4.19094980778433	10.1380432221618
BSU36650	2.28790507600101	2.13707606077147	16.718442826213	4.33574531996229e-05	0.000928516536213463	4.88346472618442	10.0727847757962
BSU17220	1.46152550998272	7.35230535578622	16.6777218197445	4.42981750802299e-05	0.000943822342525714	2.75399417875103	10.0491970556382
BSU33760	2.52425474456622	6.57235294375015	16.5665723228366	4.69716976244148e-05	0.000995704615632265	5.7527618383812	9.97199456172066
BSU07150	-2.03571303615496	3.74892705284723	16.4941021930558	4.88016425296631e-05	0.00102927100608017	-4.10025329651561	9.92416139217639
BSU34190	1.96368229671504	8.31508832713667	16.4465879525516	5.00401655537407e-05	0.00105008910227347	3.90056278855947	9.89527253586197
BSU37470	1.63304792537351	4.57452846186632	16.3522719540427	5.25930766281074e-05	0.00109814343999488	3.10167585929391	9.83071777252901
BSU07590	1.59064743289633	4.29472510391589	16.3003187561644	5.40548578502113e-05	0.00112305018100738	3.01184480599769	9.79836189185408
BSU15630	1.49309044501827	7.09940197668207	15.9303270361496	6.57172529684479e-05	0.00135859033859524	2.81491321684065	9.52367378482902
BSU32950	1.91339190825222	1.88910617924762	15.8080636614628	7.01031048033496e-05	0.00144212101309748	3.76693700800432	9.43759205373771
BSU09450	1.45552819624127	5.13542305275262	15.7337662211188	7.29109505562593e-05	0.00149253004668107	2.7425695295172	9.38802430944574
BSU32560	1.67783545816523	6.7574403176059	15.7109103682154	7.37972678848223e-05	0.00150330434481472	3.19947558686304	9.37764717141163
BSU40340	1.13998943402643	10.8530309498879	15.5168224000897	8.17742711445055e-05	0.00165771532184201	2.20379409160251	9.23658800945066
BSU29700	1.47479119973092	4.90632557816153	15.5033915337849	8.23573545640516e-05	0.00166147010946608	2.77943414496574	9.23332394607869
BSU12460	1.74573795012246	4.40390109617495	15.3413351169049	8.97315202905053e-05	0.00180153283044784	3.35366352589921	9.11655934153313
BSU31480	2.0280987445769	4.05623496048208	15.2159432835013	9.58904320918787e-05	0.00191597341825687	4.07866988506262	9.02770673904468
BSU38460	1.55197987864247	4.15914236415575	15.1278188087009	0.000100471798261406	0.00199795347399825	2.93219261862028	8.96726129693393
BSU35930	-1.71975263589652	2.81211614024341	15.0539401769659	0.000104481915570979	0.00206785061338583	-3.29379926671535	8.91765231908278
BSU27200	1.61505394010665	3.85913016393388	14.8572202906856	0.000115963307017942	0.00228425834956098	3.0632305214364	8.77405845596118
BSU12600	1.54689335797051	4.73141992173005	14.7268190273113	0.000124266024286413	0.00243631416629136	2.92187276829975	8.68108410177666
BSU06170	1.23274830932488	8.39216060935831	14.6777126932098	0.000127545553631632	0.0024889263175967	2.35014261828989	8.65026076338745
BSU13600	1.406742533692	6.68413783968688	14.6008719943509	0.00013285305509101	0.00258043887469794	2.65137830797715	8.59816782812058
BSU27090	-1.64909279019838	5.20408551403336	14.5701771451548	0.000135034845518435	0.00261067368002307	-3.13636353213849	8.58136214475692
BSU12800	1.73056680764038	3.17681323361559	14.5353451062964	0.000137554440042074	0.00264713060652396	3.31858173527234	8.56135490708
BSU39380	1.91668061071956	3.72449493027327	14.3930713005902	0.000148347145389591	0.00284173247315107	3.77553374214478	8.45901354212405
BSU08780	1.42686210791525	4.97477385369694	14.1523328880731	0.000168587924258023	0.00321471767900231	2.68861299971156	8.28109224103973
BSU07600	1.46797675184379	4.67257017408556	13.9980914884172	0.000182996285784266	0.00347360222470497	2.76633667982375	8.16935172960693
BSU18010	1.4768725961286	4.58936451687976	13.9684654445489	0.000185902673071433	0.00351280345134075	2.78344696762472	8.15316142763176
BSU27220	1.46651001320832	5.53398862412184	13.8051639309344	0.000202778122378228	0.00381442089662828	2.76352566924018	8.03432024017885
BSU05860	1.48748451342954	4.19538991470476	13.7756176011681	0.000205992408980458	0.00385750807131119	2.80399643173821	8.01811510921969
BSU39390	1.99895101602174	3.13388456175319	13.7323157173395	0.000210796119311099	0.00392984193858549	3.99709265594551	7.99131299737023
BSU29450	1.70719389477664	4.34633548285716	13.1664860925422	0.000285000672904576	0.00528961248910894	3.26525099707063	7.56262224862115
BSU32980	1.38025079874667	4.71426822285032	13.1370024348378	0.000289520682605378	0.00534972730336309	2.60313620190561	7.54631893111327
BSU12580	1.44435121977575	4.43665825819387	13.0396619997712	0.000304963129927045	0.00561024683072838	2.72140414184131	7.47772003902694
BSU15580	1.58290054267667	7.82198409925817	13.0219384593383	0.000307862972021249	0.00563875338228393	2.99571534141803	7.47040803834787
BSU09440	1.31554288252115	5.43490383242834	12.9174368356881	0.000325535324233727	0.00593639962445434	2.48895971969346	7.39619607059883
BSU10300	1.62235685037186	3.2490269443543	12.8842214111202	0.000331363967383637	0.00601641707736551	3.07877588083483	7.37687970192347
BSU12810	1.42972067918365	5.10487983122489	12.8182202460671	0.000343260090772161	0.00620542917343959	2.69394552726788	7.33225329268173
BSU29440	1.54525330220245	4.80733470351489	12.6790581824814	0.000369773779077892	0.00665592802340206	2.91855307051823	7.23114445227118
BSU12660	1.50003806509686	4.26613325116452	12.659717803245	0.000373618604075301	0.0066962716335556	2.82850175297306	7.22242623281399
BSU12590	1.46937859018308	4.68078591388609	12.6325943982455	0.000379078709351769	0.00676509696689311	2.7690259810168	7.20767367157584
BSU29310	1.77944553999083	1.39644798643915	12.5144173088545	0.000403823710722793	0.00717603325948248	3.43294213565591	7.12259770778573
BSU15520	-1.03379430440573	10.6325952522428	12.4558118875924	0.000416693212348185	0.00737335107951704	-2.04740186697215	7.0834638326402
BSU13590	1.30832173663904	6.85585417020375	12.4230354405777	0.000424070403183935	0.00747222786369667	2.4765328137693	7.06424583432373
BSU15100	1.39956641152922	4.5543516119491	12.3807705898742	0.000433778090052114	0.00761116514309928	2.63822280925082	7.03766696135348
BSU06660	-2.10583463288487	6.06120693600171	12.3165115936855	0.00044896897760834	0.00784474665478004	-4.30446707670036	6.99405742839214
BSU06890	-5.85000255520518	-1.48283122818076	12.3063975205397	0.000451408381041575	0.0078545058301234	-57.6801317662029	6.99226377411489
BSU12650	1.37313645545811	5.87398460662636	12.23367034086	0.000469347793717727	0.00813276508948228	2.59033098925335	6.94203834162888
BSU08790	0.953925096208991	11.3853589970839	12.1347352692278	0.000494912935126608	0.00854031577309387	1.93713580100766	6.87149487103946
BSU40090	1.01781781847248	12.1681454021366	12.0332927665977	0.000522586768432022	0.00898075039083179	2.02485390281519	6.79894828959516
BSU11850	1.2167418116582	7.64910897806653	11.9942338915221	0.000533654099320531	0.00912401975645352	2.32421223093397	6.77611471410732
BSU09590	1.06073916163846	8.64241154274144	11.9879986342012	0.000535442632644485	0.00912401975645352	2.08600000546665	6.77611471410732
BSU39610	-1.89670762791071	1.77647602151032	11.9809277734104	0.000537478175308325	0.00912401975645352	-3.72362458467597	6.77611471410732
BSU23820	1.31706407984626	6.72452026760936	11.9365481792259	0.000550433680345732	0.00930611760778858	2.49158549684813	6.74760486512536
BSU21229	2.06971704742701	0.546106246868014	11.9238958325593	0.000554184644848945	0.00933175434229514	4.19804330084042	6.74363595567446
BSU03030	1.30697752315289	4.55104558726008	11.8294258241785	0.000583019697089047	0.0097778725102163	2.47422640921249	6.67626368991921
BSU06430	-0.998368614222373	10.5007509269038	11.7121805391828	0.000620923175495643	0.0103406536803634	-1.99773969730087	6.59552880183848
BSU10570	2.25782771526293	4.72142935352319	11.710366558468	0.000621528753297702	0.0103406536803634	4.78270800832448	6.59552880183848
BSU35310	1.13185091724213	8.41855499330478	11.6909652214541	0.000628043104255672	0.0104075714419511	2.19139707034431	6.58622272799658
BSU12630	1.4601482709257	3.86343800221293	11.6706799263367	0.000634928018096766	0.0104800766939608	2.75136638950699	6.57620691511385
BSU11840	1.32089983543826	7.04092318041949	11.5051504655592	0.00069403611923928	0.0113864482017469	2.49821879699332	6.45653839539227
BSU15500	-1.04997337267214	8.94521310214016	11.5017868628329	0.000695293173238856	0.0113864482017469	-2.07049163297572	6.45653839539227
BSU22660	1.40489430313707	4.00596747012617	11.4550727852394	0.000712990963832073	0.0116306650975107	2.64798381316819	6.42592259034584
BSU26770	1.39808070635563	4.05239662700325	11.3538042084421	0.000752935838563893	0.0122344749488047	2.63550733326929	6.35290400131283
BSU29690	1.24179696362863	5.28907632963118	11.3074635347206	0.000771961557614524	0.0124950056767374	2.36492915091909	6.32250463290401
BSU12610	1.35247574510802	4.92193530720721	11.2652673676364	0.000789708051700572	0.012732898933983	2.55349944433746	6.29529527080649
BSU15560	-1.09821347341998	8.78014063402938	11.1860949570665	0.000824126078948448	0.0132367327141874	-2.14089415831282	6.23930913097879
BSU12520	1.79360354179857	1.15929870584659	11.1702339824667	0.000831201437992213	0.0132636901727307	3.46679743374371	6.23637397742775
BSU15510	-1.04785032653112	9.07633670680049	11.1646672309843	0.000833699216705275	0.0132636901727307	-2.0674469725472	6.23637397742775
BSU15490	-1.05300407984151	8.39204287079567	11.161035210136	0.000835332977832419	0.0132636901727307	-2.07484574064277	6.23637397742775
BSU02780	1.02487524247204	9.29697862907811	11.1462874005368	0.000842000174510952	0.0133189118513551	2.03478341803209	6.23037997003678
BSU12619	1.59060654459683	3.42764314751304	11.069642207068	0.000877526135918396	0.0138284873343216	3.01175944667789	6.17621283767009
BSU12640	1.40104587073366	3.53475473406476	11.0001087622203	0.000911065413423622	0.0143030419791618	2.6409296495015	6.12753417692994
BSU28340	1.62862032133796	1.8736484603182	10.9833423885802	0.000919344738219912	0.0143789648944058	3.09217146608829	6.11989636625462
BSU38270	-1.31348127091058	5.70949682826766	10.9654396896917	0.000928269186408761	0.0144643735912052	-2.48540553563867	6.11135234396523
BSU34670	1.44608743574918	3.18014205938348	10.9423633630622	0.000939902026069898	0.0145911927913305	2.72468119587795	6.09875836520305
BSU31970	-1.80478931279198	1.53992674886213	10.9182083048944	0.00095223660052981	0.0147279260881944	-3.49378132421276	6.08530189809261
BSU23670	1.22488323524503	7.22418363027496	10.8193994370217	0.00100442064742175	0.0154777144783514	2.3373653144295	6.01366373858862
BSU22640	1.50992124707129	5.32518538285551	10.7133454343146	0.0010636553225596	0.0163302375992974	2.84794492512616	5.93631040800957
BSU08460	-2.13851973879897	3.82584592944468	10.6976511571374	0.00107271640067789	0.0164090245026772	-4.40310039283213	5.92936671490736
BSU21090	2.38850460067624	0.507514093070585	10.6404558920935	0.00110640396582713	0.0168625655521682	5.23614337236364	5.8900321382036
BSU09530	1.79424237712616	3.74426974759998	10.6204271392462	0.00111845209128303	0.016984203393447	3.46833289552108	5.87966263639569
BSU06530	-0.943370274861496	11.0482658123879	10.5199501122581	0.00118092672452371	0.0178679347884456	-1.92301534490445	5.80648329533084
BSU13850	1.18107802785361	9.94224247016233	10.4953357611248	0.00119676265070747	0.0180421690590411	2.26746145740992	5.79248339759993
BSU15530	-1.03165573583266	8.76142504630537	10.4779291900144	0.00120809092174327	0.0181474377309348	-2.04436916391137	5.78409032385807
BSU33320	-1.60902605245804	3.04664802891266	10.4702730988972	0.00121310783896916	0.018157485073603	-3.05045839176582	5.78329179568658
BSU29140	1.01111083874852	8.65100947105709	10.4443293301573	0.00123026569129738	0.0183485340244923	2.01546235794044	5.76819138774608
BSU03230	1.33280877446563	7.03115481337683	10.4255397028435	0.00124284532731817	0.0184701853625647	2.51892606056565	5.75865784482357
BSU29330	1.89698361741239	0.803448372672809	10.3273306193049	0.00131074639879198	0.019353204872445	3.72433698720674	5.69128369468537
BSU12780	1.43599514887916	3.93616786574865	10.3262249650896	0.00131153184360678	0.019353204872445	2.70568736410129	5.69128369468537
BSU28240	1.10643647429482	7.95933112522234	10.3107437918509	0.00132257967130072	0.0194316661407559	2.1531315614566	5.68544658170012
BSU15550	-1.01398798429587	8.9254917148421	10.3057612316278	0.0013261553759855	0.0194316661407559	-2.01948577553021	5.68544658170012
BSU06510	-0.96345697386379	9.616151356932	10.1947294680871	0.0014084262137594	0.0205649925477596	-1.94997681941303	5.60366564073303
BSU38470	1.59801071672848	2.83211889299985	10.1207436951215	0.0014660983042486	0.0213324965802863	3.02725607313151	5.55080337303073
BSU12560	2.02495958636682	0.384845043213095	10.097499529117	0.00148470642247592	0.0215282431259008	4.0698047610178	5.53762560073733
BSU23560	-1.16779116179615	6.94147696649578	10.0376283193597	0.00153374547715344	0.0221623567909784	-2.24667456377166	5.49574488104728
BSU11250	1.95051895530732	3.04259763114396	9.95023456621515	0.00160828903861958	0.023091195326235	3.86513540283202	5.43651333296429
BSU06520	-0.946863517533961	11.1707517852432	9.94932400446987	0.00160908473178506	0.023091195326235	-1.92767724389091	5.43651333296429
BSU21220	1.77746099172593	1.2663447148547	9.88142106434339	0.00166955947607168	0.0238220073562118	3.4282230817345	5.39156120307005
BSU24560	0.993421930240064	8.15443619364093	9.87937219351619	0.00167141957743536	0.0238220073562118	1.9909016171066	5.39156120307005
BSU40320	1.16420591535479	10.2528245198635	9.86256341479611	0.00168675919422644	0.0239588652894205	2.24109827672918	5.3832966071944
BSU08240	-1.57580651038959	3.08577210570864	9.78701171131718	0.00175748845379364	0.0248788874001432	-2.98102094186272	5.32893422111436
BSU01630	-1.714999461046	2.08432801786262	9.71995149009327	0.00182278327712727	0.0257160235313632	-3.28296520880985	5.28118861379249
BSU31400	1.10162276396446	9.1153325872491	9.63180504274237	0.00191236573058571	0.0268890211815688	2.1459593737592	5.21683895082272
BSU32510	2.11678344234077	0.683048401410163	9.59857768399677	0.00194728143755796	0.0272880781316847	4.33725853654126	5.19558539895613
BSU36640	1.30543703401903	4.86612167892094	9.54639198376714	0.00200342834809128	0.0279310415183425	2.47158587564751	5.16198681861542
BSU06440	-0.910773125342927	11.0839681903158	9.5435430733437	0.00200654033896139	0.0279310415183425	-1.88005272932385	5.16198681861542
BSU12570	1.49105685406424	4.1141198134253	9.43128652278747	0.00213314590261242	0.0295947418249484	2.81094817273503	5.0785153185468
BSU21750	1.26122927863163	5.93777613873698	9.41455242643511	0.00215270100994766	0.0297243601671015	2.39699895268123	5.07221043425912
BSU38810	-1.25232522683797	4.47951238853704	9.41112856929255	0.00215672440867618	0.0297243601671015	-2.38225066912807	5.07221043425912
BSU31410	0.997564859812314	8.36629124057673	9.38927993002699	0.00218257914363717	0.0299817450783843	1.99662702632902	5.05977183241754
BSU37750	1.70243975764221	2.05644746979191	9.36944813666058	0.00220631935362689	0.0302084905598227	3.25450867017058	5.04890209164941
BSU27230	1.31142996332669	3.32725945396543	9.36007443042475	0.00221763140764276	0.0302641462690071	2.48187415288248	5.04624653559897
BSU12750	1.40688618021567	4.96161704787421	9.31600762665176	0.00227160419558768	0.030899736549753	2.65164231404048	5.01626165196822
BSU12770	1.5805434028729	1.60285045770207	9.28230668291857	0.00231377874359023	0.0313712338741325	2.99082480373545	4.99441391628066
BSU06420	-1.02629958570674	9.06540617336145	9.2728362651867	0.00232577272872432	0.0314318023144103	-2.03679330998143	4.99163119045027
BSU13570	1.64352773221897	6.61769197345442	9.20505202801462	0.0024134813719967	0.0325119297079297	3.12428861401879	4.94288700171204
BSU02850	2.91902025470276	11.2014695021914	9.10416896335619	0.00255027558749665	0.0342442149626559	7.56332311846071	4.86799590242029
BSU26830	3.72491789618169	7.24801164069515	8.99571429109605	0.00270613481057038	0.0361859099945457	13.2224525788796	4.78842813716349
BSU04800	1.74597406486518	6.47587344523676	8.99161619178517	0.00271221020792452	0.0361859099945457	3.35421243899561	4.78842813716349
BSU01600	-1.88922586486986	0.818895416782056	8.95858752045153	0.00276168330396771	0.036728628908819	-3.70436399104173	4.76695114895612
BSU05840	-1.40327337348542	2.35584850654698	8.9438821463468	0.00278400411414547	0.0369079402561	-2.64501036068632	4.75992496330545
BSU33800	1.64495272901557	7.41559909320787	8.9246523724093	0.00281346904319099	0.0371805276087518	3.12737610001345	4.74930894686728
BSU22670	1.96029347032311	3.60977736591201	8.88397121561983	0.00287685103650399	0.0378982016670052	3.89141129274009	4.72172679804453
BSU40100	1.07360040017471	13.1284788492362	8.80246959419401	0.00300823070946132	0.039504312712926	2.10467927147193	4.6618460278796
BSU12760	1.38917843033145	2.38722898063316	8.76257169513995	0.00307475182108957	0.0402512965669907	2.6192947765348	4.63482093398498
BSU31420	1.39698794596194	1.52537981381506	8.7364037881733	0.00311919084833746	0.0407054405708038	2.6335118404492	4.61863455597234
BSU35920	-1.16387506898981	5.13745070085127	8.72390534325683	0.00314064577326611	0.0408577468821161	-2.24058439528768	4.61324654154359
BSU12440	2.09723710790946	1.93877989341979	8.70736056107711	0.00316927750236121	0.0411021827635416	4.2788915324837	4.60464117838556
BSU17120	1.10607311888126	5.17369906253994	8.67265594582638	0.00323020071662804	0.0416776523802524	2.15258934465127	4.58458217402862
BSU01910	1.44968938224626	2.75389319665643	8.67073302292928	0.00323361096053682	0.0416776523802524	2.73149234945629	4.58458217402862
BSU12649	1.46065442781835	3.19975845587677	8.63010248104552	0.00330652972243401	0.0424863634488751	2.75233185160823	4.55685632597284
BSU21410	2.87216463580233	-0.904704463181965	8.58915796416882	0.00338170339562624	0.0433189980985742	7.32162881851226	4.52885631374754
BSU16100	0.871606922084159	9.60279498609819	8.55893515744867	0.00343830472755844	0.0439093594565262	1.82969974678927	4.50932770098628
BSU29350	3.05255199543287	-0.440104882233125	8.5503012838002	0.00345465045015512	0.0439835984141701	8.29678266678777	4.50689055006773
BSU03530	1.83986209047384	6.68110950930035	8.4965898771149	0.00355812724238097	0.0451633415324709	3.57975807255689	4.46870395800438
BSU36070	-4.35786862764901	-0.960916282378212	8.43349955022328	0.00368370714041637	0.0466156394496326	-20.5044995541367	4.42304213251123
BSU12700	1.23503820304671	3.15064913009791	8.42605289789849	0.00369882397262211	0.0466655254068578	2.35387580503005	4.42149905079542
BSU33310	-1.89010098164185	2.56208320439015	8.40371974827722	0.00374454010218534	0.0470999983937529	-3.70661168328671	4.40812917913677
BSU11780	-2.63699551036896	-0.232856762117188	8.35946883580689	0.00383682704383112	0.0481158850902065	-6.2203489294594	4.37734292244351
BSU21180	3.12093030926563	-0.694401946430248	8.34483093922339	0.00386786152859668	0.0483598495311968	8.69948687983212	4.37004643404074
BSU14860	0.782440275231185	11.2076509811175	8.32518921984308	0.00390990652314952	0.0487396108676788	1.7200378058567	4.35876145700463
BSU03350	4.10853743610537	6.11881584183236	8.29449467065496	0.00397654440212054	0.0494227661406411	17.250155191773	4.33868043071253
BSU15540	-1.06594803628656	8.9645565353486	8.27186412170909	0.00402641447997876	0.0498940856628822	-2.09354515623185	4.32498737803037
BSU08450	-1.83245586892743	3.87931264188879	8.26126259119168	0.00404999510776604	0.049968153832728	-3.5614281104637	4.32284727379359
BSU14700	-1.05427807794081	5.69616741089064	8.25842841984579	0.00405632283268553	0.049968153832728	-2.076678780147	4.32284727379359
BSU33820	1.42793273368648	7.22064043483816	8.19997035904677	0.00418910741045035	0.0513027466893338	2.69060896325035	4.28482012166166
BSU12790	1.52583678273463	3.95925818568398	8.19647114571508	0.00419719463936448	0.0513027466893338	2.87953684626756	4.28482012166166
BSU38280	-1.48663683866958	4.47979469050572	8.19460329057761	0.00420151804783337	0.0513027466893338	-2.80234939006367	4.28482012166166
BSU27430	3.52262779758878	-1.22701552001698	8.17538702255455	0.0042462608250965	0.0516979160513207	11.4925560532253	4.27375006325812
BSU12730	1.19688104374453	3.27275468647891	8.09290570280454	0.00444388586685853	0.0539467075000036	2.29243534275736	4.21232127859467
BSU07480	1.74318767279556	5.53139380471622	8.04595787888948	0.00456052978722529	0.0552022388158052	3.34774043278545	4.17912941076111
BSU06460	-0.894752825922042	8.73791770291862	8.02223851866194	0.00462064238665719	0.055768215626244	-1.85929130924683	4.16441307888856
BSU30640	-4.99685099159471	-1.32681932575556	7.95427258967942	0.00479739864774428	0.057734688048934	-31.9302289317476	4.1144178130286
BSU12550	1.59506776758018	0.575962004012354	7.91618644472467	0.00489944386818243	0.0587933264181891	3.02108707703547	4.08820378453949
BSU35910	-1.13551575176068	5.58950811949555	7.89677996933845	0.0049522879379924	0.0592571760144878	-2.19697088645373	4.07686631553378
BSU22650	1.29443865139887	4.06394903055826	7.8700233682706	0.00502610036353651	0.059968557480367	2.45281538521057	4.05964992000506
BSU12680	1.07780046569281	5.9029763500312	7.83754712680688	0.00511719960013134	0.0608815542169473	2.11081547528517	4.03785100057089
BSU29710	1.36608412788381	5.24001083014502	7.82628610789403	0.00514917937407824	0.061087991665201	2.57769956999663	4.03296737876043
BSU12530	1.35819088225413	1.62131696110052	7.82019743310064	0.00516655515455591	0.0611204938397323	2.56363501914014	4.03219998970515
BSU11760	-2.38563848348451	0.148901364554027	7.80655065884019	0.00520571755002347	0.0614098205901074	-5.22575136100933	4.02538680154553
BSU08230	-1.22002419386359	3.16111848487086	7.7675997655625	0.00531916830010403	0.0624092073340666	-2.32950623821542	4.00209730178832
BSU29280	1.64090361597515	1.15929627744481	7.76720696355959	0.00532032514629495	0.0624092073340666	3.11861101433816	4.00209730178832
BSU06500	-0.927431743074662	10.3016737317872	7.72084335741374	0.00545868908650398	0.0636859567479707	-1.90188727893433	3.97288090777439
BSU21130	1.70770577056326	3.03076576562252	7.72051970789814	0.00545966774803006	0.0636859567479707	3.26640973084432	3.97288090777439
BSU21070	1.6675725040571	0.883367509373372	7.69108210816212	0.00554943445609533	0.0645527528931869	3.1767961202768	3.95337756828312
BSU03359	4.57475348290335	8.08898983172848	7.63786389875395	0.00571555632887609	0.0663004534149627	23.8307670361941	3.91483745311286
BSU06450	-0.822496650185928	10.100209599598	7.57843132020452	0.00590708240880797	0.0683323438758506	-1.76846375396116	3.87128757605934
BSU16090	0.847740738178043	10.3100055406547	7.55495044823078	0.00598454437668379	0.0689566064435654	1.79968041607512	3.85816741284637
BSU23680	1.08913011524496	5.4410583437564	7.5520835499301	0.00599407283022372	0.0689566064435654	2.12745721040487	3.85816741284637
BSU40330	1.12558624853859	10.3193375157911	7.53878565369905	0.00603847269264748	0.0692765438585052	2.18190191528379	3.85148923261093
BSU03340	3.78569117515062	6.61133877919501	7.43782784047281	0.0063866928670554	0.0728806891310105	13.7913442143352	3.77831958901579
BSU24550	0.918858866960579	8.1526696734626	7.43759149697382	0.00638753166234431	0.0728806891310105	1.8906192727935	3.77831958901579
BSU33840	1.01921600141856	5.84791765684402	7.40767887348576	0.00649460617840084	0.0737076023358286	2.02681723424804	3.76204276059607
BSU30700	2.92140031553318	8.90469683941218	7.40748504290195	0.00649530595296574	0.0737076023358286	7.57581087596776	3.76204276059607
BSU29970	-0.957824672105484	6.7203568648473	7.35902885985775	0.00667268220880179	0.0755152328020496	-1.94237892324389	3.72708849803479
BSU24840	0.814583096018482	9.22311458948033	7.34557568150342	0.00672280003469521	0.0758767917429384	1.75878983066976	3.72019751042444
BSU12720	1.39413918628131	2.38639338141718	7.33342847424862	0.00676838288401362	0.0761853555893286	2.62831681308054	3.71434248141423
BSU02490	1.44017622442576	1.78909344371007	7.3228062364669	0.00680850188316651	0.0764309243658692	2.71354009211991	3.70969971116756
BSU12620	1.2468756741512	2.91420205539851	7.30806038676724	0.00686459828284975	0.0766560238947305	2.37326906740055	3.70545702148395
BSU11430	-0.842013187226819	9.7098768254417	7.30788547571433	0.0068652665078135	0.0766560238947305	-1.79254978420418	3.70545702148395
BSU06480	-0.851999427577622	11.6099368218007	7.28556469157866	0.00695108775076028	0.0774073131924665	-1.80500073874924	3.69138631580697
BSU07850	1.36522477259738	3.01022490311888	7.26702707268761	0.00702319573159795	0.0780023015296623	2.57616459546645	3.68033949712748
BSU21140	1.4681024429591	1.23485312943487	7.25922242499779	0.00705378256267499	0.0781342068480922	2.76657770033024	3.67790189690169
BSU32930	-1.62601583385883	1.45810269805313	7.22129556647202	0.00720436915276954	0.0795911258782159	-3.08659422590426	3.65124860530214
BSU32270	1.17539473058871	3.55273222271751	7.20910865797204	0.0072534507888498	0.0799219274254268	2.25854667789573	3.64526481368175
BSU10380	1.09946538295933	3.22656739307249	7.14120613651471	0.00753324743652676	0.0827856597029136	2.14275274170324	3.59447530692035
BSU21250	1.51117975955651	0.792195123492924	7.1321761990917	0.0075712781131375	0.0827856597029136	2.85043036931066	3.59447530692035
BSU27440	2.32911231200519	-0.658784817114378	7.13180961843767	0.00757282615098491	0.0827856597029136	5.02496069625548	3.59447530692035
BSU14520	-0.835170742746831	8.6129075994846	7.09357067951692	0.00773609629625314	0.0843497079194599	-1.78406817055297	3.56747311692135
BSU31080	-1.06414601633039	6.30704047601246	7.08806741161389	0.00775988829408775	0.0843515446138347	-2.09093181459919	3.56744170292974
BSU32040	-0.990063770006685	9.67165886407524	7.08419765679128	0.00777666299720459	0.0843515446138347	-1.98627278616406	3.56744170292974
BSU21480	-0.890648860037668	10.017682627598	7.07262241242688	0.00782706130795583	0.0846782591244133	-1.85400978740377	3.56186458007014
BSU03380	-1.05964753849046	5.51576222351892	7.01909415580196	0.00806450189162129	0.0870216018072623	-2.08442221907001	3.52248261695368
BSU19530	1.07858867849799	3.27930379865789	6.96004386855245	0.00833499892855361	0.0897086482619584	2.11196902910034	3.47860911652301
BSU24570	0.91359703580205	7.96959811471474	6.95131045807	0.00837578563068728	0.0899158889299488	1.88373632134135	3.47528011458021
BSU02200	0.984478738588966	5.99513581920635	6.90123526596677	0.00861362140396181	0.0922320076485756	1.97859829458043	3.43858868790103
BSU06470	-0.877580388440455	9.71238691138919	6.8658030681936	0.00878607545008809	0.093837982300685	-1.83729130833972	3.413684196827
BSU21440	-1.06193397424235	7.20608894883636	6.85621668184729	0.00883333854644969	0.0941020963519743	-2.08772830658576	3.40962932693878
BSU04330	-1.26550665278716	1.65113532232752	6.83263502357436	0.00895071233370887	0.0950203323901482	-2.40411624026408	3.39561993633285
BSU04400	1.61174787432283	3.56775924824518	6.82977795834899	0.00896504093910881	0.0950203323901482	3.05621888942611	3.39561993633285
BSU12672	1.54073788784111	0.811106267055935	6.76527334954163	0.00929486856317343	0.0982667623286386	2.90943272680774	3.34715266672182
BSU37740	1.25044718317253	3.15088802923043	6.71939913883198	0.00953697521782146	0.100571738660663	2.37915156647956	3.31370313986567
BSU32480	1.55024210664471	2.55169931476311	6.70323292339646	0.00962382574060628	0.101231980586327	2.92866282578323	3.30426296548086
BSU26650	1.14101999854396	3.90164853533131	6.69415047819674	0.00967297488315028	0.101493324402099	2.20536889660483	3.30054325583856
BSU10230	1.09252654886833	4.84229546064097	6.68345669151964	0.00973117352148467	0.101848071743659	2.13247163079754	3.29550942839991
BSU23810	0.95079761941383	5.84283562697448	6.649545229035	0.00991811360684568	0.103545106055469	1.93294102304706	3.2716687270977
BSU04910	1.56562508289311	3.72769900539383	6.64016255496067	0.00997048363824884	0.103832268512038	2.96005725786233	3.26767322741811
BSU05810	-1.48523095474372	0.697373589487735	6.62317621601413	0.0100660162159521	0.104566377407502	-2.79961987422858	3.25750905731007
BSU23550	-0.987558458429288	7.10249995324688	6.60753951832055	0.0101547876512719	0.105226782212684	-1.98282651801387	3.24842615025827
BSU29460	-0.96742860185269	4.5335579857201	6.58529929196864	0.0102824326886667	0.106285739870971	-1.95535235076335	3.23398004832399
BSU11460	-0.850289462343813	7.75220775655557	6.57974214252003	0.010314583356944	0.106354815058267	-1.80286261530434	3.23304274420814
BSU03900	1.19724874605693	2.65680254600459	6.57142118993632	0.0103629167227	0.106590000576343	2.29301969439221	3.22985599258363
BSU09570	0.87813277473671	7.16751950756758	6.48827680855849	0.0108588186099384	0.111416281363889	1.83799491432084	3.16596802444802
BSU21100	2.05592328749587	-0.241190823797643	6.44990003229579	0.0110958585401515	0.113569375646257	4.15809663611767	3.13835423504122
BSU32500	2.00558669775446	-0.186818767587346	6.41837605033333	0.0112945397721609	0.115320288725046	4.01551964496088	3.11628174089135
BSU27040	1.2028161340101	3.94554892372033	6.40653391678631	0.0113701154109673	0.115808785259023	2.30188559740554	3.11018339450606
BSU01480	-0.746467937203758	9.37031127228077	6.33634470244971	0.0118288401206441	0.120187922977639	-1.67768043520779	3.05663616003322
BSU02230	0.83530118555043	8.13990397099045	6.32769233797626	0.0118866888604652	0.120482555051706	1.78422948626313	3.05310382446824
BSU31820	1.03652129125502	4.4035092053152	6.28994414773473	0.0121424877729111	0.122777309781299	2.0512755324812	3.02588413100875
BSU32010	-1.62491143142182	1.52431849109162	6.27727973210368	0.0122295686026463	0.123359126774519	-3.08423230071273	3.01906363692879
BSU02410	1.07341004939034	6.12325638686968	6.2442392373431	0.0124597887585153	0.125378500856771	2.1044015960725	2.9956381101162
BSU03040	0.924735725063965	5.83581816706442	6.22685813610865	0.0125826796613904	0.126310745831649	1.8983364700662	2.98495071388891
BSU12540	1.29239365332503	0.911306055106587	6.19927183690244	0.012780288087362	0.127819778864456	2.44934102006625	2.96781699833794
BSU23380	0.743175715844849	9.32329379189932	6.19337132403243	0.0128229675496048	0.127819778864456	1.6738563435366	2.96781699833794
BSU12740	1.25096002071871	2.52157174404386	6.19311438711424	0.0128248293448772	0.127819778864456	2.37999743833836	2.96781699833794
BSU24910	1.07427162085304	2.99441919762196	6.18369745595929	0.0128932575825598	0.128195818249452	2.1056587112654	2.96357889290867
BSU06490	-0.828984639382499	11.1290276851039	6.1769935390812	0.0129422002484844	0.128376789163114	-1.7764346775844	2.96154371163492
BSU18510	1.77295150359165	1.21088262520524	6.15652119698255	0.0130928462044544	0.129563331160667	3.41752408104783	2.94827062850182
BSU21300	1.72257992312709	0.116972638477476	6.04397283750994	0.0139538487307561	0.1377571449164	3.30026054044101	2.85980094728412
BSU18630	-1.07402042844492	3.07486742031344	6.03812631544859	0.014000135240012	0.137888124439364	-2.1052921199737	2.85842988422978
BSU12020	-1.34143525350715	0.826576253163151	6.02308320367552	0.014119958071507	0.13874104683909	-2.53403289653375	2.84953341962355
BSU24770	1.43130386920759	3.6119254784782	6.01877345358752	0.0141544805977659	0.138753781634438	2.69690344186872	2.84940100327397
BSU21200	1.35715986256189	0.600680881923296	5.99814087300331	0.0143209617077207	0.140056993188388	2.56180357599094	2.83591407444299
BSU03789	1.03917345009245	2.84537180008238	5.98718586116942	0.014410173739227	0.140600199848159	2.05504993524924	2.83032944983863
BSU24150	-2.67116752766646	-0.682891709566119	5.95969184472831	0.0146365991315651	0.142476545392578	-6.36944437563875	2.81120365372134
BSU32470	1.56284040871227	0.823185900095144	5.87090356174154	0.0153931491096282	0.149215830379964	2.9543492982272	2.74452749495669
BSU13520	1.21343565844934	4.0223534156751	5.87007581559579	0.0154003886239857	0.149215830379964	2.31889204650389	2.74452749495669
BSU08160	0.869012701972182	7.06065561175155	5.86166747510191	0.0154741275301821	0.14958323279176	1.8264125803036	2.74097962637229
BSU22680	1.24559097000803	4.74803266441567	5.85281859636908	0.0155521227575286	0.149989987610715	2.37115663795943	2.73706189620942
BSU03680	-1.13934187996841	1.65363100421535	5.79005422822653	0.0161170920116647	0.155080590416386	-2.2028051399926	2.6889099621065
BSU29220	0.716689237784559	9.82790057029647	5.76891210019079	0.0163121296112211	0.156596444267722	1.64340634023805	2.6748766402122
BSU08570	1.82285643693644	3.07385721271655	5.75835636283101	0.0164104161155003	0.157178664445709	3.5378096751914	2.66952269654894
BSU38760	-1.93148368561479	3.37064337569586	5.73882383617736	0.0165939008018286	0.15857237928704	-3.8144728272515	2.65678659582447
BSU17000	-1.12694899677727	2.24712398249975	5.70604314686261	0.0169066053025432	0.161191743706439	-2.18396388101917	2.63315024443849
BSU30750	0.738977260946507	11.9736141110216	5.69306753352794	0.0170320568019118	0.162017925295635	1.66899225626401	2.62577465644117
BSU08830	2.0033033098708	0.413781465804796	5.64853115099724	0.0174699996192185	0.165806178204219	4.00916921296937	2.59243032992026
BSU12539	1.79037928937076	-0.11854466446526	5.62747097198118	0.01768112287775	0.167344390700198	3.45905820371717	2.57910790146456
BSU18640	-0.983497530121602	3.28639673507361	5.62439112503799	0.0177122175980573	0.167344390700198	-1.97725306409543	2.57910790146456
BSU22050	-1.03261509017297	2.81870180050262	5.59577266956172	0.0180038684371779	0.169715924590643	-2.04572906785335	2.55880615434347
BSU34030	0.737244263479853	9.80290402577789	5.56796218701243	0.0182920371386824	0.17204402498004	1.66698862917572	2.53915030616237
BSU33750	1.35597304799975	4.63686925114558	5.5592106052171	0.0183837018706073	0.17251761575653	2.55969700774271	2.5351844120283
BSU27050	1.09309150378131	3.50162153766821	5.54500274859723	0.0185335276050407	0.173533657575449	2.13330686361495	2.52671258823422
BSU01920	0.964373620084404	3.57141137535364	5.50533185300433	0.0189585823960123	0.177116420773484	1.95121617131665	2.49723012181357
BSU04410	0.918527709195976	5.02293716580838	5.46732603194658	0.0193752479885017	0.180604990178534	1.89018534782475	2.4690903393534
BSU40460	-1.6197059239537	0.0272300349014716	5.45526278130688	0.0195094696392671	0.181451102925566	-3.07312387935653	2.46234726882013
BSU10330	-1.07030995929853	4.37080198696435	5.44611361100705	0.019611908504879	0.181998510925277	-2.09988447353344	2.45800144825189
BSU13170	1.65132641050297	0.519484985465116	5.43029082377312	0.0197903831119734	0.183247538526831	3.14122309766063	2.44813427540404
BSU12671	1.57093652199755	3.47542024322364	5.40578678340339	0.0200700998974606	0.185426409672114	2.9709751167337	2.43108135799213
BSU03050	-1.38851073829037	5.2047031215959	5.39775282104037	0.0201626960290942	0.185870681274829	-2.61808282418916	2.42762887339391
BSU12690	1.10207267532787	2.98410696171474	5.36346860256185	0.0205628356976977	0.189141854347105	2.14662870583738	2.40245944879922
BSU02590	1.34457488989793	2.85350172053175	5.35685693744842	0.0206409422846194	0.18944302193532	2.53955354014524	2.40016409520816
BSU13700	0.990246620902312	6.27937758514653	5.3218666666115	0.0210594401115497	0.192860135758402	1.98652454746116	2.37437312613549
BSU20210	-4.31814159436997	-1.74922263387477	5.28737456304557	0.0214805804455383	0.196286441883081	-19.9475767819825	2.34896757008924
BSU13530	0.999054603971283	6.974521316069	5.26024281438633	0.0218179746448007	0.198934196761327	1.99868983213883	2.32963679831674
BSU11470	-0.752184094496885	7.68269502874037	5.2519533039571	0.0219221489205556	0.199448570571329	-1.6843408231102	2.32591131108146
BSU34040	0.649590009115637	10.65899485183	5.24791707876284	0.0219730585166537	0.199477157316404	1.5687223266163	2.32570454599943
BSU04839	1.11909564122751	2.80405340749172	5.23049015098929	0.0221942771460841	0.201048376056502	2.17210770437909	2.31438541189355
BSU25980	-2.50147949317416	-0.744384569345131	5.22394612673786	0.0222779421712975	0.201369451314586	-5.66265836599209	2.31208325851278
BSU21760	1.2828715949152	8.26578403820337	5.2182284613837	0.0223513096917745	0.201596261928402	2.43322814151131	2.31045920678046
BSU04860	0.919416170895244	4.21876204695472	5.2076045922032	0.0224882977521435	0.202394679769291	1.89134974809499	2.30475672763844
BSU18950	-4.29754837109323	-1.39211164308662	5.19478510221343	0.0226547559745902	0.202843770810989	-19.6648649188157	2.3015590958092
BSU38430	1.1762995015596	4.62186451346809	5.19398478333844	0.0226651901877698	0.202843770810989	2.25996354585197	2.3015590958092
BSU27450	-4.39010714511159	-1.34981692425748	5.19254930191686	0.0226839178564971	0.202843770810989	-20.9678516303083	2.3015590958092
BSU04270	-0.985212968816793	3.65019879774731	5.18021939118938	0.0228454390917967	0.203851610357571	-1.9796055181246	2.29440874122154
BSU30770	0.629897900115712	11.4344735578284	5.17008647796274	0.0229790719661716	0.204606832688129	1.547455475861	2.28907377130614
BSU13160	1.36842968264425	2.84096590850062	5.1569379821575	0.023153683236385	0.205722938713072	2.58189384039921	2.28122542731275
BSU40110	-0.825832960859723	5.37499962958216	5.14817460354552	0.0232708238264113	0.206324756473659	-1.77255815492288	2.27701115733264
BSU01620	-1.5621939114025	1.35676084943034	5.10897332553028	0.023802401521441	0.210590738884614	-2.95302569834263	2.24748610229877
BSU16810	0.77214338266795	8.13279933021236	5.09956725576785	0.0239318133047383	0.211288059958958	1.70780515106207	2.24271685305091
BSU37150	-0.700840822227842	9.55066776983991	5.08142818679539	0.0241834416981082	0.213059182555485	-1.62545185208111	2.2306738638745
BSU19340	0.725463334704537	7.94923812807614	5.06914911904002	0.0243553358850854	0.214011990715159	1.65343156571393	2.22423646433256
BSU08880	2.68605774223788	6.03220029188121	5.06639339418761	0.0243940870642758	0.214011990715159	6.43552453697435	2.22423646433256
BSU30760	0.705851976303653	10.9901244005627	5.02020455562024	0.0250532092192675	0.219073264479953	1.63110762284899	2.1905146651265
BSU03370	-1.17713857113965	4.29307032014069	5.01863598684005	0.025075914851872	0.219073264479953	-2.26127832004168	2.1905146651265
BSU09430	0.826613082750268	4.8888785931048	5.01141449382462	0.0251807246691129	0.219529658075606	1.77351690595296	2.18751223636496
BSU32180	-0.792231398587164	6.69316281851934	5.00636460968166	0.0252542868136082	0.219712295278391	-1.73175086996419	2.18631248848154
BSU02310	-0.825333916881667	4.68513036546156	5.00241052825513	0.0253120420492656	0.219756938872626	-1.77194511372441	2.18601937539317
BSU23690	1.12140303062252	6.04775044436469	4.99419500096073	0.025432481020836	0.219975464734277	2.17558446709973	2.18458547513803
BSU16990	-0.92538998821372	3.42311140862826	4.99350900661381	0.0254425645274559	0.219975464734277	-1.89919756214187	2.18458547513803
BSU21160	1.28199436538146	0.997618318452941	4.9802920817481	0.0256376543627006	0.221204224418673	2.43174906885996	2.17654915737227
BSU01670	1.06498473884935	2.58938919457501	4.95386228002677	0.026032448984766	0.223743147922333	2.09214774826143	2.16008459400696
BSU12710	1.08369399175776	0.901965285752777	4.95342237420921	0.0260390732495818	0.223743147922333	2.11945596395799	2.16008459400696
BSU23320	-4.4952669944563	-1.55675453714279	4.9264830643312	0.0264480918403941	0.226791029826459	-22.5533055563745	2.14056451581008
BSU03270	-1.10539071069069	3.10122787991935	4.91978646415914	0.0265507985350741	0.227205194021454	-2.15157139061343	2.13793227895611
BSU28330	1.06208562701549	2.27245785456213	4.91487720992255	0.026626355752676	0.227385811090337	2.08794777530196	2.13678586224149
BSU12320	2.14850425962764	-0.77908467001794	4.90871250613727	0.0267215519786075	0.227733063393194	4.43367880729909	2.1345843307271
BSU18880	0.809973154503828	4.99497182534291	4.89963658164074	0.0268623480641252	0.228466732211379	1.75317881938749	2.12994398985728
BSU04930	1.04249826462094	1.68530692326049	4.88620476590127	0.0270721346578235	0.229782996607868	2.05979143568059	2.12165604893594
BSU22800	0.952667408181621	3.30163571556426	4.8737655493153	0.0272679377775395	0.230975472939158	1.93544781373359	2.11418843349594
BSU35060	-0.912223973626864	4.41936553242139	4.85064785156007	0.0276357506188479	0.233617195514795	-1.88194435797842	2.09778162644469
BSU29130	0.60043248910529	11.2003849557623	4.78889314783919	0.0286438276097065	0.241649745652797	1.51617101402011	2.04901061862221
BSU20970	-1.13393447626147	3.91640629186073	4.7825844831308	0.028748942275711	0.242047546256793	-2.19456420106777	2.04663762585323
BSU13720	0.775853408151299	7.00174804719297	4.7782187902648	0.0288219182932476	0.242173703808053	1.71220258381731	2.04588587496387
BSU04310	-0.866702055225763	4.28486747703096	4.76464458035382	0.0290500566654565	0.243600475170575	-1.82348970582204	2.03741114749877
BSU10430	1.89215366828014	1.70494584446774	4.74679432038246	0.0293529274478612	0.245646943932401	3.71188925573033	2.02534180410291
BSU24740	1.31515087023736	0.68822830481696	4.68656168081219	0.030399419219426	0.253895949320646	2.48828350593499	1.97769071660786
BSU18140	2.74046419654239	-1.16282684982848	4.6710396516115	0.030675352662463	0.255689167102685	6.68285326117493	1.96753705631915
BSU27080	0.889856266667229	6.60755608350224	4.66213481455205	0.0308348305110585	0.256506478514303	1.85299150409002	1.96293283083895
BSU06590	1.43228802298308	1.40877636972073	4.65316959173421	0.0309962633448995	0.257336770831611	2.69874379837035	1.95827047650145
BSU15300	0.82204849978721	4.44952919001498	4.64745711317397	0.0310995849293444	0.257682275128853	1.76791449397753	1.95633479115186
BSU10420	1.04094003131186	3.47912499083657	4.62884161422335	0.0314387831041281	0.259976947015523	2.05756788682369	1.94354439432942
BSU11350	1.23213510853926	0.544812769754316	4.6232006046831	0.0315423296463338	0.260317724512035	2.34914392969735	1.94165454958769
BSU09690	1.50379518771995	1.73766555768463	4.58942238716634	0.0321698537939405	0.264791222026747	2.83587744728407	1.91707279807602
BSU29120	0.604781833822072	10.6601194546319	4.58549182407694	0.0322437165121424	0.264791222026747	1.52074876629049	1.91707279807602
BSU37210	1.35349086612543	2.04814476255499	4.58364319372887	0.0322785169571093	0.264791222026747	2.55529679099465	1.91707279807602
BSU02080	2.13361720779845	-0.739444500437612	4.5800310322203	0.0323466290474824	0.264791222026747	4.38816327861641	1.91707279807602
BSU26860	0.861165829008058	4.08163916782191	4.57713127863114	0.0324014162968553	0.264791222026747	1.81650561970091	1.91707279807602
BSU17240	0.918715716172409	2.85275118937362	4.5628142808298	0.0326733416513804	0.266491942844071	1.89043168622492	1.90783617989399
BSU02110	1.35575729633938	2.92779063772308	4.53827754646731	0.0331449276495497	0.26981134086651	2.55931423967922	1.88997710513338
BSU26590	0.917372999081685	2.70815778260929	4.53414424096906	0.033225065076806	0.269937493697942	1.88867307888045	1.88930271713674
BSU18620	0.985387733126431	2.84355635001048	4.51548343005861	0.0335893925170305	0.272367578934212	1.97984533689251	1.87637311141461
BSU36900	-0.613135356134792	11.1264427306666	4.48514317490753	0.0341906824526662	0.276705988221578	-1.52957977896154	1.85357422909601
BSU06900	-2.13892070242255	-0.770049522805624	4.4615412029716	0.0346662064137563	0.280011756255022	-4.40432430252805	1.83644069509295
BSU00640	-0.802441200636816	5.54099282636015	4.45296829012528	0.0348406378303649	0.280877420037845	-1.74404975755257	1.83198744517846
BSU32750	-0.677551697639795	8.18531916885238	4.44796172271879	0.0349429297721218	0.280899191211858	-1.59942317545307	1.83187562434374
BSU05408	-1.85333735712279	-0.441217434530756	4.44625518888782	0.0349778686374919	0.280899191211858	-3.61335088106927	1.83187562434374
BSU06200	-0.799143158328535	5.62082638287529	4.41793262992361	0.0355630991150145	0.285050867378696	-1.74006736337293	1.81070870344607
BSU36300	-0.742338895936639	6.7437594474959	4.41258741237413	0.0356746918662721	0.285237966468031	-1.67288572250076	1.80976207106611
BSU04420	0.842978207595064	3.95537769927936	4.41027652502141	0.0357230499192482	0.285237966468031	1.79374922392024	1.80976207106611
BSU03360	2.99097729013844	10.2151309183503	4.3918240188973	0.0361116597781832	0.287624164482805	7.95012360050156	1.7977432073055
BSU02130	-0.906553500868301	2.65169811163927	4.38676564865984	0.0362189599027219	0.287624164482805	-1.87456194567513	1.7977432073055
BSU38080	1.44783179828982	-0.276850302070992	4.38631560138237	0.03622852263361	0.287624164482805	2.72797760028866	1.7977432073055
BSU09640	-0.79203166231012	5.49859796030618	4.3805090330186	0.0363521395206594	0.288057940490083	-1.7315111314755	1.79556906776707
BSU19210	0.631848034954492	9.23013262447812	4.37673937204738	0.0364326286929483	0.288148972389682	1.54954863294467	1.79511322016
BSU13960	0.774779256679617	7.85435538033048	4.3529350022351	0.0369452238744341	0.29165076540574	1.71092824629453	1.77768623453436
BSU29910	-2.66552592571949	-1.47610707486887	4.34229638875674	0.0371767487172771	0.292924721968583	-6.34458555150921	1.77139813739432
BSU19480	1.03430682172645	5.67635452961665	4.33375500598504	0.0373637318422935	0.29384358601397	2.04812933556297	1.76687968720841
BSU08550	-4.00219062709007	-1.78789825234173	4.325939042597	0.037535697774766	0.294641116367336	-16.0243132861618	1.76296932629159
BSU12300	-1.24973328748181	0.614705297107352	4.29566329122575	0.0382096888726005	0.299368969478386	-2.37797457075835	1.74000340555422
BSU13910	-0.556771178970132	12.6342069535238	4.27537306093654	0.0386684746638691	0.302396161416325	-1.47097342118372	1.72548826862461
BSU13930	-0.781049208876765	4.85868258816861	4.26892119118308	0.0388155662743678	0.302979074321047	-1.71838012111234	1.72270993952499
BSU31830	1.02500731425184	6.11074978510055	4.26569213033605	0.0388894035351999	0.302989084259319	2.03496970117655	1.72266227600307
BSU37050	-0.968274344057491	4.80239765306576	4.26114266460683	0.0389936838576225	0.303235798490562	-1.9564989609494	1.72148801401644
BSU31990	-1.33546187037193	1.51603403487785	4.23179327239586	0.0396735021227051	0.307948968149473	-2.52356259214462	1.6992368007776
BSU28430	0.660771400167777	8.89738137258044	4.22566166163278	0.0398170919166375	0.308490122159329	1.58092771010144	1.69670379980733
BSU02470	0.946125216538323	2.58003528721338	4.21722823426388	0.0400154770002789	0.309395063060881	1.92669100502096	1.69247791863826
BSU31980	-1.64254330968836	1.07430541970841	4.21440712419567	0.0400820711484522	0.309395063060881	-3.12215748378611	1.69247791863826
BSU13730	0.729785177783694	6.55582567807487	4.19819840155385	0.0404669495211046	0.311789633210577	1.65839213299323	1.68135513466542
BSU21170	1.52988313179382	-0.170910993705317	4.17578567367698	0.0410055462290311	0.315357570998957	2.88762446415761	1.66493952552313
BSU04890	1.11038993013477	2.48365499232122	4.16544310166046	0.0412566203743399	0.316705232873609	2.1590399372543	1.65878738988805
BSU20520	3.82870539994838	-1.83152641689909	4.16070704993404	0.0413721302942161	0.317009203869076	14.2087269981848	1.65740336750844
BSU24000	1.20989061672433	0.874116054111753	4.15280807006195	0.0415655388833861	0.317360726750882	2.31320097724966	1.65580448853966
BSU34050	0.612129545950874	9.47299471625361	4.15262635402655	0.0415699994091793	0.317360726750882	1.52851376659589	1.65580448853966
BSU39940	-0.75243534940568	6.32296789018399	4.14039145499396	0.04187148551914	0.319079057532717	-1.68463418777944	1.64801417315573
BSU18910	1.21322259438411	6.76261818078002	4.13116013485637	0.042100479317615	0.320239711530711	2.31854960678477	1.64277587361647
BSU33290	-0.946188594915297	3.84578863613564	4.10542107493657	0.0427459459446655	0.324558309572588	-1.92677564746277	1.62345040133454
BSU31030	1.30064330618091	8.34060319311937	4.07095142109506	0.0436266951431577	0.330644426348143	2.46338702054764	1.59664751252558
BSU25360	-1.01245050236802	1.57133308730859	4.02442866005409	0.044845807184405	0.339268280438542	-2.01733475336481	1.55950154191825
BSU29290	1.04163908246671	1.69217305086014	4.01774633709867	0.0450238391756351	0.339999190592138	2.05856511333014	1.55639678302468
BSU26640	0.958064261861833	3.87719530280924	3.99103679593566	0.0457429090378884	0.344805754769354	1.94270152277079	1.53614424184108
BSU18330	0.789783774302992	5.27097950565783	3.93884943959227	0.0471830377566024	0.355020478687516	1.72881533486903	1.49402584872413
BSU12910	0.709061597778178	5.44505664154837	3.93427359724727	0.0473115691708114	0.355347325282929	1.63474045289829	1.49269825478485
BSU06180	-0.787821403755033	5.78553001885194	3.93072470825617	0.0474115086122336	0.355458635484179	-1.72646537875574	1.49224641086254
BSU24760	1.16196236894592	2.87397413512314	3.91728038600889	0.0477921354494363	0.357670174976426	2.23761583565417	1.4832982734722
BSU35830	1.14957183319898	2.35197372753695	3.90580122367929	0.048119677493386	0.359477232938068	2.21848044000693	1.47602769269971
BSU04290	-0.868866898237071	3.488384285959	3.89687474896138	0.0483760190950289	0.360746885251501	-1.82622800607795	1.47094115658561
BSU31360	-0.768506704388111	6.98915994587	3.89226626110587	0.0485089248089042	0.361093172909062	-1.70350561690726	1.46955695098782
BSU21470	-1.17782006067734	9.93535360460669	3.87025977293956	0.0491489137535984	0.365206163407521	-2.26234673817751	1.45321698169438
BSU36510	-1.09250153672391	4.24646249819049	3.83904820263903	0.0500719379593445	0.371403930582989	-2.13243466024969	1.42893901143261
BSU10020	0.586695065116543	9.05390701886529	3.83379853204613	0.0502289779717357	0.371908177322639	1.50180246528229	1.42698162536414
BSU27070	1.18355452712055	3.91435116693403	3.8297245312804	0.0503512073550473	0.372153348521553	2.27135707557279	1.42603087795049
BSU04870	0.827732331162776	3.79364760450717	3.81689923773242	0.0507380525222305	0.374350012955538	1.7748933411053	1.41754029051032
BSU18250	-1.42985143900308	-0.131306877913549	3.76070658323132	0.0524704012402385	0.385441999913	-2.69418970624187	1.3754143105791
BSU13010	0.619877655300704	8.67008322647329	3.75989998484494	0.0524957184884548	0.385441999913	1.53674485536734	1.3754143105791
BSU17090	0.816992840449164	3.58138894402317	3.75918030516821	0.0525183184747359	0.385441999913	1.76173000543134	1.3754143105791
BSU32110	-0.674450682465616	8.07057361700337	3.74997142188997	0.0528084142954478	0.386372517376415	-1.59598897159855	1.37193561576243
BSU08170	0.734398841635502	4.9216291328801	3.74928358752074	0.0528301502447158	0.386372517376415	1.66370407407784	1.37193561576243
BSU19760	1.68071625071225	-0.40709250576992	3.74400227859662	0.052997358428525	0.386917777618042	3.2058707248727	1.36990107742139
BSU39500	0.754488624087301	4.35219298810097	3.73571984888278	0.0532607125515656	0.388161842260625	1.68703350244345	1.36526979210391
BSU12749	0.884450722196356	1.72178137127697	3.71327680971271	0.0539813175997847	0.392493025723594	1.84606163593035	1.34926107615285
BSU07090	-0.950225605121573	2.06597635048524	3.7113710720246	0.0540429812718072	0.392493025723594	-1.93217478299263	1.34926107615285
BSU29340	1.30710305365795	0.36931719413708	3.70675038584746	0.0541928021827137	0.392897815824674	2.47444170377912	1.34777394721718
BSU35970	-0.8576066248962	4.06213587228308	3.67788398058102	0.0551387853782091	0.399063375631544	-1.81202972874132	1.3253102144829
BSU08150	0.76508978558819	6.79270701415633	3.66492599549335	0.0555691110681391	0.400579623833031	1.69947576122683	1.31983905701852
BSU21210	1.2886447539406	1.18322826491288	3.66443009488268	0.055585650175685	0.400579623833031	2.4429845741202	1.31983905701852
BSU01860	-0.854925100187178	3.95592966174936	3.66152035268407	0.055682800150418	0.400579623833031	-1.80866485296566	1.31983905701852
BSU35070	-0.803792044000452	4.28896219256041	3.65826444657451	0.0557917213279873	0.400579623833031	-1.74568353412347	1.31983905701852
BSU39050	1.29706280681984	3.33743868704373	3.65718425461541	0.0558279073445459	0.400579623833031	2.45728093474039	1.31983905701852
BSU26730	1.40632887341568	1.78692354503158	3.65102516286456	0.0560347108014189	0.401373846152188	2.65061819400265	1.31698148231199
BSU04370	1.44197688115245	1.53557800257158	3.62746183892641	0.0568334294745368	0.406397947749427	2.71692903060253	1.29903497815917
BSU01640	-0.932537090693088	2.30538460223925	3.62112952520358	0.0570501276193273	0.40725014177489	-1.90862951898032	1.29601289389496
BSU39260	-0.755602928309142	4.53893544604458	3.61577920597732	0.0572339045777761	0.407864821701012	-1.68833703137456	1.29383701469022
BSU38750	-1.74339711587734	3.42673909778327	3.58871161466703	0.0581733278113882	0.412222711526104	-3.34822647588626	1.27850410213187
BSU32490	1.57147618501972	0.442749662105184	3.58516833709558	0.0582975099597483	0.412222711526104	2.97208666510457	1.27850410213187
BSU04980	1.16238135386955	1.04574113125209	3.58493169504923	0.0583058136406081	0.412222711526104	2.23826577443135	1.27850410213187
BSU33960	-0.835045007515546	1.85805109186168	3.58192175245703	0.0584115411158547	0.412222711526104	-1.78391269039751	1.27850410213187
BSU19230	-0.781999031794641	6.30904903613666	3.58155285355852	0.05842451309337	0.412222711526104	-1.71951181850609	1.27850410213187
BSU21110	1.21418084302508	0.590249170828561	3.58018204078172	0.0584727432437265	0.412222711526104	2.32009011601262	1.27850410213187
BSU25100	-0.689353922924355	5.92723164507434	3.57837418816704	0.0585364147353878	0.412222711526104	-1.61256120907389	1.27850410213187
BSU29300	1.15965676648889	0.239380241052268	3.56509354986534	0.0590064156963793	0.414832983077576	2.23404270881842	1.26939748851179
BSU38530	-0.537140116322293	10.9788290321232	3.55740219634356	0.0592804450391731	0.416059056274936	-1.45109313294601	1.26513977289611
BSU13740	0.681701602841877	7.50297374714708	3.54231097308774	0.0598220584369129	0.41915589938347	1.60403053170672	1.25444116018678
BSU31060	0.814907358873234	4.01958524313702	3.50738310377672	0.0610958876232187	0.427364198851861	1.75918518401335	1.22646203925799
BSU14120	0.736413256839315	5.81898240931376	3.50306723302404	0.0612552811625413	0.427762632332395	1.66602870369544	1.22511763506641
BSU07520	0.794470949277817	6.25693470081965	3.493928781807	0.0615942449820931	0.429411631127246	1.73444122070073	1.219566826042
BSU28440	0.56674323298178	9.99289234322976	3.47686465856236	0.0622325467582752	0.433138525437596	1.48117615877509	1.20709959649274
BSU18340	0.8289124621806	5.70091049417621	3.45282675372516	0.0631436924336221	0.438748851252589	1.77634580580383	1.18853274677925
BSU07340	0.848430693548613	8.21299389209513	3.42524247900349	0.0642068136867308	0.445394774012936	1.80054130219173	1.1668434643545
BSU27060	0.791373585602424	3.46128491669786	3.40864312259618	0.0648557544510548	0.449150299481932	1.73072149314487	1.15472979906763
BSU38610	1.29344007503567	0.395229429360773	3.40392842305491	0.065041345990797	0.449339285552183	2.45111823097439	1.15412289326724
BSU32740	-0.625875814996239	7.60680507083147	3.40248587691406	0.0650982441951797	0.449339285552183	-1.5431473375565	1.15412289326724
BSU01610	-1.12565214739774	1.8152483579862	3.39705914244561	0.0653127666384592	0.450076094855125	-2.18200158162133	1.1517591548025
BSU23350	-3.64819284870981	-1.91326415335256	3.39410307840536	0.0654299391808528	0.450140734792819	-12.5376308161313	1.15155196978963
BSU31580	0.877865156243851	4.89441273196668	3.38274720525006	0.0658821548019731	0.452506379034604	1.8376539997159	1.14398996470982
BSU12170	1.06075853393901	1.06208304204717	3.37686275922765	0.0661177979369927	0.453379185853664	2.08602801616137	1.14120993485184
BSU15110	0.639152622388965	6.90069671422512	3.36137693424963	0.0667422413931683	0.456910819767002	1.55741413190495	1.13001548854285
BSU26800	0.729383063172831	5.56219675047245	3.34668559692054	0.0673404753033418	0.459513344266705	1.65792996270687	1.12182133690328
BSU05820	-1.14687545058013	0.452284322089293	3.34465998292792	0.067423407170096	0.459513344266705	-2.2143379945277	1.12182133690328
BSU39520	0.758574447358791	4.51268365364902	3.34205278565354	0.0675303107050116	0.459513344266705	1.69181808297502	1.12182133690328
BSU04970	1.05460632266101	1.90416239756617	3.34126747925486	0.0675625463074131	0.459513344266705	2.07715132380858	1.12182133690328
BSU10220	-0.711568463936807	9.79398745306149	3.33355964835562	0.0678798152678559	0.4604567750991	-1.63758349174585	1.11886236371101
BSU14460	-1.42956424524167	-0.159634087760983	3.3325429121751	0.0679217848326258	0.4604567750991	-2.69365343388757	1.11886236371101
BSU22810	0.634021696622303	7.26459965190329	3.32056766751714	0.0684182010938172	0.46307035294616	1.55188504709985	1.11069670024416
BSU29540	0.662999779293119	5.74781553634311	3.31316874364576	0.068726851037494	0.464301078722684	1.58337148951463	1.10686746212826
BSU35660	-0.652647488871518	6.5285805559541	3.31088531260226	0.0688224060654553	0.464301078722684	-1.57205041925612	1.10686746212826
BSU05100	0.917719322654769	5.03910831973027	3.3047820364155	0.0690785090370191	0.465277183449342	1.88912651533462	1.10383765383042
BSU14850	0.577901524889394	7.92285791226515	3.30198694362306	0.0691961357529938	0.465318941875205	1.49267649308776	1.10370817838493
BSU17840	-0.950664667295506	4.82525299746101	3.29463768705143	0.0695064406489292	0.466654173874483	-1.93276290032864	1.09957429540215
BSU06370	-0.687072749436024	9.71956606745226	3.28911671368974	0.0697405302452783	0.46679330429675	-1.61001345984106	1.09914422777345
BSU12050	1.20629773458752	0.186397836468951	3.28860309678111	0.0697623505011606	0.46679330429675	2.3074473578731	1.09914422777345
BSU22070	-0.600900269924902	8.85869054306507	3.28393759115284	0.0699608926816506	0.46679330429675	-1.51666269846732	1.09914422777345
BSU38740	-1.52002213627838	4.63724077850716	3.28031954496647	0.0701152763394902	0.46679330429675	-2.86795450072451	1.09914422777345
BSU26120	-1.74751976297231	-0.472879012236528	3.27685172736621	0.0702635921071681	0.46679330429675	-3.35780805556286	1.09914422777345
BSU40120	-0.770844133506627	2.51563635709813	3.27652436933518	0.0702776102909351	0.46679330429675	-1.70626784378308	1.09914422777345
BSU16110	0.653860676863881	5.25298211721195	3.27541850110326	0.070324988129837	0.46679330429675	1.5733729404813	1.09914422777345
BSU16950	-0.821564833030161	7.25147387676869	3.27317048305842	0.070421403665458	0.46679330429675	-1.76732189600787	1.09914422777345
BSU34360	-0.709633093546817	5.19787876867077	3.25357830449061	0.0712677144782186	0.47145918596261	-1.635388152025	1.08479521212691
BSU21620	-0.841129343379815	6.01842121218968	3.25166136014028	0.0713511028564103	0.47145918596261	-1.79145194381307	1.08479521212691
BSU30160	-0.764721757944869	3.10994290183134	3.24238058972423	0.0717563039816401	0.473387559916791	-1.69904228480075	1.07890630069098
BSU32050	0.617265762783037	7.41178037986022	3.23511355919942	0.0720753064156788	0.474742081375196	1.53396520955706	1.074784158243
BSU23710	0.917999527800458	1.34626431643208	3.22623183344674	0.0724672557779352	0.476572063194736	1.88949346355596	1.06923371212064
BSU10770	0.498932413028785	13.2280229768849	3.21180572622734	0.073108758079264	0.479103565599116	1.41316743866154	1.06159054450823
BSU14470	-0.678937810652815	4.79473022563387	3.21164984846408	0.0731157228534325	0.479103565599116	-1.60096060822377	1.06159054450823
BSU08140	0.736484317903745	6.83849098346192	3.2098458733209	0.0731963780776426	0.479103565599116	1.66611076725387	1.06159054450823
BSU02150	-1.24019235146199	0.226646721741852	3.18764829820402	0.0741966793488162	0.484890974899306	-2.36230026233416	1.04426769326528
BSU14710	-0.725848628946989	3.42797396246903	3.1820198073401	0.0744526445789305	0.485391878134235	-1.65387319940654	1.04277812622834
BSU32000	-1.28240330497542	0.454802031772726	3.178853968653	0.0745970330271179	0.485391878134235	-2.43243845878742	1.04277812622834
BSU10730	0.869377315721582	1.84558875046618	3.17479494023241	0.0747825984380794	0.485391878134235	1.82687422970163	1.04277812622834
BSU09010	0.765878498036213	6.29670305878745	3.17351610658609	0.0748411651603287	0.485391878134235	1.70040510811604	1.04277812622834
BSU04039	1.23968192830957	0.699152708147601	3.17322520141141	0.0748544946164865	0.485391878134235	2.36146463218529	1.04277812622834
BSU37260	-1.46257018848584	1.53779814870759	3.16301373771686	0.0753240099681727	0.487159172691561	-2.75598911208131	1.03753486440075
BSU04600	-0.588159465777429	8.49758320340761	3.16222621286494	0.0753603509479762	0.487159172691561	-1.5033276365779	1.03753486440075
BSU40900	-0.487907278271249	12.054979121598	3.156623289256	0.0756194469227315	0.488078532224616	-1.40240911518577	1.03481479764092
BSU02140	-0.92006357164358	2.43088487020717	3.14846148302745	0.0759985877740128	0.48976867676586	-1.89219867041294	1.02982758582743
BSU04300	-0.752986169378511	3.17600134744068	3.14135005570856	0.0763306013602963	0.491150371772877	-1.68527750275269	1.02576330375248
BSU01870	-0.980961437965706	3.46514551251962	3.13883036450527	0.0764486128936901	0.491152934529308	-1.9737803335657	1.02575577598388
BSU18530	0.83534397722987	2.47682201897792	3.13591209445095	0.0765855373919464	0.49127681128843	1.78428240895738	1.02539195070726
BSU39240	0.869088906658776	6.00947482531824	3.12511055816041	0.0770946420663052	0.493784087835722	1.82650905590672	1.01804774842363
BSU04900	0.951344356427182	1.78059990734779	3.11435264508729	0.0776053109443894	0.495701408844647	1.93367368701732	1.01245673575575
BSU07380	-0.630314328987281	6.52727273384703	3.11380511657752	0.0776313987989462	0.495701408844647	-1.547902207936	1.01245673575575
BSU27210	0.712055122452772	4.5305180289875	3.10047162265919	0.0782696164094576	0.499013615459381	1.63813598437896	1.00284891522112
BSU12420	-0.646191534184792	7.33891947336449	3.09736315789996	0.0784192157705365	0.49920525161244	-1.56503132540011	1.00229498353301
BSU38320	-0.777364448844376	7.07456610217867	3.08605230693715	0.0789661705989959	0.501535072594006	-1.71399683905856	0.99557750214922
BSU31380	1.83123956523738	-0.897313509711969	3.08483249122791	0.0790254017640939	0.501535072594006	3.55842681599006	0.99557750214922
BSU05740	-0.729295726219204	3.60328826949435	3.07021420941992	0.0797389640925755	0.505295772459173	-1.65782959903652	0.984799985142657
BSU29880	0.564960742542422	7.90041777001044	3.06491244740349	0.0799994719721652	0.505813736548157	1.47934725389301	0.983321877615738
BSU24830	0.640173184281545	6.81985675432265	3.06141888184391	0.0801716334004477	0.505813736548157	1.55851623580442	0.983321877615738
BSU26870	1.08190274016236	4.31579822051579	3.06116674300961	0.0801840741367049	0.505813736548157	2.11682607830064	0.983321877615738
BSU13140	0.726125212692219	4.40421340399002	3.05549014060868	0.0804647138870755	0.506765615917076	1.65419029919658	0.980609454048652
BSU08700	-0.645647007406738	7.05631878487427	3.0515846696741	0.0806584072624474	0.506765615917076	-1.5644407358195	0.980609454048652
BSU19669	1.86912549033323	-1.24528256647572	3.05076694045467	0.0806990264810478	0.506765615917076	3.65311074574924	0.980609454048652
BSU32230	0.655751832459225	6.63755020851242	3.04761307191563	0.0808558959047058	0.506821436196642	1.57543674746703	0.980450549807671
BSU01060	-0.638451686135858	7.08274497365963	3.0457113094624	0.0809506460591859	0.506821436196642	-1.55665764293918	0.980450549807671
BSU01845	-0.792769631758083	5.63343157890067	3.03909629859821	0.0812811548385726	0.507621348861729	-1.73239706311384	0.978175349488357
BSU25940	-1.70839153159398	-0.899893347450493	3.03829032237286	0.0813215235604637	0.507621348861729	-3.2679627333101	0.978175349488357
BSU16750	0.506829288790916	9.75456616038992	3.02278019540864	0.0821026036008736	0.511458809649875	1.42092389815997	0.967310037725547
BSU13890	-0.520604207643754	11.6440643603008	3.01767775899134	0.0823613257305287	0.511458809649875	-1.43455592116579	0.967310037725547
BSU24380	1.2434030138742	-0.268721066995408	3.0167851862593	0.0824066745393479	0.511458809649875	2.36756332505251	0.967310037725547
BSU01030	-0.489448752836353	11.9587655010105	3.01640119407875	0.0824261922639765	0.511458809649875	-1.40390834629641	0.967310037725547
BSU15360	1.1949503436683	6.41258317377384	3.01144218934644	0.0826786996281396	0.512264465351797	2.28936952169674	0.965039276174709
BSU13900	-0.691310425464435	10.6717113071055	2.99422364826762	0.0835619556970849	0.516461157050872	-1.61474955815913	0.953268246546983
BSU19620	-0.613248652935389	6.65153634533401	2.99068093698616	0.0837449466265933	0.516461157050872	-1.52969990365532	0.953268246546983
BSU40910	-0.520137655447591	11.0151331621968	2.98753849351397	0.083907624982234	0.516461157050872	-1.43409207607949	0.953268246546983
BSU02120	0.568667325334585	9.40337493953502	2.98723080283901	0.0839235718904543	0.516461157050872	1.48315289046397	0.953268246546983
BSU39810	1.38223050806156	3.48762432682704	2.98625036735411	0.0839744074802543	0.516461157050872	2.60671075530726	0.953268246546983
BSU08610	-0.555228722870227	7.83615611154931	2.97732232260563	0.084438860947783	0.518553946055797	-1.46940157169952	0.947434012003619
BSU40170	1.14006026105779	4.90447762319464	2.97405192170136	0.0846096874608356	0.51884002178627	2.20390228634937	0.946638325772684
BSU18920	0.830606318170796	2.23425023612638	2.96074253928002	0.0853087557773979	0.522359771446354	1.77843262313991	0.936884300165375
BSU01700	0.789377211106985	5.14100684090459	2.956686479736	0.0855230380850499	0.522905134763058	1.72832820928835	0.935378857823994
BSU11809	-2.60064324902081	-2.17880524230944	2.9368990254729	0.086576796031986	0.527437685140938	-6.0655700961871	0.92292744021198
BSU32730	-0.511869246344915	8.8020222313646	2.93629517865986	0.0866091733377205	0.527437685140938	-1.42589648033187	0.92292744021198
BSU28720	-0.887458989479528	1.45197744419285	2.93565972363273	0.0866432595801445	0.527437685140938	-1.84991500801304	0.92292744021198
BSU20570	-1.94505031102573	-0.788545930909446	2.92894498390289	0.087004331673183	0.528864758467558	-3.85051204876303	0.919029252005814
BSU25960	3.33366643438224	-1.75241524860395	2.91421186939283	0.0878022990939401	0.532939536360892	10.0816958735857	0.90795623083424
BSU18820	0.964514567146816	1.73916283341817	2.89951062114284	0.0886064493869268	0.537039960289995	1.95140680871011	0.896898654037357
BSU33550	-0.963345517114256	2.01919886931193	2.89244503895317	0.0889957698838239	0.538617876862099	-1.94982617795612	0.892665980843748
BSU17970	0.949169492596727	1.49315952940827	2.887425943013	0.0892734534666642	0.539407983050019	1.93076086860791	0.890551221772413
BSU18200	-0.861804182132099	1.53726715880051	2.88542071291513	0.0893846561950702	0.539407983050019	-1.81730955163497	0.890551221772413
BSU04590	-0.58073415443129	7.34251606090459	2.87255559952967	0.0901016921772912	0.542950456756664	-1.4956101367297	0.881107534154944
BSU39840	1.34969187295116	1.11465529699676	2.86599617416485	0.0904696811166792	0.543559112639715	2.54857687809635	0.879491156461319
BSU13750	0.610295180448125	7.63762313076517	2.86466872052392	0.0905443505578447	0.543559112639715	1.52657151887832	0.879491156461319
BSU34470	-1.10644718470566	0.468482496343849	2.86380118931158	0.0905931854399526	0.543559112639715	-2.15314754613011	0.879491156461319
BSU26280	-1.14086047250017	0.0320394535930452	2.84960948545326	0.0913961346672733	0.547257145341066	-2.20512505136033	0.869709208604349
BSU06750	-0.88082539347619	2.9805075672271	2.84657438016797	0.0915688582374105	0.547257145341066	-1.84142851647637	0.869709208604349
BSU06190	-0.64084428610063	6.1569700733617	2.84598098864465	0.0916026687244745	0.547257145341066	-1.55924138308519	0.869709208604349
BSU06980	-1.37035256664004	-0.0769905237691576	2.83925602303921	0.0919867954310133	0.547727802495315	-2.58533739031224	0.868468981904334
BSU14250	0.911580961925656	0.70444993519464	2.83581367577678	0.0921840973871866	0.547727802495315	1.88110575898528	0.868468981904334
BSU13690	1.06739963619034	0.785686303394202	2.83564959083095	0.0921935135712625	0.547727802495315	2.09565268363574	0.868468981904334
BSU24920	0.763800917515002	2.29021766126476	2.83538715297984	0.0922085760107644	0.547727802495315	1.69795816959836	0.868468981904334
BSU11450	-0.786235874314477	6.87713308900192	2.83280029530226	0.0923571900805165	0.547727802495315	-1.72456902646227	0.868468981904334
BSU01040	-0.501796839510982	12.4512055743883	2.83086721230939	0.092468414932758	0.547727802495315	-1.4159760262601	0.868468981904334
BSU30740	0.7865333126098	11.1335184046742	2.82425787021748	0.0928498013255802	0.5492078899938	1.72492461495316	0.86457574330409
BSU38500	-0.49568617866462	11.078532212492	2.81919842634352	0.0931429075373316	0.5501623506024	-1.40999121966665	0.862070680165443
BSU08540	-0.834372948747864	5.85484258393566	2.80951155803615	0.0937069028418246	0.552711901507711	-1.7830818738147	0.855400416546814
BSU38520	-0.526118227980267	8.75330582537711	2.80549141363099	0.0939420559227934	0.553317384391517	-1.44004932484479	0.853820843108374
BSU08130	0.594583145393158	6.39642314422377	2.80040982904609	0.0942402154919049	0.554291746329852	1.51003621025062	0.851282569524149
BSU06910	-1.39074989226026	-0.474339160525644	2.78869277608448	0.0949316397533644	0.557573175260267	-2.62214940933739	0.842766939796331
BSU18019	2.25427454435784	-1.63901956441033	2.77970921714274	0.0954654997742316	0.559921245866842	4.77094331177146	0.836704171623022
BSU03060	-1.51649520539229	6.13549530676542	2.77537662721187	0.0957241373728566	0.560650768119284	-2.86095182655102	0.834825705497913
BSU36290	-0.688418351710754	6.73119847487337	2.76889849483828	0.096112279581922	0.562135685621998	-1.61151582059324	0.831009691581523
BSU08810	3.27012907557127	-2.59887595522363	2.76233868118102	0.0965070634442854	0.56365524048019	9.64732571340586	0.827115086395463
BSU06550	-0.821348222601888	4.4528506191864	2.74649870851677	0.0974676522095898	0.568036166317099	-1.76705656507895	0.815945307225606
BSU07280	-1.18060862805588	0.447136916168816	2.74548963265051	0.0975291980961111	0.568036166317099	-2.26672382902095	0.815945307225606
BSU30860	-1.50450906687023	-0.600587420482391	2.73702725456504	0.0980470093458948	0.569830076900815	-2.83728105281816	0.811396322557866
BSU11330	-0.539457741814574	8.41047328661478	2.73537428010917	0.0981485041493647	0.569830076900815	-1.45342612302083	0.811396322557866
BSU17260	1.07409051797915	3.36668853758593	2.73202171529233	0.0983547081619948	0.569830076900815	2.10539440252432	0.811396322557866
BSU34320	-0.730666888555692	4.66234823354146	2.73156203005671	0.0983830185453755	0.569830076900815	-1.65940597797079	0.811396322557866
BSU24500	0.62971030647564	5.40406407492931	2.72743573184647	0.0986375410746674	0.570052572743156	1.54725427330275	0.810833117823519
BSU13540	0.596678458790173	5.50323032585761	2.72651476900464	0.0986944468614229	0.570052572743156	1.51223092067665	0.810833117823519
BSU36000	0.601803693052778	5.2158757924668	2.7220716809448	0.098969486630745	0.570851624544187	1.51761273795535	0.808812285115588
BSU03890	0.654936918893667	3.74719905110426	2.71121588901148	0.0996450166740113	0.573955296042305	1.57454710536251	0.800989721557227
BSU33380	-0.657517478329415	5.76147620439491	2.69748746741985	0.100506522893758	0.578120164744261	-1.57736602993867	0.790558700669251
BSU03240	-0.610209252811997	5.50811280727625	2.69397041402511	0.100728537187266	0.578600235617638	-1.526480598225	0.789361184125332
BSU24310	-0.487955045749463	9.23014159553983	2.69161936994851	0.100877245851392	0.578658487191499	-1.40245554957002	0.78921594563173
BSU00240	-0.782055261040769	3.1510550348871	2.68692520304691	0.101174880414404	0.579569685336834	-1.71957883803186	0.786945958857222
BSU13970	0.658017311198765	3.71518268122708	2.68370744609462	0.101379457339851	0.579946046371534	1.57791261529399	0.786009405427949
BSU29510	-0.918040603168766	0.920447118546683	2.67827637029481	0.101725778056238	0.581131120605816	-1.88954726061118	0.783064379269117
BSU00730	0.506040143763203	9.23788221887129	2.67301895571975	0.102062257542211	0.582256813519499	1.42014687434203	0.7802724780583
BSU14480	-0.859764156909805	7.43871005687307	2.66448260773387	0.102611187601651	0.584522370164523	-1.81474162336148	0.77466985591683
BSU21400	1.48212994371306	-1.06155640322805	2.6603376899577	0.102878890859502	0.584522370164523	2.79360867426727	0.77466985591683
BSU29590	-0.583149531359213	6.43286735934777	2.65856871417619	0.102993374355289	0.584522370164523	-1.49811620198712	0.77466985591683
BSU27350	-0.543348883811071	8.05955358854897	2.65623532097516	0.103144598766108	0.584522370164523	-1.45735149943862	0.77466985591683
BSU37270	-1.4332516444132	2.68757636162971	2.65600960339722	0.103159240136794	0.584522370164523	-2.70054697643543	0.77466985591683
BSU27950	-0.496097796046868	11.9306166306103	2.64508385367799	0.103870676157191	0.587756021182153	-1.41039356366891	0.766710681451198
BSU03400	1.27689980870824	0.204527270819079	2.64165188271585	0.104095258156751	0.587896784270582	2.42317703188704	0.766365208349539
BSU02870	1.33870350654451	6.5812948254346	2.64040303897167	0.104177112155228	0.587896784270582	2.52923923822394	0.766365208349539
BSU07360	0.764366693541995	1.81262061397045	2.63504576023066	0.104529049464584	0.5883715090173	1.69862418174542	0.765200706885083
BSU32940	-0.811031219252976	4.82454655243988	2.63483347537824	0.104543021956618	0.5883715090173	-1.75446506286682	0.765200706885083
BSU15650	0.647934840146666	4.06659286222319	2.62858377269539	0.104955292819222	0.58957843755497	1.56692360161839	0.762244332668353
BSU26110	2.29920022271587	-1.59908584465161	2.6273054794637	0.105039836575885	0.58957843755497	4.92184840448575	0.762244332668353
BSU04840	0.754474484957017	2.519483060132	2.62226613355651	0.105373856642065	0.590659362868808	1.68701696875551	0.759601736362251
BSU09410	0.630493098877457	4.41480441361059	2.61128865871946	0.106105508256366	0.593545811651505	1.54809402633503	0.75256870917894
BSU04240	-0.836770228996375	4.41690988046099	2.61027923966421	0.106173065446282	0.593545811651505	-1.78604722702054	0.75256870917894
BSU21610	-0.797671804108786	8.13349665727044	2.59713058395505	0.107057386428357	0.59768936594227	-1.73829363415683	0.74253222024971
BSU39510	0.839835340261734	3.20198145787919	2.58497235579653	0.107882291817104	0.601490588288688	1.78984584894597	0.733385931609812
BSU04810	0.967922807338671	5.97174746341091	2.57176683365373	0.108786168058944	0.605721383752198	1.95602228540971	0.723273751205764
BSU03120	-1.14994416343787	0.0961347967508646	2.56755411612781	0.109076262916347	0.606527928014199	-2.21905305856165	0.721354018082477
BSU04880	1.08250832654241	2.03625039005701	2.56316823953129	0.10937918525944	0.607403560696037	2.11771482477384	0.719272729049988
BSU38260	-0.583316299705422	6.52773197602171	2.54762864716196	0.110459934907988	0.61246550376009	-1.4982893867524	0.707299506210135
BSU40610	-0.819144549410216	6.07215481902112	2.54585477467409	0.110584049290016	0.61246550376009	-1.76435949980279	0.707299506210135
BSU01880	-1.00284292619599	3.56575299663391	2.54317397542064	0.110771910753976	0.612693376567686	-2.00394501823794	0.706762839531974
BSU09280	-0.638142966002008	3.99687218636404	2.53916246042744	0.111053680444278	0.613439377692203	-1.55632457175813	0.705007316319828
BSU02860	1.08099877462642	7.31275659875972	2.53656627642	0.111236457280324	0.613637312553015	2.11550013040593	0.704541885516914
BSU36930	-0.768830183717067	5.78678066633951	2.52740432491349	0.111884128650432	0.616395938316894	-1.70388761769092	0.698070739506729
BSU02710	-0.638728611157883	4.26428048661369	2.52452772047892	0.112088335352397	0.616707362887497	-1.55695647173882	0.697342024089727
BSU06400	-0.631085929334861	4.12785823179463	2.52218642419093	0.11225484412408	0.616810827713367	-1.54873029793187	0.697100003837935
BSU11040	0.896065592196106	1.79430595848182	2.51201934551636	0.11298107528627	0.619278248217119	1.86098392320196	0.691340321753623
BSU24650	-1.31510484168736	-0.243088413942192	2.50887507197465	0.113206716411693	0.619278248217119	-2.48820411961183	0.691340321753623
BSU09000	0.725871421952761	5.7959174344464	2.50862251941404	0.11322486176275	0.619278248217119	1.65389932900296	0.691340321753623
BSU18520	1.31750654859608	-0.198539740631447	2.50761788705277	0.113297074147002	0.619278248217119	2.49234977326428	0.691340321753623
BSU01150	-0.44060876395734	10.9886103176184	2.50170188131676	0.113723344029588	0.620795666232104	-1.3571768850981	0.687809608765795
BSU15480	-0.719294627537241	9.46076101553185	2.49251493270672	0.114388806127517	0.623613125833568	-1.64637687972056	0.6812768006302
BSU06290	-0.560111202670504	6.42813574016269	2.48088320623372	0.115237525646221	0.627421000128579	-1.47438285807301	0.672494277095185
BSU29320	1.24993238963293	-0.317000610429491	2.47881441917578	0.115389203079596	0.627428791745305	2.37830277076655	0.672476361123276
BSU26920	0.639565010943769	3.52506941425223	2.47667765214907	0.115546095938263	0.627464885095173	1.55785937608152	0.672393371308539
BSU23500	-0.498941505943386	7.89356032222527	2.46395620979035	0.116485060630302	0.631459051666042	-1.41317634549976	0.663238912535258
BSU38840	0.562694792474598	6.25668491036138	2.4612921783203	0.116682756852556	0.631459051666042	1.47702556025308	0.663238912535258
BSU15380	0.493053706884018	8.37869342669725	2.45930865473264	0.116830193673797	0.631459051666042	1.40742076808678	0.663238912535258
BSU11440	-0.792058122430256	6.70095792121576	2.45855244357811	0.11688645760006	0.631459051666042	-1.73154288899279	0.663238912535258
BSU27180	0.752279649826768	4.90281134113059	2.44268147478638	0.118074231324078	0.637051666678746	1.6844523872791	0.650517711042438
BSU10860	0.681687877844231	5.56280122450876	2.4401599825028	0.118264163562696	0.637253092952026	1.6040152719256	0.650061624402584
BSU28060	0.787628400814515	2.36506203576243	2.41776707941709	0.119965822542671	0.644016632067041	1.72623442862571	0.634830147710832
BSU19560	0.716545499668743	2.32795562282607	2.41658173117308	0.120056650447216	0.644016632067041	1.64324261307669	0.634830147710832
BSU29580	-0.532068635153124	7.20903394456907	2.41627708551406	0.120080006369725	0.644016632067041	-1.44600108534515	0.634830147710832
BSU05340	-0.620669179782101	5.13606592696275	2.41388151292951	0.120263840420394	0.644016632067041	-1.53758821094698	0.634830147710832
BSU25110	0.568714961974826	6.47466188878342	2.41334231314667	0.120305261068453	0.644016632067041	1.48320186379868	0.634830147710832
BSU21450	-1.06291162579668	9.48583696500779	2.41011304668223	0.120553660108637	0.644016632067041	-2.08914354854245	0.634830147710832
BSU40880	-0.576804543543114	4.80050039193298	2.40952570736397	0.120598899970408	0.644016632067041	-1.49154193876322	0.634830147710832
BSU08840	0.977982942756569	0.924902553521389	2.40411457275714	0.121016578876827	0.645421754009744	1.96970959742193	0.631685890051253
BSU05620	-0.631315625743911	7.71976686672592	2.39386052653077	0.12181247966072	0.648110584637747	-1.54897689620701	0.625688099220582
BSU21460	-1.14326661480066	7.61177608392518	2.39174340645951	0.121977528273896	0.648110584637747	-2.20880585121522	0.625688099220582
BSU18800	0.533674869375347	7.27102266026979	2.39163057699669	0.121986331303944	0.648110584637747	1.44761189691175	0.625688099220582
BSU37060	-0.554305431055221	6.51338788436135	2.37904639411215	0.122972592856555	0.651161314538995	-1.46846148916363	0.618913103177226
BSU29530	-0.628701044331505	8.63642886681369	2.37689458163238	0.123142120910515	0.651161314538995	-1.54617224346858	0.618913103177226
BSU01160	-0.43813072509927	12.2012755741145	2.37599556768964	0.123213025462935	0.651161314538995	-1.3548477370263	0.618913103177226
BSU27360	-0.538989004579771	7.21141471925547	2.37475503146646	0.123310940010561	0.651161314538995	-1.45295397592104	0.618913103177226
BSU22030	0.570132040158305	6.93264964402517	2.37283343063103	0.123462780949794	0.651161314538995	1.48465944528865	0.618913103177226
BSU07750	0.915028061341764	2.52241482449381	2.36932937057627	0.123740199004778	0.651161314538995	1.88560574771824	0.618913103177226
BSU00110	0.459091360633526	9.80352190814248	2.36746321356804	0.123888225813666	0.651161314538995	1.3746757460345	0.618913103177226
BSU34500	0.946049909901261	2.95541514660422	2.36701720565334	0.123923633030358	0.651161314538995	1.92659043710509	0.618913103177226
BSU09020	0.642482495572376	5.39132097927912	2.36651015766315	0.12396389967876	0.651161314538995	1.56101293892009	0.618913103177226
BSU34370	-0.559884403386564	5.69127040679098	2.35830577475507	0.124617464837253	0.651180623404384	-1.47415109551439	0.618870323622129
BSU23300	0.594655659185907	4.27302073743365	2.35676378845289	0.124740726885363	0.651180623404384	1.51011211070191	0.618870323622129
BSU38730	-1.3059759699623	5.01550132335545	2.35497368537401	0.124883992576498	0.651180623404384	-2.47250933851087	0.618870323622129
BSU09630	0.584707099498181	6.73861837922672	2.35322320057074	0.125024264306064	0.651180623404384	1.49973447754707	0.618870323622129
BSU30650	0.752730882193507	5.81977636227219	2.35290731221643	0.12504959604877	0.651180623404384	1.68497931659778	0.618870323622129
BSU21720	0.758481981033537	4.10740643681066	2.35115052808396	0.12519058029283	0.651180623404384	1.69170965313809	0.618870323622129
BSU06300	0.983435593214465	2.22302085365744	2.35063727121365	0.125231803160624	0.651180623404384	1.97716817969007	0.618870323622129
BSU15370	0.495461898310014	8.41732123510204	2.3498580960528	0.125294412418354	0.651180623404384	1.40977204046221	0.618870323622129
BSU11750	-1.87832708377967	-1.09629252375835	2.34820172210092	0.125427623038715	0.651180623404384	-3.67648496181163	0.618870323622129
BSU37240	0.876430573640452	3.68008445610732	2.34645104591718	0.125568588830364	0.651180623404384	1.83582758727425	0.618870323622129
BSU19090	0.953852602569025	1.32594776896992	2.34503361796762	0.125682850206881	0.651180623404384	1.93703846477708	0.618870323622129
BSU07270	-1.02190536077739	0.124585054169641	2.34044506112023	0.12605353523212	0.651796354072646	-2.03059899228851	0.617506812734212
BSU29620	0.541680261036521	6.50493136942235	2.33948717363667	0.126131071091274	0.651796354072646	1.45566689937993	0.617506812734212
BSU30320	-0.490394545129226	10.110912951567	2.33702390933013	0.126330702752174	0.651796354072646	-1.40482901281862	0.617506812734212
BSU37990	0.976996125596553	4.39245714144443	2.33584934906654	0.126426016953746	0.651796354072646	1.96836275795967	0.617506812734212
BSU09030	0.74100787666434	3.98867004499792	2.3204187580832	0.127685647970953	0.657478749601359	1.67134304282982	0.604983829136686
BSU28450	0.547419144996558	8.12677147114577	2.31486734929217	0.128142231817588	0.658214829612108	1.46146891622743	0.603369564069534
BSU18940	-1.81516603158424	-1.42032986872801	2.31224287997448	0.128358717713041	0.658214829612108	-3.51900126227028	0.603369564069534
BSU13130	0.526275861698109	7.3124213811057	2.31192561345925	0.128384915811078	0.658214829612108	1.44020667807911	0.603369564069534
BSU19570	0.661524426491499	2.82989657014387	2.31084588599109	0.128474118300475	0.658214829612108	1.58175310347446	0.603369564069534
BSU07560	-0.628820792411226	5.1262732446356	2.30912188742124	0.128616690843745	0.658214829612108	-1.54630058579741	0.603369564069534
BSU21930	0.468625095634743	9.74317106836167	2.3046543086087	0.128986974768302	0.658525640437104	1.38379007223413	0.602688480356526
BSU30840	-1.66490438324983	-1.36716591445901	2.30377812573365	0.12905973415445	0.658525640437104	-3.17092638163529	0.602688480356526
BSU37280	-1.36344078131893	3.79242820190835	2.30268584345444	0.129150502758139	0.658525640437104	-2.57298096021023	0.602688480356526
BSU30540	-0.433293046064587	10.3782900504251	2.29407380683351	0.129868659122635	0.661379903044054	-1.35031223816334	0.596448887004516
BSU38250	-0.631740844253437	4.63955841975361	2.28632733425213	0.130518440444506	0.663879424234176	-1.54943350741272	0.591006856109556
BSU18590	-0.568971977230628	4.67732695484117	2.28289979550291	0.130807101809902	0.664538269048845	-1.48346611885841	0.589575811898718
BSU26310	-3.10848515225279	-2.59420449376399	2.27209181276828	0.131722005297871	0.668373139883244	-8.6247650252451	0.581274338352233
BSU04320	-0.536961872144258	7.85710840357636	2.26984429920014	0.131913154497538	0.668530744152573	-1.45091386226295	0.580934186899983
BSU05830	-0.739289128065899	1.58206628331774	2.26739177571269	0.132122092996393	0.668778012549016	-1.66935308100878	0.580400678251969
BSU11720	-0.492018310895456	8.82890679098575	2.25944650613383	0.132801518264571	0.670601627195982	-1.4064110501736	0.576472111092488
BSU28860	-0.472759463465867	9.82537843118208	2.25942303583051	0.132803531056293	0.670601627195982	-1.38776132213815	0.576472111092488
BSU37000	-0.546955810584272	6.55346627811597	2.25457351623308	0.133220153330921	0.671892947234211	-1.46099962777933	0.573696708308165
BSU28950	0.523423719813737	11.1352394294954	2.24930458383596	0.133674463372595	0.672510139450549	1.43736226813418	0.572372075508436
BSU04830	0.998038786686731	3.33598584496377	2.24889591900933	0.133709772501746	0.672510139450549	1.99728302819988	0.572372075508436
BSU05800	-0.770198522914303	3.16576129553866	2.24755557799421	0.133825652749858	0.672510139450549	-1.70550445435042	0.572372075508436
BSU38510	-0.494474402249865	10.4370890340116	2.24262223311564	0.134253137063561	0.67384747641518	-1.40880740971396	0.56950601671593
BSU28810	-1.52362524348929	-1.2559365227295	2.2354106741366	0.134880783292579	0.676178315802433	-2.87512612184389	0.564524343349809
BSU10310	-1.02676482567767	4.93284959581936	2.23251193783629	0.135133994260055	0.676178315802433	-2.0374502405457	0.564524343349809
BSU01120	-0.411036263830582	14.3255304398594	2.23149035850292	0.135223358152705	0.676178315802433	-1.32964052983462	0.564524343349809
BSU15940	-0.468445463844089	9.2962763223964	2.22987042677119	0.135365199236311	0.676178315802433	-1.38361778550193	0.564524343349809
BSU37630	0.739365073691802	3.74746322384245	2.22291521447265	0.135976092097116	0.678418351968407	1.66944096056613	0.559752897958388
BSU13020	0.866166320268765	1.51541830316102	2.2128263454082	0.136867714696651	0.682052000684028	1.82281269107534	0.552046358175986
BSU05070	-0.904998142093295	4.33361183140208	2.20859510286602	0.137243606189649	0.683110011260995	-1.8725420834025	0.549810159241584
BSU23200	-0.565756816254482	6.05084509313342	2.20131596746876	0.137892973675712	0.685525069130685	-1.48016377741532	0.544718669657174
BSU33860	0.524969957048118	6.32278883588725	2.1966937486129	0.138307106718269	0.686766323014855	1.4389036157003	0.542108799301959
BSU01935	0.544469839069265	5.0484215238819	2.19384755674916	0.138562808250428	0.68721886847243	1.45848428259612	0.541158446830805
BSU25690	0.635187080107616	3.99225891565449	2.18832302826548	0.13906064604663	0.688869819561954	1.55313913878534	0.537696722142419
BSU01490	-0.411963547073799	11.7531464501053	2.18265337119283	0.139573649467962	0.690591895945748	-1.33049542270478	0.53409469053603
BSU24320	-0.633272220708128	9.08896300869907	2.16975864612919	0.140748322340616	0.693635367289756	-1.55107905666524	0.527750633881393
BSU19370	0.397453342300696	11.2425135128839	2.16876122456085	0.140839646193352	0.693635367289756	1.31718075861437	0.527750633881393
BSU39480	0.59721790519524	4.10172776547102	2.1687316029521	0.140842359363441	0.693635367289756	1.51279647337063	0.527750633881393
BSU34300	-0.735667409861107	4.23334772578686	2.16633352691361	0.141062204342006	0.693635367289756	-1.66516761989532	0.527750633881393
BSU28910	-1.13458156094098	2.99089697165453	2.16485072098909	0.141198334302196	0.693635367289756	-2.19554873858139	0.527750633881393
BSU29400	0.800682833028515	1.12270227246008	2.1639423299492	0.141281802640831	0.693635367289756	1.74192539140008	0.527750633881393
BSU01690	0.676154030891354	3.89112070373252	2.16318470458214	0.141351460144536	0.693635367289756	1.59787442257687	0.527750633881393
BSU28870	-0.404110563199209	11.1850272377427	2.14712728168342	0.142836928417888	0.698575109033007	-1.32327284711424	0.517512855982803
BSU17110	0.599289757167225	4.21557502612301	2.1455618131964	0.142982686252507	0.698575109033007	1.51497055862081	0.517512855982803
BSU14200	0.551707243358969	4.57105045780783	2.1454954328061	0.142988870503254	0.698575109033007	1.46581927791671	0.517512855982803
BSU19330	0.89623695757861	0.147980350243327	2.1439875270917	0.143129433856452	0.698575109033007	1.86120498666564	0.517512855982803
BSU21320	0.676447480523709	4.88444742254392	2.14328993098659	0.143194514686842	0.698575109033007	1.59819946933961	0.517512855982803
BSU01110	-0.417816092425693	12.296371348355	2.13914586516967	0.143581814172251	0.69964720651496	-1.33590377317982	0.515300460991711
BSU37040	-0.799511055402598	3.53552516510078	2.12468465316108	0.144942609255749	0.704671142554207	-1.74051114899897	0.504977960348359
BSU20440	0.681930444975378	4.49988331631448	2.12460321004658	0.144950314045513	0.704671142554207	1.60428498526257	0.504977960348359
BSU29430	1.1775561867512	-0.303709621394897	2.12011216721029	0.145375896872794	0.705918308535802	2.26193298495304	0.502426855710136
BSU04920	0.724596732901725	1.30810039032214	2.09687484139496	0.147600553259488	0.715888397690619	1.65243867638377	0.482193396570593
BSU02520	-0.534983049868355	5.82298027812469	2.07529497462943	0.149700995923219	0.72523359509903	-1.4489251311263	0.46348233808967
BSU20260	1.68696967319403	-1.12295111105952	2.07044972600694	0.150177231268073	0.726697703100202	3.21979686661618	0.460572748536524
BSU05090	0.570351057156167	3.88429698628168	2.06727649895953	0.150490053449222	0.727368591671238	1.48488485005435	0.459241464417521
BSU19630	-0.521782975951655	7.55284573297743	2.05206284048091	0.152000120251622	0.73243309479902	-1.43572851830093	0.449231114478873
BSU12010	-0.667373762303533	1.85929936922337	2.0482750116194	0.152378752185887	0.73243309479902	-1.58817926180319	0.449231114478873
BSU23220	-0.563703935336143	6.78383594441709	2.04816793876986	0.15238947071833	0.73243309479902	-1.47805907820457	0.449231114478873
BSU26540	-1.23521144970752	-0.697169353236956	2.04804575524052	0.152401702949391	0.73243309479902	-2.35415848820153	0.449231114478873
BSU36670	1.1455651047378	-0.0807052876782455	2.04791457595046	0.152414837016367	0.73243309479902	2.21232770737944	0.449231114478873
BSU03960	-0.512452303384512	7.29496113696388	2.03762071949136	0.153449499311645	0.736557596695897	-1.42647286479166	0.441129750592181
BSU39490	0.669822856807915	3.65744225784795	2.03404957488486	0.153810302502124	0.737441817736934	1.59087761753392	0.439398865964304
BSU04850	0.581380325663243	3.71439683716229	2.02722155406758	0.154502838846519	0.739857254712498	1.49628015823482	0.434681145474906
BSU26930	0.567404955939282	3.77886444865031	2.02559401404509	0.154668434713604	0.739857254712498	1.48185568774924	0.434681145474906
BSU11510	0.76284245437144	1.24618549006777	2.01662346929227	0.155584775141316	0.743389040034481	1.69683049548714	0.427810676534963
BSU01050	-0.461077797441429	12.1357235569942	2.00983391275292	0.156282426483268	0.744915678032533	-1.37656983122365	0.42485096833173
BSU21340	0.615119098617154	5.25584198210792	2.00955915173354	0.156310733877092	0.744915678032533	1.53168443682258	0.42485096833173
BSU24730	0.869835728620728	1.2501012404676	2.00831071978267	0.156439427594476	0.744915678032533	1.8274548068529	0.42485096833173
BSU09880	-0.611659688181077	2.12083436642117	2.00380543668128	0.156904853632303	0.746280943927673	-1.52801604038729	0.42220924710228
BSU01170	-0.432282190796568	11.7476858787397	1.99643607573762	0.157669554807455	0.748680280702412	-1.34936644427443	0.4175783387129
BSU21390	0.874625631690248	0.317664315524499	1.99549151893115	0.157767875243803	0.748680280702412	1.83353223710466	0.4175783387129
BSU19770	-1.52902474122915	-1.19304193842695	1.99295067902376	0.158032701588067	0.749085768253994	-2.88590686461967	0.416797182143744
BSU28420	0.525426021019795	4.75538164877197	1.9905381574645	0.158284621637059	0.749429228975464	1.43935855303219	0.416135848637976
BSU22820	0.74314396794534	6.10124095604034	1.98563787112103	0.158797726574714	0.750275996239692	1.67381950911438	0.414506692398246
BSU34340	-0.597483324759161	5.29196769686355	1.9853989485708	0.158822792307444	0.750275996239692	-1.51307481543632	0.414506692398246
BSU34230	-0.579986413086937	4.94507542712925	1.98013997445116	0.159375661534423	0.751816670370556	-1.49483517061389	0.4115471896231
BSU14870	-0.573754927323787	6.82550559702622	1.978874779253	0.159508996635132	0.751816670370556	-1.48839239833869	0.4115471896231
BSU05520	1.50188262924924	-1.00002927102898	1.97469636969319	0.159950249945714	0.753046498053329	2.83212045931592	0.409189145740693
BSU27340	-0.433192036594221	8.75606517349294	1.96743640552518	0.160720236167142	0.755819489002234	-1.35021770013176	0.403886375542765
BSU16880	-0.578199378478348	3.23328612356865	1.96015532503591	0.161496707710247	0.758616705734526	-1.49298469748046	0.398556952868998
BSU06930	-0.755277642653438	0.688188132331357	1.95426677125338	0.162127806494359	0.760681010216758	-1.68795640352597	0.394636505097868
BSU23440	2.01128122676338	-1.82505363342721	1.95266022665932	0.162300474162627	0.760681010216758	4.03140081221494	0.394636505097868
BSU31270	-0.724118185576828	1.26330902635435	1.9478325880592	0.162820601575907	0.761435796209332	-1.65189064720953	0.393205700191074
BSU11280	0.61034522076709	3.16590475922504	1.9477808214967	0.162826189179821	0.761435796209332	1.52662446939689	0.393205700191074
BSU38130	0.882809598390833	1.4315802856466	1.94480809545407	0.163147428221419	0.761568304785504	1.84396286029895	0.392954657575923
BSU35890	-0.788116994954759	0.481923714020847	1.94414427614907	0.163219260723905	0.761568304785504	-1.72681914739137	0.392954657575923
BSU39570	-0.65421800724787	4.72717498767119	1.94241486497097	0.163406571570213	0.761591342496888	-1.57376268576501	0.392911016199224
BSU01290	-0.430074188385591	10.0595070998326	1.93716209962338	0.163977000462009	0.762379157944346	-1.34730285807285	0.391419415751446
BSU26240	-1.21870128369406	-0.86188344883011	1.93678941595127	0.16401755872989	0.762379157944346	-2.32737112656056	0.391419415751446
BSU27480	-0.434396737847388	8.15337668793995	1.93581835371947	0.164123290946352	0.762379157944346	-1.35134565041666	0.391419415751446
BSU20410	0.882618706492577	1.10001153989384	1.92972648806885	0.164788371578006	0.764482238638342	1.84371889031619	0.387445111320965
BSU10850	-0.585992121025763	2.92379206860406	1.92832176871043	0.164942168824987	0.764482238638342	-1.50107089971033	0.387445111320965
BSU00120	0.411688119928761	9.20384589380627	1.91204734316919	0.166736013723971	0.770603764385947	1.33024144000754	0.375938861332576
BSU32720	-0.716111899028386	1.43032599654957	1.91051477676221	0.16690608763982	0.770603764385947	-1.64274881226115	0.375938861332576
BSU26960	1.68144689320061	-1.81410272792886	1.90973313187152	0.166992905813382	0.770603764385947	3.20749472615466	0.375938861332576
BSU37490	-0.5711367379445	7.63969018445385	1.90965978432579	0.167001055260843	0.770603764385947	-1.48569372732732	0.375938861332576
BSU34220	-0.616321867550673	4.31225455486313	1.90674614243429	0.167325150802737	0.770949244614062	-1.5329619282959	0.375292211340962
BSU06210	-0.618966801057778	6.39892387017637	1.90470656891358	0.167552449001783	0.770949244614062	-1.53577492842185	0.375292211340962
BSU24750	0.967113912054164	0.863955134090267	1.90401349243802	0.167629768704399	0.770949244614062	1.95492588341234	0.375292211340962
BSU13920	-0.593000362917635	2.76641062454988	1.89890877390984	0.168200512817432	0.772723147992953	-1.50838045612768	0.371976478357068
BSU34070	0.503359283890242	5.64295128484769	1.89250680021293	0.168919450213687	0.775173213288306	1.41751036453909	0.367409376719276
BSU10720	-1.36394967877485	-1.03481033374132	1.88529721464384	0.169733304162439	0.778052994711686	-2.57388871575892	0.362059671547454
BSU08030	-0.487346187726199	6.38414941000153	1.88177117161345	0.17013297902077	0.779029956568787	-1.40186379862432	0.36024928860007
BSU39470	0.630914007030503	4.72563041716717	1.86782950172821	0.171723876512046	0.784611178376434	1.54854575067143	0.349950205211119
BSU28850	-0.386923138240887	10.8444399384542	1.86779671278168	0.171727638179133	0.784611178376434	-1.30760168222477	0.349950205211119
BSU39980	0.543918304038493	3.77597421866311	1.86483714590162	0.172067560803363	0.785305064387805	1.4579268179827	0.34867489389773
BSU03190	0.495313963012077	5.28787912117514	1.85565314483077	0.173127329100234	0.789279177208056	1.40962748853088	0.341392406393358
BSU06870	-0.678369934257411	2.63638483036749	1.85353220710425	0.173373136011862	0.789537858217596	-1.60033055904023	0.340919650140289
BSU30020	0.564697568338614	4.1459276967148	1.84717474567333	0.174112346020138	0.79032041814718	1.4790774182613	0.339490413810884
BSU37310	-0.566447808591335	4.12492866531419	1.84600080005725	0.174249242299501	0.79032041814718	-1.48087288555881	0.339490413810884
BSU07100	-0.928650566616664	0.497858602797977	1.8455963096069	0.174296439487743	0.79032041814718	-1.90349471805241	0.339490413810884
BSU34490	0.725204605270491	2.91009945063567	1.84373304837348	0.174514040694267	0.79032041814718	1.65313506988919	0.339490413810884
BSU23650	0.556685699736347	5.33352331755671	1.84115103588731	0.174816098713304	0.79032041814718	1.47088626904657	0.339490413810884
BSU15120	0.439224741480516	8.44146694836043	1.8408942840918	0.174846167852667	0.79032041814718	1.35587552717942	0.339490413810884
BSU34240	-0.783634315281562	3.77941329552845	1.84069297814145	0.174869747693485	0.79032041814718	-1.72146197666988	0.339490413810884
BSU24360	0.934799178373428	0.134308839677181	1.83592254914539	0.175429602277778	0.791993534175136	1.9116245205514	0.336439442677862
BSU38980	-0.604692362643273	1.94330092857806	1.8327538611676	0.175802619163069	0.792820450998894	-1.52065445740198	0.334933917208895
BSU33950	-0.396359754161811	10.0216443715952	1.82910873349753	0.176232853715167	0.793464967986286	-1.3161826908266	0.333761566380327
BSU06280	-0.623302823624288	5.80972307980161	1.82832472826053	0.176325548441397	0.793464967986286	-1.54039764607283	0.333761566380327
BSU18239	-1.91429178899037	-1.74563400443379	1.82635039630086	0.17655922739199	0.793493599382988	-3.76928736713826	0.333709509099325
BSU22160	-0.563621331611357	3.25329424778222	1.82414755714151	0.176820373816256	0.793493599382988	-1.47797445208013	0.333709509099325
BSU35770	0.539647809824736	4.55280455337101	1.82346021402095	0.176901949479301	0.793493599382988	1.45361761741249	0.333709509099325
BSU37220	-0.548035614317651	4.33268370483746	1.81994826640793	0.177319434865726	0.794512832617246	-1.46209354114287	0.331857573357935
BSU11770	-1.29525693967184	-0.794900957335043	1.81703823367383	0.177666228739299	0.794596623335607	-2.45420700251487	0.331705432228183
BSU14000	0.426553800072539	8.43648655992431	1.81659859580878	0.17771868922305	0.794596623335607	1.34401924860539	0.331705432228183
BSU18260	1.37129631032879	-0.802967058011192	1.81246210639205	0.178213159099094	0.795955243206222	2.58702915051326	0.329240784997587
BSU38590	-0.815844573767011	0.67561601280402	1.80305598093225	0.179343480325594	0.800147835298804	-1.76032837100475	0.321661517951964
BSU19460	0.46523020885453	7.14779213170768	1.80069057862275	0.179629029708076	0.800566518741651	1.3805376263036	0.320906814229906
BSU23660	0.501148634333264	6.82676339508689	1.79347097004655	0.180503831178453	0.802232337214174	1.41533996887967	0.31790797391289
BSU03950	-0.494945945423619	8.01624031137714	1.79346558128539	0.180504485973617	0.802232337214174	-1.40926795201516	0.31790797391289
BSU01380	-0.378753549470584	12.0825685747341	1.79268973391856	0.180598788852023	0.802232337214174	-1.30021801589673	0.31790797391289
BSU05610	0.48389770804244	5.20578808674946	1.79054071727106	0.180860295801134	0.802232337214174	1.39851691964365	0.31790797391289
BSU37730	0.518012397016119	4.96402501428013	1.78901933701355	0.181045692608288	0.802232337214174	1.4319810460995	0.31790797391289
BSU37200	-1.06595946115621	0.592251322724252	1.78811963695384	0.181155434385289	0.802232337214174	-2.09356173532483	0.31790797391289
BSU20490	0.56631916588581	4.43044711899657	1.7846895230849	0.181574532810192	0.803236492601017	1.48074084448571	0.316103279659242
BSU15390	0.428818703494395	8.0793875254812	1.78047791885018	0.182090651707484	0.804395607290655	1.34613089689063	0.314022891609702
BSU02960	0.983387452461059	1.96894370126591	1.77940991766938	0.182221801843142	0.804395607290655	1.97710220540233	0.314022891609702
BSU06730	-0.539694733052714	6.88871046525404	1.77483486440506	0.182784856582256	0.805843527863644	-1.45366489666289	0.311428359719815
BSU24990	-0.972926006710481	4.99752843728787	1.77361162064145	0.182935743394333	0.805843527863644	-1.96281745567257	0.311428359719815
BSU11740	-1.90061504845597	-1.60253168618299	1.77090217646871	0.183270467000381	0.806467302627601	-3.73372338450185	0.310312052880622
BSU19830	1.07831310774483	-0.842410074445097	1.76826466414353	0.183596986395375	0.807053700196932	2.11156565811818	0.309263423329437
BSU36100	-0.739244491411151	1.80927818367359	1.76470575887635	0.184038642541095	0.808144449265627	-1.66930143240508	0.307314908824275
BSU13470	0.956677446570506	-0.476844444981297	1.75743686873825	0.184944539213019	0.810548459848216	1.94083496496812	0.303029652891934
BSU40790	-0.601850593900141	1.95896912791298	1.75167276109848	0.185666581126871	0.810548459848216	-1.51766207511832	0.303029652891934
BSU34810	-0.432255828648198	7.83244659658949	1.75124660227351	0.18572009382453	0.810548459848216	-1.34934178773067	0.303029652891934
BSU39580	-1.88338439707428	-1.40084325849726	1.7509471208498	0.185757710379506	0.810548459848216	-3.68939535703058	0.303029652891934
BSU12160	0.878673508249332	2.95687007976117	1.75017493970142	0.185854741521558	0.810548459848216	1.83868393847051	0.303029652891934
BSU20620	-0.902488596702331	1.83270015617202	1.74762521388422	0.186175554784443	0.810548459848216	-1.86928765715673	0.303029652891934
BSU26100	1.07421786474433	-0.7542774982716	1.74706446719813	0.186246195707232	0.810548459848216	2.10558025399855	0.303029652891934
BSU40540	-0.521462385769945	5.1056238324547	1.74542909082439	0.186452392707908	0.810548459848216	-1.4354095116388	0.303029652891934
BSU25880	0.648636899031998	4.00589190439233	1.74377915068643	0.186660694916039	0.810548459848216	1.56768629942606	0.303029652891934
BSU19400	0.588173337451355	1.53901962036956	1.74231465558142	0.186845811640898	0.810548459848216	1.5033420913105	0.303029652891934
BSU04470	0.513167612712223	5.19262194394988	1.74086937661195	0.187028708675863	0.810548459848216	1.42718030629234	0.303029652891934
BSU40600	-0.681559579054996	5.60164166289523	1.73660166391751	0.18756999507574	0.810548459848216	-1.60387263327977	0.303029652891934
BSU17070	-0.612336041908239	2.57348167716436	1.73514233624755	0.187755503761559	0.810548459848216	-1.5287325616248	0.303029652891934
BSU22060	-0.498965983898117	9.30047420121084	1.73513742970927	0.187756127837115	0.810548459848216	-1.41320032281936	0.303029652891934
BSU23140	-0.451340686890575	7.53224619699798	1.73497544898584	0.187776731948004	0.810548459848216	-1.36731029889418	0.303029652891934
BSU32100	0.573248225382183	4.22092312615606	1.73457680909699	0.187827450547447	0.810548459848216	1.48786973840532	0.303029652891934
BSU35860	0.738045839595489	1.29999929526978	1.730982363452	0.188285489278626	0.810548459848216	1.66791508245194	0.303029652891934
BSU01090	-0.500741127408137	11.8789216586129	1.73035413994512	0.188365676932111	0.810548459848216	-1.41494024518654	0.303029652891934
BSU07550	0.75578830037927	2.007950239197	1.72711684358816	0.188779522451596	0.810548459848216	1.688553979953	0.303029652891934
BSU02720	-0.411799630185889	8.01995633127832	1.72612201473556	0.188906910737938	0.810548459848216	-1.33034426235988	0.303029652891934
BSU17830	0.867492296738819	1.11135496250084	1.72459500244361	0.189102640161681	0.810548459848216	1.82448880261739	0.303029652891934
BSU36760	-0.365454036546537	10.8384020015353	1.72436415379758	0.189132250433076	0.810548459848216	-1.28828700787067	0.303029652891934
BSU25900	0.897074536027734	0.0793172740392583	1.72363777519677	0.189225456098134	0.810548459848216	1.862285851126	0.303029652891934
BSU20710	-0.758849030939442	0.936138166751002	1.72348994098872	0.189244432076631	0.810548459848216	-1.69214011200015	0.303029652891934
BSU11340	-0.422896015933314	8.67059885055959	1.7182552237382	0.189917790964766	0.812056559648903	-1.34061596150986	0.300347880428557
BSU30260	0.539311126920663	3.4003218679296	1.71773039949083	0.189985454687974	0.812056559648903	1.45327842507826	0.300347880428557
BSU19670	-0.633835044749622	1.98624335461945	1.71351152153167	0.190530401674055	0.81279799893726	-1.55168428151531	0.299031244606571
BSU41050	-0.638040264913221	7.2974578661852	1.71337404569223	0.190548189884956	0.81279799893726	-1.55621378567063	0.299031244606571
BSU34310	-0.710238306215265	4.03690041505226	1.70795805371179	0.191250517057443	0.81496138697131	-1.63607434365302	0.295196389095407
BSU20929	0.571048690082874	2.71558662757963	1.69420394462777	0.193047722549615	0.821230753426952	1.48560305801721	0.284140440424529
BSU07260	-0.361937778260702	10.4983513660957	1.69369131768951	0.193115086174633	0.821230753426952	-1.2851509092278	0.284140440424529
BSU22019	0.829201402329419	3.70520407470256	1.69072044733825	0.193506025586849	0.822056116836909	1.77670160450521	0.282691213487767
BSU11960	-1.89512903301596	-1.94313433444936	1.6859551943365	0.194135022896249	0.823151621589556	-3.71955242814676	0.28076990048809
BSU08860	0.970951736773789	1.29170101224768	1.68448355151635	0.194329757689934	0.823151621589556	1.96013325623143	0.28076990048809
BSU37170	-0.550824066193433	3.37775246182975	1.68429107502057	0.194355243986423	0.823151621589556	-1.46492221935122	0.28076990048809
BSU12110	1.29535038087943	-1.07959131137532	1.6810320769738	0.194787370202345	0.824022647730077	2.4543659629924	0.279244105392878
BSU08280	0.652121561677679	2.3556252254174	1.67976599029159	0.194955549798208	0.824022647730077	1.57147744065671	0.279244105392878
BSU22100	-0.612468806675089	1.45240807675327	1.67558169992214	0.195512576642262	0.82472762346301	-1.52887325051295	0.278010364815421
BSU04280	-0.684642178172527	2.24538249712474	1.67463661033421	0.195638647924552	0.82472762346301	-1.60730328355612	0.278010364815421
BSU08800	0.834744791457847	2.69340142419091	1.67173048557007	0.19602691043835	0.82472762346301	1.78354150764539	0.278010364815421
BSU05330	-0.625207315634473	3.05509961903418	1.67133097693793	0.196080355891839	0.82472762346301	-1.54243245740919	0.278010364815421
BSU03180	0.489346144901428	5.83396163075199	1.67111092509649	0.196109801268862	0.82472762346301	1.403808500515	0.278010364815421
BSU11810	-1.52512728734806	-1.44920497250589	1.66077298399035	0.197498989432548	0.827848194541194	-2.87812108218037	0.272561855014934
BSU01460	-0.429335541419942	7.72354196159643	1.6599797969664	0.197606051653703	0.827848194541194	-1.34661322760953	0.272561855014934
BSU20020	0.719275205371556	2.39393533314844	1.65953414691232	0.19766623414122	0.827848194541194	1.64635471565373	0.272561855014934
BSU29730	-0.460241997647087	6.13197444409236	1.65647315019372	0.198080185593807	0.827848194541194	-1.37577257085882	0.272561855014934
BSU27330	-0.421946652146772	7.94485030950848	1.65239019590297	0.198633924631943	0.827848194541194	-1.33973406094092	0.272561855014934
BSU02750	-0.507491357760069	4.01435126207179	1.65074768226436	0.198857198090116	0.827848194541194	-1.42157612575287	0.272561855014934
BSU06390	-0.675167592209298	1.92147103856376	1.65066544338919	0.198868384891122	0.827848194541194	-1.59678225385464	0.272561855014934
BSU38540	-0.456241996244184	10.3235955143907	1.64757727453627	0.199288997982613	0.827848194541194	-1.37196340107928	0.272561855014934
BSU30450	-0.470290851375412	5.81284745154401	1.64697579296635	0.199371042126122	0.827848194541194	-1.38538873822288	0.272561855014934
BSU10820	-0.790253568907799	1.1713061659787	1.64676474918791	0.199399838618431	0.827848194541194	-1.72937839244359	0.272561855014934
BSU01020	-0.351499849165495	12.2705410470061	1.64472148737741	0.199678890236544	0.827848194541194	-1.27588637023373	0.272561855014934
BSU07710	-0.37165049083064	10.2321791534552	1.6436163000194	0.199830018621071	0.827848194541194	-1.29383217105425	0.272561855014934
BSU21240	1.16740429956584	-0.894545895938094	1.6434350749139	0.199854812992965	0.827848194541194	2.24607219321831	0.272561855014934
BSU16510	-0.374507579505439	9.4999901838618	1.64133170493125	0.200142850809728	0.827848194541194	-1.29639699306497	0.272561855014934
BSU19410	0.471156226575542	4.94372098238913	1.64097199414567	0.200192158828007	0.827848194541194	1.38621998852758	0.272561855014934
BSU08990	0.498456726112686	4.84789201579658	1.64050084311774	0.200256764316811	0.827848194541194	1.41270156442579	0.272561855014934
BSU02790	-0.458303425331885	5.08328167093245	1.63931821594567	0.200419037279572	0.827848194541194	-1.37392516480543	0.272561855014934
BSU19980	-0.951546061009754	-0.363770111131016	1.63931014833398	0.200420144799125	0.827848194541194	-1.93394405469682	0.272561855014934
BSU37500	-0.404079130453578	8.58806454525535	1.63737057815541	0.200686617341593	0.828129756935268	-1.323244016596	0.272071258297527
BSU04170	-0.484794002622616	5.6055162895375	1.63202498769024	0.201423192947827	0.829551672438436	-1.39938603789282	0.269596246016211
BSU18860	0.677883861158575	1.48172915868509	1.6313426333294	0.201517444042825	0.829551672438436	1.59979146617214	0.269596246016211
BSU34020	0.467399285251849	6.39870099623686	1.6305489157447	0.201627142606564	0.829551672438436	1.382614810821	0.269596246016211
BSU36970	-0.644268728142946	2.87007686937822	1.62691885903926	0.202129743827438	0.830800994314353	-1.56294686045992	0.267425152065987
BSU06940	-0.690432798797388	1.00120152442786	1.62426548883276	0.20249805031257	0.831496418982589	-1.61376756523795	0.266218044636617
BSU29630	0.5822679430827	2.17351244292576	1.61976227554759	0.203124938042459	0.833251219317592	1.49720102712458	0.263176571418138
BSU21120	0.594719891035293	1.7271978423635	1.61410064261614	0.203916334778508	0.83471686563426	1.51017934559924	0.260641173725533
BSU39010	-0.472533506631169	5.56202595207517	1.61385364937329	0.203950942719714	0.83471686563426	-1.38754398611643	0.260641173725533
BSU16130	-0.424532941661499	7.73330681499518	1.61291962946819	0.204081877349756	0.83471686563426	-1.34213792847769	0.260641173725533
BSU40580	-0.499721774814599	8.44903955999975	1.60912177419856	0.204615297523868	0.835667807444359	-1.41394085616607	0.258998535111894
BSU14090	0.494633230274939	7.56668481117979	1.60514165789825	0.205176082175232	0.835667807444359	1.40896251554686	0.258998535111894
BSU01340	-0.398206328739121	9.96232985754643	1.60453209908121	0.205262126918065	0.835667807444359	-1.3178684147686	0.258998535111894
BSU06160	0.569541781553908	2.75878991096809	1.60450199800436	0.205266377060455	0.835667807444359	1.48405214177539	0.258998535111894
BSU27620	-0.375791857259225	9.46394480954639	1.6031782265843	0.205453390622617	0.835667807444359	-1.29755155106069	0.258998535111894
BSU37070	-0.413482654837093	9.79949126003735	1.60274210156092	0.205515047472547	0.835667807444359	-1.33189712601053	0.258998535111894
BSU34350	-0.555791565889577	5.75281571637548	1.59196424055419	0.207045722996329	0.841072898086253	-1.46997494565804	0.249697246666488
BSU31875	-0.355378833336151	10.6912739360504	1.58897650816834	0.207472423203779	0.841454667721203	-1.27932147069354	0.249042544562641
BSU36150	-0.485432520409365	4.23192797604857	1.58691556910362	0.207767367031556	0.841454667721203	-1.40000552476461	0.249042544562641
BSU14660	0.86096261889635	0.312639389760485	1.58557016021256	0.207960177799845	0.841454667721203	1.81624977469993	0.249042544562641
BSU35130	-0.503754004607277	6.5852836305847	1.58491091640755	0.208054731370955	0.841454667721203	-1.41789824779988	0.249042544562641
BSU39270	-0.457511109108478	5.1646252749694	1.5821367702246	0.208453177297829	0.841454667721203	-1.373170823589	0.249042544562641
BSU24630	-0.500261019781015	4.3940910293578	1.57938251399844	0.208849659785798	0.841454667721203	-1.4144694522868	0.249042544562641
BSU01260	-0.368445999341787	11.1628647416245	1.5791572309123	0.208882129344248	0.841454667721203	-1.29096152072775	0.249042544562641
BSU36340	-0.598329236582415	1.80812030506327	1.57881635605679	0.208931270250337	0.841454667721203	-1.51396225398034	0.249042544562641
BSU08760	-0.531354051538745	9.16457390500453	1.57738023030527	0.209138454078134	0.841454667721203	-1.44528504155559	0.249042544562641
BSU39230	-0.357923091404832	14.8833446884111	1.5772678266585	0.209154680338747	0.841454667721203	-1.28157960264298	0.249042544562641
BSU07450	0.460015958561633	6.26964692800414	1.57227755611009	0.209876565420511	0.843546234067425	1.37555703396129	0.245460951292328
BSU32820	-0.499707695911265	3.44593449088183	1.5674667910997	0.210575278733246	0.845540734605803	-1.41392705793502	0.242053835582473
BSU25590	0.690394821446268	0.933367608624731	1.56494093052374	0.210943236986904	0.846204570275996	1.61372508515098	0.240921617303818
BSU03730	-0.69088384539922	0.594260808707333	1.56229091716334	0.211330100983971	0.846565581374932	-1.61427217511819	0.240306260364154
BSU40310	-0.590823800117549	2.47405640196718	1.5615482290214	0.211438673700684	0.846565581374932	-1.50610651091981	0.240306260364154
BSU12100	-0.532384267350436	7.20622655090104	1.55741531295391	0.212044069785414	0.846867689667442	-1.44631747544602	0.239791507114065
BSU37720	0.469705988919067	4.95941022351629	1.55616824275351	0.212227146322153	0.846867689667442	1.38482722132478	0.239791507114065
BSU01200	-0.35967620901856	10.8416190975854	1.55589188953445	0.212267741828895	0.846867689667442	-1.28313788444202	0.239791507114065
BSU23460	0.487125589606843	3.85179519267471	1.55550014096828	0.212325304377828	0.846867689667442	1.4016494602736	0.239791507114065
BSU00510	-0.36509400122943	9.38689571871453	1.55060857434146	0.213045621311135	0.848195060174932	-1.28796554634409	0.237532014077373
BSU01950	0.489536900038413	4.83213490215372	1.54949254296439	0.213210370906469	0.848195060174932	1.40399412629133	0.237532014077373
BSU38330	-0.654322786515761	6.14389644095526	1.54910621598343	0.213267436107203	0.848195060174932	-1.57387698829297	0.237532014077373
BSU04010	-0.608927898890343	5.67521679595762	1.54597232658907	0.213731020883405	0.849230012568126	-1.52512543064468	0.235772736576152
BSU04630	-0.462905114437089	5.68983178688815	1.54292770653475	0.214182547472494	0.850215131411726	-1.378314498718	0.234100159812413
BSU20250	0.603326421806041	1.90807950204721	1.54056781014476	0.214533307549398	0.85030686170348	1.51921538610442	0.233944514854363
BSU26320	-1.49818404564568	-1.56673798460705	1.54003301600788	0.214612890860984	0.85030686170348	-2.82486915637742	0.233944514854363
BSU23980	0.532105203680125	3.16070562618948	1.53803886910349	0.21490995175844	0.850676737955681	1.44603773813621	0.233317091235099
BSU36020	0.478344784972411	4.6503279910345	1.53594035161775	0.21522308863124	0.850719723764475	1.39314438391058	0.233244191808559
BSU17790	-0.54266181297028	4.07091485770007	1.53395612489232	0.215519670626134	0.850719723764475	-1.45665761382976	0.233244191808559
BSU06360	-0.351533042068441	11.0495284517013	1.53387397077881	0.215531960666383	0.850719723764475	-1.27591572561269	0.233244191808559
BSU30000	-0.453066989254325	6.61496230654983	1.53197335244786	0.21581652117623	0.851038519765759	-1.36894737651468	0.232703662133164
BSU20030	0.877052025793913	0.0156140554407072	1.52750175494607	0.216487774334383	0.852624671245308	1.83661855468712	0.23001729366914
BSU03330	-0.693789555166754	3.89208063493444	1.52657568618082	0.21662710157837	0.852624671245308	-1.61752673211424	0.23001729366914
BSU34410	-0.703715667659969	0.909506752032173	1.52399877692341	0.217015360611173	0.853049501641864	-1.6286941046981	0.229298632709449
BSU38499	-0.505383320251787	8.91308810870213	1.52236711934722	0.21726162868968	0.853049501641864	-1.41950046361397	0.229298632709449
BSU17100	0.500403988953466	5.2743950921806	1.52104738506663	0.217461061452395	0.853049501641864	1.41460963128638	0.229298632709449
BSU04620	-0.480766563760878	4.10581950933862	1.51929094295871	0.217726826251282	0.853049501641864	-1.39548494847509	0.229298632709449
BSU10700	0.643888307423166	0.907338461030425	1.5175146473246	0.217995988960477	0.853049501641864	1.56253478516448	0.229298632709449
BSU31890	-0.3923448937158	8.71611744093076	1.5160400093593	0.218219742846205	0.853049501641864	-1.3125249920788	0.229298632709449
BSU28760	-0.679138067903237	0.82206653029172	1.51455629460415	0.218445150499636	0.853049501641864	-1.6011828493853	0.229298632709449
BSU14190	0.399888667149789	7.6983688066474	1.51314078728529	0.21866045493212	0.853049501641864	1.3194060882087	0.229298632709449
BSU30990	-0.430748718230429	7.82539515211647	1.51305641279811	0.218673296628903	0.853049501641864	-1.34793293473371	0.229298632709449
BSU13440	0.791332343855984	5.45075044518645	1.51237012880367	0.218777781671081	0.853049501641864	1.73067201840853	0.229298632709449
BSU21230	0.923855334023829	-0.794311994057036	1.50845374549834	0.219375182773131	0.854203215571559	1.89717838153409	0.227348766000717
BSU35710	-0.402787928817203	7.75690103171237	1.50774978417977	0.219482770667692	0.854203215571559	-1.32206025257233	0.227348766000717
BSU40529	0.748213849256585	1.00917402249084	1.50199134414495	0.220365215162273	0.85485996464559	1.67971194947414	0.226239984663878
BSU39560	-0.490206064064975	4.27157026108337	1.50187298166074	0.220383397869825	0.85485996464559	-1.40464549075448	0.226239984663878
BSU25840	0.475426422641399	4.4927504779103	1.50085614869073	0.220539676447018	0.85485996464559	1.39032910376626	0.226239984663878
BSU34120	-0.611936285927083	1.06938256789872	1.50028099773004	0.220628130894072	0.85485996464559	-1.52830902421179	0.226239984663878
BSU07240	-0.442222374947427	5.40320245296323	1.49997597936668	0.220675057923359	0.85485996464559	-1.35869569581803	0.226239984663878
BSU12519	0.933974811121946	-0.243244733765743	1.49796873838568	0.220984169395646	0.855264032804652	1.91053251534054	0.225558224579841
BSU03410	-0.505093237298851	3.68346123382404	1.49532864226289	0.221391527960809	0.856047241448463	-1.41921507309161	0.224237680126826
BSU01330	-0.348439380984375	11.5005132739485	1.48840434025553	0.222464200580712	0.859399168940847	-1.27318263125085	0.218599712894779
BSU34250	-0.55774554974067	4.22997824758401	1.48570146186055	0.222884601881447	0.86022744681786	-1.47196722623469	0.217209931570038
BSU11020	0.477467877320321	6.71822874812928	1.48093916924542	0.223627638362592	0.861589826011669	1.39229785173764	0.21492688080976
BSU37010	-0.362001069200915	9.26934300905941	1.47941091918585	0.223866712204491	0.861589826011669	-1.28520728995362	0.21492688080976
BSU01830	-0.621432392944533	4.56084815733917	1.47874080581762	0.223971638873901	0.861589826011669	-1.53840183959781	0.21492688080976
BSU06720	-0.421171642798061	7.95979345482132	1.47815845559337	0.224062871419701	0.861589826011669	-1.33901455504692	0.21492688080976
BSU19360	0.397222526265061	10.3650307481318	1.47627867350724	0.224357667237483	0.861929731723763	1.31697004040083	0.214357835579765
BSU01230	-0.352966709307829	11.1270762996968	1.47102003268651	0.225184824470633	0.863234584963981	-1.27718428738165	0.212175428211926
BSU31120	-0.42706129262212	6.56203253686182	1.46940432102298	0.225439701938942	0.863234584963981	-1.34449211342885	0.212175428211926
BSU27160	0.436357944363709	6.79074867137098	1.4689694912424	0.225508355163717	0.863234584963981	1.35318392533284	0.212175428211926
BSU28470	0.464121602506583	5.93279787272073	1.46886934974501	0.225524169587094	0.863234584963981	1.37947719089989	0.212175428211926
BSU01389	-0.381401465613665	10.3278768414501	1.46435082658137	0.226239125492582	0.863846174001873	-1.30260662168152	0.211153661853486
BSU26260	-0.898400467403563	-0.467948587353374	1.4639855306544	0.226297044263303	0.863846174001873	-1.86399820073967	0.211153661853486
BSU31959	-0.86519518710916	-0.0825421979013003	1.46344693931842	0.226382472028781	0.863846174001873	-1.82158609907981	0.211153661853486
BSU15990	-0.402768091276593	10.4059125149106	1.4626346260315	0.226511389016296	0.863846174001873	-1.32204207392549	0.211153661853486
BSU38970	-0.649225092114732	2.11013741601039	1.4608074584667	0.22680168936612	0.863981193578951	-1.56832558230234	0.210928185537594
BSU16825	0.443745656083303	5.06445114902067	1.45974617538542	0.226970511213702	0.863981193578951	1.36013104319954	0.210928185537594
BSU36090	-0.60354043121212	4.82226317997279	1.45820439473704	0.227216036525661	0.863981193578951	-1.51944076325558	0.210928185537594
BSU17730	0.425804052745108	6.74177906746419	1.45721125448796	0.227374361049633	0.863981193578951	1.34332096309141	0.210928185537594
BSU27030	0.513396979475531	3.63271844665818	1.45575599331851	0.227606595604395	0.864077402949049	1.42740722448454	0.210767541932626
BSU07250	-0.687541611106781	1.98952147113116	1.45262703900111	0.228106889239302	0.865190163000294	-1.61053678338197	0.208910832582583
BSU07920	0.694014330415685	2.48818562689401	1.44941525697474	0.228621802642645	0.866356304751076	1.61777876618127	0.206967613377654
BSU18300	0.492838450480477	4.70134794539946	1.44407920625011	0.229480375207914	0.868821438683816	1.40721079042404	0.202868391950867
BSU15400	0.428622968538644	7.03173977902946	1.44072993175052	0.230021258150679	0.868842329521736	1.3459482754835	0.202833702721776
BSU29520	-0.564893263111403	6.95838092950451	1.4395711467568	0.23020875081896	0.868842329521736	-1.47927806173971	0.202833702721776
BSU32719	0.660663546144205	3.34176813243379	1.43929343108064	0.230253712867678	0.868842329521736	1.5808095263992	0.202833702721776
BSU34330	-0.559147386693195	4.64872776588173	1.43889573868472	0.230318117524081	0.868842329521736	-1.47339820147664	0.202833702721776
BSU36750	-0.524271559604079	3.62978822744922	1.43399634780638	0.231113338118953	0.86993342423527	-1.43820722222862	0.201023098754513
BSU01300	-0.340431339198178	11.160562828295	1.43252205705812	0.231353278085015	0.86993342423527	-1.26613508841611	0.201023098754513
BSU21270	1.04937387557683	-0.890594925682014	1.43243562202157	0.231367354658458	0.86993342423527	2.06963144019398	0.201023098754513
BSU38240	-0.779933389216952	0.856599523820676	1.43119224724755	0.231569961640268	0.86993342423527	-1.71705159292491	0.201023098754513
BSU22560	0.475863473524465	5.57859835757214	1.43051750143936	0.231680000552136	0.86993342423527	1.39075035468535	0.201023098754513
BSU17860	0.478689382811163	4.34045397440735	1.42943140417206	0.231857256028222	0.86993342423527	1.39347718597152	0.201023098754513
BSU31860	-0.365255311343026	10.8953805801226	1.42770155970265	0.232139911682427	0.870212092626405	-1.2881095639488	0.200561029915459
BSU01280	-0.379988163952357	11.4369610861862	1.41160348771155	0.234790387475306	0.87858376448543	-1.30133117911701	0.186748255043273
BSU24180	0.462370982817872	4.32364271558113	1.41152249423843	0.234803814906881	0.87858376448543	1.3778042972767	0.186748255043273
BSU40290	-0.533793463378781	1.82608925172525	1.40894574249948	0.235231484826401	0.87858376448543	-1.44773089998713	0.186748255043273
BSU33330	-0.535926125446513	6.25874434046787	1.40848363896045	0.235308280956205	0.87858376448543	-1.44987258889143	0.186748255043273
BSU17630	0.513570291185476	3.48912486469912	1.40703941464214	0.235548489626403	0.87858376448543	1.42757870996122	0.186748255043273
BSU04750	-0.706351935446799	2.12681852595576	1.4054318981493	0.235816206844508	0.87858376448543	-1.63167297343544	0.186748255043273
BSU21730	0.543136806201442	7.01397342514891	1.40511664506823	0.235868752574391	0.87858376448543	1.45713728306036	0.186748255043273
BSU28410	0.534744860098198	3.54719143430263	1.40314777712941	0.236197240405191	0.87858376448543	1.44868593251116	0.186748255043273
BSU30190	-0.391286358702329	8.48310655431104	1.40135002965371	0.236497662435053	0.87858376448543	-1.31156231871626	0.186748255043273
BSU24980	-1.09203039787602	3.4813694441573	1.40031297921906	0.236671174754977	0.87858376448543	-2.13173838782126	0.186748255043273
BSU38400	-0.759642335510209	0.554523188768772	1.40021583273689	0.236687436553187	0.87858376448543	-1.69307083650348	0.186748255043273
BSU17850	0.381711716468126	8.07256657719015	1.39342661243194	0.237827278165972	0.881451375803453	1.30288677671329	0.18204710766982
BSU17420	-0.547911434338111	2.85531906172548	1.39310100060803	0.237882112195999	0.881451375803453	-1.46196769685347	0.18204710766982
BSU33930	-0.344071591516271	11.5385096151078	1.39041351720289	0.2383352788978	0.882143106594481	-1.26933387319268	0.180915377396242
BSU18210	0.700346853380145	1.00177506077336	1.38858355026633	0.238644449754988	0.882143106594481	1.62489540382717	0.180915377396242
BSU38170	-0.326220747483923	10.975720139187	1.38824017488946	0.238702516870633	0.882143106594481	-1.25372483882476	0.180915377396242
BSU24810	0.455851112067604	5.71117584580559	1.38198066520526	0.239764055951598	0.883926992085331	1.37159173130435	0.178000879689328
BSU17250	0.616674614174091	5.16225882559865	1.38193593394465	0.239771662459178	0.883926992085331	1.53333679148034	0.178000879689328
BSU38180	0.691492525231279	2.56456782643885	1.38165036336793	0.23982023037181	0.883926992085331	1.61495338784454	0.178000879689328
BSU01470	-0.41511635967083	7.67006787119006	1.37823978675905	0.240401203333121	0.884349016769667	-1.33340621780313	0.177312239536166
BSU33580	-0.466225574628259	4.98392001567165	1.37817221132626	0.240412731711005	0.884349016769667	-1.38149043615338	0.177312239536166
BSU05099	0.657661865250525	3.1078016810018	1.37725052269331	0.240570039044622	0.884349016769667	1.57752390281913	0.177312239536166
BSU30010	-0.411096469025449	6.6045083266973	1.37176266840189	0.241509263645772	0.887020831121147	-1.32969601830257	0.172960109185955
BSU09660	0.420875884416073	8.91465413246534	1.36660605767716	0.24239586691789	0.888876387037921	1.33874007972368	0.169945292488198
BSU13840	0.451765603582374	4.40585417244295	1.36544258587912	0.242596456476589	0.888876387037921	1.36771307184389	0.169945292488198
BSU25540	0.540370315166344	1.9434068290215	1.3651146177463	0.242653036691386	0.888876387037921	1.45434577512456	0.169945292488198
BSU01680	0.643127237933364	2.85888945510901	1.36115250280955	0.243337842647109	0.890603708058131	1.56171071361601	0.167144476385301
BSU09540	-0.418170327475049	7.05511145341222	1.35549858644058	0.244319141882332	0.893412203590734	-1.336231827292	0.162602133575512
BSU24490	0.415747731991337	6.99218325682808	1.34917691755662	0.245422060727756	0.896545618211235	1.3339898893329	0.157551102432045
BSU07350	0.532145805567816	2.29139626352552	1.34451246686389	0.246239750586078	0.896545618211235	1.44607843467037	0.157551102432045
BSU01350	-0.326986502855084	11.5935020598862	1.34380434581612	0.246364176850558	0.896545618211235	-1.2543904690061	0.157551102432045
BSU31220	-0.487599031218162	4.23743888022222	1.34362660461149	0.246395420403734	0.896545618211235	-1.40210950765506	0.157551102432045
BSU01410	-0.32423154765532	11.129363787707	1.34357157549471	0.246405094466982	0.896545618211235	-1.25199738385855	0.157551102432045
BSU12150	1.47177862460671	-1.42462050298715	1.34323559830166	0.24646416899102	0.896545618211235	2.77363630296121	0.157551102432045
BSU01100	-0.370709403896962	11.8504890885567	1.33917111852543	0.247180196023364	0.897826771042047	-1.29298846433023	0.15549098028485
BSU03250	-0.555856445350886	5.16786627853464	1.33879628718913	0.247246356967997	0.897826771042047	-1.47004105341083	0.15549098028485
BSU40890	-0.349591533791329	10.045792129763	1.33571849106488	0.247790434557136	0.899020725204693	-1.27419981561669	0.153573720187257
BSU08770	0.645012729872651	0.61954656061819	1.32708250499833	0.249324907064509	0.902141327069089	1.56375308424584	0.14857463492078
BSU29890	0.459416035577893	6.45397990845609	1.32589692704208	0.249536472483647	0.902141327069089	1.37498514821889	0.14857463492078
BSU16040	-0.321289837608942	11.961594209152	1.32474653228076	0.249741969901953	0.902141327069089	-1.24944711451775	0.14857463492078
BSU32150	0.652144630167053	3.29345777648836	1.32438605229875	0.249806405884578	0.902141327069089	1.57150256855931	0.14857463492078
BSU25060	0.639311331343611	0.611617370106638	1.32347657542741	0.249969065964581	0.902141327069089	1.55758547037777	0.14857463492078
BSU30050	-0.397402885600785	7.6729452794834	1.32250379289556	0.250143192062597	0.902141327069089	-1.3171346924464	0.14857463492078
BSU30290	0.723010424297548	1.21979812491564	1.3218134969302	0.250266843885622	0.902141327069089	1.65062274367646	0.14857463492078
BSU27170	0.531139818309557	4.54789926065297	1.32118894843162	0.250378783063476	0.902141327069089	1.4450704396579	0.14857463492078
BSU17670	0.789213340659352	0.762006785351833	1.31674667130767	0.25117675712221	0.904236325639958	1.72813190596379	0.145228219070828
BSU19740	-1.4567401518803	-1.54121627392958	1.30837709518044	0.252688701434974	0.908842739672331	-2.74487443043927	0.137897413584089
BSU38780	-0.450931817008799	5.58651942459664	1.30725868325953	0.252891586086985	0.908842739672331	-1.36692284848209	0.137897413584089
BSU11139	0.554596094211647	2.88171446990663	1.30003163380131	0.25420744540779	0.912786149632786	1.46875737335211	0.131651194154384
BSU15890	-0.355057571404794	8.63536603868893	1.29480225161856	0.255164839386133	0.914994174287263	-1.27903662079981	0.128165537013777
BSU34200	0.45124339199454	6.56246076009011	1.29355436859501	0.255393957626411	0.914994174287263	1.36721809103051	0.128165537013777
BSU03450	0.598585925274287	3.18694818307149	1.29308775705908	0.255479695215265	0.914994174287263	1.51423164671651	0.128165537013777
BSU24900	-0.457598101362759	9.41920053634042	1.29024906694542	0.256002055870711	0.915644559928238	-1.37325362613814	0.127140421396105
BSU22170	-0.353392584282321	8.23083931412852	1.28765283445	0.25648095433222	0.915644559928238	-1.2775613602206	0.127140421396105
BSU22970	0.389753007461677	7.47824447621094	1.28711241661564	0.256580778187199	0.915644559928238	1.31016908085177	0.127140421396105
BSU01310	-0.347518604931156	11.4753784277834	1.28516418310937	0.256941046387536	0.915644559928238	-1.27237030292158	0.127140421396105
BSU15950	-0.412526311886613	7.79277015911531	1.28471856387793	0.257023538203545	0.915644559928238	-1.33101452205857	0.127140421396105
BSU39700	-0.490110179163602	3.66311995657224	1.28416184660151	0.257126642123778	0.915644559928238	-1.40455213781785	0.127140421396105
BSU35120	-0.350423425967909	8.81076353176837	1.28378675841719	0.257196137163751	0.915644559928238	-1.27493476132342	0.127140421396105
BSU40940	-0.527635116456424	2.23704548499273	1.27947303539513	0.257997038430276	0.917713485932565	-1.4415642278091	0.123884286501782
BSU08180	0.452834329925485	3.78559777947231	1.27770096066351	0.258326940758433	0.918097498412027	1.36872662806228	0.123280724465641
BSU34290	-0.470166956431008	4.71137213277005	1.27540342894524	0.258755442519776	0.918097498412027	-1.38526976970498	0.123280724465641
BSU02600	-0.540553333203256	1.42956563055875	1.2753546543336	0.258764548762202	0.918097498412027	-1.45453028285833	0.123280724465641
BSU23150	-0.400559344191651	6.61229087447128	1.27210790181941	0.259371611145426	0.919470159714177	-1.32001959353256	0.121125340403432
BSU31050	0.451665836040287	4.31754270944698	1.26641381740404	0.260440524936702	0.922476363134578	1.36761849284446	0.116416149812334
BSU13880	-0.502866158522738	9.49017517013289	1.26098999464148	0.261463781281927	0.924794098314679	-1.41702593030355	0.11279590375218
BSU34160	-0.462273675670287	3.35159843445892	1.25953760155132	0.261738634448898	0.924794098314679	-1.37771137002526	0.11279590375218
BSU19720	-1.39594245871885	-1.20365344573193	1.2594287448339	0.261759249091942	0.924794098314679	-2.63160408754951	0.11279590375218
BSU32280	0.727217249583852	0.816289620949182	1.2536698813911	0.262852705653828	0.927872272874376	1.65544289980727	0.108001871402145
BSU02640	-0.988926531113195	-0.286709989048307	1.25107508294755	0.263347241577278	0.928832838536074	-1.9847076760524	0.106509115841017
BSU29239	-0.847921157103144	-0.107972769359522	1.24696473870094	0.26413298851914	0.929177245555041	-1.799905492547	0.1059742701927
BSU39990	-0.410399087786781	5.57727864770944	1.24666143859829	0.264191083675707	0.929177245555041	-1.32905341474317	0.1059742701927
BSU30595	-0.724515129772195	0.0871352029241079	1.24651745497059	0.264218668358601	0.929177245555041	-1.65234521217269	0.1059742701927
BSU01220	-0.332567372708752	11.7802951149862	1.24496484202075	0.264516348704137	0.929177245555041	-1.25925230580934	0.1059742701927
BSU04070	0.535900970420409	5.05537515909189	1.24475084784673	0.264557410192755	0.929177245555041	1.44984730893702	0.1059742701927
BSU23210	-0.407792492379343	5.83236264888785	1.24043936377793	0.265386394512885	0.930848430093585	-1.32665430977679	0.103381821791047
BSU14630	-0.382449557466432	7.36195135037858	1.23842917130317	0.26577400570711	0.930848430093585	-1.30355328565704	0.103381821791047
BSU20100	-0.715758489604815	0.818337984520827	1.2380929582109	0.265838904049851	0.930848430093585	-1.64234644600117	0.103381821791047
BSU35520	-0.357377563057822	8.54006296947816	1.23749416629087	0.265954536156508	0.930848430093585	-1.28109508871869	0.103381821791047
BSU31740	-0.456515583007699	7.05309591223708	1.23649431947314	0.266147755156068	0.930848430093585	-1.37222359925573	0.103381821791047
BSU01370	-0.32988870546543	11.8950431694576	1.23376292921569	0.266676484130238	0.931917152910354	-1.25691640785978	0.10172638936189
BSU28940	0.372495261343613	8.28360524824436	1.2289511073289	0.267611119725606	0.934401367871348	1.29458999672011	0.0978857087047862
BSU37580	-0.464658899397284	4.23218330849858	1.22508972062362	0.268364100145249	0.936247687724777	-1.37999103950997	0.0950378443729743
BSU37610	-0.404696454047354	5.58020393614504	1.22393873831392	0.268589055811997	0.936250331444825	-1.32381034871834	0.0950337705830282
BSU37550	0.508967621189585	6.08945241390663	1.21774749075823	0.269803161234661	0.939698082832314	1.42303152337964	0.0897307895505981
BSU15920	-0.397917085421358	11.0228846117737	1.21536565429267	0.270272065375313	0.940546787506089	-1.31760422419963	0.0884283824795774
BSU32320	0.802342767845126	-0.000565714704394102	1.20931443289105	0.271467939214462	0.942622637168455	1.74393076786639	0.0852477666653101
BSU22990	0.430883222012922	3.62209493991095	1.20904399756989	0.271521538402881	0.942622637168455	1.34805860961639	0.0852477666653101
BSU13310	0.450265181835716	3.68781463646094	1.20665534592323	0.2719955351259	0.942622637168455	1.36629137174906	0.0852477666653101
BSU24430	-0.781399757874818	0.0274472207780874	1.20646850124242	0.272032655676087	0.942622637168455	-1.71879770736717	0.0852477666653101
BSU30120	-0.945604365264021	-0.350980064386542	1.20537486044328	0.272250057246796	0.942622637168455	-1.92599554388059	0.0852477666653101
BSU34720	-0.422294710251497	5.46930899467453	1.20423446046413	0.272476985707382	0.942622637168455	-1.34005731813578	0.0852477666653101
BSU17920	0.432026251166106	3.79885439285801	1.20341916271965	0.272639367243069	0.942622637168455	1.34912708272722	0.0852477666653101
BSU11839	0.601207282980248	1.86988038654809	1.2032435260107	0.272674364391641	0.942622637168455	1.51698548657161	0.0852477666653101
BSU01270	-0.342727076057925	10.8306640276498	1.20166655427806	0.272988842059327	0.942929201356287	-1.26815147222483	0.0847786428487605
BSU08730	0.330600360370012	9.22586991056148	1.19956600264203	0.27340843763135	0.943253296948914	1.25753657453058	0.0842828571978186
BSU34550	-0.480960643824347	2.44865912940809	1.19893610109672	0.273534421121919	0.943253296948914	-1.39567269017916	0.0842828571978186
BSU32469	-2.2826591812217	-1.68153262770515	1.19643213391472	0.274035947623125	0.944032307462389	-4.86573982817266	0.0830918613402855
BSU26089	-2.28306569229453	-2.74062654371234	1.19537530257305	0.274247969401697	0.944032307462389	-4.86711105061195	0.0830918613402855
BSU08120	0.720145868542212	4.98232206682534	1.19442641510575	0.274438510837964	0.944032307462389	1.64734858684349	0.0830918613402855
BSU16870	-0.403393114145569	4.92252320926584	1.19006988676728	0.275315459752824	0.946269432039334	-1.32261495005242	0.079677073137548
BSU04960	0.480117202316242	3.92504398333351	1.18857051824913	0.275618089422528	0.946530543937894	1.39485697777362	0.0792790333569695
BSU02680	-0.450621870429832	6.05034044280252	1.18583184303343	0.276171938121616	0.947458512339078	-1.36662921223798	0.0778653234802628
BSU34640	0.428539642369114	6.71121309631716	1.18499197852978	0.276342066098898	0.947458512339078	1.3458705393908	0.0778653234802628
BSU26340	1.60329193953559	-1.71596059315086	1.18288638832871	0.276769166706552	0.948144413590287	3.03835815066612	0.076821279536977
BSU02100	0.593198095624158	2.37005414215159	1.17987936991361	0.277380554808244	0.949459997441989	1.50858720570518	0.0748208767219579
BSU09470	0.3954615380387	7.18594750615563	1.17565041434365	0.278243266894783	0.950092123871288	1.31536349582342	0.0738606864874334
BSU01430	-0.342638270980387	13.0063289561447	1.17530767445169	0.278313334172915	0.950092123871288	-1.26807341357724	0.0738606864874334
BSU06319	-2.2484613753821	-2.24703248273301	1.17398827680203	0.278583269904387	0.950092123871288	-4.75175803851962	0.0738606864874334
BSU07390	-0.39641914046476	4.99825518315413	1.17380980951606	0.278619807870866	0.950092123871288	-1.31623687056005	0.0738606864874334
BSU31930	0.36937552011656	10.789199382324	1.17244342236381	0.278899751265658	0.950092123871288	1.29179354840575	0.0738606864874334
BSU29600	-0.411457774008807	8.91070842386732	1.17229440747971	0.278930302649952	0.950092123871288	-1.33002906579182	0.0738606864874334
BSU17310	-1.31206063432528	-1.34811723206429	1.16580386068435	0.280265114673361	0.952501931661291	-2.4829593359446	0.0702060765120179
BSU01730	-0.339668479235859	9.17651288496137	1.16392750284444	0.280652497636032	0.952501931661291	-1.26546576578295	0.0702060765120179
BSU22000	0.569774969743179	1.3808601353795	1.16208729933491	0.281033073207778	0.952501931661291	1.48429203405421	0.0702060765120179
BSU27840	0.381719220209504	9.56835709996545	1.16065950619759	0.281328806646784	0.952501931661291	1.30289355330194	0.0702060765120179
BSU13120	0.380298954403684	6.67155403391299	1.16040853185824	0.281380830640539	0.952501931661291	1.30161154666472	0.0702060765120179
BSU01190	-0.344895470012145	12.5888850578085	1.16024918208606	0.281413868260787	0.952501931661291	-1.27005895750698	0.0702060765120179
BSU04940	0.462890507249937	4.03215449556561	1.15752637125269	0.28197914059124	0.952501931661291	1.37830054345002	0.0702060765120179
BSU23490	-0.366248829409707	7.44670385709995	1.15702684220403	0.282083001665551	0.952501931661291	-1.28899693157997	0.0702060765120179
BSU37560	0.684903597756389	7.67160788338972	1.1560835571222	0.28227925954344	0.952501931661291	1.60759455691241	0.0702060765120179
BSU24440	-1.28317718696368	-1.43392789393889	1.1559095886188	0.282315473915094	0.952501931661291	-2.43374360313612	0.0702060765120179
BSU20820	0.550807918552644	3.46840311995559	1.15589447238183	0.282318620882951	0.952501931661291	1.46490582302023	0.0702060765120179
BSU18899	1.36620052328012	-2.08041279956913	1.15562439525389	0.282374854261657	0.952501931661291	2.57790754497264	0.0702060765120179
BSU32330	0.461373340048957	8.83473452326969	1.15395554706379	0.282722643390503	0.952905374333125	1.37685185666886	0.0695951365320932
BSU09180	0.496799675690866	1.96644977364933	1.15262435103452	0.283000454197041	0.952988577247089	1.41107989539245	0.0694691731422201
BSU40570	0.777215234291978	1.63079583231058	1.15072445950912	0.283397546231925	0.952988577247089	1.71381957356698	0.0694691731422201
BSU31250	-0.594591154647103	0.528049844165145	1.15056002465515	0.283431947543315	0.952988577247089	-1.51004459337851	0.0694691731422201
BSU16760	0.359011205865741	9.11623810747821	1.14540316043588	0.284513500698132	0.955643487246985	1.28254656466576	0.065455588719679
BSU09060	-0.408968443813488	4.88985464244198	1.14461511657272	0.284679238059207	0.955643487246985	-1.32773611638426	0.065455588719679
BSU30790	0.395022649148716	6.17506823133088	1.14175133915191	0.285282564707029	0.956787723576109	1.31496340390805	0.0637292162726365
BSU13830	0.56753822762461	2.34286338211707	1.13787876426423	0.28610100188029	0.956787723576109	1.48199258329634	0.0637292162726365
BSU13950	0.433705828720728	3.21495767699978	1.13608077265243	0.286482005773298	0.956787723576109	1.3506986436083	0.0637292162726365
BSU23480	-0.995711304730506	-0.483771136713905	1.13584178201266	0.28653269764629	0.956787723576109	-1.994063434109	0.0637292162726365
BSU35280	-0.497106701047383	3.54593320048725	1.13551868974217	0.286601246275227	0.956787723576109	-1.41138022456693	0.0637292162726365
BSU18180	0.408294967383604	4.63746789985581	1.13544757058046	0.286616338015513	0.956787723576109	1.32711644952993	0.0637292162726365
BSU01360	-0.351326687507569	12.7337322937826	1.13541189646094	0.286623908571291	0.956787723576109	-1.27573323922928	0.0637292162726365
BSU21500	0.46859201396193	2.63083569222452	1.13381235426071	0.286963615358814	0.956821066382568	1.38375834164363	0.0636789411048109
BSU13640	0.397082920442995	5.8508821462034	1.13320778869034	0.287092144678486	0.956821066382568	1.31684260682372	0.0636789411048109
BSU02580	-0.467319320866527	4.39688605358648	1.1298721056611	0.287802620619025	0.957786534224696	-1.38253817863166	0.0622239424036734
BSU33030	-0.443564997249412	4.91458651036366	1.12969436250395	0.287840541295975	0.957786534224696	-1.359960733954	0.0622239424036734
BSU21900	0.476150779471276	4.93341794566142	1.12700515096222	0.288415048255196	0.958322637505033	1.3910273436713	0.061416646477595
BSU11110	0.385967802449951	5.9554477488729	1.12679211881314	0.28846062149038	0.958322637505033	1.30673609030075	0.061416646477595
BSU20830	0.700623366444635	4.12058207447769	1.12483222503515	0.288880325107895	0.958954083982966	1.62520686803509	0.060466356177788
BSU35319	0.455097213159397	3.45143308128305	1.12292078446775	0.289290401692518	0.959066793713454	1.37087517558701	0.0602968003910781
BSU22620	0.320307296505521	9.75827246273214	1.12237863633612	0.289406847971852	0.959066793713454	1.2485964737589	0.0602968003910781
BSU40620	-0.612104348413093	6.7892729128	1.1214648000032	0.289603263140006	0.959066793713454	-1.52848707041551	0.0602968003910781
BSU03260	0.430659294511321	3.9816159127137	1.12010354057236	0.289896160074466	0.959228649417222	1.34784938731924	0.0600533463156835
BSU33570	-0.412170630122961	4.14768466280757	1.11910367223551	0.29011153836541	0.959228649417222	-1.33068641443645	0.0600533463156835
BSU33920	-0.346614197947574	10.6525773139412	1.11656750046569	0.290658762196044	0.959526075565593	-1.27157292028826	0.0596060820279297
BSU39460	0.491387030273625	4.45529896782429	1.11605900659182	0.290768637075967	0.959526075565593	1.4057957809731	0.0596060820279297
BSU21790	0.531862246364477	5.12666080935462	1.11549389788922	0.290890807391293	0.959526075565593	1.44579423839692	0.0596060820279297
BSU00450	-0.851682488755146	0.807502875750138	1.11155816494037	0.291743488735853	0.961136606496751	-1.80460425026144	0.057186598842406
BSU22150	-0.325496369956626	8.29318304645281	1.1093112731538	0.292231711461019	0.961136606496751	-1.25309550128989	0.057186598842406
BSU08850	0.97090295518293	0.391163046428725	1.10794222935091	0.292529699983448	0.961136606496751	1.96006697971472	0.057186598842406
BSU02460	0.518487343411833	1.88502929126216	1.10784780281159	0.292550267340569	0.961136606496751	1.432452542971	0.057186598842406
BSU38070	0.401133782876611	4.8874123547413	1.10718511305495	0.292694661988589	0.961136606496751	1.32054529111828	0.057186598842406
BSU25520	0.666881948239513	-0.102545232968606	1.10688538200716	0.29276000082947	0.961136606496751	1.58763794450902	0.057186598842406
BSU20500	0.543549812757672	2.23285237705203	1.10518733748246	0.293130512389172	0.961597030429837	1.45755448377387	0.0564956541115197
BSU36780	-0.403622634982914	5.24623656253779	1.10213023565001	0.293799081521071	0.961962717496736	-1.32282538388012	0.0559471139116561
BSU14830	0.446212128781086	4.49261071682239	1.09984699670273	0.294299684581126	0.961962717496736	1.36245835097494	0.0559471139116561
BSU01390	-0.352644962861897	10.6051297187698	1.09808541893108	0.294686659049838	0.961962717496736	-1.27689948451288	0.0559471139116561
BSU38630	0.627999131538099	2.44652855730618	1.09718349627154	0.294885041031114	0.961962717496736	1.54542016899615	0.0559471139116561
BSU23960	0.485230954620573	3.77966939076332	1.09664950673934	0.295002575064378	0.961962717496736	1.3998099369948	0.0559471139116561
BSU15900	-0.321953101372764	8.70255679064292	1.09641548518331	0.295054103406588	0.961962717496736	-1.25002166665634	0.0559471139116561
BSU02540	-0.610406720960736	3.87720200009458	1.09541462282249	0.295274609741338	0.961962717496736	-1.52668954877889	0.0559471139116561
BSU12380	-0.467515375583401	1.51160318090233	1.09521548768214	0.295318507646962	0.961962717496736	-1.38272607111184	0.0559471139116561
BSU30460	-0.465383208433934	4.9593788807093	1.09237643250081	0.295945267488063	0.961962717496736	-1.38068404177655	0.0559471139116561
BSU40590	-0.450514689670441	6.04618569703478	1.09099659758434	0.296250500536973	0.961962717496736	-1.3665276863356	0.0559471139116561
BSU04950	0.5934860230894	1.10863929188851	1.09033254707958	0.29639753894155	0.961962717496736	1.50888831371839	0.0559471139116561
BSU36500	-0.501796709912975	2.55907746682597	1.09016075914997	0.296435592587955	0.961962717496736	-1.41597589906228	0.0559471139116561
BSU03981	-0.414853886736896	3.57705028411155	1.08864917301634	0.296770702337009	0.961962717496736	-1.33316365011038	0.0559471139116561
BSU06559	-1.29512123899003	-2.08554848483474	1.08762663606853	0.296997668433036	0.961962717496736	-2.45397616932299	0.0559471139116561
BSU19730	-1.31810678868441	-1.60261355708083	1.08713684491576	0.297106463209688	0.961962717496736	-2.4933869429082	0.0559471139116561
BSU03540	-0.431169306107363	4.12833991810687	1.08658055533948	0.297230090993623	0.961962717496736	-1.34832595396559	0.0559471139116561
BSU06710	-0.296365901784893	10.6581561204969	1.08559895533705	0.297448399363978	0.961962717496736	-1.22804710638342	0.0559471139116561
BSU01320	-0.355322463103529	11.0483372522751	1.08526848909241	0.297521941557726	0.961962717496736	-1.27927148491138	0.0559471139116561
BSU22880	0.34794734625519	11.1088611956367	1.08410752655072	0.297780488186125	0.961962717496736	1.2727484831881	0.0559471139116561
BSU08480	0.409166705340066	6.23523745557499	1.08379970491325	0.297849088535268	0.961962717496736	1.32791859228556	0.0559471139116561
BSU01250	-0.349137041041582	10.5728789006421	1.08075678348484	0.298528320056459	0.962949794256491	-1.27379846720157	0.0544675132935499
BSU18030	0.803059365192575	0.139710003926233	1.07978177852182	0.298746378751333	0.962949794256491	1.74479720640332	0.0544675132935499
BSU31960	-0.664692040624403	4.43686199631949	1.07933446743593	0.298846487872704	0.962949794256491	-1.58522985207839	0.0544675132935499
BSU32860	0.821102959398163	-0.662601299252877	1.07827415693701	0.29908395988826	0.962971947951714	1.76675618481502	0.0544343229249737
BSU35720	-0.472558400447776	9.82724916482285	1.07650225419366	0.299481345408942	0.963508550406581	-1.3875679285038	0.0536306254868252
BSU31460	0.55378273732829	5.94103635721843	1.07502352593434	0.299813500772347	0.963834626039507	1.46792955652398	0.0531424636391441
BSU04000	-0.38527614244955	5.32303598339194	1.07392017378695	0.300061647253964	0.963858081543553	-1.30610976218651	0.053107355201749
BSU37250	-1.07552757818845	2.07047418969704	1.07116124500631	0.300683295332286	0.963858081543553	-2.10749261858251	0.053107355201749
BSU26570	-0.572405434845208	1.18975357592883	1.07050386345183	0.300831662727815	0.963858081543553	-1.48700081163772	0.053107355201749
BSU21890	0.390710721282886	4.96835313565694	1.06905693414022	0.301158559213935	0.963858081543553	1.31103910783156	0.053107355201749
BSU25380	-0.31870443187993	9.03662484788488	1.06865168248768	0.301250197476038	0.963858081543553	-1.24721002706448	0.053107355201749
BSU29570	-0.423102121457245	3.98959029976652	1.06785971309181	0.301429386784954	0.963858081543553	-1.34080749754842	0.053107355201749
BSU36420	-1.31064170559711	-1.54759800247657	1.06782846641131	0.301436459409933	0.963858081543553	-2.48051848028981	0.053107355201749
BSU01180	-0.397132062498005	11.1217939846112	1.06434514831744	0.302226245373352	0.965644070909806	-1.31688746277188	0.0504365743121132
BSU00150	-0.391021863821642	6.796487717624	1.06320218650288	0.302485975115898	0.965735039819565	-1.31132188694674	0.0503006710144632
BSU14730	-0.40892405348068	3.60784005445901	1.06198095057384	0.302763810570901	0.965872746722054	-1.32769526385501	0.0500949676961831
BSU18790	0.431722125754813	2.90297576105678	1.06098037701394	0.302991690183403	0.965872746722054	1.3488427117593	0.0500949676961831
BSU34420	-0.629569201222409	0.408837003803246	1.05885913496291	0.303475534075083	0.966160059273369	-1.54710294885556	0.0496658814045459
BSU16200	-0.550766828330201	1.55537142647847	1.05855696030939	0.303544539695081	0.966160059273369	-1.46486410079396	0.0496658814045459
BSU01440	-0.294705102442536	10.785913869272	1.0553553100641	0.304276926684941	0.967753576417605	-1.22663421850196	0.0472883607547843
BSU22550	0.427197678103562	5.68635323943695	1.05222680202925	0.304994791246018	0.96888758607713	1.34461922128372	0.0455988063543248
BSU09710	-0.378204728336848	5.51555966396576	1.05117338950251	0.305236999445738	0.96888758607713	-1.29972348906093	0.0455988063543248
BSU24210	0.374195012833251	6.31119261568155	1.05064222758729	0.305359222451693	0.96888758607713	1.29611615297731	0.0455988063543248
BSU32680	0.317108277084612	9.73465580678851	1.04928861944356	0.305670981076756	0.96888758607713	1.24583091410765	0.0455988063543248
BSU25390	-0.354363114983963	9.03209108703964	1.04832694635994	0.305892720994972	0.96888758607713	-1.27842109123725	0.0455988063543248
BSU16770	0.302726441776265	9.48144424319556	1.04775127677925	0.306025557000894	0.96888758607713	1.23347326123034	0.0455988063543248
BSU10870	0.816515031834129	0.565104588827294	1.04581319010821	0.306473321142787	0.969098098539713	1.76114663169544	0.0452853826903432
BSU34690	-0.357371190820891	6.79701799988029	1.04539892391578	0.306569140895856	0.969098098539713	-1.28108943026477	0.0452853826903432
BSU00570	-0.380232812769081	6.38214091389338	1.04445230750173	0.30678823904921	0.969098098539713	-1.301551874496	0.0452853826903432
BSU01740	-0.315062802997777	9.24237322202007	1.04167567166951	0.307432075030693	0.970397842273753	-1.24406580844521	0.0433517523271433
BSU33890	0.486152340773909	4.79009492925723	1.04006059910501	0.307807378580505	0.970848650266002	1.40070421984929	0.0426816895927071
BSU22420	-0.334325694390151	8.34457584018588	1.03473916627145	0.309048167091101	0.972929136919432	-1.26078798757568	0.0395933644317633
BSU25830	0.76902016915255	6.92713551754691	1.03450202482657	0.309103612036674	0.972929136919432	1.70411201379502	0.0395933644317633
BSU07140	-0.443591458441912	2.46227227099913	1.03423551106208	0.309165939820902	0.972929136919432	-1.35998567790389	0.0395933644317633
BSU28930	0.365266206473193	6.63020045208468	1.03286928504752	0.309485706615701	0.973202041285518	1.28811929169719	0.0391887485635424
BSU06960	-0.517613269028869	1.53765556862518	1.03040933308339	0.310062546497928	0.973998730603922	-1.43158493698167	0.0380082028185751
BSU23040	0.34948745940586	8.35190772334018	1.02883481451789	0.310432493405633	0.973998730603922	1.27410789960124	0.0380082028185751
BSU08010	0.378879093897765	5.720602504882	1.02784124975394	0.310666235837057	0.973998730603922	1.30033116678727	0.0380082028185751
BSU03720	-0.475074230580672	2.81418783227669	1.02700707918901	0.310862656754174	0.973998730603922	-1.38998973675199	0.0380082028185751
BSU03590	-0.365452034733352	7.0016716904613	1.02682629889958	0.310905246143445	0.973998730603922	-1.28828522030778	0.0380082028185751
BSU38940	-0.376492341815731	5.40914149630112	1.0248354130699	0.311374775019118	0.974332237537022	-1.29818171577983	0.037514294123334
BSU21950	0.527744349255163	1.63632290905802	1.02439681649202	0.311478337431017	0.974332237537022	1.44167337912111	0.037514294123334
BSU24200	0.474830826657463	1.39318535266893	1.02225301866547	0.311985182302062	0.974817323250118	1.38975524477231	0.0367962058029538
BSU09720	-0.359839574353284	6.32297816142701	1.02162726904167	0.312133327118761	0.974817323250118	-1.28328319035408	0.0367962058029538
BSU35700	-0.359380181993376	9.2450631092269	1.01997074091275	0.312525949584936	0.974817323250118	-1.28287462400746	0.0367962058029538
BSU09940	-0.634340165813485	0.104814242232604	1.01966275525589	0.312599017900677	0.974817323250118	-1.55222765736407	0.0367962058029538
BSU32890	-0.629469102054063	0.542081068744471	1.01881365925494	0.312800577862825	0.974817323250118	-1.54699560922953	0.0367962058029538
BSU31390	-0.341001639900983	10.1046127686042	1.01446246856574	0.313836138064489	0.977315221892101	-1.266635693498	0.0331041327834284
BSU34710	-0.365311746653362	5.78559083189472	1.01122385483093	0.314609819722326	0.978994491177671	-1.28815995317368	0.0306273531105013
BSU36960	-0.48659176735899	1.73142739671221	1.00828875825645	0.315313148858764	0.979325079296844	-1.40113092154429	0.0301402642289644
BSU05580	-0.375489975898799	7.20603439998296	1.00724079327206	0.315564768152692	0.979325079296844	-1.29728006912081	0.0301402642289644
BSU38150	-0.278316255621762	10.5420078464874	1.00610253801602	0.315838364230951	0.979325079296844	-1.21277864518409	0.0301402642289644
BSU38990	-0.566721639611297	0.74895855077695	1.00589432050673	0.31588844590986	0.979325079296844	-1.48115398960885	0.0301402642289644
BSU35240	-0.442317780317928	2.49055270911433	1.00589359212054	0.315888621123766	0.979325079296844	-1.35878554928587	0.0301402642289644
BSU32670	0.278432677290521	11.5444655686051	1.00393795505494	0.316359510518753	0.979523062546632	1.21287651715761	0.0298486342168979
BSU08270	0.507378792310607	1.53057277251244	1.00368036783953	0.316421602340854	0.979523062546632	1.42146521242163	0.0298486342168979
BSU27960	-0.326473327449841	11.6633379066888	0.999805972425747	0.317357461410774	0.98063491165128	-1.25394435403057	0.0282119708635983
BSU27850	0.294391793576172	9.65829252218852	0.99958537925653	0.317410854747562	0.98063491165128	1.22636786030577	0.0282119708635983
BSU18600	0.556544709117067	1.11371811847337	0.998473196955396	0.317680231749621	0.98063491165128	1.47074253039979	0.0282119708635983
BSU17780	-0.377049471635367	4.91487653281924	0.998308798102627	0.317720075542189	0.98063491165128	-1.29868313527152	0.0282119708635983
BSU19520	0.620945886095458	1.08260042377022	0.995925461832781	0.318298439499293	0.980811093921549	1.53788314588273	0.0279527974909218
BSU19030	0.404504098815617	3.30073767893085	0.995533131727953	0.318393778630963	0.980811093921549	1.32363385620663	0.0279527974909218
BSU41040	-0.309592591239992	9.38263736061623	0.995171202981226	0.318481763256135	0.980811093921549	-1.23935766306003	0.0279527974909218
BSU23700	0.719439130360191	-0.135391956303855	0.99240821146401	0.319154498044022	0.982158573199583	1.6465417919265	0.0259721229955104
BSU35140	0.422741883689752	3.02289485984519	0.990919171432709	0.319517824698118	0.982552603784493	1.34047274267114	0.0253934466128554
BSU23370	-0.311213341578976	8.18813273633346	0.986179858532111	0.320677846240213	0.98361980632816	-1.24075076279186	0.0238273093192448
BSU10690	0.735252923139069	-0.395468406428646	0.985469275609231	0.320852250039962	0.98361980632816	1.66468928545009	0.0238273093192448
BSU20200	0.543427180093039	1.1626569163518	0.985329056465182	0.320886679845732	0.98361980632816	1.45743059328523	0.0238273093192448
BSU05850	0.373011440065754	4.51692443690198	0.983646784759827	0.321300129138224	0.98361980632816	1.29505326813198	0.0238273093192448
BSU02320	-0.438703000690864	3.81738468913356	0.983609659713062	0.321309261212394	0.98361980632816	-1.35538527272675	0.0238273093192448
BSU18310	0.411731298654194	6.0141947661939	0.983309015927901	0.321383226612874	0.98361980632816	1.33028125368113	0.0238273093192448
BSU09050	-0.375695130520274	5.20805931103495	0.982779079595864	0.321513657959276	0.98361980632816	-1.29746455850904	0.0238273093192448
BSU13340	-0.404749281788116	5.105607306794	0.980648391754034	0.322038781100149	0.984505087755654	-1.32385882409834	0.0225294331374909
BSU20750	0.611782267909374	0.546621800645983	0.977756750975696	0.322753256418353	0.98513303451024	1.52814587499764	0.0216095324824051
BSU13220	-0.311282274155853	10.3557211947891	0.977298182243629	0.322866752961341	0.98513303451024	-1.24081004780237	0.0216095324824051
BSU29660	-0.364427215207574	10.8721801751238	0.976765338627501	0.322998698815483	0.98513303451024	-1.28737041087241	0.0216095324824051
BSU00580	-0.351229588419442	7.44573007572625	0.97540034364928	0.32333703164177	0.98513303451024	-1.2756473802208	0.0216095324824051
BSU19220	0.374803882614965	5.60656418296871	0.973347065821144	0.323846846586932	0.98513303451024	1.29666327658179	0.0216095324824051
BSU00500	-0.358628086355747	9.9845978906153	0.97244507742289	0.324071139792394	0.98513303451024	-1.28220601911749	0.0216095324824051
BSU05060	-0.495750905113985	2.6124846243753	0.971753844326326	0.324243164384398	0.98513303451024	-1.4100544802796	0.0216095324824051
BSU33160	-0.34905255170588	6.86166132253632	0.970798273448224	0.324481172485276	0.98513303451024	-1.27372387123226	0.0216095324824051
BSU22700	0.302148755065878	8.82651033126782	0.970702725339649	0.32450498375511	0.98513303451024	1.23297945037848	0.0216095324824051
BSU22020	0.570165123859869	7.67444017473889	0.970308619716775	0.32460322209916	0.98513303451024	1.48469349170304	0.0216095324824051
BSU31470	0.461452964716627	2.91923381272235	0.965889593836419	0.325707446156639	0.986498744563478	1.376927849442	0.019610879937714
BSU20480	1.01855354440424	-0.751671927931749	0.965883282254826	0.325709026842824	0.986498744563478	2.02588677352223	0.019610879937714
BSU34280	-0.465211994804022	4.82447526498124	0.962779596481795	0.326487552646326	0.986498744563478	-1.38052019710157	0.019610879937714
BSU37360	0.993747616925373	-1.40692262759376	0.962165373961977	0.326641915715799	0.986498744563478	1.99135111150735	0.019610879937714
BSU33850	0.671629492702167	0.273356697511924	0.96197497299535	0.326689785884349	0.986498744563478	1.59287106512114	0.019610879937714
BSU27870	0.304811397014385	10.3089739768031	0.961971468227716	0.326690667132002	0.986498744563478	1.23525714186475	0.019610879937714
BSU36410	-0.31612969720861	10.0410081041136	0.961907150220509	0.326706839973968	0.986498744563478	-1.24498615367846	0.019610879937714
BSU28900	-0.621284631737124	3.70475680771156	0.960793659110776	0.326986996930309	0.986631285535384	-1.53824428414335	0.0194170597634188
BSU16490	-0.317248748820254	11.6882606565618	0.957827369325059	0.327734878207564	0.98816532062831	-1.24595222356391	0.0171756691722416
BSU18480	0.391631452545652	5.07858397947906	0.956598841535573	0.328045287412301	0.98816532062831	1.31187608302916	0.0171756691722416
BSU38820	-0.387637893506196	3.9956650745059	0.955387245573168	0.328351800700928	0.98816532062831	-1.30824966860964	0.0171756691722416
BSU23970	0.517814130992644	3.25870160128379	0.955031297812109	0.328441921703088	0.98816532062831	1.43178426599573	0.0171756691722416
BSU19900	-1.03765538992152	-0.427048640349639	0.952528662147545	0.329076482275177	0.989361691851071	-2.05288866858271	0.0154300555550082
BSU40840	0.491500864151732	4.14594585567289	0.949987994078385	0.329722353335292	0.989503052701525	1.4059067077418	0.0152239367701509
BSU00210	-0.373726744971837	7.52150836533139	0.947845718199773	0.330268258042884	0.989503052701525	-1.29569552974482	0.0152239367701509
BSU01660	0.454020608747038	2.91387719811891	0.947460436622404	0.330366564800805	0.989503052701525	1.36985254802548	0.0152239367701509
BSU11055	0.525660938950723	0.661165014948651	0.946006424812663	0.33073791499267	0.989503052701525	1.43959294675675	0.0152239367701509
BSU22040	-0.456940548613497	1.44530742904693	0.942793612049303	0.331560430193986	0.989503052701525	-1.37262786607037	0.0152239367701509
BSU28510	-0.442281977729684	2.24874249250472	0.942731055993286	0.331576472251707	0.989503052701525	-1.35875182945284	0.0152239367701509
BSU07120	-0.600918972079797	1.5854805845064	0.942580900843751	0.331614982696907	0.989503052701525	-1.51668235961799	0.0152239367701509
BSU03940	-0.49494241948388	6.94373882456121	0.942296710570133	0.331687885581358	0.989503052701525	-1.40926450777527	0.0152239367701509
BSU05120	-0.364539430770609	7.23127651113461	0.94219206154078	0.331714736411833	0.989503052701525	-1.28747054888484	0.0152239367701509
BSU31090	-0.350592376702815	4.77000599966013	0.942137424105603	0.331728756426617	0.989503052701525	-1.27508407477626	0.0152239367701509
BSU08060	0.690125502396345	-0.0923607690910271	0.941784911165901	0.331819230545954	0.989503052701525	1.61342386671517	0.0152239367701509
BSU19890	0.616348177763337	0.622743762031566	0.941209821691887	0.331966900583055	0.989503052701525	1.53298988494715	0.0152239367701509
BSU03610	-0.352406004704134	8.31990070302372	0.938979727176502	0.332540367906234	0.989614753886647	-1.27668800511373	0.015061085680164
BSU21050	0.583381810070559	2.52736020382997	0.937627592314776	0.332888711938022	0.989614753886647	1.49835742310835	0.015061085680164
BSU04500	-0.33772842871251	7.12040382584346	0.935040147387838	0.333556661541	0.989614753886647	-1.2637651863279	0.015061085680164
BSU16710	-0.3291895096257	7.45127997666551	0.934851388961537	0.333605459573363	0.989614753886647	-1.25630739641105	0.015061085680164
BSU37780	0.270357563253235	11.1386450987194	0.934792914805939	0.333620578309113	0.989614753886647	1.20610671691622	0.015061085680164
BSU19540	0.380384616915927	4.47677506104054	0.933715700736062	0.333899260244408	0.989614753886647	1.3016888343951	0.015061085680164
BSU34400	-0.449803811546015	1.98827252314945	0.932985380258836	0.334088375547545	0.989614753886647	-1.3658545050211	0.015061085680164
BSU02980	0.291691779730811	9.15768770410312	0.931629215619168	0.334439931971226	0.989614753886647	1.22407485065085	0.015061085680164
BSU24110	0.490610754217477	6.72163420341692	0.931625946482598	0.334440780021506	0.989614753886647	1.4050395629018	0.015061085680164
BSU18360	0.373931997763356	5.80091663812159	0.931187701927399	0.334554491543053	0.989614753886647	1.29587988197163	0.015061085680164
BSU32300	0.34703009425261	6.58326879669172	0.930906393920539	0.334627509899026	0.989614753886647	1.271939538803	0.015061085680164
BSU33390	-0.496388252630627	4.76652490255593	0.930019657205825	0.334857817218721	0.989614753886647	-1.41067754560929	0.015061085680164
BSU09080	-0.4468944020333	6.58381928206929	0.929145471260284	0.335085072316982	0.989614753886647	-1.36310283141074	0.015061085680164
BSU35600	-0.678487564276082	4.27187772484493	0.92767293505652	0.335468342378728	0.990046500193334	-1.60046104717719	0.0144318080558518
BSU16520	-0.312865368856934	9.1260787489591	0.923694250908964	0.336506848558195	0.992410027951286	-1.2421723578483	0.0109917816617577
BSU20310	-0.620805868070214	0.490347676828402	0.922573802340476	0.336800082098178	0.992573848159486	-1.53773389679953	0.0107536511607002
BSU20370	-0.528939495508929	4.00908652376318	0.921068611727087	0.337194546082018	0.993035560252826	-1.44286817384071	0.0100827138086079
BSU02270	-0.365221227536146	7.00334638934353	0.920039654059263	0.337464560621148	0.993130377134541	-1.28807913259792	0.00994496917955004
BSU04530	-1.44689890084919	-1.26977493489528	0.916930787233563	0.338282139872032	0.994835363454652	-2.72621416407512	0.0074703028795239
BSU19999	-0.690348729970523	0.000366166143750555	0.912935084693457	0.339336851929638	0.996922770303134	-1.61367353040075	0.00444634875563703
BSU02760	-0.487499300698567	3.9097758040926	0.910814890402648	0.339898296744796	0.996922770303134	-1.40201258607934	0.00444634875563703
BSU21880	0.321120422329362	7.60946512230492	0.910775958823592	0.339908617820206	0.996922770303134	1.24930040090314	0.00444634875563703
BSU34265	-0.576647776018752	4.98653169896116	0.910480868031172	0.339986862475408	0.996922770303134	-1.49137987219546	0.00444634875563703
BSU34700	-0.357002447555746	5.75929199953374	0.909286597276227	0.340303776322111	0.996922770303134	-1.28076203416168	0.00444634875563703
BSU07220	0.38981149207106	3.53638308728852	0.908832809454671	0.34042429847995	0.996922770303134	1.31022219414175	0.00444634875563703
BSU03320	-0.516354310444833	2.66044043499061	0.90539589789015	0.341338981023272	0.998900900317577	-1.43033621848097	0.0015865377026192
BSU25600	0.437763936612249	1.43085981099476	0.903629022533646	0.341810497001603	0.999580276945864	1.3545033264808	0.000605659482265228
BSU30170	-0.535417015979249	1.69455200462631	0.900425922597096	0.342667531325862	1	-1.44936103682065	0
BSU01420	-0.367389320997963	11.1725237215091	0.898250478795489	0.343251255599412	1	-1.29001632330402	0
BSU08500	0.7402867612045	0.56173828203761	0.894870877786961	0.344160750640061	1	1.67050784889623	0
BSU41030	-0.340859127524423	9.44329366936392	0.892111696178745	0.344905699165113	1	-1.2665105788047	0
BSU18890	0.482866263403273	6.30461993840146	0.890100922228442	0.345449960407668	1	1.39751741717672	0
BSU33300	-0.545154594547302	3.71529623699083	0.889618701944787	0.34558065696487	1	-1.45917669653128	0
BSU30180	-0.303652579147785	7.93152837034576	0.889447119000295	0.345627177377224	1	-1.23426534299442	0
BSU19610	-0.759707780628306	-0.346344810346056	0.888763028719117	0.345812735616607	1	-1.69314764118564	0
BSU00020	-0.322147317849476	8.49043767408745	0.888500832423574	0.345883891643457	1	-1.25018995665458	0
BSU35680	0.614470054467242	8.5776081891428	0.887110043445318	0.346261662078383	1	1.53099551282461	0
BSU05360	-1.02825032555328	-0.783570428010407	0.885989760248565	0.346566363492503	1	-2.03954922248174	0
BSU25990	-1.19378077982367	-1.86019147297392	0.884279581509299	0.347032209561154	1	-2.28751432797015	0
BSU31100	-0.352989601781208	5.53203658512548	0.884151006680919	0.347067267154321	1	-1.27720455371545	0
BSU24820	0.334464579351598	7.19226682331061	0.883988229626354	0.347111657317451	1	1.2609093666023	0
BSU05010	0.621226185709986	5.5272575341463	0.882724121871661	0.347456648449371	1	1.5381819685163	0
BSU07830	-0.344835921483289	6.06818493226162	0.882170371220305	0.347607920594233	1	-1.27000653576884	0
BSU02370	-0.392668262342737	5.16032725107068	0.880761299068322	0.347993250526018	1	-1.31281921709675	0
BSU34460	-0.451936263273208	1.49473023940952	0.880728157952339	0.348002320392221	1	-1.367874871316	0
BSU11549	1.13816034945441	-1.62891303874652	0.87910092046692	0.348448048303523	1	2.20100183718674	0
BSU03460	0.613818714673857	4.61117633697246	0.878723885925147	0.348551435083684	1	1.53030446364104	0
BSU16700	-0.362642223276452	7.38257801337518	0.874011525436259	0.349847137539448	1	-1.28577858118135	0
BSU06540	0.504356461842226	3.124279301267	0.872957809993778	0.350137761233159	1	1.41849047374963	0
BSU33140	0.508449400272348	3.09341428076395	0.872069995365244	0.350382883194912	1	1.42252045745791	0
BSU31319	-1.12405892207769	-1.31465982385463	0.868722631456452	0.351309181103599	1	-2.17959324084113	0
BSU37330	-0.302745906160404	9.05033532574483	0.865569138403742	0.352184886150106	1	-1.23348990297282	0
BSU03600	-0.471669139438852	6.46727693412971	0.863049498184694	0.352886715986229	1	-1.38671291076612	0
BSU39090	0.364351904001579	5.53705328662148	0.860503578320412	0.353597807147564	1	1.28730320963796	0
BSU06970	-0.57887647627223	0.299070852573159	0.859572351899452	0.35385839352074	1	-1.49368556209473	0
BSU01520	-0.45735947216651	1.26353807707083	0.859186769107639	0.353966368543364	1	-1.37302650169412	0
BSU18840	-0.329203369101628	7.06331219121471	0.857554467404668	0.354423962579437	1	-1.25631946538284	0
BSU24780	0.459695052327301	6.02578837714755	0.857182019417436	0.354528486780547	1	1.37525109561342	0
BSU06120	-0.44501585120569	3.46517608288814	0.857010981457844	0.354576501187882	1	-1.36132907363733	0
BSU22630	0.342485878932655	9.12706386585181	0.855718876991205	0.35493951322949	1	1.2679394739068	0
BSU05650	-0.331213847477624	6.43823364046761	0.853430738446566	0.355583606786146	1	-1.25807143914757	0
BSU40140	0.392155072230915	6.31513783641033	0.852720431544732	0.355783878378796	1	1.31235230897804	0
BSU21740	0.387965228529349	7.82584076933335	0.852451931871428	0.355859622328535	1	1.30854653281767	0
BSU05180	0.34435130122548	5.41187233953211	0.85211616414848	0.355954373743805	1	1.26957999549766	0
BSU28840	-0.380303904493805	6.01576180927877	0.84976894287432	0.356617710918317	1	-1.30161601268514	0
BSU02890	-0.280238169667693	8.62966984090653	0.842268747737677	0.358748713003799	1	-1.21439534828761	0
BSU10950	0.640681741079159	-0.34352444123033	0.842188083474364	0.358771726824027	1	1.55906571696047	0
BSU10010	0.403520532001994	8.282652712023	0.84070797493689	0.359194368128622	1	1.32273176767448	0
BSU30270	0.420731213962542	2.86370962805234	0.840430625273383	0.359273640827693	1	1.33860584038785	0
BSU01240	-0.311901491771372	10.5396572246088	0.838094086971296	0.359942432385293	1	-1.24134272888069	0
BSU33340	-0.636776310979898	0.179478266677922	0.837644724699248	0.36007125066153	1	-1.55485097434278	0
BSU23630	0.505651353001745	3.28786024818976	0.836340180962133	0.360445583042162	1	1.41976421163244	0
BSU17640	0.535537055234493	0.663593665304202	0.83301734713363	0.361401480267307	1	1.44948163573637	0
BSU17400	-0.329684311279831	6.25517537735695	0.832428402615122	0.361571269732263	1	-1.25673834652285	0
BSU39080	0.341205919085549	5.91628598615334	0.831885377398763	0.361727918467959	1	1.26681505616223	0
BSU30035	-0.328748840391902	5.61082257850821	0.831113861967495	0.36195064185777	1	-1.25592371762927	0
BSU15980	-0.254517473871158	10.7956958922285	0.830708579070006	0.36206771599288	1	-1.1929366847576	0
BSU09070	-0.343370788298526	5.8247935491194	0.826812625283928	0.363195813838716	1	-1.26871743159005	0
BSU15930	-0.331530752908181	8.02969656303475	0.826540520640521	0.363274784844494	1	-1.25834782012311	0
BSU19470	0.34370602011863	6.19796985564937	0.825960126013626	0.363443308030743	1	1.26901227135844	0
BSU01130	-0.274622344028537	14.1838494765061	0.824735060779858	0.363799372744342	1	-1.20967738910193	0
BSU22869	-0.970323171074717	-1.08597096485516	0.824208040293013	0.363952699523887	1	-1.95927943464433	0
BSU14020	0.408853733098719	6.54859480931806	0.823995840465898	0.364014460359342	1	1.3276305504124	0
BSU07230	-0.393006232993396	2.33251821673589	0.822810991071002	0.364359577996776	1	-1.31312679862102	0
BSU05300	0.487890525409193	3.1292177426207	0.82173651582184	0.364672938194008	1	1.40239283022646	0
BSU13300	-0.276294319485357	8.89917475655236	0.821564849318179	0.364723037630366	1	-1.21108012723663	0
BSU14750	0.442693743257787	3.00398040574937	0.819411017903566	0.365352426630201	1	1.3591396917516	0
BSU37860	-0.496466432924771	1.34610023020396	0.818959940523806	0.365484430338808	1	-1.41075399293228	0
BSU02900	-0.278145122340394	8.77928136384029	0.817191783202986	0.366002503835988	1	-1.21263479324444	0
BSU05080	-0.538206050917379	3.46380129463751	0.817175218118749	0.366007362252871	1	-1.45216566864018	0
BSU14550	0.325224785185332	6.04133365458321	0.816348734799391	0.366249877371288	1	1.25285963049598	0
BSU31790	0.562897787783572	4.49992285425588	0.815782126656387	0.366416266152961	1	1.47723340068109	0
BSU21690	-0.346844691918981	4.8266258502173	0.815641377447317	0.366457614496277	1	-1.27177609095025	0
BSU37090	0.294206102509466	8.5174567750376	0.815478565103533	0.366505452477776	1	1.22621002313651	0
BSU03740	-0.495499888957938	1.20816702189652	0.81465074372436	0.366748819460508	1	-1.40980916463392	0
BSU14970	0.453951025399501	1.2981691678195	0.810144734359068	0.368077463399606	1	1.36978647957403	0
BSU07880	0.358981131572235	4.37323968027466	0.808672842182037	0.368512916411587	1	1.28251982909192	0
BSU16170	-0.301722682103654	8.78017078262215	0.808648290928488	0.368520185872296	1	-1.23261536675374	0
BSU08080	-0.398791048125542	2.36824413300218	0.808407665838246	0.368591443905547	1	-1.31840265060327	0
BSU15820	-0.271188783944502	9.93631232899077	0.808206650909938	0.368650986601817	1	-1.20680182551307	0
BSU00470	-0.269635866695678	9.23938360583182	0.807058733349379	0.368991268351812	1	-1.20550352264354	0
BSU10100	0.389346322646437	7.28177858654752	0.804552770922044	0.369735642314751	1	1.30979980615216	0
BSU11570	0.351411142725419	4.54449153471092	0.804014556903272	0.369895786981344	1	1.27580792270656	0
BSU24940	-0.307479827462565	7.40191050487035	0.802472440729133	0.370355176969873	1	-1.23754400631216	0
BSU40139	-0.454550390405323	1.48104592550265	0.800027338138723	0.371085195994897	1	-1.37035567307893	0
BSU14170	-0.569093466351613	0.403360186911859	0.799983930807972	0.371098173990041	1	-1.48359104656542	0
BSU19110	1.15144210389392	-1.35283519902009	0.797863092551442	0.371733038637642	1	2.22135828281338	0
BSU19910	0.735442764881468	-0.505949135686729	0.797016416669881	0.371986911627221	1	1.66490835344382	0
BSU04510	-0.399532377328696	6.20499489892689	0.795637354019959	0.372400938240198	1	-1.31908028621768	0
BSU02530	-0.685198533952449	3.25863245977514	0.795624074733063	0.372404928122046	1	-1.60792323780357	0
BSU16720	-0.434459782638175	1.39982359740909	0.795369716743904	0.372481363822626	1	-1.3514047045916	0
BSU25000	-0.278327611882692	9.39880384437366	0.794484718257934	0.372747480864517	1	-1.21278819168183	0
BSU02290	-0.324840953163615	7.57547819240875	0.793960195147363	0.372905329345774	1	-1.25252634891785	0
BSU13240	-0.308704030057651	9.13961843434991	0.793306140181471	0.373102289861031	1	-1.23859457313569	0
BSU03630	0.462716056503607	1.10425436454626	0.793110632916919	0.373161192710588	1	1.37813388936519	0
BSU27468	0.773908025276757	-0.796169495650144	0.792749829821918	0.37326993043119	1	1.70989534302681	0
BSU20850	0.695886476445317	6.31546564527639	0.792016475860805	0.373491083156725	1	1.61987947631113	0
BSU15410	0.284086592454083	7.78966364463714	0.791950534297577	0.373510977710527	1	1.21763910077024	0
BSU32990	0.346140969041519	9.17220507363069	0.790540068553014	0.373936870588489	1	1.27115589079527	0
BSU11160	0.328207173612326	6.9556221759357	0.786683109952548	0.375104968365409	1	1.2554522635501	0
BSU30380	-0.386314970313661	3.19027186772553	0.785710832999676	0.375400234682123	1	-1.30705057905412	0
BSU33150	-0.320846110010623	5.21722760216567	0.785667541055901	0.375413389399573	1	-1.24906288299258	0
BSU08340	0.330308694486903	5.67947338173837	0.785562034111596	0.375445451517198	1	1.25728236734741	0
BSU18709	-1.00396880170194	-1.50753170057722	0.78526320316853	0.375536283023053	1	-2.00550950216549	0
BSU31110	-0.432541596294063	7.15869012091004	0.784923278872128	0.375639642624756	1	-1.34960909052662	0
BSU32700	0.266917558369592	11.3213041379533	0.783461678653111	0.376084521902751	1	1.20323426619499	0
BSU14160	-0.421154507216049	1.17585182313851	0.783386253759383	0.37610749967887	1	-1.33899865102229	0
BSU23800	0.318761825224019	5.41872122815565	0.783267575959435	0.376143658207543	1	1.24725964460391	0
BSU31850	-0.284184793049863	7.96582444716061	0.783262887207684	0.376145086867909	1	-1.21772198519928	0
BSU39040	0.336584745073644	4.63932887242837	0.782558957645558	0.376359660407925	1	1.26276374473132	0
BSU40160	0.527591971534338	5.69631349125995	0.781009957064271	0.376832436911545	1	1.44152111734949	0
BSU37110	0.259153205108059	9.80386954266743	0.780669338637836	0.376936510398313	1	1.1967760465458	0
BSU04570	-0.314933687261762	7.35387474565677	0.780515646463016	0.37698348316402	1	-1.24395447425444	0
BSU25080	-0.491345714044752	0.933611078337212	0.780160259987824	0.377092131071915	1	-1.4057555220501	0
BSU28460	-0.300332849835713	7.46596777968803	0.779844380508067	0.37718873798044	1	-1.23142848827374	0
BSU18580	0.318965386870893	6.03546517157513	0.779735468258657	0.377222055200225	1	1.24743564308799	0
BSU39690	-0.36101917613425	3.54464102600131	0.779318281813914	0.377349714543204	1	-1.28433288007885	0
BSU24300	-0.297569714229048	7.62294276554222	0.778327779530976	0.377653052613293	1	-1.2290722401056	0
BSU29720	-0.320998985816692	5.85769471770912	0.777845358749911	0.37780091672246	1	-1.24919524749592	0
BSU01450	-0.320931113421962	7.33005881098654	0.777390593967667	0.377940378807761	1	-1.24913647978953	0
BSU13380	0.414078802458453	1.67747403609598	0.777231601716649	0.377989153847347	1	1.33244760366016	0
BSU13420	0.391996866071903	2.04061502908442	0.776020858086429	0.378360872235359	1	1.31220840411342	0
BSU08100	-0.354012283407482	3.86686313559474	0.775351487719054	0.378566601194299	1	-1.27811024525482	0
BSU27900	0.30905563499886	7.06355444514598	0.775302769106162	0.37858158086767	1	1.23889647272796	0
BSU22720	0.413964768086272	6.61457020084443	0.77433879695181	0.378878148510173	1	1.33234228769473	0
BSU11630	0.367733318483468	3.24470527446868	0.774039147518243	0.378970402899983	1	1.29032395261489	0
BSU29010	-0.264946005168191	8.94882911679657	0.773672553542497	0.379083310895402	1	-1.20159107749852	0
BSU21380	0.655678262436525	-0.401503058146926	0.772872929972136	0.379329753213322	1	1.57535641034882	0
BSU37340	-0.390099660573937	7.30421361690889	0.77239562412376	0.379476965630363	1	-1.31048392823518	0
BSU00410	-0.316803258017906	6.20148515286999	0.77226241101463	0.379518066095776	1	-1.2455675445083	0
BSU23860	0.282828781827332	10.7768390626246	0.771959508354485	0.379611544552466	1	1.21657796733062	0
BSU04090	0.402327796242162	5.16462671328763	0.771644605312346	0.379708760893838	1	1.32163866244253	0
BSU07810	-0.391535095567817	2.78578825529039	0.771294822044132	0.379816786606841	1	-1.31178846631891	0
BSU01210	-0.376771872871028	10.6858980319314	0.771157465405395	0.379859219165504	1	-1.29843327085716	0
BSU21420	1.10146471403768	-1.94742079279562	0.76996647748315	0.380227422982708	1	2.1457242927929	0
BSU20980	-0.475895031702048	2.10618709292164	0.769880536907522	0.380254011723439	1	-1.39078077693362	0
BSU07955	-0.352880857146598	6.46638593301082	0.76884944400436	0.380573221519118	1	-1.27710828672607	0
BSU33910	-0.318486701118666	11.7759616079144	0.768289011526576	0.380746881276569	1	-1.24702181299952	0
BSU24400	-0.71750368256852	-0.849390485326387	0.764985083555074	0.381772941958179	1	-1.6443343545144	0
BSU29250	0.285475560799423	8.29247180795116	0.764859044837216	0.381812161700242	1	1.21881195887244	0
BSU35150	0.358249978296103	3.32089089834531	0.763956943878149	0.382093036997763	1	1.281870016781	0
BSU12870	0.335962307236094	4.48862888112756	0.763892186852061	0.382113210793182	1	1.26221905414729	0
BSU03652	-0.628424962403042	0.678012217101985	0.763009408685996	0.382388373719139	1	-1.54587638789195	0
BSU09290	-0.310822201101964	6.51475653376585	0.75883655107776	0.383692866408385	1	-1.24041441862377	0
BSU36240	-0.319250733342171	4.98564892257652	0.756653112632937	0.384377956235587	1	-1.24768239417012	0
BSU09110	-0.355331192877448	5.67704401266845	0.75637470780541	0.384465435165781	1	-1.27927922582981	0
BSU23790	0.313684631687883	5.78419195990847	0.756092913196962	0.384554008015527	1	1.24287795024241	0
BSU10560	0.396816749809097	5.4327027627212	0.755922835884746	0.38460748024196	1	1.31659967779839	0
BSU33940	-0.23448073833572	12.8181555930122	0.755655283806789	0.384691619869914	1	-1.17648321556805	0
BSU19689	1.12476051071358	-1.60326840109777	0.753430899105229	0.385392157051803	1	2.1806534439252	0
BSU25570	0.414289816379478	4.13441189925724	0.752321689526102	0.385742164193222	1	1.33264250663588	0
BSU08870	0.38979627107663	3.6270728371354	0.75187904028584	0.385881966834982	1	1.31020837086035	0
BSU35510	-0.328631953182087	7.4128390720027	0.751133447566104	0.386117611679735	1	-1.25582196676151	0
BSU06950	-0.374042177787578	2.4377959018957	0.747155081535771	0.387378446254903	1	-1.29597885335851	0
BSU34590	-0.531009845162411	1.31191692457936	0.74604339768776	0.387731812999505	1	-1.44494025837398	0
BSU21290	0.603675806294527	-0.404008304845569	0.744980174854981	0.388070205961892	1	1.51958334645138	0
BSU36320	-0.462485692864742	4.03200745035302	0.74461430648816	0.388186748705456	1	-1.37791385215453	0
BSU14400	0.315317955417381	7.31332260300333	0.744234511076712	0.388307780584652	1	1.24428585111781	0
BSU30810	0.3468303669335	7.14516729748054	0.74415800637928	0.388332167353538	1	1.27176346313697	0
BSU24690	0.526828879426223	0.25061815437761	0.743858229770808	0.388427745733317	1	1.44075884778415	0
BSU27469	-0.387029404338339	1.69544122998081	0.742330521372571	0.388915350281306	1	-1.3076980011567	0
BSU02670	-0.436285883996776	7.0712340365491	0.738937899847315	0.390001319203048	1	-1.35311633759447	0
BSU04690	-0.318249398531085	6.31679036941961	0.734316158672009	0.391487721019825	1	-1.24681671271254	0
BSU30200	-0.255266763983581	9.56032147080747	0.732761791477969	0.391989446581096	1	-1.19355641921127	0
BSU12820	0.367192734709352	4.04801038222539	0.732507014702152	0.392071772523793	1	1.28984055348663	0
BSU31130	0.451895531018367	6.1095407667721	0.73096483446767	0.392570626769897	1	1.36783625203768	0
BSU26440	0.35650167891085	4.08114192418417	0.728254423243722	0.393449583646497	1	1.28031755064162	0
BSU23110	-0.269941125083808	7.99334268535496	0.728152533510467	0.393482680502528	1	-1.20575862090467	0
BSU02660	-0.342275812592388	4.35506197833296	0.726923101543992	0.393882352770553	1	-1.26775486662178	0
BSU16020	-0.363301387098666	7.42360406270846	0.726349468587841	0.394069033104567	1	-1.2863661844854	0
BSU40740	-0.457863277153296	2.17219126347093	0.725704984222418	0.394278922843379	1	-1.37350606138913	0
BSU12090	-0.887254574233894	-1.25561085592729	0.72492656490606	0.39453264583029	1	-1.84965291239945	0
BSU08260	0.445990193563189	2.14954431106647	0.724087832135145	0.394806290892809	1	1.36224877498993	0
BSU38229	-0.406995437839788	4.08564620404764	0.722775466496266	0.395235012183686	1	-1.32592156739856	0
BSU21980	0.383776601512458	4.75369804405478	0.721445091006416	0.395670301851765	1	1.30475289362799	0
BSU31800	0.355083976614518	7.39306196335538	0.718402109147604	0.396668546983922	1	1.27906003083334	0
BSU05640	-0.402381651733264	3.6501255092533	0.717619758565487	0.396925783062474	1	-1.32168799984631	0
BSU19310	0.288675476585338	7.15602842669841	0.716906305587486	0.397160575730407	1	1.22151829939958	0
BSU32760	0.35240948998499	4.09900734752912	0.716263712097836	0.397372220767123	1	1.27669108935642	0
BSU19260	0.372897103316499	4.04065059769357	0.715383330962138	0.397662448388598	1	1.2949506363843	0
BSU07900	0.419225301575982	4.94380255639613	0.712214023814298	0.398709788058182	1	1.3372093072693	0
BSU17290	0.335770536093481	3.57469999647779	0.711727263444525	0.398870997986261	1	1.26205128403906	0
BSU16010	-0.386917582032212	6.83581342332632	0.710468956359364	0.399288173705017	1	-1.30759664630684	0
BSU29640	0.350557726370294	7.02392506401301	0.710230110225467	0.399367431464876	1	1.27505345045486	0
BSU31300	-0.391488209202195	2.62092605182062	0.70996006182428	0.399457070719596	1	-1.31174583499872	0
BSU33240	0.342309449527006	3.8765426756796	0.707809811357225	0.400171861659631	1	1.26778442511022	0
BSU32140	0.430784488564488	3.94209577207295	0.707713921931116	0.40020378061498	1	1.34796635594036	0
BSU41020	-0.256811804985461	8.71529189293357	0.705980912402254	0.400781289068766	1	-1.1948353321926	0
BSU05260	0.315458141075832	4.50506473375093	0.70553651673733	0.400929574404912	1	1.24440676336977	0
BSU39760	0.322133422281822	5.77485833495056	0.702792718345734	0.401846888562667	1	1.25017791529104	0
BSU19390	-0.320533549268996	6.91488196472902	0.701894479315939	0.402147853037125	1	-1.24879230208534	0
BSU35690	0.585379896438506	6.92681128039369	0.701743353761344	0.402198521461365	1	1.50043403778114	0
BSU19259	0.505877127486351	0.0761581481588984	0.701001977576915	0.40244721996033	1	1.41998641494452	0
BSU17320	0.594823520981255	0.100580289185116	0.700468903822607	0.402626180619282	1	1.51028782689322	0
BSU26820	-0.307805820248852	6.31878567089411	0.700191193223372	0.402719458013825	1	-1.23782367456535	0
BSU24100	0.302303047690755	6.94196883722333	0.699866884741262	0.402828426514585	1	1.23311132149719	0
BSU02570	-0.311734159480324	5.09662880185813	0.699036803743003	0.403107531517586	1	-1.24119875896933	0
BSU00270	-0.271223994548247	7.74528157434431	0.697863587361823	0.403502492315752	1	-1.20683127923559	0
BSU40490	-0.420090955295172	6.09498735373465	0.697611032307151	0.40358758817516	1	-1.33801190763155	0
BSU21370	0.3612974539112	3.24386892952703	0.697386151331169	0.40366338154615	1	1.2845806356751	0
BSU34920	0.253172049219722	8.99628623857261	0.697154347627958	0.403741529850545	1	1.19182469766808	0
BSU09090	-0.302684364360454	6.28646160839356	0.695805144791404	0.404196826540708	1	-1.23343728646855	0
BSU13080	-0.369552399671863	2.59386970751869	0.695732109454554	0.404221494114947	1	-1.29195193660938	0
BSU27490	-0.296929956260935	6.25573702719356	0.695197013690475	0.40440228889147	1	-1.22852733323369	0
BSU15080	-0.261443913354464	9.80765275258951	0.69413349325248	0.404761974885026	1	-1.19867779451028	0
BSU40350	0.297944579763332	6.1976437503119	0.692882641686119	0.405185614721774	1	1.22939164002888	0
BSU12350	0.611480666425459	0.223084993997405	0.691836144211775	0.405540541342749	1	1.52782644304687	0
BSU13410	-0.544284303977554	0.213324386620746	0.69181979412951	0.405546090185474	1	-1.45829672901882	0
BSU19150	0.393426978393319	2.72422957282606	0.691382710633833	0.405694467427071	1	1.31350981278283	0
BSU01770	-0.245524885800318	9.3476764017923	0.691003555678716	0.405823243868352	1	-1.18552401352549	0
BSU26680	0.339526193151688	3.30512616205493	0.690536559615285	0.40598193685409	1	1.26534096512549	0
BSU37180	-0.347804267132697	3.00767865091155	0.690188087779436	0.406100412460419	1	-1.27262226475578	0
BSU21510	0.494308376574744	0.180046801943344	0.688516440863348	0.406669452991398	1	1.40864529316356	0
BSU25290	0.266048097654565	8.3735629339946	0.688021746244225	0.406838074276512	1	1.20250933839251	0
BSU02330	0.261728238716988	7.99820322296944	0.687369496373591	0.407060556210369	1	1.198914052399	0
BSU24130	0.345773629555107	3.04383320307032	0.687004444135907	0.407185153006248	1	1.27083226986573	0
BSU14071	0.397505529423448	6.16771914414259	0.686215718629683	0.407454545448522	1	1.31722840632597	0
BSU25890	0.425625772029893	6.64916629658149	0.686156376834219	0.40747482444219	1	1.34315497276184	0
BSU15970	-0.410336007295285	9.63016037013622	0.685811763852143	0.407592618977069	1	-1.32899530439592	0
BSU18500	-0.277639659965337	8.31300474342291	0.684050955499814	0.408195272666526	1	-1.21221000915436	0
BSU36080	0.298444190355838	4.87547902784256	0.683741691899286	0.40830125599231	1	1.22981745659675	0
BSU14060	-0.363504112763845	2.20892286358622	0.683520378301013	0.408377124001675	1	-1.28654695571985	0
BSU11140	0.290921722606038	6.55680355089878	0.68305545789395	0.408536569671144	1	1.22342165921846	0
BSU07020	0.549368250724323	0.576766849034744	0.68269775577417	0.408659306725693	1	1.46344472015451	0
BSU36520	-0.360598349488353	3.7055404537094	0.682024203182915	0.408890567354617	1	-1.28395830148624	0
BSU38370	0.309158443303304	7.21989174644707	0.680394346726338	0.409450965329598	1	1.23898476123002	0
BSU01400	-0.386946960045528	9.75839667470212	0.678348169795754	0.410156106818835	1	-1.30762327354387	0
BSU20560	0.335717184522629	5.82628181312407	0.677709363592939	0.410376614170667	1	1.26200461362597	0
BSU31900	-0.292886146870665	6.23027963680144	0.677450251547143	0.410466105891447	1	-1.2250886477988	0
BSU33350	-0.452804272598708	6.32366753541919	0.676957921163705	0.410636225326511	1	-1.36869811210167	0
BSU08600	-0.292748375224687	6.81882749572649	0.676802662053426	0.410689894948657	1	-1.22497166228493	0
BSU15880	-0.285105885276334	8.17634225072198	0.67484512638126	0.4113674582385	1	-1.21849969105815	0
BSU05720	-0.300683223320509	5.28958565067688	0.673952012372428	0.411677139478027	1	-1.231727589799	0
BSU32690	0.238896379302458	10.9495431946926	0.673459351232736	0.411848113429715	1	1.1800895810728	0
BSU16470	0.327832209664428	5.07713945323574	0.673224986039202	0.411929484659759	1	1.25512600737399	0
BSU07010	0.438363638824575	2.00183119819405	0.671299680010208	0.412598846137265	1	1.35506648603343	0
BSU07820	-0.316331205176799	7.10842308295467	0.669517626031194	0.413219835096651	1	-1.24516005886588	0
BSU11070	-0.721574720948014	-0.79646369337847	0.668642937691588	0.41352514113022	1	-1.6489809373585	0
BSU00600	-0.345139341809911	5.46003551119884	0.668411743408598	0.41360589413755	1	-1.27027366521186	0
BSU11180	-0.322905726183859	5.09844175778823	0.668255356895894	0.413660531024219	1	-1.25084734003533	0
BSU04560	-0.249729228642938	8.92642554760884	0.667797969726209	0.413820389993526	1	-1.18898394031949	0
BSU26740	0.365642701246397	3.86982632823578	0.665226509989827	0.414720829948384	1	1.28845549127699	0
BSU30135	-1.05893606305916	-2.07379693656968	0.665217110225553	0.414724126749192	1	-2.08339452469552	0
BSU18320	0.348310414264205	5.39245082851977	0.663303348936374	0.415396153573922	1	1.2730688228266	0
BSU34650	0.341525819783068	4.83594445830229	0.663066046258457	0.415479595963385	1	1.26709598868241	0
BSU23050	0.299262783007641	5.99699520203547	0.662521783804645	0.415671067987966	1	1.23051545940916	0
BSU13800	0.56738612885439	4.33182101343271	0.662297099063892	0.415750150418311	1	1.4818363497464	0
BSU01720	0.363492605391089	3.38735950273816	0.661683354321044	0.415966284238285	1	1.28653669387245	0
BSU35730	-0.422685763293419	9.4109084437839	0.661194337690176	0.416138613583438	1	-1.34042059970516	0
BSU26550	0.354491051141416	3.69893676134479	0.660402537534458	0.416417868365111	1	1.27853446483983	0
BSU28120	0.250749094525559	9.23340411642834	0.659888451936411	0.416599326695928	1	1.18982475062776	0
BSU03620	-0.346324587884813	3.12733191073098	0.659532413581285	0.416725067398225	1	-1.27131768730931	0
BSU22540	0.333215063080509	5.59934892224192	0.659294144978617	0.416809247271557	1	1.25981776744835	0
BSU15060	0.296442649356954	5.0825015319922	0.658128959398554	0.41722126907457	1	1.22811243698905	0
BSU32420	-0.357065791076331	3.8687814152819	0.657628741402906	0.417398336980117	1	-1.28081826902422	0
BSU19780	-0.781421559306407	-0.888472007978451	0.65755230016521	0.417425405595239	1	-1.7188236813483	0
BSU28130	0.247777127990896	8.62757939329617	0.656713075769659	0.417722755028555	1	1.18737622233898	0
BSU33900	-0.245008168107528	11.7576598941816	0.656483917823977	0.417804003742361	1	-1.18509948060115	0
BSU05570	-1.11045883203979	-1.3179640893388	0.656416360827354	0.41782796078418	1	-2.15914305365306	0
BSU08190	0.333126934107275	3.8189297867772	0.655181414113965	0.418266257386218	1	1.25974081213061	0
BSU19940	-0.384481891133158	2.11593925795621	0.654986894024052	0.418335357102712	1	-1.30539090347754	0
BSU05560	-1.22458479450695	-2.40017342215161	0.654916035989038	0.418360532347853	1	-2.33688184920332	0
BSU33029	0.381723393575202	4.31874374183279	0.654290326332749	0.418582939429894	1	1.3028973222614	0
BSU08110	-0.465917438898182	0.481726822458165	0.654038971009208	0.41867233264815	1	-1.38119540421973	0
BSU09040	-0.628097880737409	-0.539742168098624	0.652668306078168	0.419160302919675	1	-1.5455259531175	0
BSU15470	-0.239291209490757	9.36953003377621	0.652380886772335	0.41926273444667	1	-1.18041258679584	0
BSU03850	0.290519032821807	6.28121937716638	0.651752360207716	0.41948686097795	1	1.22308022139546	0
BSU10060	-0.282289811386782	6.75089058268213	0.651216760707015	0.419677991525963	1	-1.21612355591334	0
BSU19749	-1.22571783049053	-2.0303944108713	0.650738877562147	0.419848635382482	1	-2.3387178652354	0
BSU37920	0.576494517113298	-0.0315456409566745	0.650053223094756	0.420093651550927	1	1.49122144986758	0
BSU36130	0.456014312769456	3.18016553227167	0.649803800160073	0.420182834838127	1	1.37174689742625	0
BSU34560	-0.359048401301873	3.44587285982166	0.6496581711397	0.420234918788294	1	-1.28257963159428	0
BSU05230	0.581750685024705	3.30603061765397	0.649112748851834	0.42043007367049	1	1.49666432292987	0
BSU00630	-0.287231414077093	9.62031497350632	0.647562879556631	0.420985363626895	1	-1.22029623498997	0
BSU16690	-0.224800081515214	10.8874618140555	0.647457084506186	0.421023307982026	1	-1.16861529888982	0
BSU28110	-0.335181331128513	3.35603910974528	0.647412300757366	0.421039371618613	1	-1.2615359602627	0
BSU23130	-0.366128386565749	6.76977946281068	0.647066614511061	0.421163397812865	1	-1.28888932465574	0
BSU07080	-0.461400466064286	2.0557169611763	0.646259079487164	0.421453340031891	1	-1.37687774492288	0
BSU29110	0.309284087931968	6.49913924965542	0.645094529156083	0.421871992705717	1	1.23909266938439	0
BSU16000	-0.341419263088386	7.88783349713572	0.644274991069551	0.422166987276253	1	-1.26700240509715	0
BSU20680	-0.450747141475058	1.7188632762964	0.643607984874463	0.422407305461302	1	-1.36674788354268	0
BSU34060	0.288796334768626	4.78746663891922	0.643079659287602	0.422597803198313	1	1.22162063333863	0
BSU14940	0.296859095833694	5.26337323371356	0.642693932703208	0.422736965402228	1	1.2284669935005	0
BSU35800	0.508464119220366	1.46272150909815	0.641672818342927	0.423105693833672	1	1.42253497065084	0
BSU18380	-0.356244595210084	6.50823939998368	0.641251163292107	0.423258095675817	1	-1.28008942242336	0
BSU26940	0.472715981260981	2.74420855302321	0.639814790522379	0.423777872151829	1	1.38771949624211	0
BSU40560	-0.691655290633457	0.0318501766554349	0.63911488591944	0.424031491616178	1	-1.61513559777711	0
BSU04640	-0.270903877997864	7.50542419877322	0.639015626403733	0.424067478012415	1	-1.20656352770278	0
BSU26510	0.403252216488131	1.31287466232561	0.638737892359619	0.424168194441002	1	1.32248578606192	0
BSU21060	0.686774772346236	-1.29047965284883	0.638292404807562	0.424329819331653	1	1.60968095881268	0
BSU17580	0.361009165394502	2.7810923550545	0.637217637927705	0.42472013026245	1	1.28432396823175	0
BSU36610	-0.291315745435439	6.4548696522382	0.636589398659098	0.424948530472791	1	-1.22375584065293	0
BSU22920	0.334975750100373	3.2646953441578	0.635947349716451	0.425182141926509	1	1.26135620683248	0
BSU02620	-0.387792482763384	1.80266492356469	0.635693053538239	0.425274721705294	1	-1.30838985913815	0
BSU15910	-0.28475131721273	8.95711687507222	0.635628759980136	0.425298133395212	1	-1.21820025980126	0
BSU10740	-1.18965033574676	-1.52829919013219	0.635470457641382	0.42535578545474	1	-2.280974527697	0
BSU23900	0.530256480766503	1.58378994041714	0.633620757115775	0.426030298597817	1	1.44418591851497	0
BSU28490	0.283567908561415	6.91722671991703	0.63308010369974	0.426227757491321	1	1.2172014086371	0
BSU21360	0.558805858830142	-0.0738788044584959	0.632638610914442	0.426389102829149	1	1.47304944656461	0
BSU21910	0.334506721296848	7.85875061554544	0.632320982258307	0.426505238378025	1	1.26094619902224	0
BSU24010	0.35903145934761	5.04478119789481	0.631914749354479	0.426653839979109	1	1.28256457000659	0
BSU30250	0.354781391156191	2.64521940489796	0.631063564146545	0.426965459815314	1	1.2787917937001	0
BSU22870	0.254324030266916	8.38623260383633	0.630489091171512	0.427175968808378	1	1.19277674069806	0
BSU33410	0.786747515942476	-0.706621077100925	0.630461828521323	0.427185962778272	1	1.72518074117633	0
BSU21990	0.31357539159916	4.83076169346405	0.630145586514843	0.427301916845346	1	1.24278384375868	0
BSU23390	0.384951283763196	4.41925759847416	0.629149552211224	0.4276674353904	1	1.30581569218407	0
BSU04060	0.347327474023793	5.8032495870628	0.628911813642979	0.427754748914923	1	1.272201748116	0
BSU17800	-0.289719566478971	5.70205361651253	0.628423729233672	0.42793409047503	1	-1.22240264188775	0
BSU08620	0.321229253799123	6.39674487878613	0.627871936948978	0.428136977467329	1	1.24939464696579	0
BSU27690	-0.541512724398889	0.152506531891793	0.62758643047267	0.428242011542056	1	-1.45549786616708	0
BSU26760	0.367539646314235	5.43427811665242	0.627536944948913	0.428260220568936	1	1.29015074687224	0
BSU36770	-0.409235554889399	9.36599015534765	0.627522423510982	0.428265564196877	1	-1.32798196588541	0
BSU03310	-0.451870476133672	2.09499277035291	0.627267049837988	0.428359553562997	1	-1.36781249741108	0
BSU01500	-0.301743736842042	10.5268031752212	0.626825139633183	0.428522270606144	1	-1.23263335571379	0
BSU06820	0.41129196183601	1.05766776712117	0.626033325640663	0.428814060256724	1	1.32987621135604	0
BSU21680	-0.295718267799267	4.47834901958867	0.625923023695289	0.428854731196654	1	-1.22749595279015	0
BSU38160	-0.253713759397531	11.8565326625974	0.625424410971391	0.429038654245971	1	-1.1922722938521	0
BSU10900	0.332033958047582	2.99521854575514	0.625068353739602	0.429170065864111	1	1.25878680238542	0
BSU00070	-0.221243455347269	10.4703561396764	0.623932321999746	0.429589753076269	1	-1.16573790025977	0
BSU15440	-0.504617075501805	0.365469609235561	0.623077639967977	0.429905909731995	1	-1.41874673815407	0
BSU15070	-0.316966992166849	11.6011478358801	0.622562362414101	0.430096686894138	1	-1.2457089143123	0
BSU13660	0.279972787420006	7.89033786657136	0.622137128065475	0.430254222825618	1	1.21417198207483	0
BSU02260	0.286247476707048	5.64262367413097	0.620688888949195	0.430791405704619	1	1.21946426032997	0
BSU02910	-0.263572233677041	8.56416042663324	0.619528769795807	0.431222451940654	1	-1.20044743601932	0
BSU16500	-0.250904355008583	11.4616287368809	0.619440357987514	0.431255328452336	1	-1.18995280451367	0
BSU03300	0.418511145922022	3.73051516098986	0.619052949081183	0.431399433813523	1	1.33654753244119	0
BSU24970	-0.659303951719235	3.37890678676531	0.618357460693019	0.431658319454264	1	-1.57932047476597	0
BSU17960	0.533855113485278	6.4654204967172	0.618089457421434	0.431758142750519	1	1.44779276661081	0
BSU11000	0.300667868042796	5.47813103295341	0.617279823524122	0.432059920258459	1	1.23171448001625	0
BSU29100	0.263269591754015	7.58356422763155	0.616693980686282	0.4322784830524	1	1.20019563809489	0
BSU34010	0.307231579890106	6.60119323689275	0.614651513514161	0.433041789229694	1	1.2373310778301	0
BSU14640	0.305568707713556	5.57230047338531	0.613600500632387	0.433435369802233	1	1.23590573286577	0
BSU02650	-0.316489095145783	3.95766208348133	0.613352575746363	0.433528291358474	1	-1.24529633786862	0
BSU23450	0.305913261697012	4.29354610228455	0.613215454491691	0.433579697036399	1	1.23620093530698	0
BSU05670	-0.30832466647921	4.86220888405862	0.611178366985516	0.434344478836767	1	-1.23826892157157	0
BSU13509	0.694700337626847	-1.15417823787535	0.610931495006944	0.434437301248484	1	1.61854820932002	0
BSU20270	-0.577672410387281	0.992541005367126	0.608173662894602	0.435476288139127	1	-1.49243945984979	0
BSU07300	-0.324115059376851	3.48995322404426	0.607436293658313	0.435754726975629	1	-1.2518962972616	0
BSU07070	0.488139958570985	0.334765298448064	0.606633475246122	0.436058189210087	1	1.40263531634374	0
BSU06760	-0.371545152126104	6.74789280661784	0.605845597507027	0.436356317754863	1	-1.29373770505457	0
BSU27860	0.274903197757565	9.09709399254527	0.605375410735896	0.436534382168758	1	1.20991290351592	0
BSU04190	0.533745360557344	0.496677179853364	0.605251058626407	0.436581494114385	1	1.44768263006311	0
BSU09200	0.299430804640502	4.16040788721782	0.604797273721534	0.436753480643959	1	1.23065877816398	0
BSU39540	-0.328094448891905	3.23892517646098	0.604689928324368	0.436794180179054	1	-1.25535417284298	0
BSU29190	-0.233488994296386	9.3647455310854	0.604536754492244	0.436852265402304	1	-1.17567474999357	0
BSU20000	0.572926456894525	3.86002583738991	0.603927707997144	0.437083339480529	1	1.48753793147627	0
BSU17690	0.298525512720146	5.36712816408292	0.603664747535035	0.437183165244223	1	1.22988678135299	0
BSU33990	-0.307152793227683	3.73166897055351	0.60232844235135	0.437690996402416	1	-1.23726350809336	0
BSU17490	0.479486164014052	0.712229475416689	0.60217327896641	0.437750021061193	1	1.39424699736918	0
BSU01570	-0.664165444671095	-0.317618821836603	0.600418413945851	0.438418426727684	1	-1.5846513352956	0
BSU09390	0.459716341916321	2.67667599952433	0.600347219683194	0.43844557670452	1	1.37527139009411	0
BSU07440	-0.310532626342117	3.93143765324565	0.599391612049843	0.438810247831946	1	-1.24016547019642	0
BSU13980	-0.274783575027469	7.61268210678073	0.598894984336738	0.438999950467049	1	-1.20981258634534	0
BSU21920	0.248625118811566	9.69609312549579	0.59846493046166	0.439164324753763	1	1.18807434639228	0
BSU19750	0.355560183246791	2.06544521756959	0.598015980599034	0.439336022172783	1	1.2794822942981	0
BSU29480	-0.248303241402771	7.76606860618326	0.597968307096338	0.439354260585723	1	-1.18780930657133	0
BSU20770	0.47031085751526	3.9685673960286	0.595421093322784	0.440330438858651	1	1.385407949818	0
BSU07210	0.434730327909582	6.36741449632468	0.590809631200159	0.442106210032343	1	1.3516581541606	0
BSU12450	-0.35504613322542	3.58438590903776	0.589924219036773	0.442448424241137	1	-1.27902648020052	0
BSU18700	0.57182537313472	0.847167127286203	0.589174597721447	0.442738474257752	1	1.48640305616571	0
BSU07460	0.308297999444184	3.76383553872197	0.587974533396782	0.443203424617227	1	1.23824603339729	0
BSU04220	0.350285252815608	4.47507292762475	0.586833331607451	0.443646268876162	1	1.27481266114678	0
BSU40280	-0.429706520820131	0.632334533081205	0.586804251313313	0.443657562433809	1	-1.34695954473742	0
BSU02040	-0.324693297014449	3.26471758471117	0.586273000098927	0.4438639561475	1	-1.25239816260802	0
BSU39250	-0.277002019593669	5.20595087928266	0.585800956197705	0.444047472025973	1	-1.21167435662249	0
BSU14960	0.275125667264068	6.50492777035837	0.585430670848135	0.444191509450543	1	1.21009949144577	0
BSU00650	-0.282577176964183	4.96312852195099	0.585025843388603	0.444349066084386	1	-1.21636581560463	0
BSU01010	-0.338517468772501	8.40179821184643	0.583326695768619	0.445011308707408	1	-1.2644565549568	0
BSU05590	-0.276515002014856	5.91602499982203	0.582902562976535	0.445176852624232	1	-1.2112653948507	0
BSU08040	-0.297676065042722	4.26695037391441	0.582897477213674	0.44517883823448	1	-1.22916284667669	0
BSU19950	-0.778813841203045	-1.1067422004862	0.580652364563168	0.446056728410915	1	-1.7157196579233	0
BSU22430	-0.238381175146753	8.35341869936275	0.580594248275929	0.446079488813853	1	-1.17966823179791	0
BSU10970	-0.517355202997727	1.1516112371163	0.579957167540506	0.44632911037736	1	-1.43132888120285	0
BSU06790	0.389103263492321	0.9984482297113	0.578680201823182	0.446830105133919	1	1.30957915521239	0
BSU12310	-0.745659497387557	-0.505481493353019	0.57831413282303	0.446973886744757	1	-1.67674058050476	0
BSU20060	0.333696373338489	4.58335598738421	0.576919245018818	0.447522418437108	1	1.26023813651861	0
BSU34140	-0.400044059080512	1.88319321977134	0.576137387850498	0.447830336857947	1	-1.31954820840432	0
BSU26270	-0.556745492011773	-0.530703670310646	0.575241704651058	0.448183488292497	1	-1.47094723096641	0
BSU23310	0.251224146576223	8.50754598639369	0.574829887108935	0.448346005758378	1	1.19021660181005	0
BSU25300	0.276861249063985	6.87848728151405	0.574444440808591	0.448498199301163	1	1.21155613363367	0
BSU08220	0.295829144398552	5.56832780960139	0.573720134596837	0.448784409331142	1	1.22759029414648	0
BSU28040	-0.262861215427476	7.34165960516589	0.570960655607962	0.449877429788883	1	-1.19985595291614	0
BSU35200	-0.308123608074067	3.41527932620479	0.570926711151541	0.449890900900743	1	-1.23809636464163	0
BSU23730	0.318510451428688	4.61663569983376	0.569631679786767	0.450405314141828	1	1.24704234221575	0
BSU22840	-0.227601551238241	8.69340029248598	0.569458431550572	0.450474201528423	1	-1.17088675679698	0
BSU05040	-0.299785289437436	3.95904192477664	0.567195862843127	0.451375362322838	1	-1.23096120065425	0
BSU06100	-0.445518475758767	7.53635142833859	0.566197463064327	0.451773912182039	1	-1.3618034335009	0
BSU31440	-0.271157757367014	6.47538544949417	0.565785814722247	0.451938397794593	1	-1.20677587233054	0
BSU13290	-0.654596199840183	-0.999182292639055	0.565581393443429	0.452020114855816	1	-1.57417529091831	0
BSU36470	-0.594078607585367	1.05855122271959	0.565508848455972	0.452049120150589	1	-1.50950821428966	0
BSU06150	0.32532529821103	2.86577798831938	0.56459455036646	0.452414929179524	1	1.25294692066855	0
BSU40440	-0.255846894479766	8.07313520471344	0.562035729580685	0.453441177147628	1	-1.19403646363712	0
BSU28680	0.305849196865041	4.35205775686663	0.561782696240797	0.453542857655378	1	1.23614604134494	0
BSU21940	-0.515726027431748	0.162826446989	0.560866694995481	0.453911248645273	1	-1.42971345325824	0
BSU21329	0.358860023470007	2.83507583372837	0.560821238834652	0.453929542114437	1	1.28241217153507	0
BSU10280	-0.504658994901438	0.43326442809945	0.560778977482682	0.453946550896312	1	-1.41878796230322	0
BSU05329	-0.334982926431332	2.42236185434857	0.560513987472746	0.454053223325238	1	-1.2613624811537	0
BSU12260	0.353935438765604	5.75104563929179	0.558544332423708	0.454847348405515	1	1.278042168977	0
BSU14569	-0.660855945955471	-0.264421847749381	0.558470571019068	0.454877129894434	1	-1.58102035940796	0
BSU27610	-0.25846224882869	7.61084721674594	0.558264329991381	0.454960416878222	1	-1.19620300656691	0
BSU39710	-0.423249848474522	3.51753798226254	0.55740190376747	0.455308953163714	1	-1.34094479866065	0
BSU29030	-0.305748727247487	3.34052627498661	0.557392206040953	0.455312874737862	1	-1.2360599588451	0
BSU26380	-0.342026175378263	2.00711189966955	0.556681154319181	0.455600555231764	1	-1.26753551921661	0
BSU07320	0.462358511206145	5.4097748274722	0.555477510779099	0.456088183168585	1	1.37779238667503	0
BSU08980	0.347793657847493	2.97686722813944	0.55455275069487	0.456463386582559	1	1.27261290618551	0
BSU26950	-0.953666069539739	-1.64925277418275	0.553651339264498	0.456829585092453	1	-1.93678803188244	0
BSU08900	0.288784472759714	4.55683817073252	0.553401378635176	0.456931213660001	1	1.22161058907088	0
BSU28790	-0.389307966849909	1.72185081309995	0.553046060448052	0.457075739702663	1	-1.30976498399944	0
BSU38560	-0.367942676804174	2.12736211985035	0.551227677577992	0.45781649922307	1	-1.29051121301991	0
BSU08970	-0.334832870142458	2.42970839307016	0.551108110827937	0.457865273849097	1	-1.26123129228533	0
BSU02840	0.351365943222704	3.25203233447434	0.549911256822439	0.458353956810657	1	1.27576795238802	0
BSU24600	0.433439222538727	2.55975800901956	0.549903047260344	0.458357311671828	1	1.35044906117607	0
BSU03710	-0.334794794433371	2.70374650678895	0.549830854947013	0.458386814939839	1	-1.26119800621952	0
BSU09120	-0.278622042237372	6.92212088266818	0.549070544243492	0.458697718102262	1	-1.213035727084	0
BSU10180	0.333373022222592	4.03866656209641	0.548005659738108	0.459133727362851	1	1.25995571110423	0
BSU30780	0.270067764627989	5.58558908690206	0.547100781383342	0.45950473895557	1	1.20586446685261	0
BSU12340	0.497877999911612	0.0484069031082438	0.546906760741828	0.459584351679723	1	1.4121349835283	0
BSU20580	-0.448881438177929	2.19412959809755	0.546627530711474	0.459698966825749	1	-1.36498153801091	0
BSU12210	0.297794121481899	3.84878125839872	0.546319078863903	0.459825629251749	1	1.22926343378771	0
BSU16799	0.374041648549896	1.32331970791853	0.545550959863934	0.460141289470477	1	1.29597837794223	0
BSU06090	-0.377745262792455	7.48145635198663	0.541839889386438	0.461671215350889	1	-1.29930962260974	0
BSU08360	0.308944686166287	3.12049817244736	0.540653897135278	0.46216185657427	1	1.23880120045753	0
BSU37640	-0.272809469810601	6.72271595285073	0.540133876014679	0.462377249190727	1	-1.20815827687063	0
BSU23620	0.260028493667344	6.5174912507744	0.539914351322388	0.462468224203124	1	1.19750235542235	0
BSU29805	-0.223099664378403	8.6517345270744	0.537429782153481	0.463499864260912	1	-1.1672387343163	0
BSU05660	-0.291715230260365	4.33816347764362	0.53618025864381	0.464020076530273	1	-1.22409474774341	0
BSU12190	-0.290029050548247	4.74495462505165	0.535530607234975	0.464290912992003	1	-1.22266489739823	0
BSU00140	-0.293187159697897	6.67144791247605	0.531893215683965	0.465811998109681	1	-1.22534428454853	0
BSU26900	0.320781508416509	3.80327516040801	0.529718296250527	0.466725317656105	1	1.2490069531914	0
BSU06650	0.345468320900015	4.48096401030669	0.529028442397127	0.467015609064318	1	1.27056335992395	0
BSU34940	0.367474169726745	5.98700282513605	0.528514970396884	0.467231866689337	1	1.29009219482282	0
BSU39000	-0.525817507540851	-0.0396320668531032	0.528228041309035	0.467352781789565	1	-1.43974918716972	0
BSU35760	-0.312091438404746	7.39034125027089	0.528166361842068	0.467378780754902	1	-1.24150617603224	0
BSU23190	-0.333263104933752	2.73402884881794	0.527885159157431	0.467497341969981	1	-1.25985972017316	0
BSU27120	-0.404474491530543	1.70063461377093	0.527731297875553	0.467562233682425	1	-1.32360669259846	0
BSU16620	-0.238170721276483	7.85395558978498	0.526815319009557	0.467948851389444	1	-1.17949615964759	0
BSU16730	-0.41942512585075	0.536287897595203	0.526784103945404	0.467962035730521	1	-1.33739453379217	0
BSU31370	-0.234525390288638	7.91235477580397	0.526000194964439	0.468293331922931	1	-1.17651962872857	0
BSU30210	-0.21448816644261	9.37514020485283	0.525298978137247	0.468590000063116	1	-1.16029219754457	0
BSU40730	0.353864851954569	3.32607567469685	0.52429149676853	0.469016770552592	1	1.27797963967481	0
BSU16030	-0.264000454299695	7.26916564879986	0.52287019263666	0.469619900950963	1	-1.20080380561413	0
BSU29980	0.246571361643008	7.44708509109588	0.522144061290991	0.469928516780442	1	1.18638425929101	0
BSU16600	-0.213460412475345	9.97081954219471	0.520959216595188	0.470432794103345	1	-1.15946591741005	0
BSU07660	0.43053914038791	1.56109385596065	0.520150249685442	0.470777596794256	1	1.34773713704231	0
BSU40920	-0.216205571857498	9.33951856639652	0.518567317299329	0.471453464264519	1	-1.16167424890136	0
BSU13320	0.470709430320273	0.36095861914699	0.518042019016155	0.471678098051332	1	1.38579074881579	0
BSU12230	0.256526659847847	6.38545403496739	0.517588417495837	0.471872211234452	1	1.19459919925502	0
BSU10040	-0.255137642327183	6.63930661673992	0.517387674748193	0.471958157828426	1	-1.1934496003195	0
BSU24280	-0.260178306210578	6.92894586898427	0.516899585629432	0.47216723533235	1	-1.1976267130886	0
BSU17040	-0.229346566495757	7.80684718459462	0.516182524263002	0.472474666957019	1	-1.17230386254963	0
BSU12220	0.279171940716156	4.26799720804326	0.515946862326724	0.472575774932252	1	1.21349817661366	0
BSU16660	-0.251156572171069	6.86546913650354	0.515869020735849	0.472609179640019	1	-1.19016085455021	0
BSU26620	-0.350843264788336	3.37881634944105	0.513184852341628	0.473763398563022	1	-1.27530583419937	0
BSU22960	0.240018030286682	9.38089749770515	0.51300757987002	0.473839788215516	1	1.18100742114569	0
BSU03690	0.565740726640956	-0.324241444560195	0.512552704966713	0.474035892763104	1	1.48014727002487	0
BSU12000	-0.304293035012491	3.95060646054427	0.511183034333385	0.474627177568219	1	-1.23481339226528	0
BSU13230	-0.306946590456983	8.87239027949788	0.51062705986169	0.474867532601836	1	-1.23708668005654	0
BSU00820	-0.208817189111281	9.79631844785177	0.510619907845694	0.474870625799476	1	-1.15574024782119	0
BSU36360	-0.316456360392033	5.6899165577121	0.509209886215046	0.47548109045721	1	-1.24526808241244	0
BSU14072	0.355006683651946	3.94069035795058	0.509158990447304	0.475503149475402	1	1.27899150651736	0
BSU10990	0.267638627303617	5.57635640038131	0.507950878010484	0.476027253256761	1	1.20383580129506	0
BSU35110	-0.270400880913882	6.21442531972048	0.506530169794036	0.476644789225048	1	-1.20614293143442	0
BSU18470	0.256084586842096	4.79325375506987	0.505472177951452	0.477105512283358	1	1.19423320426555	0
BSU16210	-0.296243045398154	4.12598643095725	0.505250475591918	0.477202148866301	1	-1.22794253334329	0
BSU04250	-0.365683556759793	4.77134278285464	0.504940233854128	0.477337431966639	1	-1.28849197941513	0
BSU24640	-0.298287623268707	4.86620866459143	0.504742811520831	0.477423551936956	1	-1.22968399908583	0
BSU04080	0.258888571428333	4.9470363314444	0.504374821391044	0.47758414500375	1	1.19655654194158	0
BSU00010	-0.223356265229051	9.07315527862225	0.503684882515643	0.477885476062288	1	-1.1674463603782	0
BSU23240	0.244021538428221	7.29087663793671	0.503325490594975	0.478042563569855	1	1.18428929233273	0
BSU40830	0.212015737266326	9.0684369786829	0.503314875821616	0.478047204489292	1	1.15830544120154	0
BSU26990	0.521805769414795	-0.0206066244940608	0.503108881018481	0.478137282714342	1	1.43575120187761	0
BSU37790	-0.257734827821518	6.69711105388044	0.500392120005209	0.479327878723459	1	-1.19560002129237	0
BSU39160	-0.246859651933999	7.65037185241276	0.500223426145212	0.479401967131998	1	-1.18662135530143	0
BSU23890	0.272062791712851	7.17044565222785	0.499637412398346	0.479659483360635	1	1.20753314689317	0
BSU20810	0.387906604278602	5.42065970729486	0.498847733495523	0.480006856069804	1	1.30849336080329	0
BSU37320	-0.479116358214582	2.76157901694519	0.498813178667824	0.480022065840259	1	-1.39388965604989	0
BSU17530	0.413565504778283	5.00182265790011	0.498582255881985	0.480123729873366	1	1.33197361533362	0
BSU20590	-0.390411698125286	2.46490980747506	0.498436883269004	0.480187748438611	1	-1.31076740077089	0
BSU14680	0.258510469198879	4.67193586787713	0.497168654512521	0.480746839610864	1	1.19624298890146	0
BSU38040	-0.259306599584055	4.57456080040826	0.495608661880393	0.481436019268337	1	-1.19690330046239	0
BSU02280	-0.258500797043719	6.9727382808236	0.494297826077332	0.482016380877483	1	-1.19623496904371	0
BSU14440	0.251005890695213	6.26364177151275	0.494242942691191	0.482040705114098	1	1.19003655535736	0
BSU00170	0.43946918060757	1.66640822711759	0.493517951714159	0.482362209584331	1	1.35610527574016	0
BSU40380	-0.261094568757511	7.13248322165128	0.492545359311958	0.482794069749923	1	-1.19838757315133	0
BSU36280	-0.237248261379339	7.87684727548646	0.491149451698988	0.483415007975276	1	-1.1787422302977	0
BSU18460	0.260175221827386	5.84561643838099	0.490884529597861	0.48353300118556	1	1.19762415264745	0
BSU23640	0.302335340417726	3.81734442802129	0.490870685795585	0.483539168358468	1	1.23313892329228	0
BSU12830	0.332155144381398	6.36863148426947	0.490569435544188	0.483673402218084	1	1.25889254487465	0
BSU22690	0.272979823391603	7.39781011631196	0.490082648252354	0.483890439273924	1	1.20830094474901	0
BSU10290	0.302756385055259	3.41913197708711	0.490038379064399	0.483910184925881	1	1.23349886235618	0
BSU28170	0.211435890919773	9.2086283150076	0.489226696463675	0.484272460342774	1	1.15783998994185	0
BSU09190	0.246124853907358	6.57201910680735	0.488710190138875	0.48450322386907	1	1.18601713542342	0
BSU22090	-0.325256065830898	2.97239909434051	0.488262273691824	0.48470348999202	1	-1.25288679540735	0
BSU19380	-0.227045332441622	7.75020165530163	0.488235185927408	0.484715605477011	1	-1.17043541838182	0
BSU29860	0.255947422952575	6.11306994154062	0.485638990270211	0.485879127355711	1	1.19411966822363	0
BSU31340	0.436718319507985	3.61921099272674	0.485360374657617	0.486004267349618	1	1.35352198344619	0
BSU38870	0.368248860205284	1.10108800254349	0.483599738242779	0.486796291706278	1	1.29078512748813	0
BSU02950	-0.310928608852233	8.47715348002108	0.483294082446491	0.486934009213183	1	-1.24050591029152	0
BSU40650	-0.27006660845218	5.10776082181973	0.482947280278765	0.487090344041655	1	-1.20586350047321	0
BSU04990	0.519177352583847	4.45383583027774	0.482229934575329	0.487413980389774	1	1.4331378172452	0
BSU33620	-0.286886253774507	6.39291828078731	0.482174814981505	0.487438862802356	1	-1.22000431783169	0
BSU14410	0.261954917871002	6.90672455921752	0.481848733673729	0.487586107487656	1	1.19910244299229	0
BSU25120	0.648286992990172	-1.18161010358561	0.481602851457055	0.487697186449916	1	1.56730612456105	0
BSU39960	0.243876872598165	9.48804078729733	0.481549376062048	0.487721349885012	1	1.18417054401857	0
BSU09760	0.350907078959593	2.03462988865979	0.481297361033677	0.487835252362607	1	1.27536224555625	0
BSU07040	0.693645509497726	-0.534918823524837	0.480124802262702	0.488365791767976	1	1.61736523846363	0
BSU12360	0.442133474760497	0.680553767052866	0.480006384452995	0.488419424742192	1	1.35861197432704	0
BSU40870	0.281694447114597	3.6576907602881	0.480002924883834	0.488420991773495	1	1.21562179558293	0
BSU28660	-0.392553674854193	0.793098274822063	0.479502569295767	0.488647718710232	1	-1.31271494926553	0
BSU39970	0.277434913899814	3.99801367805462	0.479449733953368	0.488671670290001	1	1.21203798553749	0
BSU03840	0.357491898104491	6.77820998975885	0.47870448324494	0.489009719189917	1	1.28119662082829	0
BSU08779	-0.476288139921125	0.0889700644274714	0.47853061274904	0.489088643568718	1	-1.39115979109271	0
BSU18350	0.259197389363968	6.13011523505125	0.477332509385707	0.4896330711223	1	1.19681269980054	0
BSU27110	0.271284573455171	5.14697018590903	0.476966553019317	0.489799565828265	1	1.20688195526386	0
BSU34930	0.208306760227954	9.56865765099909	0.476340848476354	0.490084453650913	1	1.15533141654251	0
BSU12390	0.317776468190821	1.63844421960408	0.475442167212687	0.490494113419295	1	1.24640806029596	0
BSU14260	-0.258428748033548	5.12553112972721	0.474861921345948	0.490758919463114	1	-1.19617522988129	0
BSU38210	-0.263885001607438	4.30747605481975	0.474591585696714	0.490882373681311	1	-1.2007077142842	0
BSU15030	-0.558605158254625	0.669395484826802	0.474392287186392	0.490973420565647	1	-1.47284453748809	0
BSU27460	-0.926138416728255	-1.38994797445071	0.47402140721206	0.491142927255419	1	-1.90018306658173	0
BSU40240	0.306575117218223	2.3245646753116	0.473348358296965	0.49145078678731	1	1.23676818902091	0
BSU32810	-0.281804538420368	7.13771704277042	0.473210855168645	0.491513721809515	1	-1.2157145625873	0
BSU28920	0.293196914191951	5.40828113419916	0.473008267322285	0.491606470579445	1	1.22535256949692	0
BSU05109	-0.286491143079115	4.9578497722977	0.470320200463233	0.492839898243579	1	-1.2196702411633	0
BSU30870	-0.729953424571424	-0.900354633326287	0.469359217315543	0.493282106310045	1	-1.65858554560745	0
BSU37100	0.231692616337629	8.91012935799759	0.468459350144144	0.493696794598809	1	1.1742117645132	0
BSU03770	0.246942607232994	7.2357210491492	0.468311158815183	0.493765142107293	1	1.18668958826588	0
BSU38380	-0.300242374377198	3.57433817237923	0.468149451099023	0.49383974164451	1	-1.23135126435567	0
BSU25040	0.257228334001219	6.17237173071438	0.466800977856044	0.494462561296858	1	1.19518034996996	0
BSU05160	0.275251316999396	5.62318341184528	0.464254088348035	0.495642501575194	1	1.21020488814982	0
BSU15160	-0.208083445733446	9.09078098425654	0.463493318976589	0.495995875389337	1	-1.15515259684955	0
BSU05030	0.435519461402054	5.67421544132737	0.461923009310794	0.496726620979232	1	1.35239769402233	0
BSU22330	-0.240765527320946	6.46468197142638	0.461579500798678	0.49688671515265	1	-1.1816194897116	0
BSU31180	-0.288221607146743	2.29806578167926	0.458473988854821	0.498338021325653	1	-1.22113407223444	0
BSU22510	-0.264434443793744	5.86118955003071	0.458411730270747	0.498367190027221	1	-1.20116508406375	0
BSU06560	-0.267090032711945	6.00892685000995	0.458043564563116	0.498539738014675	1	-1.20337812157559	0
BSU25420	0.382921881380537	0.688750241769773	0.458019798895123	0.498550879728931	1	1.30398012582117	0
BSU27800	0.259996734544893	4.38324679812922	0.457549579578429	0.49877141255233	1	1.1974759941996	0
BSU05470	-0.286886189170923	3.05890633287018	0.457384933969248	0.498848670374476	1	-1.22000426320015	0
BSU26690	0.252176737630522	5.42782381803742	0.455215062748366	0.499868752007226	1	1.19100274444618	0
BSU23530	0.372899659325176	0.583404924528588	0.455049035799701	0.49994694886043	1	1.29495293063769	0
BSU37690	0.243944762345932	5.68270834195722	0.453562163403175	0.500648175992791	1	1.18422626953841	0
BSU23850	0.203682844747651	9.85637052672124	0.453410415292979	0.5007198361872	1	1.1516344446516	0
BSU35480	-0.231369429027241	7.57008036143454	0.453074275566252	0.500878633940917	1	-1.17394875131333	0
BSU38800	0.64061831997398	-1.0001058156406	0.452723532868242	0.501044421650978	1	1.55899718168814	0
BSU07790	-0.434655137162032	0.370597770770495	0.452572935033138	0.50111563428772	1	-1.35158770993243	0
BSU28700	0.330365654826557	3.0787770310361	0.451487026703852	0.501629633737468	1	1.25733200822259	0
BSU24890	-0.251616814539766	5.86558398858083	0.451172571232463	0.501778644351923	1	-1.190540595117	0
BSU32650	-0.826934987833234	-1.81848861627272	0.450552308437403	0.502072788538535	1	-1.77391267067631	0
BSU02380	0.33193065646635	2.70035655691563	0.450432332844959	0.502129717873399	1	1.25869667244937	0
BSU17300	0.292284372873003	4.16587928638591	0.450071735511319	0.502300890281341	1	1.22457774789385	0
BSU28800	-0.311481292577115	2.35544451983567	0.449837164475626	0.502412292493074	1	-1.24098122818591	0
BSU36860	-0.207464468120007	8.67989179788994	0.449681994807747	0.502486008641468	1	-1.15465709349396	0
BSU15069	0.446796006085074	3.29753146838529	0.449529403692594	0.502558517784757	1	1.36300986705021	0
BSU06990	-0.659686292049919	-0.336346814853139	0.449098582585901	0.50276333421327	1	-1.57973907877896	0
BSU02190	-0.351515556428572	5.61642953085204	0.449070858443633	0.502776519407664	1	-1.27590026145218	0
BSU37140	-0.243689956767774	6.05166900799194	0.448603879680654	0.502998696314378	1	-1.18401713260697	0
BSU18850	0.311174540214982	3.92389589472046	0.448226240450772	0.50317849023142	1	1.24071739317929	0
BSU13350	0.37332486536783	0.8268036165533	0.448018163770688	0.503277602347653	1	1.29533464884279	0
BSU03160	0.311126316023992	2.10324931608246	0.447970699441323	0.503300215460618	1	1.2406759210796	0
BSU27540	-0.234328204202623	7.53253559302003	0.447082896124719	0.503723505617435	1	-1.17635883421514	0
BSU40260	-0.310172153894489	1.41645620296871	0.446990126602918	0.503767771705316	1	-1.23985564058933	0
BSU15460	-0.212071563420599	8.04240385600587	0.446444509086405	0.504028254216671	1	-1.15835026355661	0
BSU08320	-0.37200982508215	0.708779050842691	0.446336078410215	0.504080047380486	1	-1.29415446793982	0
BSU35840	-0.264684348405426	8.64979288025055	0.444543584839266	0.504937573617981	1	-1.20137316871456	0
BSU34430	0.237739507727799	6.2051312104355	0.443678870665046	0.505352144990689	1	1.1791436674668	0
BSU11120	-0.245503321846297	6.21778875756294	0.443660066606014	0.505361166730525	1	-1.18550629363768	0
BSU40130	-0.261345300632464	4.51455403900204	0.442936726439363	0.505708417800798	1	-1.19859586393104	0
BSU00250	-0.256924121033218	6.39735542145304	0.442684911779438	0.505829401489687	1	-1.19492835559836	0
BSU28180	0.27185623854375	3.68076992020119	0.442657269165634	0.505842685334274	1	1.20736027463872	0
BSU17080	0.269274231647592	5.7906063615695	0.442444401421497	0.505945000415316	1	1.20520138138894	0
BSU30980	0.304310680518712	2.49233610274196	0.442395765083816	0.505968382499196	1	1.23482849527737	0
BSU10140	-0.236186876805422	7.33968690908265	0.4423131226621	0.506008117374757	1	-1.17787535359595	0
BSU06580	0.242015249698702	6.60955645424878	0.441202912711518	0.506542431361567	1	1.18264350105771	0
BSU01780	-0.20641147055749	10.7111996718415	0.441157594867946	0.506564262188868	1	-1.15381463721292	0
BSU38060	0.305519479721754	2.35748886783763	0.440757383006835	0.506757125213411	1	1.23586356170862	0
BSU25310	-0.237468541086465	5.28110087316544	0.43985579979768	0.507192062862876	1	-1.17892222177867	0
BSU28750	-0.380841833305699	0.782189761149655	0.439563370808695	0.507333272977965	1	-1.30210142872035	0
[truncated: 2,177 more rows]
