# Supplementary material for: T-REx: Transcriptome analysis webserver for RNA-seq Expression data
Source: BMC Genomics. 2015 Sep 3;16(1):663. doi: 10.1186/s12864-015-1834-4 (PMC4558784; doi:10.1186/s12864-015-1834-4)
Supplement: Additional file 3: — Figure S3; k-means clustering of differentially expressed genes in the mutants. (ZIP 31925 kb) [file 12864_2015_1834_MOESM3_ESM.zip › Brinsmade.GeneNetwork_EdgeList.txt]

Contrasts	GeneID	logFC	adj_pvalue
A_F71Y-WT	BSU03359	5.82	4.7e-02
A_F71Y-WT	BSU03350	5.31	2.6e-02
A_F71Y-WT	BSU32600	5.20	9.6e-36
A_F71Y-WT	BSU26830	4.95	1.2e-02
A_F71Y-WT	BSU32610	4.76	2.1e-31
A_F71Y-WT	BSU30700	4.45	8.0e-03
A_F71Y-WT	BSU02160	3.91	1.0e-16
A_F71Y-WT	BSU09460	3.87	6.1e-20
A_F71Y-WT	BSU02850	3.50	2.6e-02
A_F71Y-WT	BSU32590	3.41	2.0e-08
A_F71Y-WT	BSU28290	3.31	3.1e-23
A_F71Y-WT	BSU31540	3.27	3.8e-12
A_F71Y-WT	BSU32580	3.25	8.0e-11
A_F71Y-WT	BSU28300	3.21	1.3e-19
A_F71Y-WT	BSU27100	3.18	8.1e-11
A_F71Y-WT	BSU28280	3.13	2.3e-22
A_F71Y-WT	BSU28260	3.09	5.9e-23
A_F71Y-WT	BSU28250	3.06	1.9e-19
A_F71Y-WT	BSU28270	2.98	2.2e-20
A_F71Y-WT	BSU28310	2.93	2.5e-18
A_F71Y-WT	BSU02170	2.88	5.1e-04
A_F71Y-WT	BSU31550	2.87	4.0e-09
A_F71Y-WT	BSU02390	2.87	2.7e-16
A_F71Y-WT	BSU11360	2.76	2.9e-08
A_F71Y-WT	BSU19579	2.75	2.4e-08
A_F71Y-WT	BSU21870	2.72	3.2e-15
A_F71Y-WT	BSU32090	2.69	4.2e-03
A_F71Y-WT	BSU11390	2.52	4.1e-08
A_F71Y-WT	BSU11370	2.50	4.1e-07
A_F71Y-WT	BSU19350	2.47	1.6e-07
A_F71Y-WT	BSU31560	2.45	6.0e-05
A_F71Y-WT	BSU11400	2.38	3.0e-07
A_F71Y-WT	BSU04400	2.27	1.8e-02
A_F71Y-WT	BSU13940	2.26	1.9e-04
A_F71Y-WT	BSU39340	2.09	3.9e-05
A_F71Y-WT	BSU37480	2.07	1.9e-05
A_F71Y-WT	BSU12920	2.04	7.3e-05
A_F71Y-WT	BSU38770	2.02	3.0e-03
A_F71Y-WT	BSU15340	1.92	1.3e-04
A_F71Y-WT	BSU24090	1.92	1.4e-06
A_F71Y-WT	BSU19580	1.88	6.9e-03
A_F71Y-WT	BSU29600	1.83	3.0e-04
A_F71Y-WT	BSU19040	1.81	1.1e-03
A_F71Y-WT	BSU38960	1.80	7.3e-05
A_F71Y-WT	BSU21770	1.74	5.6e-04
A_F71Y-WT	BSU32560	1.69	5.2e-03
A_F71Y-WT	BSU32550	1.69	1.8e-05
A_F71Y-WT	BSU24070	1.62	1.1e-04
A_F71Y-WT	BSU32570	1.59	2.6e-03
A_F71Y-WT	BSU37460	1.59	2.6e-02
A_F71Y-WT	BSU02240	1.58	7.2e-04
A_F71Y-WT	BSU10230	1.54	1.8e-02
A_F71Y-WT	BSU10070	1.54	1.2e-02
A_F71Y-WT	BSU37770	1.52	1.2e-04
A_F71Y-WT	BSU11410	1.51	3.5e-02
A_F71Y-WT	BSU02250	1.51	6.4e-03
A_F71Y-WT	BSU03200	1.50	3.5e-05
A_F71Y-WT	BSU03210	1.46	2.1e-05
A_F71Y-WT	BSU24080	1.45	1.2e-03
A_F71Y-WT	BSU13580	1.42	9.8e-03
A_F71Y-WT	BSU03790	1.40	1.3e-03
A_F71Y-WT	BSU19060	1.39	1.5e-02
A_F71Y-WT	BSU08820	1.38	1.6e-02
A_F71Y-WT	BSU24050	1.34	4.4e-03
A_F71Y-WT	BSU37470	1.34	4.5e-02
A_F71Y-WT	BSU24030	1.34	1.1e-03
A_F71Y-WT	BSU18110	1.32	8.6e-03
A_F71Y-WT	BSU24060	1.32	5.8e-03
A_F71Y-WT	BSU24040	1.23	1.2e-02
A_F71Y-WT	BSU11870	1.22	3.7e-02
A_F71Y-WT	BSU13180	1.21	3.4e-02
A_F71Y-WT	BSU31010	1.17	2.6e-02
A_F71Y-WT	BSU39020	-1.65	1.2e-02
A_F71Y-WT	BSU08440	-1.70	3.5e-02
A_F71Y-WT	BSU31970	-1.78	4.5e-02
A_F71Y-WT	BSU27090	-1.79	3.0e-03
A_F71Y-WT	BSU12860	-1.81	6.5e-05
A_F71Y-WT	BSU09680	-1.84	2.1e-04
A_F71Y-WT	BSU03370	-1.87	2.9e-02
A_F71Y-WT	BSU08450	-2.21	3.4e-02
A_F71Y-WT	BSU08460	-2.26	3.1e-02
B_R61K-WT	BSU32600	7.10	3.5e-59
B_R61K-WT	BSU32610	6.49	1.0e-50
B_R61K-WT	BSU32590	5.98	4.6e-23
B_R61K-WT	BSU09460	5.63	1.1e-36
B_R61K-WT	BSU32580	5.37	4.5e-27
B_R61K-WT	BSU31540	4.78	1.6e-24
B_R61K-WT	BSU02170	4.62	1.6e-09
B_R61K-WT	BSU31550	4.45	5.0e-21
B_R61K-WT	BSU02160	4.37	2.0e-20
B_R61K-WT	BSU02390	4.20	6.8e-32
B_R61K-WT	BSU31560	4.16	3.1e-14
B_R61K-WT	BSU11360	4.14	1.1e-17
B_R61K-WT	BSU19350	3.91	9.3e-18
B_R61K-WT	BSU11390	3.86	3.2e-18
B_R61K-WT	BSU31570	3.83	1.6e-08
B_R61K-WT	BSU28280	3.82	6.8e-32
B_R61K-WT	BSU11370	3.82	5.5e-16
B_R61K-WT	BSU28250	3.79	2.4e-28
B_R61K-WT	BSU28260	3.77	9.4e-33
B_R61K-WT	BSU10460	3.75	3.5e-06
B_R61K-WT	BSU10450	3.75	1.1e-06
B_R61K-WT	BSU28270	3.74	1.5e-30
B_R61K-WT	BSU28290	3.74	3.3e-29
B_R61K-WT	BSU11400	3.73	4.5e-17
B_R61K-WT	BSU28300	3.71	1.5e-25
B_R61K-WT	BSU32570	3.68	1.6e-17
B_R61K-WT	BSU28310	3.61	1.1e-26
B_R61K-WT	BSU21870	3.58	4.3e-25
B_R61K-WT	BSU12940	3.51	3.9e-04
B_R61K-WT	BSU12930	3.32	1.3e-04
B_R61K-WT	BSU12950	3.31	2.1e-04
B_R61K-WT	BSU27100	3.26	1.5e-11
B_R61K-WT	BSU32550	3.19	2.2e-19
B_R61K-WT	BSU19580	3.07	1.1e-07
B_R61K-WT	BSU37760	3.00	2.5e-07
B_R61K-WT	BSU19579	2.96	8.6e-10
B_R61K-WT	BSU11900	2.87	9.5e-06
B_R61K-WT	BSU12920	2.86	1.0e-09
B_R61K-WT	BSU10410	2.80	6.1e-03
B_R61K-WT	BSU03010	2.78	1.9e-08
B_R61K-WT	BSU32090	2.77	1.6e-03
B_R61K-WT	BSU13940	2.74	1.1e-06
B_R61K-WT	BSU38770	2.70	5.1e-06
B_R61K-WT	BSU22670	2.68	2.9e-03
B_R61K-WT	BSU32560	2.60	2.5e-07
B_R61K-WT	BSU39350	2.59	6.1e-03
B_R61K-WT	BSU39890	2.53	6.8e-06
B_R61K-WT	BSU10070	2.52	3.4e-07
B_R61K-WT	BSU38960	2.50	1.6e-09
B_R61K-WT	BSU15340	2.35	4.9e-07
B_R61K-WT	BSU03200	2.34	6.3e-13
B_R61K-WT	BSU17820	2.33	5.7e-03
B_R61K-WT	BSU11410	2.32	1.6e-05
B_R61K-WT	BSU07530	2.31	8.8e-04
B_R61K-WT	BSU39900	2.30	1.6e-02
B_R61K-WT	BSU37770	2.26	2.3e-10
B_R61K-WT	BSU39340	2.24	3.4e-06
B_R61K-WT	BSU22640	2.24	1.3e-04
B_R61K-WT	BSU22660	2.22	9.4e-06
B_R61K-WT	BSU37480	2.21	1.6e-06
B_R61K-WT	BSU29600	2.21	2.1e-06
B_R61K-WT	BSU12960	2.19	1.4e-05
B_R61K-WT	BSU03210	2.16	4.2e-12
B_R61K-WT	BSU06310	2.08	3.4e-04
B_R61K-WT	BSU02250	2.06	9.3e-06
B_R61K-WT	BSU33730	2.06	1.2e-05
B_R61K-WT	BSU03790	2.05	5.0e-08
B_R61K-WT	BSU02240	2.00	2.0e-06
B_R61K-WT	BSU22650	2.00	9.7e-04
B_R61K-WT	BSU10300	2.00	5.5e-04
B_R61K-WT	BSU14320	1.97	3.7e-04
B_R61K-WT	BSU19040	1.96	1.4e-04
B_R61K-WT	BSU33710	1.96	5.1e-04
B_R61K-WT	BSU36660	1.95	1.3e-02
B_R61K-WT	BSU22680	1.89	1.1e-02
B_R61K-WT	BSU38090	1.85	2.3e-04
B_R61K-WT	BSU12400	1.85	3.6e-02
B_R61K-WT	BSU24090	1.83	3.2e-06
B_R61K-WT	BSU21770	1.81	1.5e-04
B_R61K-WT	BSU02400	1.73	6.2e-03
B_R61K-WT	BSU10230	1.72	2.5e-03
B_R61K-WT	BSU11010	1.71	1.5e-02
B_R61K-WT	BSU13180	1.70	1.4e-04
B_R61K-WT	BSU24080	1.69	3.3e-05
B_R61K-WT	BSU37680	1.68	2.5e-03
B_R61K-WT	BSU11880	1.65	9.3e-03
B_R61K-WT	BSU10390	1.65	5.0e-02
B_R61K-WT	BSU05870	1.64	2.9e-03
B_R61K-WT	BSU19060	1.63	9.7e-04
B_R61K-WT	BSU37740	1.60	3.0e-02
B_R61K-WT	BSU24070	1.59	9.0e-05
B_R61K-WT	BSU13580	1.59	1.1e-03
B_R61K-WT	BSU18410	1.57	1.8e-02
B_R61K-WT	BSU40021	1.56	7.8e-03
B_R61K-WT	BSU18110	1.56	3.9e-04
B_R61K-WT	BSU34190	1.54	3.9e-02
B_R61K-WT	BSU26650	1.54	1.8e-02
B_R61K-WT	BSU05880	1.53	1.2e-02
B_R61K-WT	BSU29680	1.52	1.8e-03
B_R61K-WT	BSU11870	1.50	1.5e-03
B_R61K-WT	BSU03220	1.50	7.1e-03
B_R61K-WT	BSU24060	1.49	5.0e-04
B_R61K-WT	BSU18550	1.46	1.3e-02
B_R61K-WT	BSU19050	1.44	4.2e-03
B_R61K-WT	BSU24050	1.42	9.4e-04
B_R61K-WT	BSU37460	1.42	4.7e-02
B_R61K-WT	BSU40180	1.41	3.9e-02
B_R61K-WT	BSU13560	1.41	9.0e-03
B_R61K-WT	BSU08820	1.40	8.2e-03
B_R61K-WT	BSU24030	1.39	3.2e-04
B_R61K-WT	BSU32240	1.38	1.9e-02
B_R61K-WT	BSU31020	1.38	1.9e-02
B_R61K-WT	BSU07840	1.38	1.6e-03
B_R61K-WT	BSU37470	1.37	2.2e-02
B_R61K-WT	BSU32260	1.36	1.5e-04
B_R61K-WT	BSU32250	1.35	2.4e-04
B_R61K-WT	BSU31000	1.34	9.3e-03
B_R61K-WT	BSU24040	1.32	2.9e-03
B_R61K-WT	BSU31010	1.30	4.2e-03
B_R61K-WT	BSU38950	1.27	4.7e-02
B_R61K-WT	BSU32070	1.26	5.0e-02
B_R61K-WT	BSU38550	1.18	2.5e-03
B_R61K-WT	BSU33830	1.16	9.0e-03
B_R61K-WT	BSU13850	1.14	5.0e-02
B_R61K-WT	BSU33810	1.14	2.9e-02
B_R61K-WT	BSU06170	1.05	3.3e-02
B_R61K-WT	BSU29470	-1.07	1.2e-02
B_R61K-WT	BSU37660	-1.15	1.3e-02
B_R61K-WT	BSU35960	-1.22	3.9e-02
B_R61K-WT	BSU35940	-1.27	3.7e-02
B_R61K-WT	BSU38270	-1.33	2.6e-02
B_R61K-WT	BSU27090	-1.53	1.4e-02
B_R61K-WT	BSU39020	-1.55	1.5e-02
B_R61K-WT	BSU07150	-1.82	9.3e-03
B_R61K-WT	BSU01630	-1.82	3.1e-02
B_R61K-WT	BSU08440	-1.91	5.8e-03
B_R61K-WT	BSU24950	-2.17	4.2e-02
B_R61K-WT	BSU22260	-2.18	5.4e-04
B_R61K-WT	BSU09680	-2.39	1.4e-07
B_R61K-WT	BSU12860	-2.41	7.1e-09
B_R61K-WT	BSU24990	-3.07	4.0e-03
C_R61H-WT	BSU32600	8.76	2.3e-80
C_R61H-WT	BSU32610	8.10	3.6e-69
C_R61H-WT	BSU32590	7.73	5.2e-34
C_R61H-WT	BSU32580	7.47	4.0e-45
C_R61H-WT	BSU09460	7.12	3.3e-52
C_R61H-WT	BSU03359	6.36	8.9e-03
C_R61H-WT	BSU02390	6.29	5.9e-60
C_R61H-WT	BSU31540	6.15	6.0e-37
C_R61H-WT	BSU32570	5.93	4.9e-38
C_R61H-WT	BSU31550	5.76	2.4e-32
C_R61H-WT	BSU03350	5.61	5.7e-03
C_R61H-WT	BSU31560	5.49	5.3e-23
C_R61H-WT	BSU03010	5.47	5.7e-27
C_R61H-WT	BSU26830	5.41	1.6e-03
C_R61H-WT	BSU19350	5.28	4.8e-29
C_R61H-WT	BSU32550	5.16	3.6e-43
C_R61H-WT	BSU10450	5.09	3.0e-11
C_R61H-WT	BSU10460	5.05	1.4e-10
C_R61H-WT	BSU31570	5.05	6.9e-14
C_R61H-WT	BSU03340	5.02	1.3e-02
C_R61H-WT	BSU32090	4.92	1.8e-09
C_R61H-WT	BSU03360	4.88	3.2e-02
C_R61H-WT	BSU08880	4.85	5.2e-03
C_R61H-WT	BSU11360	4.84	5.0e-23
C_R61H-WT	BSU02170	4.78	3.0e-10
C_R61H-WT	BSU28260	4.62	6.3e-46
C_R61H-WT	BSU28280	4.60	2.2e-43
C_R61H-WT	BSU28290	4.60	2.6e-41
C_R61H-WT	BSU11390	4.58	2.4e-24
C_R61H-WT	BSU11370	4.57	9.6e-22
C_R61H-WT	BSU02160	4.56	3.9e-22
C_R61H-WT	BSU28250	4.54	2.2e-38
C_R61H-WT	BSU11400	4.54	6.3e-24
C_R61H-WT	BSU28270	4.52	4.8e-42
C_R61H-WT	BSU28300	4.50	2.5e-35
C_R61H-WT	BSU30700	4.44	2.9e-03
C_R61H-WT	BSU12920	4.42	4.6e-21
C_R61H-WT	BSU28310	4.34	1.5e-36
C_R61H-WT	BSU12940	4.34	3.8e-06
C_R61H-WT	BSU12930	4.30	2.1e-07
C_R61H-WT	BSU13940	4.24	7.8e-15
C_R61H-WT	BSU21870	4.12	4.8e-32
C_R61H-WT	BSU10410	4.03	1.0e-05
C_R61H-WT	BSU12950	3.92	4.0e-06
C_R61H-WT	BSU02850	3.91	2.9e-03
C_R61H-WT	BSU11900	3.90	4.4e-10
C_R61H-WT	BSU39890	3.75	6.2e-13
C_R61H-WT	BSU37760	3.60	2.6e-10
C_R61H-WT	BSU39350	3.60	1.2e-05
C_R61H-WT	BSU39900	3.46	8.0e-06
C_R61H-WT	BSU19580	3.46	1.1e-09
C_R61H-WT	BSU10070	3.46	6.2e-13
C_R61H-WT	BSU15340	3.45	1.8e-14
C_R61H-WT	BSU07530	3.41	3.7e-08
C_R61H-WT	BSU19579	3.40	9.8e-13
C_R61H-WT	BSU03200	3.30	2.8e-24
C_R61H-WT	BSU39340	3.20	4.0e-12
C_R61H-WT	BSU12960	3.19	2.1e-11
C_R61H-WT	BSU38960	3.17	9.1e-15
C_R61H-WT	BSU03210	3.14	3.2e-24
C_R61H-WT	BSU11230	3.12	4.4e-03
C_R61H-WT	BSU11410	3.07	1.1e-09
C_R61H-WT	BSU12400	3.03	1.1e-05
C_R61H-WT	BSU11220	2.95	3.8e-03
C_R61H-WT	BSU38090	2.94	1.3e-10
C_R61H-WT	BSU27100	2.92	1.1e-09
C_R61H-WT	BSU21190	2.88	4.0e-04
C_R61H-WT	BSU38930	2.86	1.7e-03
C_R61H-WT	BSU38770	2.85	7.6e-07
C_R61H-WT	BSU37770	2.82	7.6e-16
C_R61H-WT	BSU17820	2.71	2.7e-04
C_R61H-WT	BSU03790	2.70	1.3e-13
C_R61H-WT	BSU02250	2.68	1.0e-09
C_R61H-WT	BSU03020	2.66	7.9e-06
C_R61H-WT	BSU02240	2.61	7.5e-11
C_R61H-WT	BSU06310	2.61	1.5e-06
C_R61H-WT	BSU32070	2.58	4.9e-08
C_R61H-WT	BSU32080	2.57	1.7e-04
C_R61H-WT	BSU08830	2.55	4.1e-02
C_R61H-WT	BSU11010	2.54	1.3e-05
C_R61H-WT	BSU13180	2.54	4.4e-10
C_R61H-WT	BSU32560	2.50	5.8e-07
C_R61H-WT	BSU12980	2.49	1.3e-04
C_R61H-WT	BSU36660	2.49	1.6e-04
C_R61H-WT	BSU19040	2.47	2.7e-07
C_R61H-WT	BSU03220	2.42	2.8e-07
C_R61H-WT	BSU11200	2.41	7.1e-03
C_R61H-WT	BSU11210	2.40	6.7e-03
C_R61H-WT	BSU18550	2.39	6.5e-07
C_R61H-WT	BSU12970	2.38	3.1e-06
C_R61H-WT	BSU02400	2.33	2.3e-05
C_R61H-WT	BSU18540	2.32	1.3e-05
C_R61H-WT	BSU37480	2.31	2.8e-07
C_R61H-WT	BSU17130	2.31	4.7e-04
C_R61H-WT	BSU17140	2.31	6.6e-06
C_R61H-WT	BSU05870	2.28	2.4e-06
C_R61H-WT	BSU12990	2.26	7.1e-06
C_R61H-WT	BSU29680	2.24	2.1e-07
C_R61H-WT	BSU21770	2.23	6.5e-07
C_R61H-WT	BSU40180	2.21	3.4e-05
C_R61H-WT	BSU39880	2.21	2.2e-05
C_R61H-WT	BSU39910	2.18	5.2e-04
C_R61H-WT	BSU32530	2.14	1.6e-03
C_R61H-WT	BSU11880	2.13	1.2e-04
C_R61H-WT	BSU13560	2.11	2.7e-06
C_R61H-WT	BSU18560	2.10	2.6e-05
C_R61H-WT	BSU13000	2.09	3.6e-05
C_R61H-WT	BSU02860	2.09	4.8e-02
C_R61H-WT	BSU13550	2.05	3.5e-04
C_R61H-WT	BSU19060	2.03	6.7e-06
C_R61H-WT	BSU39360	2.03	1.6e-03
C_R61H-WT	BSU21150	2.02	1.6e-03
C_R61H-WT	BSU05880	2.01	1.1e-04
C_R61H-WT	BSU18110	2.00	7.1e-07
C_R61H-WT	BSU18410	1.98	3.5e-04
C_R61H-WT	BSU08820	1.98	1.1e-05
C_R61H-WT	BSU14320	1.98	2.0e-04
C_R61H-WT	BSU37560	1.97	4.7e-02
C_R61H-WT	BSU12560	1.96	3.6e-02
C_R61H-WT	BSU37680	1.96	1.1e-04
C_R61H-WT	BSU11190	1.95	1.6e-03
C_R61H-WT	BSU32240	1.95	7.1e-05
C_R61H-WT	BSU33710	1.94	3.7e-04
C_R61H-WT	BSU32260	1.94	2.8e-09
C_R61H-WT	BSU17150	1.94	4.6e-04
C_R61H-WT	BSU32250	1.93	8.2e-09
C_R61H-WT	BSU11870	1.91	8.1e-06
C_R61H-WT	BSU19050	1.90	1.6e-05
C_R61H-WT	BSU10390	1.89	6.7e-03
C_R61H-WT	BSU33770	1.86	2.0e-03
C_R61H-WT	BSU39370	1.82	4.0e-04
C_R61H-WT	BSU36650	1.80	2.4e-02
C_R61H-WT	BSU13190	1.80	4.6e-04
C_R61H-WT	BSU17180	1.79	2.1e-04
C_R61H-WT	BSU33730	1.78	1.8e-04
C_R61H-WT	BSU40021	1.78	6.9e-04
C_R61H-WT	BSU07840	1.76	7.7e-06
C_R61H-WT	BSU08470	1.76	4.5e-04
C_R61H-WT	BSU31010	1.74	1.2e-05
C_R61H-WT	BSU39390	1.74	2.3e-02
C_R61H-WT	BSU02490	1.74	1.9e-02
C_R61H-WT	BSU12430	1.74	2.4e-04
C_R61H-WT	BSU31020	1.73	5.6e-04
C_R61H-WT	BSU10300	1.71	3.7e-03
C_R61H-WT	BSU31000	1.71	1.4e-04
C_R61H-WT	BSU38950	1.70	8.9e-04
C_R61H-WT	BSU11890	1.69	2.2e-04
C_R61H-WT	BSU13580	1.69	2.5e-04
C_R61H-WT	BSU37740	1.68	1.1e-02
C_R61H-WT	BSU24090	1.68	1.6e-05
C_R61H-WT	BSU17170	1.68	4.5e-03
C_R61H-WT	BSU37750	1.67	4.7e-02
C_R61H-WT	BSU34660	1.66	1.7e-02
C_R61H-WT	BSU31480	1.66	2.5e-02
C_R61H-WT	BSU34190	1.65	1.2e-02
C_R61H-WT	BSU17160	1.64	2.1e-03
C_R61H-WT	BSU37470	1.63	1.6e-03
C_R61H-WT	BSU14330	1.62	4.0e-03
C_R61H-WT	BSU32520	1.60	7.4e-03
C_R61H-WT	BSU17190	1.59	8.5e-04
C_R61H-WT	BSU39380	1.58	3.0e-02
C_R61H-WT	BSU40022	1.58	3.8e-03
C_R61H-WT	BSU15350	1.58	2.3e-04
C_R61H-WT	BSU38550	1.57	5.5e-06
C_R61H-WT	BSU24080	1.55	1.4e-04
C_R61H-WT	BSU37460	1.54	1.3e-02
C_R61H-WT	BSU09990	1.50	5.8e-03
C_R61H-WT	BSU10230	1.49	9.4e-03
C_R61H-WT	BSU09670	1.47	2.7e-04
C_R61H-WT	BSU12460	1.46	1.9e-02
C_R61H-WT	BSU34670	1.46	1.7e-02
C_R61H-WT	BSU13620	1.44	3.0e-03
C_R61H-WT	BSU22640	1.43	3.4e-02
C_R61H-WT	BSU13610	1.42	2.9e-03
C_R61H-WT	BSU07580	1.42	2.7e-03
C_R61H-WT	BSU24070	1.41	4.8e-04
C_R61H-WT	BSU33430	1.40	6.1e-03
C_R61H-WT	BSU07600	1.40	7.7e-03
C_R61H-WT	BSU23820	1.36	7.9e-03
C_R61H-WT	BSU33830	1.35	5.8e-04
C_R61H-WT	BSU17210	1.34	2.3e-03
C_R61H-WT	BSU24060	1.34	1.6e-03
C_R61H-WT	BSU18440	1.33	1.6e-03
C_R61H-WT	BSU18000	1.33	4.1e-04
C_R61H-WT	BSU39920	1.32	1.2e-02
C_R61H-WT	BSU24050	1.32	1.9e-03
C_R61H-WT	BSU33440	1.31	7.0e-03
C_R61H-WT	BSU18450	1.31	1.4e-03
C_R61H-WT	BSU33810	1.30	3.7e-03
C_R61H-WT	BSU17200	1.30	6.9e-03
C_R61H-WT	BSU02410	1.29	4.8e-02
C_R61H-WT	BSU18570	1.25	3.1e-03
C_R61H-WT	BSU24040	1.25	3.7e-03
C_R61H-WT	BSU13590	1.25	1.6e-02
C_R61H-WT	BSU27200	1.24	4.8e-02
C_R61H-WT	BSU07590	1.24	3.0e-02
C_R61H-WT	BSU24030	1.23	1.5e-03
C_R61H-WT	BSU05860	1.23	3.8e-02
C_R61H-WT	BSU23680	1.23	3.6e-02
C_R61H-WT	BSU31450	1.21	1.6e-02
C_R61H-WT	BSU23070	1.20	4.9e-04
C_R61H-WT	BSU40100	1.20	1.9e-02
C_R61H-WT	BSU11840	1.18	4.1e-02
C_R61H-WT	BSU18010	1.17	4.8e-02
C_R61H-WT	BSU11860	1.17	5.9e-03
C_R61H-WT	BSU15600	1.16	1.9e-02
C_R61H-WT	BSU13600	1.16	2.9e-02
C_R61H-WT	BSU15590	1.16	5.7e-03
C_R61H-WT	BSU40090	1.15	2.5e-03
C_R61H-WT	BSU29690	1.13	4.0e-02
C_R61H-WT	BSU08780	1.12	4.9e-02
C_R61H-WT	BSU15630	1.12	4.4e-02
C_R61H-WT	BSU09450	1.12	3.9e-02
C_R61H-WT	BSU06170	1.10	1.2e-02
C_R61H-WT	BSU15570	1.10	1.6e-02
C_R61H-WT	BSU31400	1.09	4.0e-02
C_R61H-WT	BSU40340	1.08	4.5e-03
C_R61H-WT	BSU17220	1.06	4.8e-02
C_R61H-WT	BSU11850	1.06	4.5e-02
C_R61H-WT	BSU40420	-1.15	1.8e-03
C_R61H-WT	BSU23560	-1.16	3.0e-02
C_R61H-WT	BSU18120	-1.22	5.2e-03
C_R61H-WT	BSU35920	-1.27	2.5e-02
C_R61H-WT	BSU00090	-1.32	1.8e-04
C_R61H-WT	BSU03380	-1.40	1.1e-02
C_R61H-WT	BSU29990	-1.43	1.1e-02
C_R61H-WT	BSU37660	-1.46	2.2e-04
C_R61H-WT	BSU29470	-1.66	2.1e-06
C_R61H-WT	BSU01630	-1.70	3.6e-02
C_R61H-WT	BSU27090	-1.70	2.2e-03
C_R61H-WT	BSU03370	-1.71	2.7e-02
C_R61H-WT	BSU08440	-1.76	9.0e-03
C_R61H-WT	BSU35930	-1.86	8.7e-04
C_R61H-WT	BSU07150	-1.88	3.9e-03
C_R61H-WT	BSU35960	-1.94	2.2e-05
C_R61H-WT	BSU39020	-1.98	2.9e-04
C_R61H-WT	BSU03670	-2.00	1.6e-03
C_R61H-WT	BSU32130	-2.00	6.5e-07
C_R61H-WT	BSU35940	-2.07	1.3e-05
C_R61H-WT	BSU35950	-2.16	9.9e-05
C_R61H-WT	BSU22260	-2.98	3.7e-07
C_R61H-WT	BSU11780	-2.98	2.7e-02
C_R61H-WT	BSU12860	-3.85	1.6e-20
C_R61H-WT	BSU09680	-3.91	2.8e-18
Null-WT	BSU32600	9.82	5.2e-94
Null-WT	BSU32610	9.17	1.3e-81
Null-WT	BSU32590	8.93	1.5e-41
Null-WT	BSU32580	8.76	1.5e-56
Null-WT	BSU09460	7.68	3.4e-58
Null-WT	BSU02390	7.50	5.3e-77
Null-WT	BSU32570	7.26	6.2e-51
Null-WT	BSU03010	6.93	3.8e-38
Null-WT	BSU32090	6.85	1.9e-15
Null-WT	BSU32550	6.44	7.3e-60
Null-WT	BSU31540	6.31	1.3e-38
Null-WT	BSU19350	6.06	9.6e-36
Null-WT	BSU10450	5.88	4.0e-14
Null-WT	BSU10460	5.86	1.5e-13
Null-WT	BSU31550	5.85	3.1e-33
Null-WT	BSU31560	5.66	3.3e-24
Null-WT	BSU39890	5.58	5.9e-26
Null-WT	BSU13940	5.48	1.6e-22
Null-WT	BSU12940	5.46	5.0e-09
Null-WT	BSU39900	5.36	1.0e-12
Null-WT	BSU12930	5.33	1.2e-10
Null-WT	BSU12920	5.29	5.1e-28
Null-WT	BSU11230	5.29	1.2e-07
Null-WT	BSU31570	5.17	1.6e-14
Null-WT	BSU28280	5.15	9.8e-52
Null-WT	BSU12950	5.11	1.3e-09
Null-WT	BSU28260	5.05	4.9e-53
Null-WT	BSU28250	5.05	1.8e-45
Null-WT	BSU28290	5.05	8.0e-48
Null-WT	BSU28270	5.02	1.2e-49
Null-WT	BSU11360	4.97	3.7e-24
Null-WT	BSU28300	4.94	6.9e-41
Null-WT	BSU10410	4.86	7.7e-08
Null-WT	BSU28310	4.78	1.6e-42
Null-WT	BSU32080	4.74	1.2e-12
Null-WT	BSU11390	4.72	9.9e-26
Null-WT	BSU11900	4.70	9.1e-14
Null-WT	BSU11370	4.65	1.9e-22
Null-WT	BSU11400	4.65	5.9e-25
Null-WT	BSU32070	4.47	6.4e-21
Null-WT	BSU11220	4.43	2.8e-06
Null-WT	BSU12960	4.31	2.9e-19
Null-WT	BSU11210	4.25	6.3e-08
Null-WT	BSU21870	4.22	2.4e-33
Null-WT	BSU03020	4.17	1.1e-12
Null-WT	BSU03350	4.11	4.9e-02
Null-WT	BSU10070	4.09	3.2e-17
Null-WT	BSU15340	4.08	2.9e-19
Null-WT	BSU39910	4.01	4.3e-12
Null-WT	BSU07530	4.01	4.9e-11
Null-WT	BSU39350	3.98	6.8e-07
Null-WT	BSU39880	3.86	1.2e-14
Null-WT	BSU37760	3.79	2.3e-11
Null-WT	BSU38090	3.73	3.3e-16
Null-WT	BSU26830	3.72	3.6e-02
Null-WT	BSU12980	3.70	2.0e-09
Null-WT	BSU03200	3.69	2.5e-29
Null-WT	BSU39340	3.63	3.7e-15
Null-WT	BSU11200	3.56	9.8e-06
Null-WT	BSU03210	3.50	2.6e-29
Null-WT	BSU19580	3.49	6.2e-10
Null-WT	BSU21190	3.45	3.4e-06
Null-WT	BSU19579	3.40	7.3e-13
Null-WT	BSU38960	3.40	9.0e-17
Null-WT	BSU32530	3.35	6.8e-08
Null-WT	BSU03790	3.34	5.3e-20
Null-WT	BSU33710	3.34	4.6e-11
Null-WT	BSU12970	3.34	9.5e-12
Null-WT	BSU33700	3.30	1.2e-04
Null-WT	BSU13000	3.28	9.1e-12
Null-WT	BSU02170	3.26	1.1e-05
Null-WT	BSU33730	3.24	2.3e-13
Null-WT	BSU12990	3.24	1.6e-11
Null-WT	BSU11240	3.23	1.4e-05
Null-WT	BSU33720	3.14	8.2e-05
Null-WT	BSU21180	3.12	4.8e-02
Null-WT	BSU17140	3.08	3.1e-10
Null-WT	BSU12400	3.07	5.1e-06
Null-WT	BSU38930	3.06	4.4e-04
Null-WT	BSU29350	3.05	4.4e-02
Null-WT	BSU17820	3.05	1.4e-05
Null-WT	BSU02160	3.05	2.4e-11
Null-WT	BSU17130	3.04	4.6e-07
Null-WT	BSU38770	3.01	1.0e-07
Null-WT	BSU11010	3.00	1.1e-07
Null-WT	BSU06310	2.98	1.8e-08
Null-WT	BSU13180	2.95	2.5e-13
Null-WT	BSU02250	2.94	1.2e-11
Null-WT	BSU37770	2.94	3.5e-17
Null-WT	BSU02850	2.92	3.4e-02
Null-WT	BSU02240	2.92	2.4e-13
Null-WT	BSU11190	2.88	2.3e-07
Null-WT	BSU27100	2.88	1.5e-09
Null-WT	BSU21410	2.87	4.3e-02
Null-WT	BSU17150	2.84	2.7e-08
Null-WT	BSU39920	2.78	2.5e-10
Null-WT	BSU18550	2.77	2.9e-09
Null-WT	BSU18540	2.75	8.0e-08
Null-WT	BSU11410	2.75	5.0e-08
Null-WT	BSU03220	2.74	2.8e-09
Null-WT	BSU33770	2.70	9.4e-07
Null-WT	BSU32520	2.64	3.8e-07
Null-WT	BSU39930	2.64	2.4e-08
Null-WT	BSU17170	2.63	3.1e-07
Null-WT	BSU21770	2.62	2.1e-09
Null-WT	BSU17160	2.61	3.7e-08
Null-WT	BSU19040	2.58	4.2e-08
Null-WT	BSU29680	2.56	1.1e-09
Null-WT	BSU17180	2.55	1.8e-08
Null-WT	BSU13190	2.53	9.7e-08
Null-WT	BSU33760	2.52	1.0e-03
Null-WT	BSU21150	2.52	1.4e-05
Null-WT	BSU39360	2.52	2.4e-05
Null-WT	BSU10390	2.51	4.4e-05
Null-WT	BSU39870	2.50	2.4e-05
Null-WT	BSU18560	2.50	1.6e-07
Null-WT	BSU36660	2.48	1.2e-04
Null-WT	BSU13560	2.45	1.9e-08
Null-WT	BSU40180	2.45	2.0e-06
Null-WT	BSU05870	2.43	2.2e-07
Null-WT	BSU37480	2.41	4.5e-08
Null-WT	BSU11890	2.40	1.5e-08
Null-WT	BSU18110	2.40	9.1e-10
Null-WT	BSU32250	2.39	2.6e-13
Null-WT	BSU21090	2.39	1.7e-02
Null-WT	BSU32240	2.39	2.9e-07
Null-WT	BSU32260	2.38	1.2e-13
Null-WT	BSU05880	2.35	1.8e-06
Null-WT	BSU13550	2.34	1.8e-05
Null-WT	BSU14320	2.33	3.6e-06
Null-WT	BSU11880	2.33	1.3e-05
Null-WT	BSU02400	2.31	1.9e-05
Null-WT	BSU17190	2.29	1.5e-07
Null-WT	BSU36650	2.29	9.3e-04
Null-WT	BSU10570	2.26	1.0e-02
Null-WT	BSU40021	2.25	3.5e-06
Null-WT	BSU39370	2.21	4.1e-06
Null-WT	BSU18410	2.20	2.9e-05
Null-WT	BSU11870	2.17	1.4e-07
Null-WT	BSU19060	2.17	6.8e-07
Null-WT	BSU38450	2.16	1.7e-06
Null-WT	BSU32510	2.12	2.7e-02
Null-WT	BSU12440	2.10	4.1e-02
Null-WT	BSU19050	2.09	9.4e-07
Null-WT	BSU21229	2.07	9.3e-03
Null-WT	BSU34660	2.07	8.9e-04
Null-WT	BSU24090	2.06	3.5e-08
Null-WT	BSU15350	2.06	2.9e-07
Null-WT	BSU31480	2.03	1.9e-03
Null-WT	BSU12560	2.02	2.2e-02
Null-WT	BSU08470	2.01	2.4e-05
Null-WT	BSU39390	2.00	3.9e-03
Null-WT	BSU31020	1.99	2.4e-05
Null-WT	BSU18440	1.99	1.5e-07
Null-WT	BSU08820	1.97	7.9e-06
Null-WT	BSU34190	1.96	1.1e-03
Null-WT	BSU22670	1.96	3.8e-02
Null-WT	BSU12430	1.96	1.3e-05
Null-WT	BSU18450	1.95	1.1e-07
Null-WT	BSU11250	1.95	2.3e-02
Null-WT	BSU31010	1.94	4.2e-07
Null-WT	BSU37680	1.93	9.8e-05
Null-WT	BSU40022	1.93	1.1e-04
Null-WT	BSU07840	1.93	3.9e-07
Null-WT	BSU39380	1.92	2.8e-03
Null-WT	BSU32950	1.91	1.4e-03
Null-WT	BSU37460	1.90	6.4e-04
Null-WT	BSU29330	1.90	1.9e-02
Null-WT	BSU24080	1.88	8.4e-07
Null-WT	BSU17200	1.87	9.5e-06
Null-WT	BSU38950	1.87	1.2e-04
Null-WT	BSU14330	1.85	4.2e-04
Null-WT	BSU03530	1.84	4.5e-02
Null-WT	BSU31000	1.84	1.8e-05
Null-WT	BSU13580	1.84	3.1e-05
Null-WT	BSU18000	1.80	2.1e-07
Null-WT	BSU09530	1.79	1.7e-02
Null-WT	BSU12520	1.79	1.3e-02
Null-WT	BSU17210	1.78	7.9e-06
Null-WT	BSU29310	1.78	7.2e-03
Null-WT	BSU21220	1.78	2.4e-02
Null-WT	BSU09990	1.77	3.8e-04
Null-WT	BSU04800	1.75	3.6e-02
Null-WT	BSU12460	1.75	1.8e-03
Null-WT	BSU12800	1.73	2.6e-03
Null-WT	BSU29450	1.71	5.3e-03
Null-WT	BSU37750	1.70	3.0e-02
Null-WT	BSU33430	1.70	2.9e-04
Null-WT	BSU24070	1.69	8.7e-06
Null-WT	BSU32560	1.68	1.5e-03
Null-WT	BSU38550	1.67	6.8e-07
Null-WT	BSU15590	1.66	6.7e-06
Null-WT	BSU33800	1.64	3.7e-02
Null-WT	BSU13570	1.64	3.3e-02
Null-WT	BSU15600	1.64	1.1e-04
Null-WT	BSU31450	1.64	1.6e-04
Null-WT	BSU37470	1.63	1.1e-03
Null-WT	BSU28340	1.63	1.4e-02
Null-WT	BSU13620	1.63	3.4e-04
Null-WT	BSU10300	1.62	6.0e-03
Null-WT	BSU15610	1.62	6.7e-04
Null-WT	BSU27200	1.62	2.3e-03
Null-WT	BSU07580	1.61	2.8e-04
Null-WT	BSU38470	1.60	2.1e-02
Null-WT	BSU07590	1.59	1.1e-03
Null-WT	BSU12619	1.59	1.4e-02
Null-WT	BSU13610	1.58	4.0e-04
Null-WT	BSU15580	1.58	5.6e-03
Null-WT	BSU12770	1.58	3.1e-02
Null-WT	BSU24060	1.58	6.6e-05
Null-WT	BSU33440	1.57	4.0e-04
Null-WT	BSU18570	1.57	4.4e-05
Null-WT	BSU38460	1.55	2.0e-03
Null-WT	BSU15570	1.55	7.5e-05
Null-WT	BSU12600	1.55	2.4e-03
Null-WT	BSU29440	1.55	6.7e-03
Null-WT	BSU24050	1.53	1.1e-04
Null-WT	BSU09670	1.52	1.1e-04
Null-WT	BSU22640	1.51	1.6e-02
Null-WT	BSU24030	1.50	2.6e-05
Null-WT	BSU12660	1.50	6.7e-03
Null-WT	BSU15630	1.49	1.4e-03
Null-WT	BSU12570	1.49	3.0e-02
Null-WT	BSU33810	1.49	3.4e-04
Null-WT	BSU33830	1.49	6.7e-05
Null-WT	BSU05860	1.49	3.9e-03
Null-WT	BSU18010	1.48	3.5e-03
Null-WT	BSU29700	1.47	1.7e-03
Null-WT	BSU12590	1.47	6.8e-03
Null-WT	BSU07600	1.47	3.5e-03
Null-WT	BSU27220	1.47	3.8e-03
Null-WT	BSU17220	1.46	9.4e-04
Null-WT	BSU12649	1.46	4.2e-02
Null-WT	BSU12630	1.46	1.0e-02
Null-WT	BSU09450	1.46	1.5e-03
Null-WT	BSU01910	1.45	4.2e-02
Null-WT	BSU23070	1.45	6.7e-06
Null-WT	BSU34670	1.45	1.5e-02
Null-WT	BSU12580	1.44	5.6e-03
Null-WT	BSU24040	1.44	3.0e-04
Null-WT	BSU12780	1.44	1.9e-02
Null-WT	BSU12810	1.43	6.2e-03
Null-WT	BSU08780	1.43	3.2e-03
Null-WT	BSU12750	1.41	3.1e-02
Null-WT	BSU13600	1.41	2.6e-03
Null-WT	BSU22660	1.40	1.2e-02
Null-WT	BSU12640	1.40	1.4e-02
Null-WT	BSU15100	1.40	7.6e-03
Null-WT	BSU26770	1.40	1.2e-02
Null-WT	BSU31420	1.40	4.1e-02
Null-WT	BSU12760	1.39	4.0e-02
Null-WT	BSU15620	1.38	3.4e-04
Null-WT	BSU32980	1.38	5.3e-03
Null-WT	BSU12650	1.37	8.1e-03
Null-WT	BSU12610	1.35	1.3e-02
Null-WT	BSU03230	1.33	1.8e-02
Null-WT	BSU11860	1.33	7.5e-04
Null-WT	BSU11840	1.32	1.1e-02
Null-WT	BSU23820	1.32	9.3e-03
Null-WT	BSU09440	1.32	5.9e-03
Null-WT	BSU27230	1.31	3.0e-02
Null-WT	BSU13590	1.31	7.5e-03
Null-WT	BSU03030	1.31	9.8e-03
Null-WT	BSU36640	1.31	2.8e-02
Null-WT	BSU21750	1.26	3.0e-02
Null-WT	BSU29690	1.24	1.2e-02
Null-WT	BSU12700	1.24	4.7e-02
Null-WT	BSU06170	1.23	2.5e-03
Null-WT	BSU23670	1.22	1.5e-02
Null-WT	BSU11850	1.22	9.1e-03
Null-WT	BSU13850	1.18	1.8e-02
Null-WT	BSU40320	1.16	2.4e-02
Null-WT	BSU40340	1.14	1.7e-03
Null-WT	BSU35310	1.13	1.0e-02
Null-WT	BSU28240	1.11	1.9e-02
Null-WT	BSU17120	1.11	4.2e-02
Null-WT	BSU31400	1.10	2.7e-02
Null-WT	BSU40100	1.07	4.0e-02
Null-WT	BSU09590	1.06	9.1e-03
Null-WT	BSU02780	1.02	1.3e-02
Null-WT	BSU40090	1.02	9.0e-03
Null-WT	BSU29140	1.01	1.8e-02
Null-WT	BSU15550	-1.01	1.9e-02
Null-WT	BSU06420	-1.03	3.1e-02
Null-WT	BSU15530	-1.03	1.8e-02
Null-WT	BSU15520	-1.03	7.4e-03
Null-WT	BSU15510	-1.05	1.3e-02
Null-WT	BSU15500	-1.05	1.1e-02
Null-WT	BSU15490	-1.05	1.3e-02
Null-WT	BSU14700	-1.05	5.0e-02
Null-WT	BSU15540	-1.07	5.0e-02
Null-WT	BSU15560	-1.10	1.3e-02
Null-WT	BSU35920	-1.16	4.1e-02
Null-WT	BSU23560	-1.17	2.2e-02
Null-WT	BSU38810	-1.25	3.0e-02
Null-WT	BSU38270	-1.31	1.4e-02
Null-WT	BSU05840	-1.40	3.7e-02
Null-WT	BSU37660	-1.49	1.1e-04
Null-WT	BSU40420	-1.50	7.5e-06
Null-WT	BSU18120	-1.53	1.1e-04
Null-WT	BSU08240	-1.58	2.5e-02
Null-WT	BSU33320	-1.61	1.8e-02
Null-WT	BSU27090	-1.65	2.6e-03
Null-WT	BSU01630	-1.71	2.6e-02
Null-WT	BSU35930	-1.72	2.1e-03
Null-WT	BSU31970	-1.80	1.5e-02
Null-WT	BSU00090	-1.82	2.4e-08
Null-WT	BSU29990	-1.83	2.7e-04
Null-WT	BSU08450	-1.83	5.0e-02
Null-WT	BSU29470	-1.84	6.2e-08
Null-WT	BSU01600	-1.89	3.7e-02
Null-WT	BSU33310	-1.89	4.7e-02
Null-WT	BSU39610	-1.90	9.1e-03
Null-WT	BSU07150	-2.04	1.0e-03
Null-WT	BSU35960	-2.05	4.3e-06
Null-WT	BSU06660	-2.11	7.8e-03
Null-WT	BSU35950	-2.13	8.1e-05
Null-WT	BSU08460	-2.14	1.6e-02
Null-WT	BSU35940	-2.21	1.7e-06
Null-WT	BSU32130	-2.23	1.5e-08
Null-WT	BSU39020	-2.40	3.6e-06
Null-WT	BSU03670	-2.49	2.2e-05
Null-WT	BSU11780	-2.64	4.8e-02
Null-WT	BSU08440	-2.77	3.3e-06
Null-WT	BSU22260	-3.60	5.0e-10
Null-WT	BSU36070	-4.36	4.7e-02
Null-WT	BSU12860	-4.44	8.7e-26
Null-WT	BSU09680	-5.04	3.2e-27
Null-WT	BSU06890	-5.85	7.9e-03
