# Supplementary material for: T-REx: Transcriptome analysis webserver for RNA-seq Expression data
Source: BMC Genomics. 2015 Sep 3;16(1):663. doi: 10.1186/s12864-015-1834-4 (PMC4558784; doi:10.1186/s12864-015-1834-4)
Supplement: Additional file 3: — Figure S3; k-means clustering of differentially expressed genes in the mutants. (ZIP 31925 kb) [file 12864_2015_1834_MOESM3_ESM.zip › Brinsmade.GeneNetwork_EdgeList_high.txt]

Contrasts	GeneID	logFC	adj_pvalue
A_F71Y-WT	BSU32600	5.20	9.6e-36
A_F71Y-WT	BSU32610	4.76	2.1e-31
A_F71Y-WT	BSU30700	4.45	8.0e-03
B_R61K-WT	BSU32600	7.10	3.5e-59
B_R61K-WT	BSU32610	6.49	1.0e-50
B_R61K-WT	BSU32590	5.98	4.6e-23
B_R61K-WT	BSU09460	5.63	1.1e-36
B_R61K-WT	BSU32580	5.37	4.5e-27
B_R61K-WT	BSU31540	4.78	1.6e-24
B_R61K-WT	BSU02170	4.62	1.6e-09
B_R61K-WT	BSU31550	4.45	5.0e-21
B_R61K-WT	BSU02160	4.37	2.0e-20
B_R61K-WT	BSU02390	4.20	6.8e-32
B_R61K-WT	BSU31560	4.16	3.1e-14
B_R61K-WT	BSU11360	4.14	1.1e-17
C_R61H-WT	BSU32600	8.76	2.3e-80
C_R61H-WT	BSU32610	8.10	3.6e-69
C_R61H-WT	BSU32590	7.73	5.2e-34
C_R61H-WT	BSU32580	7.47	4.0e-45
C_R61H-WT	BSU09460	7.12	3.3e-52
C_R61H-WT	BSU03359	6.36	8.9e-03
C_R61H-WT	BSU02390	6.29	5.9e-60
C_R61H-WT	BSU31540	6.15	6.0e-37
C_R61H-WT	BSU32570	5.93	4.9e-38
C_R61H-WT	BSU31550	5.76	2.4e-32
C_R61H-WT	BSU03350	5.61	5.7e-03
C_R61H-WT	BSU31560	5.49	5.3e-23
C_R61H-WT	BSU03010	5.47	5.7e-27
C_R61H-WT	BSU26830	5.41	1.6e-03
C_R61H-WT	BSU19350	5.28	4.8e-29
C_R61H-WT	BSU32550	5.16	3.6e-43
C_R61H-WT	BSU10450	5.09	3.0e-11
C_R61H-WT	BSU10460	5.05	1.4e-10
C_R61H-WT	BSU31570	5.05	6.9e-14
C_R61H-WT	BSU32090	4.92	1.8e-09
C_R61H-WT	BSU08880	4.85	5.2e-03
C_R61H-WT	BSU11360	4.84	5.0e-23
C_R61H-WT	BSU02170	4.78	3.0e-10
C_R61H-WT	BSU28260	4.62	6.3e-46
C_R61H-WT	BSU28280	4.60	2.2e-43
C_R61H-WT	BSU28290	4.60	2.6e-41
C_R61H-WT	BSU11390	4.58	2.4e-24
C_R61H-WT	BSU11370	4.57	9.6e-22
C_R61H-WT	BSU02160	4.56	3.9e-22
C_R61H-WT	BSU28250	4.54	2.2e-38
C_R61H-WT	BSU11400	4.54	6.3e-24
C_R61H-WT	BSU28270	4.52	4.8e-42
C_R61H-WT	BSU28300	4.50	2.5e-35
C_R61H-WT	BSU30700	4.44	2.9e-03
C_R61H-WT	BSU12920	4.42	4.6e-21
C_R61H-WT	BSU28310	4.34	1.5e-36
C_R61H-WT	BSU12940	4.34	3.8e-06
C_R61H-WT	BSU12930	4.30	2.1e-07
C_R61H-WT	BSU13940	4.24	7.8e-15
C_R61H-WT	BSU21870	4.12	4.8e-32
C_R61H-WT	BSU10410	4.03	1.0e-05
Null-WT	BSU32600	9.82	5.2e-94
Null-WT	BSU32610	9.17	1.3e-81
Null-WT	BSU32590	8.93	1.5e-41
Null-WT	BSU32580	8.76	1.5e-56
Null-WT	BSU09460	7.68	3.4e-58
Null-WT	BSU02390	7.50	5.3e-77
Null-WT	BSU32570	7.26	6.2e-51
Null-WT	BSU03010	6.93	3.8e-38
Null-WT	BSU32090	6.85	1.9e-15
Null-WT	BSU32550	6.44	7.3e-60
Null-WT	BSU31540	6.31	1.3e-38
Null-WT	BSU19350	6.06	9.6e-36
Null-WT	BSU10450	5.88	4.0e-14
Null-WT	BSU10460	5.86	1.5e-13
Null-WT	BSU31550	5.85	3.1e-33
Null-WT	BSU31560	5.66	3.3e-24
Null-WT	BSU39890	5.58	5.9e-26
Null-WT	BSU13940	5.48	1.6e-22
Null-WT	BSU12940	5.46	5.0e-09
Null-WT	BSU39900	5.36	1.0e-12
Null-WT	BSU12930	5.33	1.2e-10
Null-WT	BSU12920	5.29	5.1e-28
Null-WT	BSU11230	5.29	1.2e-07
Null-WT	BSU31570	5.17	1.6e-14
Null-WT	BSU28280	5.15	9.8e-52
Null-WT	BSU12950	5.11	1.3e-09
Null-WT	BSU28260	5.05	4.9e-53
Null-WT	BSU28250	5.05	1.8e-45
Null-WT	BSU28290	5.05	8.0e-48
Null-WT	BSU28270	5.02	1.2e-49
Null-WT	BSU11360	4.97	3.7e-24
Null-WT	BSU28300	4.94	6.9e-41
Null-WT	BSU10410	4.86	7.7e-08
Null-WT	BSU28310	4.78	1.6e-42
Null-WT	BSU32080	4.74	1.2e-12
Null-WT	BSU11390	4.72	9.9e-26
Null-WT	BSU11900	4.70	9.1e-14
Null-WT	BSU11370	4.65	1.9e-22
Null-WT	BSU11400	4.65	5.9e-25
Null-WT	BSU32070	4.47	6.4e-21
Null-WT	BSU11220	4.43	2.8e-06
Null-WT	BSU12960	4.31	2.9e-19
Null-WT	BSU11210	4.25	6.3e-08
Null-WT	BSU21870	4.22	2.4e-33
Null-WT	BSU03020	4.17	1.1e-12
Null-WT	BSU10070	4.09	3.2e-17
Null-WT	BSU15340	4.08	2.9e-19
Null-WT	BSU39910	4.01	4.3e-12
Null-WT	BSU07530	4.01	4.9e-11
Null-WT	BSU12860	-4.44	8.7e-26
Null-WT	BSU09680	-5.04	3.2e-27
Null-WT	BSU06890	-5.85	7.9e-03
