# Supplementary material for: T-REx: Transcriptome analysis webserver for RNA-seq Expression data
Source: BMC Genomics. 2015 Sep 3;16(1):663. doi: 10.1186/s12864-015-1834-4 (PMC4558784; doi:10.1186/s12864-015-1834-4)
Supplement: Additional file 3: — Figure S3; k-means clustering of differentially expressed genes in the mutants. (ZIP 31925 kb) [file 12864_2015_1834_MOESM3_ESM.zip › Brinsmade.Heatmap_Class.ArgR.txt]

	A_F71Y-WT	B_R61K-WT	C_R61H-WT	Null-WT
BSU11200	0.253174653571757	0.718740598406406	2.41018414467075	3.56373945673079
BSU11210	0.929904220730628	1.57180574033296	2.40004660148099	4.25146565310887
BSU11220	0.206814146625171	0.895264246234388	2.9496055503575	4.431884210218
BSU11230	-0.538322640465798	0.670977014229235	3.12482167566819	5.28536501678399
BSU11240	-0.194612144061293	-0.000776023011401638	1.40938108375712	3.22973333091024
BSU11250	-0.599295004207415	0.226804339095965	0.719618934467439	1.95051895530732
BSU23960	-0.222373374221201	-0.24366733789215	0.320456733450715	0.485230954620573
BSU23970	-1.03547221271137	-0.160789458578385	0.0267648220837893	0.517814130992644
BSU23980	-0.458349630775037	-0.68991189961829	-0.20330010738596	0.532105203680125
BSU29440	-0.545855104341179	-0.500126686731177	0.483065454557519	1.54525330220245
BSU29450	-0.363592246701117	-0.364518090631885	0.74373998964318	1.70719389477664
BSU37760	1.52355262100534	3.00166602139887	3.60318609280032	3.78781361473628
BSU37770	1.52297837061859	2.25611166363953	2.81664624660581	2.9372939544884
BSU37780	0.121617368568877	0.102772962035563	0.184973445995304	0.270357563253235
BSU40320	0.530724142368939	0.939465479523719	1.06793009169279	1.16420591535479
BSU40330	0.354115412051754	0.869073462941084	1.01315634052923	1.12558624853859
BSU40340	0.846962306175204	0.91017637490607	1.07857847580442	1.13998943402643
