# Supplementary material for: T-REx: Transcriptome analysis webserver for RNA-seq Expression data
Source: BMC Genomics. 2015 Sep 3;16(1):663. doi: 10.1186/s12864-015-1834-4 (PMC4558784; doi:10.1186/s12864-015-1834-4)
Supplement: Additional file 3: — Figure S3; k-means clustering of differentially expressed genes in the mutants. (ZIP 31925 kb) [file 12864_2015_1834_MOESM3_ESM.zip › Brinsmade.Heatmap_Class.CcpA.txt]

	A_F71Y-WT	B_R61K-WT	C_R61H-WT	Null-WT
BSU01540	0.268157024838862	-0.147034412940661	0.0651812739631874	-0.0217817285467197
BSU02130	-0.207755734931764	-0.263466424641082	-0.842298113723834	-0.906553500868301
BSU02140	-0.446000706496066	0.0874172145477232	-0.790760085793755	-0.92006357164358
BSU02420	-0.967832655296064	0.390878675792193	-0.28837077072364	-0.102561449358546
BSU02430	-0.6079364226077	1.06913169861369	-0.107139569170367	0.026775334671337
BSU03040	0.0456267391510188	0.0770042405265604	0.28138054500036	0.924735725063965
BSU03981	-0.699870515375367	-0.499145715906615	-0.632606164523972	-0.414853886736896
BSU03982	-0.402875667553488	-0.193931675170217	-0.329918169408394	-0.188819910884489
BSU03990	-0.668956491563181	-0.156213845844463	-0.305199006162339	-0.203982852150109
BSU04160	-0.386389148290587	-0.322168211992075	-0.321612982081647	-0.0657245687477297
BSU04470	-0.0305095750579749	-0.201052468792546	-0.0400993661570864	0.513167612712223
BSU05810	-0.53377976299004	-0.757701689131353	-1.06769643333079	-1.48523095474372
BSU05820	-0.259688821268399	-0.614010919951931	-1.20464569451343	-1.14687545058013
BSU05830	-0.557705746367882	-0.636894948809726	-0.971164543283998	-0.739289128065899
BSU05840	-0.457713844483683	-0.859872086687838	-0.996758496097927	-1.40327337348542
BSU05850	-0.084545299156349	0.151078680915665	0.203707323281086	0.373011440065754
BSU05860	0.197534767319766	1.0196213872645	1.22962723711561	1.48748451342954
BSU05870	0.837633194191582	1.63845066933468	2.27730296505865	2.42871988053025
BSU05880	0.692633988954474	1.52651046522086	2.00785420562775	2.35042084290956
BSU06970	-0.0843008866221195	0.429495524190041	-0.128001261580053	-0.57887647627223
BSU06980	-1.41304598724479	-0.414728630288833	-0.749568009633811	-1.37035256664004
BSU06990	-0.742514105899315	0.0525674971064018	-0.117447377018324	-0.659686292049919
BSU07000	-0.615028460615504	-0.482203901296926	-0.79786951155063	-0.333457037912367
BSU07010	0.478247919203657	0.308954735777166	0.445931952241394	0.438363638824575
BSU07020	0.238580500050403	0.720901200932241	0.686827047134748	0.549368250724323
BSU07030	-0.0370260577062876	1.04093801645147	0.90443694771481	0.363895775234893
BSU07040	0.605803023164787	1.23114096012329	0.752948096243478	0.693645509497726
BSU07050	-0.0541592234668358	0.40558399382136	0.259027385014052	-0.345840492670046
BSU07060	-0.404630710876671	0.559910498533743	0.00790103847702806	-0.247649246537881
BSU07070	0.532788502410684	0.414734021665372	0.26854828046994	0.488139958570985
BSU07080	-0.644846403049112	-0.260460484255758	-0.81006932995047	-0.461400466064286
BSU07580	0.877058944310318	1.00925732073281	1.42010023686631	1.61173851716994
BSU07590	0.854948293846856	0.975561454137045	1.23922687005234	1.59064743289633
BSU07610	-0.749345628997116	-0.227724871506943	-0.217667493269662	-0.106382828828197
BSU07800	-0.337498120746691	-0.291162594542087	-0.259802917589137	-0.234590855364526
BSU07810	-0.267636393263422	-0.342516697533077	-0.323188477629987	-0.391535095567817
BSU07820	0.0533921560923156	-0.200419986864041	-0.328833109846416	-0.316331205176799
BSU08060	0.489933599657838	0.744910562226503	1.47861341205298	0.690125502396345
BSU08070	-0.355513145990258	-0.245642045346079	-0.194569770162547	-0.219982324937739
BSU08080	0.0473912576485062	-0.083193301834885	0.0439980880347279	-0.398791048125542
BSU08090	-0.241136041857762	0.138877655102103	0.358925970176757	-0.0430314362636954
BSU08100	-0.591919689268802	-0.656409730171767	-0.602560652578095	-0.354012283407482
BSU08180	-0.13933135214436	-0.0713449193637777	-0.00304051226675061	0.452834329925485
BSU08190	0.142558732181742	0.0674007620362105	0.143039141915409	0.333126934107275
BSU08200	-0.812620156396952	-0.194499557075428	-0.112573170796631	-0.0261334904088652
BSU09280	-0.184712654958006	-0.350273934130619	-0.738454313841092	-0.638142966002008
BSU09290	0.0862731726798353	-0.111700052702631	-0.352066042482439	-0.310822201101964
BSU09880	-0.719326350592729	-0.591688909576944	-0.697272102277535	-0.611659688181077
BSU12000	0.0263642641233726	-0.181358435132556	-0.430929609712455	-0.304293035012491
BSU12300	-0.254348033556642	-0.781931528497247	-0.76573592218516	-1.24973328748181
BSU12310	-1.22875771160659	-0.770276212142767	0.45638086439685	-0.745659497387557
BSU12320	1.02196251398965	1.2051738555695	2.33448267959399	2.14850425962764
BSU12330	-0.412100621644451	0.876923359461088	-0.0481736509389773	0.22981104237215
BSU12340	-0.338828903923061	-0.22177441388059	0.110566900511686	0.497877999911612
BSU12350	-0.489827426257689	0.544859930702435	0.388680075735963	0.611480666425459
BSU12360	-1.07841492260702	-0.202717517952042	0.0885029458412399	0.442133474760497
BSU12370	-0.411671299701293	-0.120645367363419	0.0529392052554859	0.237407288193168
BSU12380	-0.287607873627471	-0.417610082962273	-0.255559913379331	-0.467515375583401
BSU12390	0.359630442913617	0.259685607844529	-0.00768040556707455	0.317776468190821
BSU13340	-0.11600784656862	-0.428114521989983	-0.461309012055389	-0.404749281788116
BSU14140	0.0467272119653605	-0.103056248380006	-0.0832043177989352	0.193347575773902
BSU14380	0.186747839914296	0.144283736109476	0.0631242519931627	0.10722688663275
BSU14390	0.178425726192237	0.124532674527726	0.115264533871064	0.0470935200563658
BSU14400	0.0883785494214162	0.208284177304112	0.2471676458155	0.315317955417381
BSU14950	0.194696206955096	0.114205814838247	0.0473415080064398	-0.00245202280882381
BSU14960	0.319919707051169	0.126193343466164	0.225057626503675	0.275125667264068
BSU15100	1.052898104435	0.895859361532632	1.04732427862043	1.39956641152922
BSU15110	0.311602243290434	0.361671433285157	0.469850307334079	0.639152622388965
BSU15120	0.456681177045143	0.35646737774225	0.39104821273408	0.439224741480516
BSU16090	0.494611720584801	0.365220233852673	0.505383292311711	0.847740738178043
BSU16100	0.404763909170101	0.399610678750588	0.550249940717023	0.871606922084159
BSU17570	0.220946172600001	0.0264541109062329	0.00569892415357034	-0.0365456275232678
BSU17580	0.406748605501333	-0.202500098580974	0.292983933846109	0.361009165394502
BSU17600	0.172938570445036	-0.359015426544518	-0.341183635994356	-0.192933770490198
BSU17610	0.274611744942928	-0.30068104968868	-0.188252553861852	-0.074319561981486
BSU18210	0.404280154130723	0.498523269323598	0.62149030153294	0.700346853380145
BSU18220	-1.38057259503266	-1.37143509584315	-1.95570174775974	-0.293972452737218
BSU18230	-0.780084844704087	0.0284614735996456	0.124542106396278	-0.145779267866491
BSU18239	-1.27684355633383	-0.129467044106798	-0.557977306288438	-1.91429178899037
BSU18240	-0.0125696353917617	0.0771930032605557	-0.833988376466444	0.023715433131771
BSU18250	-0.828991942005514	0.084165386542441	-0.207653398507933	-1.42985143900308
BSU19360	0.288435744411592	0.0921672441867091	0.261996818965808	0.397222526265061
BSU19370	0.0383372745763512	0.112077939272963	0.163619704331331	0.397453342300696
BSU21930	0.381791016490173	0.278582858271442	0.311703842484175	0.468625095634743
BSU22090	-0.676564476788533	-0.143686351298911	-0.628520194482151	-0.325256065830898
BSU22100	-0.927516544619279	-0.573637062742336	-0.568515516928048	-0.612468806675089
BSU22110	-0.133005992940279	-0.104589481831094	-0.143318990833866	-0.152038767211198
BSU22120	0.0793450055851997	-0.00981110811634824	-0.0845316802945915	-0.0380477588366957
BSU22130	-0.0883712283057997	-0.0502746340030541	0.0296471826046022	0.14494932588486
BSU22140	-0.210312865528537	-0.0480120386060248	0.117347271373136	0.131914215147156
BSU22730	0.383130642918406	-0.0140840087162325	-0.0696677882684463	0.0880482001825708
BSU23490	-0.479912425017633	-0.421745295730361	-0.540261304987442	-0.366248829409707
BSU23500	-0.51297884388855	-0.6445795165561	-0.604374138462823	-0.498941505943386
BSU24120	-0.357148262119441	0.109739933681006	0.165553085521811	0.375944916307145
BSU24130	0.0671195179040759	0.17141944913125	0.288907000456107	0.345773629555107
BSU24140	0.596444895466127	0.435324387662499	0.216040626135561	-0.0235795179081583
BSU24150	-0.200720126872638	0.0552358897468298	-0.893394385297858	-2.67116752766646
BSU24160	-0.216928707088281	0.565486573192709	0.313587298241981	-0.461086726599443
BSU24170	-0.664285701449536	1.16199846650111	0.579996455510093	0.128227295243537
BSU24780	0.417534052017319	0.00951516887718172	0.0593071564098696	0.459695052327301
BSU24790	0.301312314514902	-0.11284140357788	-0.179571220127927	-0.153403652293546
BSU24800	-0.167727884426403	-0.160918634730049	-0.0685964073731778	0.160082701803102
BSU24850	0.167239950102431	-0.0522810426483592	0.208314024259042	0.233039393449816
BSU24860	0.671156867088075	0.0354654144275392	0.0442355158257581	0.0935574716740307
BSU25190	0.195547408224487	-0.585312468719533	-0.10603781366931	-0.00685083957343397
BSU27030	0.558595852646778	0.158759499839669	0.579994592228469	0.513396979475531
BSU27040	1.14988946721415	0.820352976268939	0.923291934950708	1.2028161340101
BSU27050	0.373600380457388	0.836748515112633	0.88929614486123	1.09309150378131
BSU27060	0.614522781398685	0.372350479889912	0.856913477525701	0.791373585602424
BSU27070	1.16858970049369	0.877820152869537	1.08819559484997	1.18355452712055
BSU28420	0.223792631742621	0.128959576199613	0.293979238498788	0.525426021019795
BSU28430	0.128664059977014	0.258377925937214	0.437469562212718	0.660771400167777
BSU28440	0.0830001461618331	0.209352668936654	0.347543354047413	0.56674323298178
BSU28450	-0.108992117414053	0.23716112288129	0.34565833634029	0.547419144996558
BSU28510	-0.603017471655776	0.0731191296640165	-0.579871204162972	-0.442281977729684
BSU28560	-0.25885754663972	-0.0962214962448898	0.0503560892991185	0.20332997453405
BSU28680	-0.220156194411008	-0.0182107267735537	-0.00360689546331257	0.305849196865041
BSU28690	-0.400046188460896	0.00279949886821549	0.000124968728029273	0.0561526600382912
BSU28710	-0.457780325866242	-0.300730479168457	-0.33152045769954	-0.14403203966819
BSU28720	-0.647648548600619	0.310988343119395	-0.419919520832658	-0.887458989479528
BSU28730	-0.613492542935728	-0.327315040756745	-0.617147281597063	-0.315930766265562
BSU28740	-1.15973536555468	0.0788833928132396	-0.517778748806493	-0.380776887862032
BSU28750	0.0452276872210101	0.141703396518207	-0.796488413073189	-0.380841833305699
BSU28760	-1.10818132782962	-0.201166778237308	-0.641634690030436	-0.679138067903237
BSU28770	-0.582798550782107	-0.152880070449553	0.0881668217788472	-0.114833988514837
BSU28780	-0.321045643732997	-0.110470831779018	-0.168354073685068	-0.283739099172732
BSU28790	-0.165379394043696	-0.240100729148304	-0.430940349606288	-0.389307966849909
BSU28800	-0.145795109230571	-0.565191427520664	0.000575282236687777	-0.311481292577115
BSU28810	-0.705591114948386	-0.74787317768262	-2.57202592705118	-1.52362524348929
BSU28900	-0.197166897201642	0.617983808516675	0.0301921736066138	-0.621284631737124
BSU28910	0.524528097802454	0.727712338008215	0.0937249286006112	-1.13458156094098
BSU29100	-0.256124433999433	-0.0837987494311565	0.101985949304384	0.263269591754015
BSU29110	0.042769612780583	-0.171270076593966	0.0285659378923098	0.309284087931968
BSU30160	-0.00464757166713839	-0.220905689640669	-0.657543990183792	-0.764721757944869
BSU30170	-0.135216019879003	-0.122342857956672	-0.191067713831589	-0.535417015979249
BSU30260	0.343326953821661	0.407465995930984	0.480509956035765	0.539311126920663
BSU30270	0.266088049019993	0.483852225433328	0.846039896307066	0.420731213962542
BSU30280	-1.19615554584041	-0.530260415609471	0.0846789375005155	0.191104496669642
BSU30290	0.0802304467402623	0.592317539172004	0.395758428911895	0.723010424297548
BSU30300	0.162993120776879	0.0325851151263312	0.0944914221178206	0.172878580802363
BSU33960	-0.534665917280632	-0.521740591868566	-0.962301300021106	-0.835045007515546
BSU33970	-0.143613040883346	-0.0702297136079125	-0.165131796928142	-0.151960567090645
BSU34120	-0.0592693987811276	-0.0767192887121839	-0.524962662716563	-0.611936285927083
BSU34130	-0.105435296655498	0.095646493707617	-0.0654984547115183	0.131256239532192
BSU34140	-0.635219505399395	-0.211970317008648	-0.217864313329054	-0.400044059080512
BSU34150	-0.749983512201325	-0.271836147844301	-0.397005173355012	-0.277883841201594
BSU34160	-0.243035157461378	-0.553904699558725	-0.320132554866367	-0.462273675670287
BSU34180	0.319894819555221	-0.00628616384464832	0.105468302082251	0.0117202811841054
BSU34200	0.708290365314427	0.322881811449448	0.45703766563992	0.45124339199454
BSU35790	0.171378619007905	-0.283137371120063	-0.119834756716232	-0.279035664351601
BSU35910	-0.36725884653968	-0.709254481959628	-1.19009655727436	-1.13551575176068
BSU35920	-0.774098049523979	-0.646715666475417	-1.26974251454706	-1.16387506898981
BSU35930	-0.532088354188107	-0.832300971299378	-1.85738922772353	-1.71975263589652
BSU35940	-0.745888467325239	-1.27148855759594	-2.07010328045329	-2.21400601929437
BSU35950	-1.14482216829344	-1.26865468615847	-2.15963160112317	-2.1342628699394
BSU35960	-0.784377552219102	-1.21543281404852	-1.93777089487054	-2.04701222730582
BSU37660	-0.769642763444844	-1.1468601149887	-1.4649124792542	-1.48816782368784
BSU37670	0.0723603911692781	-0.128326312418305	-0.130890681607748	-0.160184613409999
BSU38040	-0.447577077820792	-0.382643006692948	-0.266675288814101	-0.259306599584055
BSU38050	-0.0988472966568362	-0.280866329923726	-0.341379571437181	-0.112720332075057
BSU38060	0.57729740045731	0.354114017977143	0.379999324169617	0.305519479721754
BSU38190	-0.297161642749191	-0.25712271592109	-0.220160992567493	-0.0999406493145428
BSU38390	-1.01467994322677	-0.00763170841064761	-0.145759788856461	0.235293871560019
BSU38560	-0.487188397531216	-1.03383912621172	-0.35180397528729	-0.367942676804174
BSU38570	-0.296589936816017	-1.43128059479625	-0.484190123299804	-0.109070116561819
BSU38580	-1.19363567950644	0.188320563858007	-0.116856073474529	-0.0324448870617319
BSU38590	-0.974138947064001	-1.10427608187297	-0.0873370925964613	-0.815844573767011
BSU38770	2.01871766485577	2.69721745438794	2.85021053599406	3.00633285936937
BSU38810	-0.268909972721231	-0.540533816501735	-0.988840856018109	-1.25232522683797
BSU38970	-0.58844491257751	-0.400730773507981	-0.41825849610736	-0.649225092114732
BSU38980	-0.122720050045284	-0.441903809803765	-0.417488614781177	-0.604692362643273
BSU38990	-0.232866039254835	-0.640527088006578	-0.897502308638648	-0.566721639611297
BSU39000	-0.118676050622118	0.0668871562771547	-1.02567446946654	-0.525817507540851
BSU39060	-1.51985490621764	0.186882557824939	0.494462074778204	-0.109713996997213
BSU39070	-0.295414103603054	-0.16051572893363	-0.291263498487484	-0.202184155330508
BSU39260	-0.393489424865148	-0.611888944784957	-0.809833505286389	-0.755602928309142
BSU39270	-0.351988698299419	-0.449097802002698	-0.731141991820583	-0.457511109108478
BSU39330	-0.981888572448106	-0.642034069565558	-0.432993265010718	0.0298064703635393
BSU39400	-0.0827028455108878	0.0697377953966835	-0.127435105035178	-0.0736134554106447
BSU39410	-0.166175947941822	0.041730353582236	-0.204706627388883	-0.142183457454819
BSU39670	-0.160901369374212	0.159498416003646	-0.0224563707617105	-0.248559684108898
BSU39680	0.197099841607151	0.203711556048637	0.188771440766331	-0.0391003052750824
BSU39690	0.368159658798315	0.246452988980825	-0.024973271227656	-0.36101917613425
BSU39700	-0.0156831228001463	0.194639990551197	-0.198890817447883	-0.490110179163602
BSU39710	-0.450535171151551	0.0371465238511622	-0.218403693150651	-0.423249848474522
BSU39720	0.104048690559332	0.447886693581966	0.307860525715734	-0.0859959002492356
BSU39730	0.179149851975462	0.335997722961401	0.0885473895319958	-0.035529007147923
BSU39740	0.0405322131164183	0.344911877323122	0.211702972390146	0.0695257420053948
BSU39750	0.231367654943841	0.404518192711043	0.271679654068049	0.0246601218253698
BSU39760	0.29775184602476	0.405389062431975	0.587168135846833	0.322133422281822
BSU40050	-0.0654772324685515	-0.0349958322062811	-0.0833604719392369	-0.0389077285931668
BSU40060	-0.258297926710423	0.1258312159523	-0.225320791372898	-0.0417265960918324
BSU40070	-0.431887866181387	0.0272454684239708	-0.0682782207630339	-0.242442333287949
BSU40080	0.0148943885013053	-0.0165269016858391	-0.0407300363190903	-0.193680151072412
