# Supplementary material for: T-REx: Transcriptome analysis webserver for RNA-seq Expression data
Source: BMC Genomics. 2015 Sep 3;16(1):663. doi: 10.1186/s12864-015-1834-4 (PMC4558784; doi:10.1186/s12864-015-1834-4)
Supplement: Additional file 3: — Figure S3; k-means clustering of differentially expressed genes in the mutants. (ZIP 31925 kb) [file 12864_2015_1834_MOESM3_ESM.zip › Brinsmade.Heatmap_Class.CodY.txt]

	A_F71Y-WT	B_R61K-WT	C_R61H-WT	Null-WT
BSU00490	-0.164522000541705	-0.426029229280848	-0.266512208813065	-0.0674443152922767
BSU01650	-0.366616839220329	0.282981728612835	0.440178490033741	0.0658593188847719
BSU01660	-0.228885079414251	0.462393567137404	0.296910422384243	0.454020608747038
BSU01670	0.0880520691685132	0.695994550973103	0.811543954217389	1.06498473884935
BSU01680	-0.547252058700628	0.104906921260576	0.472804931923716	0.643127237933364
BSU01690	-0.200490722656615	0.113759098964627	0.525564447605532	0.676154030891354
BSU01700	0.0776631614555593	0.42601915539443	0.699594385621662	0.789377211106985
BSU02060	-0.0902162727877753	0.474986697933154	0.104299222885816	-0.105513417749546
BSU02370	-0.0333226723073095	-0.354624592978518	-0.285316356142567	-0.392668262342737
BSU02390	2.86763875735888	4.20044320918913	6.29106058158158	7.49763073116043
BSU03010	1.07899073456851	2.778250428862	5.47175696894404	6.92673313465123
BSU03200	1.49540436907275	2.33972149892446	3.30441449885645	3.68906630352373
BSU03210	1.46050072821846	2.15751350175848	3.13913577300071	3.50447692130138
BSU03220	0.372780974248483	1.49912824307799	2.42022682788631	2.73897456578329
BSU03230	0.631363535970901	0.640625560758311	1.21291955079238	1.33280877446563
BSU03280	-0.137995927558873	0.209437619128584	0.202063804283656	0.202832760358069
BSU03290	-0.110470313533209	0.0838275693448251	0.14250885421491	0.0898697558450526
BSU03300	0.234894478088257	0.954206178633957	0.684020106880684	0.418511145922022
BSU03480	-0.555921581304004	0.128713709094239	-0.160367083946329	-0.0669379498635888
BSU03490	-0.536198547722965	0.105258802905329	-0.19584014586753	-0.226114573856059
BSU03500	-0.333870319358715	0.15905618844933	-0.162094296155565	0.0282931855930173
BSU06310	1.01203115782914	2.0840130974713	2.6077026481548	2.98393242547901
BSU06660	-1.1763695124951	-0.466908808706767	-0.877689165417744	-2.10583463288487
BSU09410	-0.0775172817539104	0.181474349855266	0.562641919651244	0.630493098877457
BSU09430	0.293538490096045	0.408683472366461	0.639023187437689	0.826613082750268
BSU09440	0.12373931121778	0.524081828408307	1.04438236721636	1.31554288252115
BSU09460	3.87090168056219	5.62523719133867	7.11631349827985	7.67929694735044
BSU09470	0.0717988559572788	0.208001652832088	0.341798963108455	0.3954615380387
BSU09560	-0.120132087218054	-0.180154830462115	0.0131974123801348	-0.0389394921205858
BSU09590	0.562640571908193	0.750335276226689	0.898237124733223	1.06073916163846
BSU09990	1.04705736030482	0.990042853820342	1.49738818202862	1.7745124091166
BSU10070	1.54112484881409	2.51661545392672	3.45783003010058	4.09094325542894
BSU10420	0.561568270834512	0.554690654150823	0.769129310647601	1.04094003131186
BSU10450	1.74862462418008	3.75027917789964	5.08655876427457	5.88236951839555
BSU10460	1.79763988646729	3.75435511646933	5.04932647941125	5.85761223733958
BSU11430	0.643724483381548	0.306534219124901	-0.220521745856803	-0.842013187226819
BSU11440	-0.172371290894495	0.335123538268469	-0.24511881405034	-0.792058122430256
BSU11450	-0.0526309802741173	0.370873321779464	-0.174456475593292	-0.786235874314477
BSU11460	0.388569328909418	0.31381391924246	-0.195486862021674	-0.850289462343813
BSU11470	0.471534409640006	0.36677147777456	-0.1802643180103	-0.752184094496885
BSU11840	1.03647836672113	0.895554375705406	1.18369775242781	1.32089983543826
BSU11850	0.514038640301539	0.746825816423561	1.05609824925847	1.2167418116582
BSU11860	0.729660364464517	0.877400470099211	1.16971058344103	1.33114087987812
BSU11870	1.21730717939625	1.50389214314006	1.91018153214566	2.17328484874851
BSU11880	1.079728773496	1.65316364718149	2.13407799248518	2.32639429480307
BSU11900	1.29964422339262	2.86605271914627	3.89930145629327	4.70008979702158
BSU12400	0.92579942580332	1.84656634618524	3.02774408653308	3.07060950861143
BSU12920	2.03516835153127	2.85890195983721	4.41717320449707	5.29171938989883
BSU12930	1.26901853660962	3.31968732095547	4.29965205408495	5.32850807846281
BSU12940	0.991604132298406	3.50861934740714	4.34077697985919	5.46433089495396
BSU12950	0.873144177097037	3.31315222248889	3.91715409810868	5.10680593565005
BSU12960	0.999614135674769	2.18891657114642	3.18631768245105	4.31155521822042
BSU13190	0.385529911953168	0.905536222504729	1.80132310449088	2.53042800835124
BSU13530	0.519791447309809	0.323685112272953	0.638481110504171	0.999054603971283
BSU13540	0.194995719259091	0.221284954417101	0.469193949760367	0.596678458790173
BSU13950	0.243528322574778	0.421912628946705	0.446224715571639	0.433705828720728
BSU14240	0.170813678698784	-0.145395238875438	-0.207223849437917	0.0229578978045099
BSU14520	-0.37859828807002	-0.695793938506872	-0.814179680947595	-0.835170742746831
BSU14620	-0.168583460756322	0.192239516643491	0.0941646103160841	0.19815453213693
BSU15340	1.92279566199245	2.34510865710575	3.45319047026833	4.07774868557023
BSU16980	-0.0526782460617467	-0.226575858661272	-0.191120494608444	-0.231246439116761
BSU17980	-3.13584515238128	0.0989037729211755	-3.13584515238128	0.169527932281065
BSU17990	1.12976495125278	0.329851954402604	0.959608038386579	-0.111375355744247
BSU18000	0.637608920093855	0.768068659454753	1.32985364515112	1.80058345988877
BSU19340	-0.0821799107865444	0.239227139702018	0.430347729555695	0.725463334704537
BSU19350	2.47106940428989	3.91168477066988	5.28457928342403	6.06370450648203
BSU19579	2.75281701761181	2.95826039936561	3.39590498768393	3.39692938679694
BSU19580	1.88129996197495	3.07342767928621	3.45851934899955	3.48822199079559
BSU21770	1.74272611595811	1.81436497944491	2.23189912257022	2.61994321603571
BSU21870	2.7153814905939	3.5782401705512	4.12342990755881	4.22279175832919
BSU22260	-1.56857604710743	-2.1837283605642	-2.97775025421228	-3.60247498839162
BSU23070	0.830396695767052	0.964072873693502	1.19766577810297	1.44651993359475
BSU27430	2.24145507117	0.954574200776167	3.18913017894174	3.52262779758878
BSU27440	1.78166056603481	1.58006724788583	2.00868528774275	2.32911231200519
BSU27450	0.544639565295319	0.928754433600439	0.0357813353119221	-4.39010714511159
BSU27460	-0.519268098193588	-1.33835242527676	-0.0566600588185892	-0.926138416728255
BSU29580	0.0260127850277861	-0.10744378225076	-0.45484761242946	-0.532068635153124
BSU29590	-0.140597130055864	-0.161609659826237	-0.473812691023494	-0.583149531359213
BSU29600	1.8266099178047	2.20892504745612	0.817541220742135	-0.411457774008807
BSU30640	-0.293755567946167	-0.107838700570867	-0.246470862053445	-4.99685099159471
BSU31010	1.17186649574012	1.30446654047573	1.74232820538711	1.94248283267107
BSU31020	0.914568434558226	1.37603589665788	1.72690216510991	1.99476796993128
BSU31030	1.35081149767952	0.901908534820388	1.24956798481706	1.30064330618091
BSU31470	0.513096788839564	0.215954978521925	0.544219164322914	0.461452964716627
BSU31480	0.611017568651769	1.49692789213007	1.65629644185262	2.0280987445769
BSU31490	0.139817031045164	0.0654247694363241	0.107876076595613	0.0883870768407607
BSU31500	-0.0254415424689337	0.124949481422215	0.220130957953676	0.205421169974807
BSU31540	3.26705238713192	4.77891988589241	6.14527551959672	6.31312843842836
BSU31550	2.87361033134126	4.45113359845482	5.7568906177511	5.84879456495448
BSU31560	2.44609494220275	4.15602893167292	5.49199996964544	5.66175680456131
BSU31570	1.47392493988918	3.83237476815731	5.04847070839317	5.1704217927302
BSU32070	0.855614760309233	1.26331060561184	2.57562454833961	4.4735901037498
BSU32080	-0.299245030365783	1.07793982937333	2.57436893068828	4.73813480570192
BSU32090	2.69178641655789	2.7748729867004	4.91701613063612	6.84673471410225
BSU32240	0.646991136479073	1.38209435711902	1.94624935276893	2.38816975787508
BSU32250	0.884621210265427	1.3529772199085	1.92605619302676	2.39341765532461
BSU32260	0.935336918300697	1.35843008893046	1.9382979884795	2.37734690560588
BSU32570	1.59125264996719	3.68282810264555	5.93185465243559	7.25828830860928
BSU32580	3.25379713372793	5.37292817713965	7.47426040721339	8.75970044877394
BSU32590	3.40831342779737	5.9842745705733	7.73336384370222	8.93433610616005
BSU32600	5.19947111852463	7.09797586762521	8.75962463491816	9.82305365494778
BSU32610	4.75666745302881	6.48855124752904	8.09528487606473	9.17117177416286
BSU32980	0.594020259072216	0.91916619406975	1.10221304677843	1.38025079874667
BSU33700	0.226138528051418	2.1255860717182	1.92898798037919	3.30428014839492
BSU33710	0.741162298152774	1.96087215769962	1.94154437556768	3.33936868109715
BSU33720	0.174269751557906	1.88034359272328	1.80762003626617	3.13887371438431
BSU33730	0.858323327492686	2.05754317511061	1.78480640393406	3.24295751865324
BSU33800	0.269257739091942	1.33093978957674	1.42971099704557	1.64495272901557
BSU33810	0.610601191306274	1.1370901881836	1.30039811346808	1.49103072563418
BSU33820	0.175183679199099	1.27319677353905	1.3165399734095	1.42793273368648
BSU33830	0.795024810873538	1.15807952415746	1.34921507677353	1.48920987741618
BSU34530	0.118201660361629	0.546172609564023	0.153778952771649	0.167565904054937
BSU36550	0.142948891247416	0.0470478280827727	-0.136969484156283	-0.293919072521115
BSU36640	0.0556617757350394	0.946049727040758	1.04077058939047	1.30543703401903
BSU36650	0.728539679818778	1.10553761506031	1.80390715865876	2.28790507600101
BSU36660	1.15357720366215	1.95066202082183	2.49171503569526	2.4784011797894
BSU37690	-0.0381351152180892	0.140748896091637	0.124374299753464	0.243944762345932
BSU37700	-0.232399177434824	0.31883897784921	0.309897426988253	0.254699254323702
BSU37710	0.114296810385005	0.206197870219669	0.3382613448767	0.229593911887643
BSU37720	0.0471724499476012	0.404000321070396	0.538322569452639	0.469705988919067
BSU37730	0.0850469531142731	0.388609488033483	0.452465638022	0.518012397016119
BSU37740	0.762223607595259	1.59855818689039	1.68275656745352	1.25044718317253
BSU38950	0.619074158231773	1.27434441731427	1.6997688192562	1.86806089484278
BSU39340	2.08503321431679	2.24037856247446	3.19722482630711	3.62644745380239
BSU39350	1.52170741331424	2.5861127805074	3.59972544026417	3.98379806624784
BSU39360	0.295966030037813	1.26018401136153	2.02793994319691	2.51748198600881
BSU39370	0.590255361675906	1.02383670621414	1.81681823062985	2.2119449023281
BSU39380	0.360604707348663	1.04251959360679	1.58318113778437	1.91668061071956
BSU39390	-0.131456096651371	1.09409172265729	1.7419663782401	1.99895101602174
BSU40320	0.530724142368939	0.939465479523719	1.06793009169279	1.16420591535479
BSU40330	0.354115412051754	0.869073462941084	1.01315634052923	1.12558624853859
BSU40340	0.846962306175204	0.91017637490607	1.07857847580442	1.13998943402643
BSU40350	0.088988011338798	0.212459229770236	0.411518038061989	0.297944579763332
