# Supplementary material for: T-REx: Transcriptome analysis webserver for RNA-seq Expression data
Source: BMC Genomics. 2015 Sep 3;16(1):663. doi: 10.1186/s12864-015-1834-4 (PMC4558784; doi:10.1186/s12864-015-1834-4)
Supplement: Additional file 3: — Figure S3; k-means clustering of differentially expressed genes in the mutants. (ZIP 31925 kb) [file 12864_2015_1834_MOESM3_ESM.zip › Brinsmade.Heatmap_Class.CodY_CcpA.txt]

	A_F71Y-WT	B_R61K-WT	C_R61H-WT	Null-WT
BSU06670	0.114379248712338	-0.120119275274026	-0.0387023334535422	0.0107120081816417
BSU06680	-0.332134875574061	-0.128078059844083	-0.0116800959139641	0.0709131676307219
BSU06690	-0.214535735679979	-0.123086727179411	0.0137883164330157	0.108205665542452
BSU28250	3.064547564204	3.78804284262461	4.53920633586219	5.05028097786902
BSU28260	3.08863930533554	3.7723195974471	4.61852622942544	5.0513173472734
BSU28270	2.98357516829601	3.73724358489644	4.52037165038337	5.0181389393239
BSU28280	3.13482247966086	3.82469012886943	4.60215060155925	5.14500735862654
BSU28290	3.31228444141486	3.73582150561588	4.59922746759373	5.0452307270706
BSU28300	3.21252481675222	3.7133413607446	4.50071449287278	4.93508695491588
BSU28310	2.92730935360521	3.60639084273959	4.34257619543232	4.77705355388596
BSU29120	0.442117063353833	0.357831144809986	0.507225560808287	0.604781833822072
BSU29130	0.403842927226153	0.350113399557197	0.411169168269176	0.60043248910529
BSU29140	0.416345104134627	0.363904059221105	0.626037941303472	1.01111083874852
BSU29470	-0.746871873442324	-1.0659897157913	-1.66201898390961	-1.83743404116267
BSU29680	1.09662535318318	1.52167799159486	2.23652900162382	2.56138161017132
BSU29690	0.497415902369694	0.432134372223447	1.12849358100452	1.24179696362863
BSU29700	0.580660845326877	0.734533997241705	1.07491536076343	1.47479119973092
BSU29710	-0.0177411956098348	0.60175626336616	1.00916429878246	1.36608412788381
