# Supplementary material for: T-REx: Transcriptome analysis webserver for RNA-seq Expression data
Source: BMC Genomics. 2015 Sep 3;16(1):663. doi: 10.1186/s12864-015-1834-4 (PMC4558784; doi:10.1186/s12864-015-1834-4)
Supplement: Additional file 3: — Figure S3; k-means clustering of differentially expressed genes in the mutants. (ZIP 31925 kb) [file 12864_2015_1834_MOESM3_ESM.zip › Brinsmade.Heatmap_Class.Complex.txt]

	A_F71Y-WT	B_R61K-WT	C_R61H-WT	Null-WT
BSU02160	3.90530520726753	4.36620865490375	4.56026741317268	3.04671116386519
BSU02170	2.87834834814058	4.61906427420167	4.7837466339503	3.2560932720361
BSU02850	3.50046871155346	-0.10225950245817	3.90655383491232	2.91902025470276
BSU03340	4.20470758021989	-0.713120231114411	5.02433555424909	3.78569117515062
BSU03350	5.31163063747002	-1.06657048768142	5.61076290291042	4.10853743610537
BSU03359	5.81854228631785	-1.76102126688091	6.36028177469038	4.57475348290335
BSU03360	3.64809646422632	-1.62128116098681	4.88427132083401	2.99097729013844
BSU08880	3.04574652915241	-0.523080947363587	4.85395139068164	2.68605774223788
BSU11410	1.5124825249605	2.31547444900801	3.07286559306797	2.74776828206193
BSU22670	0.980619657669441	2.68423500385722	1.62808264409116	1.96029347032311
BSU26830	4.94960364909713	-0.243425251499388	5.41475216917428	3.72491789618169
BSU27100	3.18042035087532	3.25792723603647	2.91773348528229	2.87653209119475
BSU30700	4.45430542299422	-0.17423389652003	4.43964783480523	2.92140031553318
BSU32560	1.68969861818206	2.60161466912124	2.49636343552884	1.67783545816523
