# Supplementary material for: T-REx: Transcriptome analysis webserver for RNA-seq Expression data
Source: BMC Genomics. 2015 Sep 3;16(1):663. doi: 10.1186/s12864-015-1834-4 (PMC4558784; doi:10.1186/s12864-015-1834-4)
Supplement: Additional file 3: — Figure S3; k-means clustering of differentially expressed genes in the mutants. (ZIP 31925 kb) [file 12864_2015_1834_MOESM3_ESM.zip › Brinsmade.Heatmap_Class.MalR.txt]

	A_F71Y-WT	B_R61K-WT	C_R61H-WT	Null-WT
BSU07570	0.0877041231657922	0.342983391211515	0.288407182721427	-0.0081374771650902
BSU31580	-0.128050739021052	0.642684111276755	1.11442027432103	0.877865156243851
BSU37040	-0.584291252650836	0.252252401551514	0.252526181659513	-0.799511055402598
BSU37050	-0.081721534117307	0.177959156243419	0.331452527605102	-0.968274344057491
