# Supplementary material for: T-REx: Transcriptome analysis webserver for RNA-seq Expression data
Source: BMC Genomics. 2015 Sep 3;16(1):663. doi: 10.1186/s12864-015-1834-4 (PMC4558784; doi:10.1186/s12864-015-1834-4)
Supplement: Additional file 3: — Figure S3; k-means clustering of differentially expressed genes in the mutants. (ZIP 31925 kb) [file 12864_2015_1834_MOESM3_ESM.zip › Brinsmade.Heatmap_EXPERIMENTS.txt]

	WT1	WT2	F71Y1	F71Y2	R61K1	R61K2	R61H1	R61H2	null1	null2
BSU21070	12.8399877921501	15.739151221902	17.109272731138	19.7078252737491	8.02183295135891	11.9727780461194	17.0903775733431	28.2090796626012	34.6256520006328	43.8085040123422
BSU08779	12.8493576109276	15.7506366685433	10.175108084865	11.720501241007	11.5333356815052	17.2137800778634	8.61815471628559	14.2249761243143	7.76189095584394	9.82037337740924
BSU18700	12.8936864290182	15.8049745684471	32.4670646871825	37.3981552612693	13.3696260278117	19.9544874545778	13.841806312135	22.8470444996104	16.2133403238272	20.5131786288637
BSU20180	12.9136745027164	15.8294757844655	51.0795788961578	58.837533994655	30.4881556728811	45.5043034578656	22.412558951608	36.9937795812536	11.736459384121	14.8490121719747
BSU19990	12.9774916584744	15.9077023280797	32.8037284428248	37.7859514333489	23.8445700876327	35.5885926564953	16.0485850080778	26.4895149929878	7.94981393200441	10.058134227515
BSU30595	13.0833904444779	16.037512187256	12.1176718511508	13.9581011606928	9.10887416233084	13.595213121104	7.63183967933638	12.5969816970221	6.63948802140786	8.40030499990089
BSU38440	13.092403128763	16.0485598613796	10.0765835631978	11.6070128368703	9.78607113140045	14.6059458368484	12.1684627674071	20.0850527792077	8.29510715193494	10.4950004967909
BSU20200	13.1288617016808	16.0932504796089	37.25307986285	42.9110693588922	22.1856219393289	33.1125727630248	23.715207953789	39.1439093438779	16.1862649007757	20.4789227026687
BSU18170	13.1416243492316	16.1088948278003	4.60828875729242	5.30819463029625	9.57861430197624	14.2963115440492	8.37460857208884	13.8229830990765	12.0509036926937	15.246848283581
BSU17670	13.18280047794	16.1593681870405	24.2639937652655	27.9492037495496	10.1782796664425	15.1913264806894	17.4750788383717	28.8440608726373	19.2888129992117	24.4042781246065
BSU19660	13.1847597846044	16.1617698890033	21.1827136044095	24.3999394421835	9.82656812329959	14.6663885683892	10.0102106775654	16.5226794569657	10.7828852700895	13.6425466475175
BSU29280	13.2025307026517	16.1835533338964	19.7766049666373	22.7802713367888	24.6119540411784	36.7339316092841	20.5406525339032	33.9040434398866	34.9419362719854	44.2086680517179
BSU08500	13.2158674501398	16.1999014090598	23.7587201310665	27.3671892680045	8.84262747885081	13.1978335613262	8.93897458602305	14.7545158155196	18.6875880091028	23.6436060254639
BSU09150	13.2336635865707	16.2217157664397	22.734765161061	26.1877162445645	10.5712282279795	15.7778116318204	8.02896200155294	13.2524648877901	13.5159606133368	17.1004437620179
BSU24680	13.2561166038353	16.2492384899684	11.8922119987494	13.6983985159809	13.762974374111	20.5415692940533	16.0322519996723	26.462556013687	14.5343939434917	18.3889694085409
BSU20160	13.2617511436776	16.2561452624731	26.0411272217112	29.996247840677	20.6787301172578	30.8635005828176	14.4704639201832	23.8846958019193	13.5443691441863	17.1363863411694
BSU02070	13.275028575831	16.2724206293881	15.3191399860285	17.6458075648824	9.09592710433827	13.5758893265753	10.2178495318585	16.8654045346692	9.05371161839874	11.4547896962045
BSU03930	13.2970909983604	16.2994645651093	16.2126525312868	18.6750265970745	10.3028968442877	15.3773206069847	16.0641336804864	26.515179360948	13.1061897636435	16.5820001551625
BSU33340	13.3228428263725	16.3310309436669	10.5779865688273	12.1845688196383	10.991378496694	16.4048959832196	9.50274809287928	15.6850705500959	7.19370347035093	9.10150045228633
BSU36040	13.3435831623649	16.3564542766063	20.33735594008	23.4261890435409	19.6028757793202	29.2577621841019	9.04896234849096	14.9360597012561	10.5616176862463	13.3625980754468
BSU27690	13.4487911314147	16.4854173380538	12.2913337004076	14.1581387330462	10.3388232739068	15.430941664719	7.59617375048428	12.5381121358371	7.76116764952123	9.81945824755292
BSU29310	13.5042475646277	16.5533953768726	31.7153696232686	36.5322929179919	19.0424955848	28.4213813056774	28.430378636272	46.9266879767145	39.3469279885286	49.7818799954234
BSU15440	13.5083672386206	16.5584452393029	23.175612896656	26.6955198363339	9.76756430263405	14.5783239511147	10.0612040164478	16.6068481742818	8.00153158135768	10.1235675903051
BSU20410	13.5109468870421	16.5616073510793	27.729036975661	31.9405169531892	21.0797800028647	31.4620771543953	23.8004750335882	39.2846497012124	21.0966519700773	26.6915627310419
BSU24750	13.5134866193246	16.5647205339814	19.899154214036	22.9214333366655	20.7872214350211	31.0254264762372	13.2719823396389	21.9065029717933	22.3777492872553	28.3124118332846
BSU25420	13.5598417525501	16.6215422742789	16.7819620722958	19.3308027447342	17.6616615400226	26.3604533809885	14.7094630788713	24.2791836520441	14.945313929998	18.9088669075767
BSU06970	13.5622962374928	16.6245509616942	13.9041798032523	16.0159435437944	14.9023867925481	22.2421696520587	9.70890433652618	16.0253484564804	7.6251306253668	9.64734369738106
BSU20280	13.5801611760987	16.6464496562133	18.8191752457223	21.6774274024965	16.0551664380638	23.9627209170293	14.8301197822002	24.4783375058092	11.734217433033	14.846175647099
BSU17830	13.6091076692461	16.6819320289668	27.3283012133189	31.4789175322619	30.5117655910247	45.5395418268685	15.6718821449644	25.867735805893	21.0239477330529	26.5995770592822
BSU26130	13.6251419428692	16.7015867094362	8.87258780266437	10.2201544676222	6.92252463079558	10.3320340159003	6.81281536817926	11.2451144290295	9.42389550612767	11.9231477311833
BSU03651	13.6332169903652	16.7114850361108	27.4996187702188	31.676254761656	17.1042832609146	25.5285529333037	10.5286943007626	17.378479498115	12.7604105305779	16.144518980256
BSU20310	13.6983920298248	16.791376062376	21.9069130762264	25.2341301689427	15.5927074929838	23.2724898515784	10.9480837337625	18.07071639425	7.47895587134178	9.46240285357857
BSU21200	13.8198358300433	16.9402408718714	12.1168442545714	13.9571478689287	6.01674168621115	8.98013125013243	12.7805858277493	21.0954124449557	30.0178053075559	37.978639195985
BSU21940	13.8274213062701	16.9495390861187	7.00585348374341	8.06990095492606	8.80730516724459	13.1451141642132	12.938718022248	21.356422691961	8.12749428561063	10.2829360733757
BSU33650	13.8772132301388	17.0105736160641	20.4273903445256	23.529897853338	19.8116698817849	29.5693923889823	11.3883672297406	18.7974406669512	15.0090658151308	18.9895260303445
BSU24720	13.9908334165502	17.1498483042288	8.55676622186474	9.85636597527142	14.6952638040637	21.9330336248677	8.9857179029407	14.8316695205776	11.7769862991015	14.9002869759119
BSU07790	13.9917217661261	17.150937235818	11.147099530827	12.8401185319124	16.3898601671721	24.4622593337901	12.4479638138598	20.5463923400997	8.70444809352628	11.0129001823128
BSU18680	14.2105385079341	17.4191609946682	30.1943604646212	34.7802732261296	20.0053388212789	29.8584479254225	12.7627339031457	21.0659463690242	16.0545411203645	20.3122652845626
BSU20600	14.215777003748	17.4255822996667	26.4605689060862	30.4793942349213	17.0122256696484	25.3911547707674	11.8893868396966	19.6244149119099	10.3415274050712	13.0841390311012
BSU40560	14.2320266520764	17.4455009846751	17.677835573909	20.3627413148081	6.44465199173391	9.61879764255628	5.08718173815065	8.39681360425031	7.39535737819114	9.35663372834885
BSU29500	14.2382754931438	17.453160762559	14.2651990255264	16.4317942853687	6.75661707927065	10.0844130167312	6.19518841857716	10.2256701394972	9.36772031234873	11.8520746665659
BSU00080	14.2406290279676	17.4560457061507	17.49898359196	20.1567253335619	13.9757241358378	20.8591034152405	9.83298180478859	16.2301485652859	14.3155912647127	18.1121394435477
BSU07270	14.2952471234868	17.5229961175331	18.9123535889243	21.7847576517701	6.16810092707894	9.20603854677244	8.26801931227978	13.6470487226574	5.8860515340834	7.44705434696313
BSU10430	14.3147199571689	17.5468657565859	29.9903558512521	34.5452844373894	37.1931313543288	55.5116404499682	39.881011127505	65.8269026001869	45.0904291496757	57.0485790790509
BSU17490	14.403431051516	17.6556070849728	22.0479103194516	25.3965420421549	13.7201556704939	20.4776613520982	12.4554481700695	20.5587458881495	16.9774470943455	21.4799293638822
BSU11928	14.410688150381	17.6645027769561	19.4955268931136	22.4565031878828	12.3019065026448	18.3608904589976	8.75615999029546	14.4527652267901	12.2243786013496	15.4663293848107
BSU14170	14.4136662537744	17.6681533115533	18.3801711002452	21.1717474049027	14.8340524434844	22.1401789974007	9.60480835243056	15.8535294375437	8.16118482207603	10.3255614657263
BSU14150	14.4696348343952	17.736759136444	11.039165699854	12.7157917346622	7.20443528295058	10.7527924245526	4.63520604896199	7.65079040100823	12.8771753277907	16.2922502370452
BSU21160	14.4797034975301	17.7491012207393	18.3918959758322	21.1852530519899	14.4233708003908	21.5272267968014	22.2627453661925	36.7464998855659	29.8414791306936	37.7555506595897
BSU21140	14.4966614716714	17.7698881656919	24.790869564968	28.5561013286971	16.6472939800228	24.846485472818	28.768364894315	47.4845622095735	34.0028172761961	43.0204911967564
BSU20100	14.5383123517059	17.8209434711953	27.3297579063614	31.4805954675202	24.9515694565524	37.2408157608202	12.188915279811	20.1188113400835	7.42790705790397	9.39781570448244
BSU25590	14.5575363739827	17.8445081192779	24.7122707904501	28.4655649897614	15.8304861324108	23.627380172934	19.0189474510633	31.3923435245043	19.8753158998992	25.1463237813222
BSU33060	14.6854077309342	18.0012517748474	8.4288927693184	9.70907113115172	14.1796216826305	21.1634253933595	12.4010390436093	20.4689391313297	9.38492444661391	11.8738414013836
BSU39060	14.7315497793269	18.0578123175129	5.50352696106523	6.33940141363485	13.6629293140065	20.3922496427337	16.2873489142786	26.8836145394529	11.5081757975632	14.5601869271104
BSU06910	14.7822567149041	18.1199684612701	4.27585255958019	4.92526809670617	6.43204045246773	9.59997461777261	2.67092782981044	4.40858697245521	4.69530136063276	5.94051278782206
BSU08070	14.868925624803	18.2262064967898	12.6102683481082	14.5255131042074	10.1922497222573	15.2121771239996	10.1627719843801	16.7744944937545	10.7543942587568	13.6064997137512
BSU23930	14.9402651696243	18.3136539229261	23.6692332332093	27.2641111199749	19.4450625623686	29.0222221733882	14.2828214412887	23.5749763932926	12.7016661232977	16.0701953371376
BSU25060	15.0316798615387	18.4257092989307	16.1708459780263	18.6268704737897	14.1937053342062	21.1844455810669	10.8353134078924	17.884579657809	19.8036333979899	25.0556308126397
BSU40529	15.1738405654253	18.5999687182155	29.6489618152775	34.1520395510511	21.2301698674447	31.6865376336799	15.5013904691774	25.5863252142634	21.5637425496012	27.2825274737946
BSU17760	15.2548109654789	18.699221567328	15.1944066468324	17.5021297538313	16.1742258029959	24.1404198742735	11.280196789411	18.6188964214948	11.9244733890641	15.0868881920356
BSU06980	15.2678681964723	18.7152270134757	6.15375221826719	7.08838273849227	9.29672481704429	13.8755847279848	7.07207202161065	11.6730389472749	4.91987018189302	6.22463809778149
BSU03630	15.3132361990511	18.7708387371612	29.9414946413191	34.4890021977434	18.8714606525714	28.1661075678518	27.1404844161492	44.7976110352825	17.8393111011051	22.5703629186795
BSU26400	15.3225107399845	18.7822073930064	11.3266358702515	13.0469228106955	12.5123493309579	18.6749814267439	15.322361721974	25.2908234811928	14.2721276270541	18.0571490871286
BSU20540	15.3468686709404	18.8120651440396	14.2955966118513	16.4668086503537	14.1514842539731	21.1214296063435	10.2322646893344	16.8891979426172	10.8987289329557	13.7891124816969
BSU12540	15.3702959002128	18.8407820486191	12.0446211721134	13.8739555607469	12.8536974474532	19.1844516762542	20.700347490691	34.1676331551172	31.9008515339086	40.3610763024716
BSU15810	15.3931465549071	18.8687921928322	15.8597349704582	18.2685079954866	7.8695271466037	11.7454579801785	10.3975488030001	17.1620130228779	9.73747018312828	12.3198835816822
BSU21210	15.3993339590154	18.8763766617981	19.1534657380525	22.0624898605593	19.9488454080779	29.7741301514892	23.5529741636856	38.8761290745801	31.875897205557	40.3295039931993
BSU12440	15.4758367042077	18.9701530963994	29.204408317046	33.6399673662389	45.6496866188254	68.1332519732309	50.2682681133678	82.9719281288884	56.1864608133008	71.0873197112305
BSU23540	15.5716646497196	19.0876182022945	16.2508388199471	18.7190126107758	11.6250230266621	17.3506256392031	11.0304583697139	18.2066825341296	12.3384648236156	15.6106716985901
BSU39350	15.5977114618011	19.1195461698935	48.9467387710118	56.3807585849837	76.7283594057434	114.518916384593	149.107339727973	246.113978852379	209.651790963688	265.252227610315
BSU16730	15.6284408820397	19.1572140399823	17.5490814509621	20.2144320442629	11.9400634132707	17.8208309709895	16.7070569916794	27.5763773844881	9.83096677005011	12.4381758120561
BSU03120	15.6960648251315	19.2401069121386	15.4609578374592	17.8091646800921	7.48544149526372	11.1722009350522	5.35291828107605	8.83543371527343	5.9097617865164	7.47705264674463
BSU12170	15.8033089420536	19.3715658668681	29.0321110987799	33.4415016847281	17.334265268498	25.8718065946668	17.0770025433694	28.1870030709988	27.9150128609249	35.3181783522823
BSU06820	15.8452734727248	19.4230056427372	27.3529818129123	31.5073466158404	26.656510676134	39.785481416102	18.1420539309986	29.9449583478475	17.8073707703275	22.5299518930907
BSU21150	15.8494984752136	19.4281846159699	31.2789866916441	36.0296322436285	25.1233725885081	37.4972360551602	50.4461282993638	83.265501055176	77.2367753649438	97.7202561677011
BSU20320	15.8588808944875	19.4396855081958	38.5798489257569	44.4393478124115	33.4215003781778	49.8823907731004	13.8046770526714	22.7857595903959	11.9236075841007	15.0857927723678
BSU30890	15.8591404421256	19.4400036595517	17.0999383883227	19.69707323302	21.5912953766203	32.225526116034	17.9731276208306	29.6661315214542	12.6905393485263	16.0561177002108
BSU34080	15.9518392523311	19.5536330971752	20.0244152095581	23.0657189443683	17.429919079401	26.0145722012496	19.5386751873659	32.2501970770841	16.8516974482508	21.3208304427879
BSU23530	15.9701959951747	19.5761346412759	13.4206325684336	15.4589552623422	10.2038439694538	15.2294818159744	14.6683322179611	24.2112937691536	17.4737076482432	22.1078000669725
BSU11055	15.9938923083204	19.6051813866497	13.4587528857509	15.5028652849876	10.0052647655156	14.9330975921013	16.7221742569503	27.6013296793381	19.4644012692718	24.6264330585644
BSU04950	16.0423358393353	19.6645630677469	23.8674614923339	27.4924462430708	27.3035674344626	40.7512291445432	18.3682449982615	30.318305385267	20.4699211283478	25.8986205333308
BSU20150	16.0555641934953	19.6807782752621	35.9347216983003	41.3924792491045	38.5808569682287	57.5828542068345	18.6231306608145	30.7390152220717	17.2672513075158	21.8465907349153
BSU21220	16.0899201292726	19.7228914982123	22.5337466894079	25.9561671320808	12.5555743113491	18.7394957465271	23.9847568273466	39.5888220214662	46.7656517170062	59.1680769172757
BSU19970	16.1641653409216	19.8139006668004	23.0885106231976	26.5951884889271	23.5891288624389	35.2073405023282	15.9914173669697	26.3951550799185	12.1674310495829	15.3942791299874
BSU31420	16.215889551484	19.8773037778511	35.1603186589549	40.5004600481303	29.9598827996099	44.7158435263495	27.8823359972059	46.022098338623	36.1844453958701	45.7806952279305
BSU40460	16.2700721091232	19.9437203104894	15.3644842599603	17.6980387170684	6.09353757031056	9.09475094874159	5.08789578460941	8.39799219690289	4.39852222884874	5.56502672375309
BSU13350	16.3406212717847	20.0301988926877	16.6568154044134	19.1866488287276	20.9983096649435	31.3404807213623	16.3278177379806	26.9504116752541	17.8842619382446	22.6272348854267
BSU32280	16.385086784423	20.0847043516416	20.5780847414338	23.7034796817809	7.92249367950851	11.824511800694	19.7009336616157	32.5180180896043	22.9434573406044	29.0281477716145
BSU18600	16.4069210264775	20.111468585617	21.8023014071828	25.1136301028379	27.8481086467835	41.5639699622112	21.6436455868136	35.7246245688473	20.4006456442849	25.8109729326019
BSU38400	16.4780517464493	20.1986600359737	17.458499549864	20.1100925841435	16.2731874953474	24.2881225732424	14.3497066546686	23.6853759619614	8.16771133819739	10.3338188382571
BSU12940	16.4838726253749	20.2057952213911	35.7713932045985	41.2043444600528	153.724338136498	229.437261029365	263.332844961347	434.652609014357	618.201961423613	782.151426548421
BSU18210	16.5197532839388	20.249777436968	23.8153520493547	27.4324224294649	19.0352503405944	28.4105676049571	19.9488431478005	32.9272131711577	22.7031932907649	28.7241647999372
BSU09940	16.5377889637119	20.2718854246027	8.35255768821799	9.62114229488703	7.28608138666356	10.8746511922449	10.2624361920693	16.9389984997164	8.9511930180411	11.3250827807932
BSU04370	16.6197634828466	20.37236911461	43.8180632260396	50.4731409372674	32.8252753492343	48.9925106197281	20.5982934985168	33.9991846124929	38.2570094511147	48.4029109981449
BSU02150	16.6885669241381	20.4567078059392	16.2525823770764	18.7210209789747	7.38164549548861	11.0172829163253	9.16785827287481	15.1323072439513	5.90038466330787	7.46518867549876
BSU10700	16.700775984219	20.4716735711721	19.3456880052346	22.2839068029905	21.9312846499849	32.7329682595862	14.2964669155432	23.5974993755162	22.0678777133409	27.9203611626173
BSU19520	16.78086556912	20.5698467243294	20.3754893467885	23.4701141435913	26.7986267324837	39.9975930381942	19.3061949839473	31.8664693010259	21.8210340749945	27.6080536710292
BSU40259	16.8129855178234	20.6092190927511	22.5324405417119	25.9546626069629	10.7465022733515	16.0394123476679	7.93133312046452	13.0913203564786	13.0898586590042	16.5613379806825
BSU24670	16.8150022104773	20.6116911379867	29.1840336764394	33.6164982297421	17.5766866546731	26.2336263268785	13.1780202985025	21.7514108626633	16.2905834128486	20.6109068730931
BSU08110	16.8355987531667	20.6369382102804	17.352894339082	19.9884480774016	9.57538111035552	14.2914859280222	15.0796355848001	24.8901839452697	10.2531798060348	12.9723613193979
BSU20550	16.9299203836683	20.7525568876492	27.6761013862907	31.8795415182619	27.4470755139759	40.9654183945881	15.3740507887225	25.3761405548114	14.2674455036891	18.05122524719
BSU17970	17.0783372543545	20.9344850646401	43.3704682170011	49.9575652976625	23.177924390153	34.5936079666218	31.418796637463	51.8593186982404	27.9080241667428	35.309336230346
BSU21310	17.113633622353	20.9777510616571	26.3636950884003	30.3678072433198	12.1872408146306	18.1897491699152	12.7991351680885	21.1260296631575	13.7860463620718	17.4421572583274
BSU12950	17.1529323442196	21.0259231110623	34.2735005093119	39.4789521548728	139.644571353547	208.422871468332	204.215216561179	337.074080871975	501.925169054026	635.037595306421
BSU38570	17.1763611925476	21.0546420002667	15.1847786919363	17.4910395072838	5.12514272122736	7.64939841405507	9.58983464946823	15.8288141041407	13.4274891936248	16.9885093919342
BSU07780	17.1868309741804	21.0674757723112	20.5165379602162	23.6325851891009	12.2248434707639	18.2458720359184	13.5989500406935	22.4461901663309	11.2223871286238	14.1986060376102
BSU09140	17.2482363984	21.1427460352806	13.9436018401111	16.061352990856	11.3058324843099	16.8742261004473	9.12714160141874	15.0651010149625	13.9916859893739	17.7023332815138
BSU26730	17.2601079469041	21.1572980816041	59.77139700983	68.8494635130679	33.3232956834977	49.7358179113091	29.8833400725866	49.3249208260354	38.7541554751057	49.0319020012987
BSU39890	17.2847440008804	21.1874967535437	41.883574868916	48.2448429180939	81.9996888092513	122.386501927557	183.448865558498	302.797503469152	702.383104121661	888.657722157919
BSU10390	17.3117209428222	21.2205648666602	21.4503973955294	24.7082789880489	44.387417710923	66.2492853585593	50.6366711557235	83.5800077763483	83.5161705961857	105.664970426884
BSU34420	17.4890222679576	21.4378993698796	21.9444666475928	25.2773873683879	12.3408771727058	18.4190551185933	5.51700013521347	9.1062643668893	9.50093020807665	12.0206123233117
BSU11320	17.5413480341557	21.5020398628711	18.608776438813	21.4350732715213	13.5678662672671	20.2503657658318	20.4710336869011	33.7891317831561	16.9483585317247	21.4431264059982
BSU08860	17.5919951642681	21.5641226975824	23.2223186133995	26.7493192069635	26.2482021761797	39.1760711885469	27.5117800571968	45.4104651557805	29.1820499345112	36.9212383819094
BSU09690	17.6505928815836	21.6359512965668	43.5065504583793	50.1143156796387	30.440672693334	45.433433972234	37.7371941729853	62.2883556609778	42.4054735186998	53.6515632039299
BSU17750	17.7065641430633	21.7045604076322	23.3093669721385	26.8495884510952	10.4900841235482	15.6567021100941	17.041875501775	28.1290229877387	11.4982565276936	14.5476370298875
BSU31190	17.7497531175076	21.7575010965878	28.2172732177358	32.5029064072781	22.0885642375886	32.9677118157014	18.5771771862282	30.663165217014	19.3798625421806	24.5194743458475
BSU35870	17.8140916190395	21.8363667015551	34.4810539564587	39.7180287734767	17.3088917157321	25.8339359586975	19.651903686063	32.4370900656162	12.5160161866268	15.835310345069
BSU20330	17.8147628458595	21.8371894858594	36.0790493691144	41.5587273745082	20.0393048549689	29.9091430452215	27.610618072462	45.5736054629119	19.392350307479	24.5352739130634
BSU02420	17.8247445045938	21.8494249208776	9.84719310932164	11.3427826118047	19.0539021472743	28.4384058737035	11.4095071069261	18.8323337801679	13.9962783633418	17.7081435701806
BSU32950	17.8611283947572	21.8940239936021	48.1539586471007	55.4675711919214	35.3935910482838	52.8257833896223	33.8283586139869	55.8364997438925	57.0271850539272	72.1510071550968
BSU20270	17.8757545289611	21.9119525883759	21.5251092365424	24.7943380468821	36.8311760368969	54.9714134588924	11.6230827371242	19.1848579968152	10.0699941333223	12.7405941232775
BSU37910	17.9212970362235	21.9677782184646	13.5761782180866	15.6381251507194	17.6750966795722	26.3805056489453	10.3903189595396	17.1500795691404	11.9849994856739	15.1634660351368
BSU26060	17.9630395704231	22.0189458728882	24.7578652972626	28.5180843801425	10.8644540882817	16.2154582599749	9.76116781777201	16.1116136486671	15.8457486776361	20.0481003075436
BSU18900	18.0319623102119	22.1034307993325	30.9590191963526	35.6610681562135	21.3422311765401	31.8537918247721	17.1710733051464	28.3422746325251	17.6035637957499	22.2720945489643
BSU20690	18.0594433399408	22.1371168191043	26.5453005219398	30.5769948697726	11.6422255253987	17.3763007810892	13.1732728075388	21.743574736737	14.9233658879035	18.8810981628858
BSU38870	18.1008454172959	22.1878671443337	33.2355635475665	38.2833735578927	24.5310915599401	36.6132424169268	14.909601403259	24.609528485677	19.7361249053591	24.970218816059
BSU32910	18.1446239432068	22.2415305006185	20.4256718777181	23.5279183861734	13.294874700846	19.8429193065199	6.91427170197415	11.4125764871387	11.5764134534482	14.646521463759
BSU32590	18.1537438751789	22.252709638073	210.831966676681	242.853078951915	941.501804013996	1405.21402001659	3044.52208377283	5025.23514340921	7540.05311806079	9539.70331792748
BSU18280	18.2145310027803	22.327221998143	14.4293024191636	16.6208216659859	17.3621634895192	25.9134453585495	16.7836299621747	27.7027673963784	15.3992277979462	19.4831604257147
BSU31250	18.2238984870273	22.338704583136	15.2848236216832	17.6062792387417	14.4002244063052	21.4926802485706	10.9471510289022	18.0691768878469	10.1458271821002	12.8365383793334
BSU03110	18.3932919163315	22.5463456528141	16.7911775467779	19.3414178634339	18.6873036817162	27.8912488727051	14.0386931021118	23.1720224071571	15.2368842488527	19.2777627621065
BSU06590	18.4030931759307	22.558359956059	27.1200561777998	31.2390442869974	19.8871329172313	29.6820227790146	29.6640044947103	48.9628893400367	42.0624724179277	53.2175969323593
BSU12710	18.4529619805322	22.6194887257732	10.3076348229202	11.8731561106052	11.4960895271052	17.1581892992464	19.4109586872994	32.0393904457418	33.1011065671354	41.8796434456401
BSU28340	18.5302307422094	22.714204137069	52.4357727706934	60.3997062936583	32.4079691751907	48.3696711478275	39.0414837096674	64.4411932612863	48.537535264464	61.4098705879563
BSU02490	18.5802367893703	22.7755011375814	25.7320564322261	29.6402354483265	36.4178237190852	54.3544752122327	48.8686903134848	80.6618093804009	42.6985039253654	54.0223063670019
BSU11210	18.616854227888	22.8203864919538	38.6873531661513	44.5631797729614	45.2417179415202	67.5243489391286	77.3397096775603	127.655578234834	300.907856187646	380.709741578321
BSU01550	18.7307468650127	22.9599951479577	28.6579700575732	33.0105361852758	23.9588532200214	35.7591629721329	18.4378078157358	30.4331245606344	16.1698843934467	20.4581980237216
BSU36060	18.8161713485971	23.0647077759564	19.4508545363101	22.4050460034493	21.4686314126952	32.0424472083532	17.3073675040293	28.5672394641879	17.0691276123852	21.5959238971353
BSU08320	18.877553562604	23.1399495880382	16.9804883913588	19.5594811970459	20.5097439368193	30.6112846561686	10.7306566011352	17.7118349547515	12.2815665630109	15.5386838071289
BSU07100	18.8780661959567	23.1405779697773	19.4419919910953	22.3948374168356	14.8704373559286	22.194484351746	7.15300279358437	11.8066218704119	8.31599742544208	10.5214309487211
BSU24730	18.8786761996401	23.1413257072654	28.5433578471719	32.8785166978129	26.4908032883822	39.5381591661642	15.7855451868956	26.0553460439215	29.18411109473	36.9238461695032
BSU35890	18.9364123907488	23.2120982545254	14.0176077455927	16.1465988968262	12.0327130493054	17.9591127745403	12.4012368057471	20.4692655540711	9.20833880401672	11.6504245879731
BSU15030	19.0073195204124	23.2990156297248	16.1434018273415	18.595258111594	18.9786880208057	28.3261469862893	15.7442154727115	25.9871279372794	10.8522344232676	13.7302874546856
BSU12360	19.0216580799133	23.3165917177976	9.72825510144432	11.2057803257059	13.4398869434403	20.0593535560336	15.8424054723174	26.1491986410463	21.8346928113775	27.6253347552274
BSU18690	19.2989568145678	23.6565022215317	17.5443805750551	20.2090172003672	13.2713336073303	19.8077836599245	11.044191487595	18.2293501793973	19.055490487863	24.1090776133093
BSU27670	19.3646224600621	23.7369946286313	22.09376962653	25.4493664506074	21.9513334253268	32.7628915375604	11.404311442823	18.8237579074609	21.1752428117913	26.7909961570031
BSU04380	19.4856597127195	23.8853610954766	25.5917407229804	29.4786086203232	26.7244630622199	39.886901981856	10.9476073065702	18.0699300118215	20.2132238448764	25.5738461731914
BSU22300	19.5295685714056	23.9391842126032	11.0679331152788	12.7489283387527	10.0891010818818	15.0582253047006	15.2639791616794	25.1944582436671	15.75577421863	19.9342642865409
BSU37430	19.601155689933	24.0269351125482	12.7612382483231	14.6994122793381	16.5656905033076	24.7246903269422	19.6170986079337	32.3796414096459	14.6218313119002	18.49959549306
BSU36650	19.6933778606921	24.1399802894662	35.5696473174544	40.971957452375	34.6047110501049	51.6483610747361	54.0732460224959	89.2523584173595	81.5104358996812	103.12730741052
BSU28770	20.0087171437802	24.5265205839799	14.4845548246519	16.6844657945487	14.637290893975	21.8465076663507	16.6598101958159	27.4983926458482	15.5790495626447	19.7106715928735
BSU32890	20.0117507117146	24.5302391065544	23.323824563405	26.8662418581124	11.820542324855	17.6424428803737	7.82245366911253	12.9116058297732	10.874587470672	13.7585686136046
BSU40280	20.0318662676815	24.5548965892873	9.2847932245675	10.6949655574573	16.0035576002236	23.8856934889558	16.052781895084	26.4964423016084	12.5185335214006	15.8384952864106
BSU04920	20.0794149454164	24.6131813666084	23.8029281696677	27.4181116136903	32.0087901231856	47.7738868402638	21.9820405628602	36.283173424527	28.0529406515792	35.4926851072796
BSU29400	20.1049828399351	24.6445222810057	20.823682596645	23.9863788846969	20.0529043548479	29.9294406249116	20.2068646238726	33.3530989271595	29.6145703957615	37.4684648821284
BSU30290	20.1479032835119	24.6971338070368	23.1711829578002	26.6904170793484	24.7752710629981	36.9776861807465	20.7853173357188	34.3078829019131	28.1177922885104	35.5747356401232
BSU25820	20.1490898603644	24.698588303164	21.7995867262287	25.1105031167434	23.6727689111878	35.3321752808021	17.771214875057	29.332857858776	20.2048829787308	25.5632932782452
BSU16740	20.1664583911827	24.7198785051079	16.3834173117169	18.8717270944313	13.7447207518164	20.5143253250509	9.71828557436481	16.0408329643205	14.7321184855321	18.6391312363428
BSU37750	20.2030918841305	24.7647835388684	44.3548819276186	51.0914915440203	44.6873167278556	66.6968918330091	50.4236051064538	83.2283246651091	55.6853301261967	70.4532872974494
BSU35860	20.2031758562766	24.7648864712331	29.6515864965131	34.1550628682898	22.9622795427606	34.2717528606537	25.1885569868987	41.5757936055011	28.4891692568933	36.0446031651937
BSU07060	20.297690157594	24.8807413229003	16.6434206330293	19.1712196624406	24.4023012212695	36.421019748026	15.9798194394245	26.3760117426435	14.4039225637798	18.223896532469
BSU28660	20.3693344319818	24.9685622840279	20.6540357131581	23.7909660702228	15.6125466101716	23.3021002097299	15.1501546529138	25.0065814912931	13.0636256948019	16.5281479365647
BSU20710	20.4342385899705	25.0481212660184	29.2567024757785	33.7002039501858	22.4170281027731	33.4579520111619	15.7277046482931	25.9598754579638	10.1451294081453	12.8356555531241
BSU32900	20.461524547162	25.0815681674815	17.2291557257945	19.8459160710092	12.7980692856891	19.1014253108395	15.3410752960575	25.3217117807536	15.4800867704395	19.5854634991945
BSU11510	20.5244041125158	25.1586454205048	18.2497970441598	21.0215721661338	25.5375922776051	38.1154688742631	23.9257453473838	39.4914187000865	29.4456404524871	37.2547340880452
BSU31570	20.5422984202565	25.1805801154672	62.2808481350704	71.7400495178864	239.475553585902	357.423006430203	535.279498481032	883.523020460392	627.504463516309	793.920986880318
BSU27680	20.591843700235	25.2413123113645	16.9569286296359	19.5323431839449	18.8801546793423	28.179083611293	14.5508725257748	24.0174168463175	15.5621213929941	19.6892540095152
BSU19090	20.6670072802152	25.3334472082849	31.7359003109618	36.5559418019723	18.5557664796494	27.6949264443146	21.4273130298724	35.3675498169187	33.8593419623891	42.8389656947826
BSU38130	20.7050181840874	25.3800406610054	35.4692152688923	40.8562718065822	21.8577064886086	32.6231510893033	30.0739747488716	49.6395791035777	32.2883369889225	40.8513243448879
BSU24580	21.0062473975783	25.7492849484872	21.5458107319827	24.8181836808524	20.7690324375441	30.9982789613246	15.7946600464615	26.0703908724224	14.4647522340113	18.3008584580483
BSU07000	21.1276810201245	25.8981372822758	14.9574506723958	17.2291849586227	12.2844706667435	18.3348670557978	9.47549202994187	15.6400821671657	14.1220513052705	17.8672719652511
BSU23710	21.1714937723821	25.9518425929344	17.6314754451377	20.3093400199752	28.0373860987641	41.8464710982282	25.4123962631267	41.9452588175851	33.8313885771213	42.8035989675181
BSU32000	21.2302472654427	26.0238621405434	11.1903975861267	12.8899926862349	19.5335331404678	29.1542666327551	8.84683911215664	14.6024386065231	7.3023574288428	9.23896984568464
BSU04930	21.2847766269953	26.0907037825607	32.5045214076127	37.4413009000796	40.2501367497382	60.0742943106205	30.9458547553749	51.0786890620402	37.087287479926	46.922974398909
BSU03730	21.29500331864	26.1032395769011	14.7989016184608	17.0465555095881	12.4065920868027	18.5171362037483	13.2976036055948	21.9487929872891	11.0891990961471	14.0300960423314
BSU30910	21.3157012299868	26.1286109060595	22.6324365400572	26.0698459753287	19.7654412890269	29.5003951057139	10.6607462623313	17.5964421667283	15.9290586416314	20.1535043846103
BSU28780	21.3550592980669	26.1768557015643	18.5639714001096	21.3834632534903	16.093941242649	24.0205932427054	14.8691621537645	24.5427801645478	14.7788238422198	18.6982230277642
BSU04970	21.378734413752	26.2058764632655	31.5809043913709	36.3774051365369	57.9882396598757	86.548838269595	40.758287332287	67.2749194295751	37.566158235534	47.5288434643655
BSU28750	21.3960704501012	26.227126833757	24.0118038517849	27.6587112880183	19.2219614406927	28.689238399248	9.60556222745601	15.854773770535	13.8366169996552	17.5061394175497
BSU03652	21.4458642224392	26.2881636295409	17.4934162250613	20.150312396215	12.5358723805253	18.7100901423137	16.0008498252932	26.4107241313991	11.6665790920232	14.7605993658651
BSU07190	21.547634024712	26.4129122144868	34.3665147470908	39.5860933744281	14.8092007874009	22.1030873047452	18.7420773743694	30.9353465964885	23.6818164749399	29.962322501335
BSU16799	21.5921086879058	26.4674288901163	46.5660248969841	53.6384624165008	21.3639514310758	31.8862098255256	16.2337364012383	26.7951226588742	23.6333333877779	29.9009815186893
BSU32580	21.7298163833317	26.6362298483268	226.488871120141	260.88795056501	736.853714551982	1099.77183896543	3041.77625575492	5020.70292749036	7987.48782960761	10105.7993832291
BSU06790	21.764223838637	26.67840622349	22.1589635565432	25.5244620202321	14.918936905433	22.2668710924165	18.5499163540782	30.6181689621045	24.0714339469796	30.4552679796416
BSU05820	21.8160168939294	26.7418937238434	19.7938525571722	22.8001384875436	11.5692849517532	17.2674352257841	7.35768597588334	12.144468367383	8.25603355992302	10.4455644424922
BSU25080	21.9141715844584	26.8622109346058	25.7232865062247	29.6301335479116	23.0035777869341	34.3333914804282	14.0024034000207	23.1121232567242	13.1197646928537	16.5991752062131
BSU31560	22.0252952262895	26.9984253789978	131.095151082292	151.00585351378	321.252452061073	479.47698844156	780.244880348283	1287.85861468689	945.491648215011	1196.23955857081
BSU07530	22.0597659677808	27.0406793298461	59.5345326104411	68.576624201305	89.3357341936205	133.335725584531	184.426403690132	304.411010889345	300.628349598331	380.356108799384
BSU14970	22.1853668186855	27.1946398178146	28.8689240990168	33.2535298796832	27.9360412880371	41.6952115379361	21.0786701047961	34.7920858749975	25.6699558896843	32.4777239016128
BSU07280	22.2061148625497	27.2200725989997	12.2480459131677	14.1082764062941	12.1494077803354	18.1332824589809	10.3512676127653	17.0856220960765	8.20636860734875	10.3827281593203
BSU13020	22.2913213331583	27.3245179884894	34.6459143969054	39.9079281810047	25.370871583367	37.8666342400951	31.3172227062754	51.6916625359224	34.354598226176	43.4655657662801
BSU36470	22.5673078842273	27.6628200283979	18.8856147145095	21.7539576830476	32.8094523458575	48.9688944077474	20.2034033147832	33.3473857506413	12.5757979652772	15.9109464743128
BSU20720	22.626424106343	27.7352842062935	43.1291611393807	49.6796085546849	24.9195760970883	37.1930649046087	19.188126936659	31.6715882378505	16.8869778009101	21.3654672765146
BSU22000	22.6958467597028	27.8203819226732	27.2994359271873	31.4456681928834	24.1066879372566	35.979809832732	28.5447587702225	47.1154818343448	28.4632767156007	36.0118438254104
BSU04900	22.7170523927844	27.84637561295	42.8217633448757	49.3255232514204	40.0337769937198	59.7513721863843	34.4069090522014	56.7914450240882	37.1460532994503	46.9973251328785
BSU18810	22.7580817858967	27.8966691049058	36.0656520910253	41.5432953207983	32.6842395353939	48.7820112854858	23.3195162551138	38.4907875154188	22.6232044809858	28.6229626595678
BSU12770	22.8758997691896	28.041089417894	23.2715496724829	26.8060274683668	12.9139095650628	19.2743197056931	34.8996811685211	57.6048060996475	57.9072671154327	73.2644902606842
BSU12930	22.9219522949621	28.0975402244693	60.2546441304661	69.406106099062	187.16647136711	279.350446829506	355.202284425152	586.290706257756	780.852853397841	987.937941515238
BSU26510	22.9819068160544	28.171031982342	31.6690921317584	36.4789868113489	26.2914004006169	39.2405455744271	21.4215647331893	35.3580617784971	25.6693120164473	32.4769092707928
BSU06930	23.1072666727377	28.3246970615798	14.9134797697452	17.178535765043	13.2315054006126	19.7483391063047	17.6938776358954	29.2052063583318	11.5064827665681	14.5580448979829
BSU11990	23.1334850261666	28.3568353031488	25.7301311122433	29.6380177111723	27.2577790927173	40.6828889464687	17.2599832169215	28.4890277848939	21.4575430328854	27.1481634492827
BSU31322	23.1400567418533	28.3648908580804	14.5268757609184	16.7332144252164	23.4540276988189	35.0056987758546	16.5788896235293	27.3648265581371	20.0406389576202	25.3554911303551
BSU18860	23.2714435948653	28.5259437797498	38.2071334766062	44.0100244236201	21.5782283251548	32.2060232283696	27.4946262474211	45.3821513760289	31.4633804507677	39.8075862569783
BSU11220	23.2979677556829	28.5584568774958	29.2606389349371	33.7047382778871	35.3563679746634	52.7702270596222	141.555078883519	233.64834859467	426.224250188525	539.260510508229
BSU14629	23.3474591631812	28.6191230369509	29.2822675232355	33.7296518113728	16.3032136945843	24.3329373956417	21.656730811444	35.7462228127959	19.2053719911893	24.2987082501483
BSU11780	23.3715038350769	28.6485967976097	8.13159794251284	9.36662323207708	2.44895839414594	3.6551291300978	2.24209072213319	3.70075590899085	3.08581485775095	3.90418446343355
BSU37200	23.3771993052779	28.6555782580459	19.818432266288	22.828451357421	13.3373265680693	19.9062797363605	9.30232270243856	15.3542518902338	9.3652539368824	11.8489541991301
BSU05510	23.4044665653592	28.6890022407454	36.6001372175629	42.1589579296507	23.8091840826564	35.5357781955	18.1193711891417	29.907518609067	20.262078416892	25.6356571598589
BSU05480	23.4256009470706	28.7149085916798	26.6622538013617	30.711710987299	8.6416454280583	12.8978630309021	16.7736051968737	27.6862206933135	22.9898870431302	29.0868908043626
BSU12530	23.4440501196389	28.7375234353753	23.9396648504062	27.5756158311315	20.9902402636797	31.3284369464691	37.7654506260677	62.3349952704634	50.8501412934013	64.3357883582792
BSU30850	23.8239033438154	29.2031443872189	26.7657883794877	30.8309703741569	22.4075559230349	33.4438145557566	18.0302003286006	29.7603347392086	20.2058710017235	25.5645433286193
BSU17740	23.8530216554679	29.2388373736799	20.3845675929239	23.4805711917336	17.761672080173	26.5097215104489	16.7786223185477	27.6945018669956	24.333512042156	30.7868501628125
BSU37450	23.8659022309058	29.2546262769035	31.6240568797126	36.4271116152242	33.4881790504769	49.9819102904834	24.1314487525729	39.8309491591968	20.1102751948228	25.4435951573013
BSU29510	23.8895439163808	29.2836060601288	25.5325636182296	29.4104437100454	20.618881819622	30.7741755634143	14.1232198589438	23.3115408002917	10.6173805313789	13.4331494350193
BSU34470	23.9171005019256	29.3173846955972	10.3353158785223	11.9050413587845	14.7436239266313	22.0052122674916	8.38231930489321	13.8357103003921	9.31621207413527	11.7869062515307
BSU27570	23.9246972220908	29.3266966925714	33.4386115499725	38.5172604458092	16.0000555244	23.8804665568082	21.1160358641704	34.8537611468467	16.8912940981829	21.3709282719174
BSU15320	24.0545022393001	29.4858106129497	26.7275758643182	30.7869541506699	15.1010179708597	22.5386314489303	17.6656440336137	29.15860446598	21.9828757882978	27.8128164101246
BSU29290	24.1763996438082	29.6352314468452	31.6028064725253	36.4026337009128	33.8233578712464	50.4821727181812	31.4252266020186	51.869931885784	42.0857367193783	53.2470310132951
BSU12300	24.3173068381998	29.8079543245211	22.1483707752105	25.5122604096231	11.4722374574468	17.1225895133007	11.1609741509374	18.4221096102115	8.56918463858725	10.8417643547965
BSU06800	24.4989745638395	30.0306411254953	33.4330255753514	38.5108260746032	12.7446620805823	19.0217137764951	14.5216156379293	23.9691259366304	22.9106698354357	28.9866648978275
BSU37900	24.5765162106707	30.1256910371641	22.5725840870182	26.0009031450148	36.1644552749194	53.9763167334559	21.7635721352124	35.9225732415977	21.8583085237552	27.6552134425784
BSU00170	24.6690302645484	30.2390940020035	47.6076817081577	54.8383258328142	34.3531614210971	51.2729172211985	29.4158548024235	48.5532977784737	28.2532446850335	35.7461105172361
BSU26200	24.7287383961179	30.3122837376296	32.354392817968	37.2683708135817	19.2638340894124	28.7517343315822	22.6492689238737	37.3844889401266	24.5968443863991	31.1200192265789
BSU20250	24.7287448669194	30.3122916694847	55.4514719039242	63.8734291414883	41.4468379201574	61.8603995047624	42.5344982299957	70.206702211788	31.7409318731391	40.1587453514083
BSU23180	24.8370545593099	30.4450567978421	20.3229858645231	23.4096364440998	23.7476872489036	35.4439926964095	23.8415950893382	39.3525217492935	25.4509184871037	32.2005969631907
BSU06740	24.9068552266782	30.5306178806783	37.8857865432774	43.6398713894252	33.4329287893045	49.899447950764	23.490654506922	38.7732653341714	17.3020640099847	21.8906358958776
BSU38990	25.0799983015258	30.7428552349628	23.189183967169	26.7111520780224	13.0607755424847	19.4935206988902	10.4992098240367	17.3298129341844	14.2499851705529	18.0291343686055
BSU38590	25.148169148667	30.8264184975958	13.8580029526853	15.9627533634186	9.47087007150781	14.1355006963326	18.5308559275024	30.5867081538589	12.0082922959892	15.1929361855946
BSU10400	25.1490960052268	30.8275546307287	29.6076119896921	34.1044095231392	22.7690561319612	33.983362286474	16.4303027660595	27.1195716782379	17.74856395794	22.4555492947978
BSU33230	25.1491171282019	30.8275805230975	38.6450870120467	44.5144942447584	27.911475382236	41.6585463344294	19.8870927933692	32.8252891112666	20.2962366390585	25.6788742699023
BSU19790	25.2312984572339	30.9283177189726	15.81030891341	18.2115751198711	9.05458614397566	13.5141869518642	13.9382363200461	23.006210191729	19.5813660965757	24.7744173941706
BSU20120	25.2988239432211	31.0110899032214	52.1496844602691	60.070166954184	47.2860499757289	70.5755635239457	32.8391997339379	54.2038113186938	23.2264570070508	29.3862000047618
BSU34090	25.3366565428766	31.0574647921026	42.5618539373356	49.0261388607863	28.6621605800838	42.7789619938974	21.4383501770608	35.3857675399005	18.3476440256857	23.2135076301693
BSU37210	25.3739951443233	31.1032341420503	82.3939671593635	94.9079445926714	31.5751610467001	47.1266850450401	28.582057980841	47.1770472619764	54.845699268812	69.3909832061372
BSU20510	25.4195545808274	31.159080523864	46.446853611363	53.5011914224863	30.4277188109524	45.414099992141	27.5806403967794	45.5241248333706	18.9286047998453	23.9485413677382
BSU24200	25.446605280964	31.1922390491679	31.0354038905232	35.7490541407705	28.4269917368413	42.427966855931	20.7225184748557	34.2042281955613	29.8686210069992	37.7898906626896
BSU20950	25.4922362997474	31.2481731759495	21.0642414033415	24.2634737095287	21.108807314803	31.5054011135478	16.2639797603431	26.8450418208465	22.9610066489072	29.0503512219115
BSU18410	25.5092422426125	31.2690189205684	48.2605340306684	55.590333221076	61.8202705335666	92.2682362419506	79.2931526771357	130.879897238606	99.0571584528059	125.327486207383
BSU33250	25.5409817954255	31.3079250028425	25.5322087797661	29.4100349787949	20.6409178915044	30.8070649291311	17.5758567777332	29.0104031847063	23.8511238878063	30.1765308713533
BSU06230	25.5696755763795	31.3430976030719	25.1891209151622	29.0148390055112	22.8547626815952	34.1112813670743	22.6512608738485	37.3877768180732	17.9018398977296	22.6494745853063
BSU06940	25.6137380027626	31.3971089622159	18.8627076373584	21.7275714841062	25.8381454321704	38.5640516648161	15.4094840127156	25.4346260174078	13.3500788178761	16.8905694959137
BSU22250	25.634096161378	31.4220638252761	31.8184677860945	36.6510496068907	32.0095635705976	47.7750412290737	24.3649052068171	40.2162883178704	21.1126739210114	26.7118337631013
BSU17030	25.6778017623766	31.4756377908045	18.1604318944414	20.9186342573233	18.0786286388491	26.9827867749964	22.5048241902058	37.1460709776564	24.7075907221701	31.260135903512
BSU13799	25.7337144313885	31.5441750797056	25.2710990833139	29.1092679996353	25.4816034455183	38.0319041997428	24.2201706505421	39.977391979251	25.0061043545331	31.6378164641806
BSU07660	25.8086378692397	31.6360156123832	29.3690903776987	33.8296613016894	34.5213606779172	51.5239586454764	33.1055399207693	54.6434277938382	29.3739777558325	37.1640661770447
BSU13710	25.9081392655046	31.7579836039386	26.9047157773923	30.9909980344008	21.9538442261035	32.7666389679294	22.6894045781102	37.4507361522088	24.8202209991291	31.4026361498606
BSU35800	26.1332640212659	32.0339396743086	11.9011888292101	13.7087387454584	43.3937193502699	64.766166726068	27.2511041922064	44.9801981116456	31.4000317562858	39.7274372525254
BSU11040	26.1819703871103	32.0936435361738	45.4692339481616	52.3750911019573	33.6099615352471	50.1636735693874	33.2067274388688	54.810446149441	41.1845029944065	52.1067867442266
BSU17700	26.287855454114	32.2234365787133	46.0659844417925	53.0624759280286	25.6091400872076	38.2222556958351	29.7824766537632	49.1584374230548	23.7416109119675	30.0379746460049
BSU25920	26.4022806825635	32.3636980807739	33.5921563840097	38.6941256351392	22.8670831033382	34.1296698919735	16.9804913202985	28.0277033265514	19.4775226307594	24.6430342540414
BSU05140	26.4098779447183	32.3730107421147	17.5405199827879	20.2045702622039	28.2875428413316	42.219836035352	24.5493004888042	40.5206479598185	24.9815547993218	31.6067562753947
BSU20530	26.5301051767079	32.5203842923007	40.3690132747439	46.5002500453677	40.5646006626773	60.5436392416311	37.868563600757	62.5051917511892	17.2597268406811	21.8370707514213
BSU34410	26.5393134975813	32.531671776142	26.7558656328583	30.8195405629731	17.1361449303648	25.5761072390115	10.1569306274417	16.7648528516957	13.7059137053705	17.3407731222958
BSU40800	26.6644326643508	32.6850418196671	27.6000758344117	31.791969222448	23.848712590661	35.5947754416036	20.8812352377586	34.4662033209969	29.0512727504909	36.7557786010865
BSU37440	26.6991274216387	32.7275703672328	25.6898141557694	29.591577424303	29.1975230846543	43.5780033701393	22.0780757805664	36.4416874828071	20.8517621366347	26.3817272007029
BSU17699	26.7545807467207	32.7955445961301	24.252942155285	27.9364736234996	21.1213505136455	31.5241221386103	14.8210934525957	24.463438803321	19.4410948483925	24.5969456879704
BSU07290	26.8125369036658	32.8665867756995	19.4500385473638	22.4041060822831	18.9772431593926	28.3239904959821	11.6319905894207	19.1995611427215	18.5030368242102	23.4101111782419
BSU28760	26.8155365393634	32.8702637044179	13.4581387323191	15.502157854069	18.9738831714567	28.3189756334141	13.4249946067502	22.1590623557961	14.0879809317515	17.824166001644
BSU19600	26.8929775751162	32.9651902878557	25.7197357760918	29.6260435336747	24.9001990573651	37.1641442081539	14.7833095414872	24.4010733374996	19.7410266816195	24.9764205616598
BSU01520	26.8960802028471	32.9689934633597	30.1965478057481	34.7827927801412	26.8994895431085	40.1481332017753	23.0883062690659	38.1091563380371	16.4956596657874	20.8703701129345
BSU11929	26.9740158125276	33.0645262914426	40.6708798861218	46.8479640906401	14.3546964042228	21.4247286136859	15.813572999714	26.1016082637683	18.3672635761018	23.238330358507
BSU18960	27.0517005317849	33.1597515801121	29.8747973246785	34.4121749074641	20.3393391862019	30.3569514795096	18.5858851662277	30.6775384571867	24.6884111775147	31.2358698721035
BSU09360	27.143851619574	33.2727096241114	38.3198738959727	44.1398878328415	22.6320343061765	33.7788539256616	26.9851418684188	44.5412053306623	23.9375225852012	30.2858428254333
BSU34120	27.1507123716218	33.2811194774325	28.3313907007969	32.6343560283222	20.9506504292123	31.2693481691491	14.7464674002159	24.3402623405745	14.9507752421303	18.9157765800488
BSU30900	27.250154274616	33.4030145426268	27.2607610470818	31.4011193805768	26.4227227896123	39.4365473891573	27.6820498882021	45.6915095742757	20.495748907244	25.9312979354886
BSU31270	27.3792399590031	33.5612467107597	31.1289991312284	35.8568646058475	29.8132720951412	44.4970235341566	19.209836469561	31.7074216148747	13.9417722698297	17.639182257444
BSU32600	27.431535270328	33.6253498724186	1100.6621230855	1267.83044189394	3071.99890960088	4585.03204013261	9349.2102092747	15431.6435926608	21048.4607878756	26630.5910676404
BSU40570	27.4413894850447	33.6374290876102	26.9558503021233	31.0498988593915	37.7991381162021	56.4161200743073	27.3929691381702	45.2143579214477	39.7402637097863	50.279529816504
BSU26140	27.4443381317926	33.6410435144942	26.285488317684	30.2777224456362	15.0296445595395	22.4321049209769	13.5169549287165	22.3108504621157	19.2000925737836	24.2920287115623
BSU20700	27.449820796012	33.6477641191119	47.3131594343355	54.4990715814543	33.5940029762757	50.139855037431	28.1112281732199	46.3999037791183	18.1175414443498	22.9223809863297
BSU08270	27.5041851882866	33.7144035431479	31.3287352950546	36.0869366538762	26.1571036177817	39.0401044055642	30.5199185834862	50.3756462326803	33.0200921994205	41.7771437655465
BSU33070	27.5251431610836	33.7400936534888	37.2463100062349	42.9032712979579	25.3907041622112	37.8962348396119	23.1191883584428	38.1601297770756	24.0756056867621	30.4605460803686
BSU05810	27.6592406353678	33.9044692323756	20.736355339421	23.8857883830402	13.2776916668898	19.8172732162854	10.2849403602578	16.976143487909	8.27007829118201	10.4633338888466
BSU20660	27.7036422941276	33.9588964197714	50.4615838646923	58.1256780150608	49.0705094116792	73.2389120240309	32.0293779102124	52.8671335162316	19.6323753837825	24.8389545345319
BSU10980	27.7155080448757	33.9734413592534	26.2583485734643	30.2464607230918	25.1456902186429	37.5305456533205	22.504358735699	37.1453027065516	26.7554433604778	33.8510866968819
BSU25600	27.7376434818283	34.0005747954527	23.5852029952466	27.1673183881326	27.8317576667475	41.5395657324054	26.8621493000096	44.3381959386653	31.726029376182	40.1398906566944
BSU04880	27.984541873496	34.3032208092815	48.9436755340407	56.3772301042618	47.8569886266358	71.4277031517226	36.2365458597483	59.8114116828834	50.0994792834442	63.3860479844511
BSU01810	28.0495774562072	34.3829408906138	39.1981036692567	45.151502949046	23.9680260771871	35.7728536814209	21.3251724070364	35.1989582832324	19.424251245921	24.5756350993223
BSU19800	28.0878000806244	34.4297938686335	32.1101873240229	36.9870754434517	17.5358116641578	26.1726194233384	22.8749610831316	37.7570124886793	23.8325301396768	30.1530059918934
BSU07550	28.1797816542251	34.5425441235376	78.9449727028188	90.9351176240531	37.1578658618464	55.45900585676	28.7449585836936	47.4459281607883	40.2040034510561	50.8662550662041
BSU37510	28.3230343279925	34.7181420705034	43.7010865926508	50.3383979187788	32.4954767856178	48.5002783548516	27.3176718238968	45.090073485507	27.7434343369386	35.1010965640074
BSU32460	28.3502970230247	34.7515604574033	32.5554386970573	37.4999514961369	21.6962050830234	32.3821063686102	22.1944991410421	36.6338538545652	30.3070622089771	38.3446081061524
BSU38240	28.368417001881	34.7737717781595	16.3002936168921	18.7759785912974	21.8079568577222	32.5488985721928	12.2934761726555	20.2913977293066	13.8932709656433	17.5778182265512
BSU20170	28.3973810157736	34.809275627698	60.016156016551	69.1313964633712	40.5492055435273	60.5206616571196	28.1072620285396	46.3933573297633	18.2084935389687	23.0374539155548
BSU28070	28.4092564405799	34.8238324255607	15.809919875956	18.211126995495	25.025753797494	37.3515376686407	25.5062053782272	42.1000985096629	27.3607554655559	34.6169298291225
BSU11760	28.415484927251	34.8314672531935	8.39333399445481	9.6681116974591	5.91249883967122	8.82454630189353	5.78275060264421	9.54490746145851	4.50525725110691	5.7000682718738
BSU20610	28.4217190135476	34.8391089448011	43.379552532873	49.9680293374114	31.6913997969	47.3001741671571	27.2304580606708	44.946119966402	23.0651272140937	29.1820849491972
BSU00450	28.4401639890208	34.861718643732	12.6218912594186	14.5389013007064	19.6908978962285	29.389137304387	15.934306362629	26.3008886505114	13.2477513126669	16.7611043547966
BSU39910	28.5617840120877	35.0107994657426	57.7020122083215	66.4657810074954	51.2638090952534	76.5124643978197	101.995190399986	168.351485439568	389.433489980651	492.712703519517
BSU03740	28.5654376060509	35.0152780111137	31.2311070572202	35.9744806609619	23.1616224824597	34.5692769784644	20.1671321604271	33.2875172147768	17.0623677329714	21.5873712724969
BSU31540	28.6466630334495	35.1148434706441	300.994039393059	346.708947248383	642.715435568409	959.26820011528	1594.08332026427	2631.16617389995	1929.13087828344	2440.74357993516
BSU08330	28.9137627748639	35.4422521325139	29.0242925454877	33.4324956512982	26.2900005259518	39.2384562279201	18.8829907617734	31.1679357802995	27.8212541522305	35.1995544844645
BSU16720	29.0297245152992	35.5843970783044	38.7346087010691	44.6176124680276	25.8384375465488	38.564487652531	23.6091755387232	38.968894085697	18.0936099502211	22.8921027707298
BSU26570	29.0462388603514	35.6046402263754	29.0601637229837	33.4738149352657	19.9314574258752	29.748178171082	20.4245646434804	33.7124307891567	16.4443670633838	20.8054745211299
BSU20130	29.1330448248215	35.7110462622592	52.1118467110313	60.0265824159953	37.5760673313118	56.0831815785472	41.4981399545915	68.496107286403	22.3143328964491	28.2321771791897
BSU10730	29.1892203218505	35.7799057235778	45.9522521892695	52.9314700462512	31.2908395401717	46.7023283784223	33.5193938146328	55.3265278254538	45.0622653125607	57.0129460873246
BSU34530	29.1963847747117	35.7886878508532	34.4702938744993	39.705634452659	34.7479297035657	51.8621183494573	25.4428653011732	41.9955504812895	27.6721668098051	35.0109286229583
BSU01710	29.2333140429369	35.8339554435113	20.9712725803418	24.1563848023392	27.7474541310447	41.4137406837423	29.1297252162871	48.081017265389	31.9626962311564	40.4393224440163
BSU11290	29.2630795136852	35.8704417122588	41.6901457869437	48.0220358701103	19.9241753364777	29.7373094780294	27.9710414300641	46.1685139816517	23.8131048004043	30.1284289802188
BSU23940	29.4089573984496	36.0492576212304	40.7672528282075	46.9589741337663	25.8324109946541	38.5554928793094	21.4935426555776	35.4768672839861	21.7900439819962	27.5688448898217
BSU31550	29.4400221045828	36.0873364820058	235.445942970722	271.205420498982	526.203314206221	785.37106498288	1251.44385550235	2065.61143904752	1436.80670021711	1817.8531942235
BSU25010	29.740283702938	36.4553946748283	34.7152352674587	39.9877774899822	27.8375121999505	41.5481545112066	36.11791915807	59.6156085144985	26.6689251405214	33.7416235224114
BSU30090	29.9980853069985	36.7714057565551	23.2232657460644	26.7504101899272	25.4918048713186	38.0471300723834	29.4893840978696	48.6746639533209	33.1831291359733	41.9834187055535
BSU10820	30.0183642111325	36.7962634701251	30.6886285479208	35.3496106361489	23.899659314915	35.6708146492721	18.6525953265983	30.7876490864062	14.5995334806156	18.4713841937817
BSU00160	30.1869446790603	37.0029080184476	32.3967998234431	37.3172185856302	30.2275531060015	45.1153478774617	29.19881442009	48.1950547022763	31.3427240147319	39.6549312842405
BSU31810	30.2936598521301	37.133718598162	28.3774292611993	32.6873869150539	19.1683019836519	28.6091503728431	18.9563869410271	31.2890822358773	26.3070091768229	33.2837260957427
BSU24190	30.4450792901983	37.3193272975058	30.8851367755489	35.5759644897467	24.4301988100637	36.4626575682946	33.7827594629322	55.7612345790868	25.0438743045339	31.6856031457463
BSU13380	30.4954394718155	37.3810583931163	33.6839948363938	38.799912491275	36.2514625713438	54.1061772098332	28.2528928151057	46.6337329704968	34.3077036063359	43.4062345184127
BSU38580	30.508541057419	37.3971182087796	14.4324693398929	16.6244695779322	28.3096806835181	42.2528772956881	22.0214687552676	36.3482529124318	25.1595324915359	31.8319343151708
BSU16200	30.5118637746973	37.401191168237	40.6970683545491	46.878130057836	35.42654563786	52.8749689048268	28.5814099720069	47.1759776698773	17.5387589937145	22.1901032718056
BSU23170	30.5808022690503	37.485695406496	23.8008005973662	27.4156609061801	30.5065283485168	45.5317251168347	21.7236901990231	35.8567448121065	21.5660840759577	27.2854899816712
BSU26170	30.5919813432073	37.4993986234715	34.5116349076751	39.7532543527721	18.3692611990951	27.4165628406289	22.9183382842613	37.8286101416252	23.778224341961	30.0842980941452
BSU23900	30.809327308722	37.7658195168619	25.1991360200079	29.0263752022567	26.5407182066449	39.6126583786476	35.7500150426056	59.0083523870785	37.5752261968852	47.5403162828768
BSU19400	30.9352922854995	37.9202263473245	27.3107941844926	31.4587515397857	22.0589191942207	32.9234658775769	27.8844968448255	46.0256649960815	39.2783313083663	49.6950912199205
BSU26370	30.9639052169927	37.9552998429511	29.2620521788311	33.7063661649499	18.7155704615251	27.9334377194167	17.1404505956671	28.2917293214295	24.5805592675951	31.0994152335492
BSU12390	30.9764406853612	37.9706657167731	43.2579403525017	49.8279467260942	30.2067358442242	45.0842776150543	24.1258343815528	39.8216821761426	32.5915845048399	41.2349942326796
BSU12020	31.1407645228313	38.1720925225591	15.689504984097	18.0724235166033	15.1661241392042	22.635803966452	17.2489612208182	28.4708350700294	10.304612914748	13.0374346803093
BSU37860	31.2353071972623	38.287982153755	25.9732416124328	29.9180517801382	31.399660750811	46.8647466448702	21.7841107223286	35.956473875895	18.6469104952903	23.5921406833228
BSU15310	31.2840129623348	38.3476852791991	28.0276080711571	32.2844349603597	15.9066755562617	23.7410947150791	20.4557443197221	33.7638954198932	27.343057697972	34.5945385475895
BSU18820	31.3032878400643	38.3713122654765	34.4789408892351	39.7155947740725	23.157235689203	34.562729584332	31.473680396112	51.9499088746873	51.6199864212301	65.3097992843622
BSU06850	31.572628936556	38.7014683619292	16.7440259831615	19.2871049308074	26.0051321764917	38.8132833851133	24.5389668710452	40.5035914702636	21.7553197136021	27.5249116159807
BSU11839	31.7129860675424	38.873516976416	56.4883617940984	65.0678016378994	27.9410775615998	41.7027282969998	34.6514223304981	57.1950343840327	40.6301845129124	51.4054609346734
BSU10970	32.0230314792926	39.2535680870702	19.5430475965899	22.5112413252492	22.3172454976113	33.3090240801379	20.0182428854477	33.0417631698018	18.8411154326885	23.8378494942089
BSU36720	32.0289940518883	39.2608769594208	82.1901877915389	94.673215259719	46.8901398777351	69.9846582086344	28.4530845185794	46.9641659107199	36.9884182244061	46.7978846481929
BSU21120	32.0514136333301	39.2883586975935	34.5175593937069	39.7600786484267	30.2018962944248	45.0770544709246	33.5524624068376	55.3811102679909	40.8789468080482	51.7201959179851
BSU21950	32.2500697238505	39.5318696962382	39.5722929117974	45.5825239706403	24.0009764197503	35.8220328578566	28.2330357707008	46.6009572787324	39.2609773512454	49.6731349286673
BSU26150	32.6487858876643	40.0206126840406	43.0934320110307	49.6384528942561	26.2653317185784	39.201637441349	28.4337463161077	46.9322466104169	23.4942770766755	29.7250469554135
BSU20680	32.663542242871	40.0387009026465	55.2145065715271	63.6004735670342	30.1344458852241	44.9763831177095	32.8210555609931	54.1738628627388	20.1319696417101	25.4710430523904
BSU02460	32.6828462386588	40.0623635816	36.4694408977958	42.0084114818637	44.7918670099797	66.8529356362298	37.7711147701925	62.3443444081376	39.5332728221375	50.0176441736888
BSU12749	32.7430455516042	40.1361554033088	22.3359313767068	25.7283076736195	20.6595055006053	30.8348073814512	41.5854516225024	68.6402224052764	51.0697643464593	64.6136562638688
BSU32720	32.8057034046188	40.2129608831738	33.5744444914605	38.6737236642833	25.4735209140483	38.019840827702	28.4413694325214	46.9448291936434	16.8063669199815	21.2634780894075
BSU22849	32.8588732870843	40.2781360869295	38.5457606383361	44.400082203468	37.0703019154274	55.3283145669171	26.71095381431	44.0886353024288	25.6363518917196	32.435207998096
BSU05490	33.027939028635	40.4853754796599	29.7070240199898	34.2189202305201	19.9478476451716	29.7726409664249	24.0429225045117	39.6848292754745	33.9354715082363	42.9352850800361
BSU26660	33.412381523135	40.956621921246	42.6587030872434	49.1376974380729	26.3954532334674	39.3958469226779	21.6490139709125	35.7334855301723	31.2334690213971	39.5167014593178
BSU25540	33.4349792810868	40.9843220667164	42.3252107360496	48.753554342645	41.543764762987	62.0050651420235	39.2111656209492	64.7212672697223	41.0609573066538	51.9504762794439
BSU11410	33.5007017912095	41.0648841780087	104.173356463961	119.995182707872	136.123351022125	203.167365683651	221.408403087111	365.452855201718	190.372154045119	240.859559097152
BSU16299	33.5799803673141	41.1620632032669	53.704561420987	61.8611982823735	32.4355501254613	48.4108363775068	30.2115236081433	49.8666148558333	30.6051029176528	38.7216903220085
BSU10090	33.5872981885338	41.1710333282122	36.0528387861517	41.5285359340263	32.0714803682634	47.8674535343753	29.4618076935448	48.6291468204743	25.6873139074145	32.4996853303642
BSU38230	33.6192576824408	41.2102090124667	18.1175746838421	20.8692679030962	21.5880072719071	32.2206185408997	21.746048728445	35.8936494114868	22.8327497086608	28.8880800629079
BSU13040	33.9076182912225	41.5636790703455	35.5365928520949	40.9338826821577	29.8861217082556	44.6057533286877	24.4703169220778	40.39027905976	28.7189604982016	36.3353359004696
BSU28330	33.9223797828621	41.5817735851487	66.6949981883458	76.8246197009157	44.9008131945424	67.0155404292553	46.6069682989634	76.9286504019938	59.8517497958211	75.7246569978814
BSU14160	33.9888807700101	41.6632899471633	25.888762647794	29.8207421691119	18.5115136939626	27.6288781004806	15.1965175616558	25.0831073012397	21.3865267918943	27.058313436398
BSU06300	34.1720723502375	41.8878446765331	34.804503898936	40.0906042213826	57.7694694640135	86.2223185060887	55.8601173211629	92.2017370717863	57.0881809263308	72.2281793602838
BSU20020	34.2683468290925	42.0058571393202	66.7619721549199	76.9017656586589	71.051233281088	106.045669504176	52.5098102616117	86.6717785713687	47.6515099609476	60.2888680704174
BSU25220	34.273745145839	42.0124743515009	26.8624602479942	30.9423247445823	29.8321773145832	44.5252400275273	31.642536484275	52.2286197938618	33.4072861451987	42.267022989391
BSU32120	34.3931830528874	42.1588803536788	23.8147861690477	27.4317706033825	24.772000033289	36.9728040904653	28.8567101478809	47.6303833469334	22.797918456865	28.8440114332682
BSU26190	34.4089878355376	42.178253726005	32.5528437690295	37.4969624510165	32.1819516483182	48.0323345689951	29.4101791127236	48.5439295838742	24.231661337236	30.657988271199
BSU34460	34.8297368541564	42.6940044056557	31.4636911109547	36.242389529123	30.6911862468592	45.8073314582684	27.6426338434246	45.6264501370373	21.4506027540935	27.1393825826786
BSU18650	34.9106682128265	42.7932093981621	45.4040197986588	52.2999722419114	30.8604462654493	46.0599560949256	24.3530104263146	40.1966550002724	31.9492386995049	40.4222959247947
BSU02960	34.9632115078251	42.8576165361646	23.391487522328	26.9441814522093	36.1917957316125	54.0171230207036	48.343872171986	79.7955536936332	58.404892845797	73.89408819013
BSU12890	35.1892169127491	43.1346520990209	43.3588441880579	49.9441758137849	33.6449844061793	50.2159460441138	26.8161782155653	44.2623168670825	30.5008544312671	38.5897947483446
BSU27420	35.3261318501695	43.3024813010014	32.9399081859174	37.9428141255783	35.1373134383455	52.4432829111672	34.5919680804731	57.0969002340972	30.8604534393037	39.0447607540712
BSU04890	35.5245181295182	43.5456615673354	62.575192827528	72.0790992168636	64.5313588823786	96.3146006153509	60.4265333693511	99.7389838952175	64.8101961732519	81.998101842088
BSU07360	35.5363501868839	43.5601652057469	33.9774414833029	39.1379277497453	28.4738569718378	42.4979143430071	31.4007310679485	51.8294999837388	50.9863587783291	64.5081312280943
BSU37870	35.5802060301387	43.6139233369948	40.2376019663922	46.3488800166886	39.852065670627	59.4801636791706	26.1971863431501	43.2406196597195	31.7737579120258	40.200276978199
BSU30280	35.7500171413156	43.8220763976703	16.8951979579042	19.4612368715003	20.1186000295062	30.0274929947431	29.6903992569492	49.00645607503	34.4403929585001	43.5741135815008
BSU40810	35.8709466315188	43.9703107701873	49.5242465534487	57.0459781211586	39.6243634208436	59.1403126109932	20.9371163457456	34.5584397048962	32.7077699167742	41.3819924490542
BSU30100	35.9785833430967	44.1022509642106	36.5952880501722	42.1533722717937	29.6295589483778	44.2228272571101	36.1822915224885	59.7218604184227	35.9429551037595	45.4751608099598
BSU25750	36.0213824207513	44.1547137208944	27.4474601206966	31.6161742680282	36.9163421234732	55.0985258854185	30.649304145668	50.5892077888902	26.6907031308831	33.769177117016
BSU17470	36.0506145667029	44.1905462445013	53.7068842564711	61.863873909595	29.8950731165154	44.6191135201732	22.3956326932633	36.9658413939324	27.5379756484689	34.8411494653063
BSU13390	36.0820676448459	44.2291011684857	36.8657219911039	42.4648796596135	28.8186500964983	43.0125263498165	25.4838497647137	42.0631987232303	36.5088810604709	46.1911724404361
BSU13780	36.2990297552968	44.4950515355021	56.8646735061515	65.5012674892042	32.7063080224747	48.8149490316635	35.3796741552739	58.3970741664409	37.1993282762946	47.0647288322167
BSU34580	36.4617203343493	44.6944763065796	32.4005165228724	37.3214997765434	26.795583331374	39.9930506890561	24.9387183629063	41.1634143226705	28.9452798538047	36.6216759930064
BSU21000	36.506047133709	44.7488117319397	54.0881728012577	62.3030724738836	40.1259342458566	59.8889190951601	36.0475558789923	59.4994681111454	37.4771964809192	47.4162887207346
BSU10470	36.6046751593698	44.8697091530059	37.7863435018843	43.5253249609906	44.107329736577	65.8312473402453	35.5562868553475	58.6885880141848	30.5795138139165	38.6893148925528
BSU26850	36.7798650964687	45.0844555341699	41.4102864742297	47.6996715871353	20.4963210879311	30.5912507323185	21.8985758742441	36.145408062698	29.3110468887151	37.0844458093311
BSU09180	36.7868646271896	45.0930355012449	46.3934244887109	53.4396474965519	37.1257315144256	55.4110445726421	38.3904808044065	63.3666592004511	43.826360129926	55.4492742422043
BSU07010	36.9325735420784	45.2716442883354	55.9990705667777	64.5041969676399	37.2655204327209	55.6196828853825	39.4261090545125	65.0760491587893	42.2495155683061	53.4542446236052
BSU22280	36.944709935721	45.2865209796472	54.6759996242361	62.9801783041856	26.0200266993334	38.8355138176301	24.1993796826164	39.9430747695836	32.2793061406663	40.8398984820028
BSU02590	37.1103607477899	45.4895743799609	126.847269963521	146.112805154101	84.9533590414397	126.79492557909	57.8254539115879	95.4456874295361	79.6473681289741	100.770147120605
BSU20730	37.1629888840569	45.5540855156911	78.5358768209863	90.4638883505439	57.0861077936507	85.2023848258326	46.6365137375089	76.9774175884425	32.0269339515877	40.5205962474153
BSU28720	37.2157560612969	45.6187670867001	25.7866666691701	29.7031398759291	37.603577349086	56.1242409397745	21.75821244801	35.9137266352187	16.9231222683916	21.4111973915362
BSU34590	37.3106934505703	45.735140556097	18.2649700265397	21.0390496177078	26.3887279913192	39.3858093374983	22.3787484629705	36.9379725773819	21.7494754651025	27.5175174509889
BSU17570	37.407146216633	45.8533715618741	47.4312914479101	54.6351454590147	31.0154833645241	46.2913526831358	29.4067206083461	48.5382210367645	30.7613225034971	38.9193399244808
BSU12720	37.4136573898984	45.8613529044046	36.166150285184	41.6590571583662	41.2050028084215	61.4994548012103	67.4369893424949	111.310320465688	83.1089304631988	105.149728692242
BSU16190	37.472442710645	45.9334114661288	40.8999404495216	47.1118143215371	47.914388580111	71.5133739587542	50.9771899724238	84.1420622064327	31.3621015487292	39.6794478125026
BSU21050	37.677401673402	46.1846484736195	76.1294994844649	87.6920309585833	70.5971729563729	105.367973581022	67.3198558856023	111.116982021147	47.6676453010494	60.3092825628746
BSU30720	37.6918219288178	46.2023247038715	31.9751930294137	36.8315782453582	21.7266254857766	32.4275095492107	24.2379949550506	40.0068124659344	24.9784980297288	31.6028888391085
BSU18920	37.7063938335861	46.2201868246502	51.9347129299803	59.8225455956179	48.8864722985858	72.964232219468	51.0334684467035	84.2349544762162	56.6409970993338	71.6624007150501
BSU25530	37.8742285054507	46.4259171823044	48.1989064697213	55.5193456798592	41.532917366803	61.9888751430946	39.9995887759604	66.022624802176	33.5877272310194	42.4953177239428
BSU20360	37.8795689921488	46.4324635068883	50.3373144345409	57.982534571457	39.8637542855502	59.4976092172402	38.5907002400796	63.6971379149597	34.0686501837813	43.10378323689
BSU35830	37.8974910835832	46.4544322588735	66.2977169189527	76.3669994405594	48.9110771494524	73.000955549419	44.268819416071	73.069342565319	71.0384264568074	89.8780820186908
BSU19320	37.9120266618685	46.4722498509486	33.7681125712186	38.8968060089833	41.743728594237	62.3035159553631	31.934977905416	52.7113185119098	38.2972358159535	48.4538055449223
BSU12400	38.1264657521489	46.7351075206321	78.8795980524992	90.859813886362	111.866247012077	166.963056255251	244.127275234858	402.95223001131	270.922001031522	342.771525833053
BSU13420	38.4541817621661	47.1368191050196	55.5097072725827	63.9405092850051	38.9600540808961	58.1488149907632	39.0690791354865	64.4867417906802	42.5936642568222	53.8896628274682
BSU20500	38.5498448915768	47.254082180696	71.0688040184136	81.8627181890768	49.67394342857	74.1395517647885	40.3071586964418	66.5302943578338	47.4398606254635	60.021088542032
BSU15960	38.5748889041745	47.2847809249518	50.0576017163183	57.6603391477121	22.5285951989276	33.6244685775885	35.882838751755	59.2275888888115	29.357931515308	37.143764413705
BSU32440	38.6275130561058	47.349287176716	19.5422333000002	22.5103033534744	40.7302002733871	60.7908006317492	30.9155942255776	51.0287415584217	28.5149225421556	36.0771863177283
BSU40260	38.8040553705118	47.5656912908383	30.5454999295831	35.1847436750455	21.8110179962874	32.5534673949085	19.6851682852648	32.49199603389	26.3800799230092	33.3761754762606
BSU34600	38.8478487338339	47.6193728346995	28.9629792518425	33.3618701082314	25.5923556367861	38.1972045010843	22.9827227917756	37.9348820887318	32.0601441581184	40.5626139245415
BSU26600	39.0108066405665	47.8191252938442	58.4047488992524	67.2752491909743	30.869129457253	46.0729159669184	37.8128039033064	62.4131557654074	37.4959823205252	47.4400566350467
BSU03350	39.0276608835167	47.8397850859575	1690.50319171353	1947.25644102754	15.1181929184073	22.5642654700061	1497.72291698958	2472.11536998232	569.490541725068	720.52155672614
BSU34630	39.2121260500317	48.0659009669032	50.2923874071015	57.9307840370679	31.1683607260649	46.5195258112853	31.222639715414	51.5355454979876	40.742095167979	51.5470507127206
BSU01600	39.6641362751383	48.6199713758445	15.6279424412745	18.0015108684494	15.92421331551	23.7672702413184	11.2035539727722	18.4923911227762	8.95845462800301	11.3342701967918
BSU12380	39.705541672917	48.6707257712218	35.3501820562058	40.7191598559889	24.1729283440838	36.0786752283886	26.0276963844709	42.9608624849072	24.1940054405053	30.610345890256
BSU06960	39.7778048673963	48.759305399497	38.5934531876217	44.455018286547	30.0159518126439	44.7995278728563	19.2081043615577	31.7045626275621	23.4070972905803	29.6147467649975
BSU20620	39.8287701149439	48.8217781799388	57.9465636387515	66.7474748548668	40.6463852109711	60.6657046411802	28.9481781580826	47.781358852026	17.9259247858594	22.6799468755682
BSU27120	39.8851652002832	48.8909068107985	52.4252985897651	60.3876412964568	30.3565617236689	45.3078963329999	24.2961155854226	40.1027453664902	25.3932359015273	32.1276167408509
BSU26180	39.9405789737826	48.9588325576918	49.4566415522027	56.9681052873377	33.2347572748495	49.6036722132213	21.9879631654369	36.2929491692218	34.0338400334697	43.0597413049267
BSU23401	39.9867550240128	49.0154347795295	45.3621266802336	52.2517164059637	36.0946650280571	53.8721531164206	35.4206445657602	58.4646992126552	37.5611965932127	47.5225659760012
BSU08800	40.0578388156737	49.1025687055494	78.1385546672427	90.0062209963308	82.3619890174973	122.927243676443	77.8481562207274	128.494811246441	60.3419054223223	76.3448037240675
BSU03900	40.1024619110925	49.1572673281769	68.0269727859322	78.3588943045657	64.9388200331951	96.922746153998	76.279500327	125.905615140066	77.6944485524172	98.299305990919
BSU37890	40.2923571779606	49.3900393813862	41.3406255136604	47.6194305353456	31.3815692295132	46.8377446154926	26.2421475877153	43.3148319071802	33.5754108648372	42.4797350115277
BSU20650	40.4619284169727	49.5978984087389	86.2754363605666	99.3789304741187	73.9282631203067	110.339705531341	61.805074629286	102.014380097133	27.582827877855	34.8978966731564
BSU05540	40.5936239351868	49.7593296896694	37.1889989413064	42.8372558412162	36.2323612771926	54.0776680702571	27.827501216663	45.9315890045854	29.7778084026784	37.6749942171096
BSU18610	40.8195078052124	50.0362162760487	43.9112921847271	50.5805294894952	29.4570591172696	43.9653671225779	21.7195655392398	35.8499367204825	28.0290025872141	35.4623985789922
BSU22040	40.89262190972	50.1258389428243	30.7339258376458	35.4017876681773	25.8311686136469	38.5536385958634	20.0018243737967	33.0146630603327	25.101530015539	31.7585493662783
BSU38830	40.9670508686663	50.2170733473353	44.1395524721954	50.8434578987299	41.4561028786639	61.8742276775101	36.0227345068599	59.4584983864676	36.2813705626583	45.9033253103347
BSU05730	41.0342261870116	50.2994162989745	52.485020901236	60.4564342193302	27.2440336667147	40.66237356854	30.3331602367729	50.0673861572383	37.7403904000442	47.7492826485255
BSU02600	41.0924686276788	50.3708094027712	31.5230703887363	36.3107873184265	26.1883715952341	39.0867726117283	18.7392398428569	30.9306630163781	23.7982065897696	30.109579708576
BSU12500	41.1153172918568	50.3988171070258	55.3332638585141	63.7372676843941	48.4040801915466	72.2442504317893	39.0679189176583	64.4848267553336	34.3210264173804	43.4230905886201
BSU10300	41.3268257983189	50.6580824912157	107.485273082792	123.810112487229	134.532955858178	200.793662763257	106.345177808066	175.531498917868	107.530955396606	136.048565695084
BSU36960	41.3366687912566	50.6701479508432	47.367350579811	54.5614932660693	29.9545086215743	44.7078224367568	29.5572728936304	48.7867200175943	24.8566967996967	31.4487854687382
BSU20640	41.3711555267971	50.7124215070651	80.9279780742737	93.2193014109194	66.4194914838253	99.1326838010563	51.2729912531448	84.6303066502052	46.0661278188509	58.2830366731669
BSU17770	41.4879745438221	50.8556172954346	43.6911700346812	50.3269752361873	26.0714232785185	38.9122244445709	28.2373143278691	46.6080193907005	34.6570193423414	43.8481900900245
BSU40139	41.5274644076555	50.9040236450875	28.9693112812305	33.3691638448364	22.4176773908036	33.4589210891174	27.422721499981	45.2634666518354	25.5345211312323	32.3063713402533
BSU07620	41.6045028539061	50.9984567376314	26.7826772715141	30.8504243473533	33.0221609137178	49.2863670461009	30.2523388115791	49.9339837199924	37.4955244008229	47.4394772733321
BSU37880	41.6942591835193	51.1084793067937	40.6936237009804	46.8741622310483	44.573723448833	66.5273511400633	39.9916261652396	66.009481855557	41.5498625225221	52.5690409814351
BSU11200	41.7181472553539	51.1377611083881	54.0928998028737	62.3085174114551	55.9491573307621	83.5054589955219	174.030430093951	287.251597875419	417.183333449409	527.821908940998
BSU40270	41.7982748615606	51.2359808677485	44.2931666593672	51.0204029745332	33.7723830408868	50.4060915614763	29.6531926880318	48.9450435601772	42.9974488999099	54.4005326634067
BSU35810	42.1323540932336	51.6454924368026	23.1324935658624	26.6458515511556	54.0559470344738	80.6797972285005	28.0263130898084	46.2597444208927	36.8261998314023	46.5926453325361
BSU30170	42.1483459226296	51.6650950894884	41.722090523547	48.0588323662144	31.5114308720641	47.0315662311251	28.8969887706495	47.6968665403855	24.4978388631683	30.9947570694469
BSU39620	42.2750742265861	51.8204376001164	40.8998050355258	47.1116583408936	31.1482545256492	46.4895168250115	34.343725421735	56.6871552237283	29.4241411684068	37.2275331136671
BSU08280	42.2982057113904	51.8487919835641	56.8987575178331	65.5405281730103	59.653050783575	89.0336087944394	51.4619234269061	84.9421548067242	56.1251051899568	71.0096923478123
BSU17170	42.3069294681727	51.8594854927357	51.2932093009189	59.083610537846	63.3954199427189	94.6191845077159	106.062538909525	175.064980072952	221.446117758525	280.174453846087
BSU28210	42.5271984528097	52.1294893988778	51.6591518038044	59.5051323067977	57.2626441850492	85.4658696233961	41.580641479465	68.6322828669281	38.5382870089396	48.7587844130436
BSU14800	42.6579304443144	52.2897395967083	43.5888708965462	50.2091389276718	40.832891128962	60.9440691962555	37.051302661148	61.1562350735719	40.3614261536855	51.0654268565186
BSU17480	42.6861781267133	52.3243653730051	66.4929413865902	76.5918745569843	44.0939035059256	65.8112083690326	35.0876803464977	57.9151142695687	39.5905424933839	50.0901019752788
BSU00430	42.8353393178215	52.5072059318353	49.0361892970636	56.4837948370663	46.0363672852596	68.7103821406146	25.3770474983273	41.8869127618633	29.5718968625922	37.414474168855
BSU07120	42.8613640400747	52.5391068219049	27.9431675586189	32.1871696415307	34.3292702587718	51.2372590885099	26.2465854463827	43.3221569594292	23.8026771206597	30.1152358409265
BSU13160	42.9503634030592	52.6482015076118	107.380056975421	123.688916180837	69.2105659937958	103.29842943808	69.9830746130529	115.512844483471	93.6957584868861	118.544222980615
BSU36730	43.2081017142791	52.9641350054964	51.2709945483323	59.0580218135702	28.7844866609243	42.9615366029718	34.2212740618063	56.4850391410262	39.91691808543	50.5030335912212
BSU27150	43.2261470081634	52.9862547780292	45.0171962310701	51.8543979967868	31.2379910424803	46.6234507282933	32.9948769142814	54.460769362079	37.2292435221611	47.1025777128255
BSU01820	43.2713904754545	53.0417138473855	56.0582186778796	64.5723284807197	31.1156220098014	46.4408120125701	31.5752520548517	52.1175612861425	35.9258387875719	45.4535051829013
BSU27750	43.4198450127892	53.2236881958437	54.6765822291947	62.9808493950558	31.0868323307789	46.397842726243	32.3857552137001	53.4553636884959	39.8216261526698	50.3824698825987
BSU19750	43.5863547749309	53.4277944900782	54.8422048731824	63.1716267694293	39.9657604290185	59.6498558325079	33.6704893938157	55.5759235577333	47.0676407779012	59.5501546030809
BSU24510	43.9052414341328	53.8186831289984	55.667274104723	64.1220073326169	44.5959046063172	66.5604570495201	37.6137358468135	62.0845774973271	38.5436533883339	48.7655739762616
BSU01650	43.9472775196646	53.8702106162259	37.0370044007492	42.6621764035956	43.5464065468291	64.9940560284223	46.7208114671764	77.1165579533268	38.8054560524289	49.0968076830013
BSU18200	43.9873851089694	53.9193741686711	37.2976635100314	42.9624243605059	27.5354159233139	41.0972685739575	21.7580800447059	35.9135080926301	20.371062038941	25.7735436448188
BSU38630	44.0880935869081	54.0428217909946	68.0900387204489	78.4315386792104	69.7894423754893	104.162416319406	49.2765073258875	81.3349450405853	57.5258979712872	72.7819805975831
BSU02470	44.1012203174493	54.0589124291153	59.957262531505	69.063558248896	65.7734667454002	98.1684763870693	68.4086351237916	112.914102075006	71.7637276673855	90.7957358145872
BSU08260	44.1579366380117	54.1284348274643	48.6371380327591	56.0241357553643	47.4870554002294	70.8755689401894	40.4117852263618	66.7029890864709	50.7756291563752	64.2415153246966
BSU20050	44.1659692214884	54.1382811020938	57.3260890171254	66.0327626855092	43.8303161137281	65.4177978652648	50.4692688782138	83.303696491726	34.7626231654272	43.9818004407347
BSU30150	44.2478374218976	54.2386344674837	38.4648304773069	44.3068603875554	33.402965383317	49.8547268487953	40.6250519983935	67.0550035072061	30.017846203564	37.978690937767
BSU26410	44.2959251114799	54.2975799610853	43.0736101992307	49.6156205500822	29.9557610826031	44.7096917648767	32.9535421224589	54.3925428743754	41.6221346607435	52.6604799601782
BSU03160	44.4261783038394	54.4572432508694	49.12822315761	56.5898067799126	37.7935467370573	56.4077748068505	45.7383373653654	75.4949033066994	46.516528578955	58.8528853941621
BSU25730	44.4437112819738	54.4787350309781	49.5796494437707	57.1097955901582	43.2493365566529	64.5506719442475	33.1285792748828	54.6814561506005	44.9669516025067	56.8923548259888
BSU27469	44.4442392436596	54.4793822020616	42.6142430813903	49.0864848564049	31.1307803993218	46.4634362724326	24.4761304356723	40.3998747440802	28.6442357055938	36.2407938142521
BSU32930	44.614515143808	54.688104997228	40.3419076833108	46.4690276627276	17.9160036666964	26.7400651042577	30.6550134640018	50.5986314903271	12.1243703730885	15.3397986015358
BSU36100	44.6558452334836	54.7387670805532	41.2839509711501	47.5541482759058	48.6570828402358	72.6218629520453	27.930546893629	46.1016744048609	22.5237638417864	28.4971499920901
BSU22100	44.6874626576615	54.7775234585528	25.4886714963669	29.3598852624622	24.4098700078582	36.4323163435115	23.5638832983212	38.8941355022711	24.6199051060853	31.1491957351073
BSU25360	44.7017403772633	54.7950249695787	40.1982775527205	46.303583019802	28.3620277943826	42.3310066139545	23.2154378878576	38.3189975745306	18.6406089409411	23.5841679332651
BSU07750	44.7512127575165	54.8556678055936	77.3000285796335	89.0403397527636	63.5974708480171	94.9207503291212	48.8673576041169	80.6596096335221	71.2654291754006	90.1652867046306
BSU36050	44.7788286248855	54.8895191082335	73.079494289455	84.1787916519302	39.2025620723307	58.5107639834015	31.5780772201092	52.1222244547276	43.3958532785162	54.9045953686632
BSU22670	44.9392900683482	55.0862114232751	96.5584709961945	111.223750126449	235.642035920849	351.701389386086	108.959586595995	179.846796543844	147.797286031618	186.993677346814
BSU37810	45.0079553067758	55.1703807066728	34.0278116989648	39.1959481825751	39.3417274030606	58.7184715767466	31.162301451102	51.4359522094616	38.7693689139152	49.0511501008035
BSU28790	45.1385926151113	55.3305148426547	43.7551425452631	50.4006638774686	31.0940840359439	46.4086660701001	26.1936763719158	43.2348261623122	29.0455665718828	36.7485591226361
BSU25850	45.1784855173947	55.3794152335182	48.4109568368361	55.7636022096371	24.1293126709494	36.0135777903171	31.7075840708141	52.335986207662	35.982864488446	45.5256543122666
BSU38470	45.242059639775	55.4573438688208	55.989695389997	64.4933978910918	65.1451531752517	97.2307033164547	85.5066951550928	141.135862268954	115.727008614916	146.418242785732
BSU19940	45.3490796404921	55.5885281037531	54.8466905421347	63.1767937207859	50.3408213772671	75.1348830951734	45.7173220173593	75.4602157391781	29.279533068337	37.04457440629
BSU19560	45.3919494333085	55.6410775424996	57.7556488955216	66.5275640228354	45.9492270499558	68.5803232497719	49.502391585434	81.7077856665298	62.9804245988389	79.6830680238692
BSU12760	45.4993041690579	55.772672092876	31.8631770503121	36.7025493042282	30.2878751682472	45.2053800019065	61.3627099658984	101.284220685741	100.686257410444	127.388628282654
BSU21960	45.6474722894963	55.9542953538632	79.0565157452053	91.0636017989447	41.385822462436	61.7693324709422	46.4499511800159	76.6694806792787	47.9877737713154	60.7143102970485
BSU29630	45.7346657411239	56.0611763683113	48.763068185922	56.1691921522218	39.7936832016492	59.3930264441902	42.1978898286515	69.6511022452062	57.8069926113412	73.1376225842359
BSU01530	45.7599272311896	56.0921416946551	67.2505250347247	77.4645198413459	51.3681663171106	76.6682200539624	48.5567693061648	80.1469579965642	42.5185798537234	53.7946657607166
BSU05450	45.8377677533627	56.187557965255	57.5106360702604	66.2453387040883	41.3583308873081	61.7283006358068	28.5843107285696	47.1807656081547	36.5011313978251	46.1813675383622
BSU09889	45.8393374758189	56.1894821181057	54.18516245538	62.4147928951336	39.5653232543247	59.0521937466611	33.3612819047121	55.0655510598196	36.7517794519956	46.4984883910356
BSU09760	45.9394511719634	56.3122006618076	41.3938993049265	47.6807955381977	40.9992653364558	61.1923866906486	37.6776997875767	62.1901552642769	49.4475554021458	62.5612314591456
BSU39870	45.9943622579546	56.379510218496	51.6061978136489	59.444135676378	47.9333837230389	71.541724665084	76.1836957216002	125.747481726444	220.064245189255	278.426103519157
BSU24920	46.0766600284235	56.4803901473248	61.1618648797313	70.4511153342412	39.5789466603804	59.072527006893	45.663504343728	75.3713852240998	66.0613192979135	83.5810274842008
BSU38680	46.079235975716	56.4835477222876	63.077999607526	72.6582721789394	45.8716249977121	68.4645003258753	36.0507354772241	59.504716300627	32.7098369081034	41.3846076141907
BSU10080	46.17412571787	56.5998627862383	35.5286392260301	40.9247210611327	42.0004368568608	62.6866591932784	31.334063554422	51.7194597466576	30.1965514169574	38.2047894400516
BSU11730	46.211060843646	56.645137559034	53.3043197418324	61.4001679858784	40.1979695372363	59.9964334949744	45.6720273795717	75.3854531986691	33.2471588321367	42.0644293158731
BSU39390	46.2969953318789	56.7504753465279	45.9495708095113	52.9283814191308	80.560648610492	120.238699922247	121.4730912366	200.501369431441	156.391697363412	197.867358607914
BSU32480	46.3168093795919	56.7747632429278	36.7283592728394	42.3066543222059	46.0898161561471	68.7901558621358	59.1550671921475	97.640323960578	114.61077807693	145.005983747225
BSU14740	46.3727908068804	56.8433848151579	61.4898714134062	70.8289394274037	44.9260342212963	67.053183416494	44.5810174637918	73.5846512272179	42.0149382028351	53.1574564661937
BSU37740	46.6155527327718	57.1409603833264	86.0684810246083	99.1405428076977	115.110273729549	171.804843923916	117.386837058691	193.756669431011	93.6873170758792	118.533542875935
BSU02100	46.7975370243922	57.364035228271	70.4183005059027	81.113416347556	45.730951656451	68.2545419906497	52.3637956538321	86.4307694020229	59.6001007613609	75.4062697012134
BSU13830	46.8078325444186	57.3766553918744	48.8787905924846	56.3024904521924	62.5386218517224	93.3403928106012	49.5598034489637	81.802548688876	58.5605208881125	74.090989369524
BSU37260	46.8877795555961	57.4746537793363	21.7746716957827	25.0818039970066	43.0935395382243	64.3181411581785	24.589757218762	40.5874251338961	14.286940180612	18.0758899851184
BSU16360	46.8937132585749	57.4819272635484	25.3942490729678	29.2511219823675	45.1539095022905	67.3932927379028	47.6131682140383	78.5894664629054	37.3276955951269	47.2271396426187
BSU36340	46.9372395399591	57.5352814205712	46.111891242786	53.1153550437616	37.1724875889925	55.4808291351594	26.9160554088879	44.4271724234226	26.1169185835963	33.0432227684429
BSU26380	47.0137716176557	57.6290938107146	54.5744187758317	62.8631693790856	45.3994462034031	67.7597621523649	32.3790771124311	53.4443409308135	31.265275801984	39.5569435167074
BSU01670	47.0618246301277	57.6879967974002	54.4061142249144	62.6693027703537	62.119665463709	92.715090354778	64.7447221831872	106.866511167503	83.1609500670284	105.215544088961
BSU40290	47.1079156128448	57.7444947441813	48.8572992463205	56.277735005146	26.6432193944185	39.7656438594122	37.7847964832114	62.3669272054348	27.4159410818329	34.6867508765947
BSU38060	47.3447066527288	58.0347512494876	76.8810508710195	88.557727802816	49.2868085358421	73.5617436537689	48.2701732504633	79.673907536937	49.3783916958644	62.4737252800827
BSU09780	47.3888165997307	58.0888208590146	54.2413360816305	62.4794981592634	49.2996198324837	73.5808648212256	34.607079131131	57.1218422712152	49.0006056684683	61.9957489896525
BSU36030	47.4173023413217	58.1237384463072	46.0761924458167	53.074234321437	49.7909286668205	74.3141550382222	31.4771053194349	51.9555619934929	32.8650426759709	41.5809745303786
BSU07350	47.4203883683066	58.1275212727535	58.8508583296492	67.7891136225835	51.3726281088192	76.6748793850828	43.3371592963627	71.53156059283	57.8863940674014	73.2380816024902
BSU28380	47.5705572054387	58.311596995776	46.8326508843905	53.9455834996596	45.6537223938263	68.139275464199	52.8874323436817	87.2950750052688	43.2934219353252	54.7749988513445
BSU05380	47.6581029517469	58.4189098501403	69.4293371628195	79.9742494715638	45.2827154720483	67.5855387365762	39.6031333788458	65.3682424263695	45.9714579891197	58.1632600516161
BSU36140	47.8371414186933	58.638373727476	29.8684803398537	34.4048985003871	43.4483325404214	64.8476782220117	43.5714899529824	71.9183426947237	42.8125452050605	54.166591819273
BSU35900	47.9896820837594	58.8253568176337	66.0229855199712	76.0505418977156	44.3808923232188	66.2395460609298	37.8876284968656	62.5366599367679	33.9731374125861	42.9829401226562
BSU10550	48.1132174721744	58.9767854787037	67.7981854702772	78.0953588222203	37.7188840063476	56.2963388908293	40.1585412847642	66.2849890456911	43.5186193055575	55.0599194038069
BSU26210	48.2369431992343	59.128447455316	80.9321727154617	93.2241331332795	31.256680831714	46.6513456869121	37.5786383623091	62.0266462004851	58.0169073666413	73.4032075153052
BSU20380	48.2768574021983	59.1773739563782	91.570647628821	105.478377253783	87.0794722846774	129.968200579524	51.202364072627	84.5137306557299	34.0666707006055	43.1012787873956
BSU31279	48.3311575788312	59.2439346654098	61.1641490708997	70.4537464478569	28.0571362089861	41.8759486113488	31.7818386403586	52.4585495073084	38.2757312517772	48.426597890147
BSU02620	48.9735288802716	60.0313481129647	29.509827240428	33.9917732478738	35.7487666692454	53.3558915211368	33.938523907034	56.0183366585121	31.5484682202609	39.9152396201895
BSU24230	49.0443290871512	60.1181344230967	93.0280097938046	107.15708326072	60.1079005683309	89.7124830056363	43.9157201376934	72.486523044228	34.9672885419813	44.2407438382422
BSU08570	49.0460681699135	60.1202661764151	95.7390888768627	110.27992043281	75.412985429843	112.555689182457	78.4276866932176	129.451374154148	146.613719859056	185.496225012383
BSU32830	49.1733956448352	60.2763431458746	51.1100071939556	58.8725837355645	35.8029663975366	53.4367859153388	43.8309069480599	72.3465318700985	48.9845898529188	61.9754857201046
BSU13680	49.3135156505546	60.4481010941631	43.9297477159481	50.6017880426992	30.6147941892343	45.6933144803563	38.255483794253	63.1438354859199	49.5238115705271	62.6577110477014
BSU12980	49.4013160081725	60.5557260489727	61.8177112370414	71.2065714906427	115.911810700176	173.001157073698	218.102707160359	359.996531060376	541.784045347761	685.467194206381
BSU05830	49.4218737072879	60.5809255071333	36.4709261005098	42.0101222568361	25.8368933361446	38.562182881472	19.6927915845776	32.5045789190067	24.9312940315069	31.543166164559
BSU24760	50.0485380279992	61.349085467151	112.358832006195	129.42386645755	75.0065797330318	111.949118934223	61.0863015948951	100.827985841099	94.5855103098853	119.669940304498
BSU37850	50.0683126075754	61.3733249838342	41.2370146495561	47.5000832762121	42.9376853603483	64.0855250602637	33.3081110445601	54.9777881638086	42.0983025394713	53.2629293357282
BSU20900	50.1104032454674	61.4249193408954	60.9719258159485	70.2323283676346	30.8396574048021	46.0289282218859	34.9639629935822	57.7109085608849	35.4886057777983	44.9003163487201
BSU02110	50.1371329923978	61.4576844444041	94.4324655118593	108.774847401317	79.352751904248	118.435885122414	70.2786613678014	116.000734834408	108.390278942986	137.135785049937
BSU38670	50.1585137567348	61.4838928091306	76.7139875487474	88.3652909402602	31.8869628380145	47.5920566956871	49.8490012666505	82.2798935715369	45.4200736919809	57.4656465830494
BSU12970	50.3393396652395	61.7055477175981	63.8495305444718	73.5469830632394	88.3715040945673	131.896589039136	205.993864672648	340.009886476787	430.506723581288	544.67871181188
BSU04330	50.3757444875095	61.7501724487262	43.6992164203739	50.3362437051519	33.8374086071442	50.5031437784501	21.4213624175688	35.3577278398563	17.6163808950207	22.2883107907501
BSU06390	50.4116385514005	61.7941710964427	50.5043354861633	58.1749227433062	36.7599986731087	54.8651795365817	34.93474307364	57.6626786697752	26.5919130242148	33.644187505722
BSU34400	50.596851842019	62.021204021749	60.8330196752669	70.0723251931558	39.6224006094098	59.1373830678594	30.2035544159829	49.8534610460046	31.2197343191939	39.4993242628808
BSU40240	50.7038532627655	62.1523654815066	55.1758329361475	63.5559261885022	59.7349050581709	89.1557782621664	45.2427380161363	74.6768756497246	52.9186742105524	66.9529039175477
BSU38390	50.7669644119051	62.229726608026	27.2586402118838	31.3986764333999	41.1056754723373	61.3512063702022	35.921443799215	59.2913097079979	50.4252256023134	63.798183441624
BSU03310	50.7736652784957	62.2379404750713	53.7368664614645	61.898409805224	51.9508117037721	77.5378322655844	39.7750482315747	65.6520020890804	31.2838187632337	39.5804041404177
BSU38180	50.8705653636122	62.3567198008581	78.1723966120935	90.0452028482496	54.305057576016	81.0516006855058	59.5057285050755	98.2191194183452	69.3570794517012	87.7508355189573
BSU11930	51.1276346046493	62.6718331580263	63.1884326918359	72.7854778155683	26.2985515989424	39.2512189094161	31.26818795107	51.6107266227227	38.6926283539727	48.9540576582384
BSU20910	51.2449614489193	62.8156514368477	67.4584061161147	77.7039738552091	38.7470600391216	57.8309162757469	43.2808137151957	71.4385575575866	48.8568975202908	61.8139289047649
BSU21520	51.3779677655279	62.9786894836479	54.4929899797466	62.7693731955355	29.1265736370473	43.4721096181945	31.6266058543477	52.2023249734714	45.560196811959	57.6429308768923
BSU04840	51.415199636295	63.0243280040081	49.9025438499227	57.4817311270051	63.1582337855583	94.265178480351	60.552740146714	99.9472986045511	73.2320305077772	92.6534380427923
BSU27000	51.4826418510513	63.1069981150684	92.438352174768	106.477868573461	45.3391642198556	67.6697898463383	39.5046129276417	65.2056262849482	39.9864812188611	50.5910451270031
BSU14720	51.5384569408781	63.1754157922087	70.0379882604279	80.6753423627018	41.5538499732393	62.0201175601716	32.5975489553328	53.8049467509014	35.4133701576518	44.805127961596
BSU34140	51.7414743732271	63.4242728877253	36.1806347283499	41.6757414955433	36.3488999432053	54.2516048239169	34.8214741273371	57.4757189191293	33.050395494629	41.8154836076297
BSU02830	51.7641714886761	63.4520948247969	74.2267472622904	85.5002891514868	55.9481546717449	83.5039625028947	43.1255581194437	71.182295374388	45.0431099347744	56.9887106319289
BSU07850	51.9928828690416	63.7324473500494	90.5078938488382	104.254212665724	79.6025134861572	118.808660272779	89.3832087989226	147.534368195617	113.13732374662	143.141763834769
BSU40790	51.9994189995755	63.740459284994	50.4435063751477	58.1048549204191	31.7321454375421	47.3609880129095	40.4853067595101	66.8243424490045	28.8663393419233	36.5218001630457
BSU10540	52.0523432293414	63.8053333696951	80.018163027811	92.1713038572605	48.01690123392	71.6663765528516	42.5277046422032	70.1954888340606	53.1106484164575	67.1957903986314
BSU03680	52.2181635864749	64.0085945969518	40.0174396795947	46.0952795306681	29.8475532375077	44.5481889612119	24.9154894786232	41.1250731307102	19.9409096868468	25.2293132851337
BSU20980	52.3118820310236	64.1234738939504	63.0982784608481	72.6816309800004	39.3167590703976	58.6812057414982	39.9943918449795	66.0140468383826	31.6987925961571	40.1054305810551
BSU09370	52.4814787669127	64.3313641751648	78.5221677674869	90.4480971690436	63.3993286414389	94.6250183342874	43.1722645842917	71.2593882520615	42.8363518919293	54.1967121282623
BSU04839	52.4847523245819	64.3353768751786	79.0455437257103	91.0509633515656	76.0998491285401	113.580849723982	61.8336554944503	102.061555175553	96.2772493139561	121.810334800068
BSU04400	52.7585263744345	64.6709668493291	276.367864718444	318.342554633409	95.2968608860935	142.232850122843	92.4551309056801	152.604829339904	136.211375389145	172.335140004091
BSU23740	52.7987989499951	64.720332640567	53.9226769992884	62.1124412062661	50.9387960133454	76.0273745791505	46.9494091997376	77.4938773905853	55.1985071514521	69.8373570546915
BSU05310	53.0485273357407	65.0264476378144	31.1711778181677	35.9054493823917	44.1737075769421	65.9303178587529	40.7937931318205	67.3335246840948	43.3996600517737	54.909411712382
BSU21500	53.0508701013147	65.0293193805484	92.4205663711143	106.457381465898	51.7251081949693	77.2009643662512	71.0633211109822	117.295880544819	61.9593657693727	78.3912205858284
BSU12740	53.2180745310523	65.2342771925973	35.8108236879433	41.249763636451	30.6948070443718	45.8127355853839	69.347354020948	114.463535142651	106.97446496489	135.344491926011
BSU34670	53.3154344839027	65.3536202204626	106.512282356586	122.689344145617	76.6989959900591	114.47509078254	114.787151058051	189.465672981396	122.704282911501	155.245916240417
BSU20740	53.3598270458503	65.4080362570611	104.254707299772	120.088889090559	87.4718439739197	130.553824734921	65.5808554309203	108.246618148325	40.8390043085287	51.6696605186681
BSU13770	53.5825587297489	65.681058919663	80.3706475081827	92.5773236022279	58.4938744341861	87.3035102955429	44.8164419062688	73.9732387130038	51.7780876080166	65.5098294953621
BSU17900	53.6206376649249	65.7277357645951	72.0600272331092	83.0044881654799	43.615459815148	65.0971196873086	42.5566146998352	70.243207271836	52.5194783863601	66.447839872385
BSU26840	53.7913784478443	65.9370284092312	76.1686675828053	87.7371478990009	36.3498852618981	54.2530754356943	48.9804783555512	80.8463247762982	52.3726955656231	66.2621297003113
BSU18560	54.0685431988228	66.2767746768794	122.384137843816	140.971813519271	90.9221747025403	135.703526087463	181.308912738312	299.265334602796	257.819257077504	326.193885329076
BSU06839	54.2194856562154	66.4617986972417	50.3890151847649	58.0420876201428	39.8482680585252	59.4744956520405	41.7538112463582	68.9181138691093	42.6749074291893	53.9924519920607
BSU38980	54.3759250186249	66.6535607784741	54.2978485948765	62.5445937804703	32.5586511685326	48.5945676362946	31.8545315536308	52.5785351643018	30.1280960041391	38.118179396519
BSU28060	54.4555742287674	66.7511941238815	60.2969394342444	69.4548252041847	29.9412633822653	44.6880535994629	46.4326086390107	76.6408553830458	79.3633592824939	100.410818069117
BSU18530	54.5445690031635	66.8602831849347	47.9192987207897	55.1972711681178	50.6140129230223	75.5426280284369	53.6851542106089	88.6117808297115	82.1700692722041	103.961878012867
BSU13940	54.5931263794979	66.9198044166864	285.021224718152	328.310185028051	296.420271760761	442.414363859421	809.240190587221	1335.71776893096	2062.00155129903	2608.85205084047
BSU31980	54.7035834928647	67.0552018359797	13.3998087499966	15.4349687269858	13.1420306393919	19.6147958795484	15.9474875039909	26.3226452129469	14.7106033409718	18.6119101952263
BSU21130	55.3661415647632	67.8673600604039	76.5878913423233	88.2200432700092	49.1661863651305	73.3817121714221	89.7730869617922	148.177894303095	152.76991004942	193.28505979448
BSU07090	55.425394390036	67.9399916853238	49.1284119595387	56.5900242570364	40.5299577399943	60.491933848778	51.4034628123616	84.8456607342128	24.1478590828057	30.5519613464385
BSU13789	55.5278246985122	68.0655499133306	88.4008975461573	101.827206232534	47.4035185936909	70.7508882531904	37.3208134540801	61.6010848959428	60.3274437344081	76.3265067425984
BSU24880	55.5475171423232	68.0896887486697	54.2338505134631	62.4708756846652	47.0536497788734	70.228700657105	38.6904072423204	63.8617125568633	37.3600416573236	47.2680640011116
BSU34610	55.7617617296265	68.3523079982068	54.0098205394571	62.2128200879619	41.4829603436673	61.9143130880787	31.8921428712638	52.6406157503374	41.7575869529168	52.8318547052673
BSU03640	55.8586178844159	68.4710334745609	48.3669440458638	55.7129047657467	45.7255094631372	68.2464193866232	40.6820538933921	67.1490898426328	38.6738402845129	48.9302869227069
BSU30980	56.1972505192355	68.8861265676676	61.7612933303178	71.1415848447758	63.2964527278856	94.4714735663106	57.1430329977824	94.3192953508151	58.5570413431934	74.086587036319
BSU18760	56.2552541313221	68.9572269173584	72.3932940602839	83.3883714843507	56.0659714539024	83.6798068755503	42.6881913647764	70.4603854241112	52.5152999230726	66.4425532650542
BSU26590	56.3754041927206	69.1045058724699	62.5314215901299	72.0286800136506	66.4096641867765	99.1180163245492	65.495907880261	108.106405200225	89.8997721527905	113.741526917448
BSU30960	56.3907397755301	69.123304103498	49.7397270274191	57.2941857216595	57.670265383779	86.0742540373919	48.4856312339073	80.0295387330784	51.5694051617077	65.2458036862232
BSU04750	56.4618731352657	69.2104987896554	81.8175787261087	94.2440144121838	38.0351458803933	56.7683673219072	31.0886167564956	51.3143295354658	29.1498447150922	36.8804922182239
BSU01620	56.4673494189573	69.2172115730746	19.050328331458	21.943687967557	19.8596123748849	29.6409477096109	24.0374462247415	39.675790223433	16.0632239052734	20.3232507764029
BSU20920	56.5031007257061	69.2610352302626	51.7095877460518	59.5632284487524	41.5649863368164	62.0367388498641	36.019854579281	59.4537448281483	55.6107134067399	70.3588819457855
BSU17140	56.7212994594221	69.5285014398865	68.3984203811938	78.786757278101	111.087021191832	165.800043032441	220.148777562695	363.373739242412	405.267528868941	512.74598855792
BSU35880	57.0265457811293	69.902669865515	67.3611817810167	77.591983109689	45.9090514996621	68.5203602775356	45.6224918783405	75.3036907627977	48.0227453184427	60.7585564288648
BSU02480	57.0418305578078	69.9214058188064	31.6238965970161	36.4269269888273	56.3911862140764	84.1651977038679	58.8387968646969	97.1182936646595	65.1064879557185	82.3729713099835
BSU39640	57.1905936766144	70.10375842389	60.0428625561755	69.1621591863026	52.0575681154073	77.6971687700041	50.2702619456814	82.9752191137906	46.495793038504	58.8266507110713
BSU07920	57.3121412725879	70.2527504653665	66.0983981040215	76.137408128283	49.117889575519	73.309628054754	46.4777552179629	76.7153735402187	78.2695258818568	99.0268959722918
BSU11190	57.3883403853904	70.3461547098865	93.1435481968315	107.290169610738	88.8063683867635	132.545634423429	174.02898445258	287.24921172494	357.589428403304	452.423478081827
BSU08090	58.0168387372761	71.1165628102037	53.3592950578605	61.4634929406954	52.0076180709681	77.6226171308599	58.2855694902675	96.2051461926486	47.4957274675332	60.0917714789172
BSU06160	58.4257941035674	71.6178569280223	92.103236637577	106.091855762907	74.8027798417251	111.644942709259	62.378654696062	102.961121368771	73.185386757371	92.5944241958681
BSU01910	58.4926786217908	71.6998434192684	45.8965819831602	52.8673446616018	43.9166146071998	65.5466004362378	69.2077577322984	114.233119939112	134.940840901577	170.727655033255
BSU08970	58.6230373656477	71.8596360932081	67.1469384118315	77.3452005051732	62.9109532011285	93.896106278219	55.2349183901234	91.169794601529	39.1858667900416	49.5781047665837
BSU40740	59.0394972169828	72.3701291469493	72.4653074167279	83.471322213378	38.9090379725411	58.0726722256601	35.9456783863964	59.331310895652	36.2309574813235	45.8395424918655
BSU34729	59.0638100960593	72.39993167376	70.6103967876879	81.3346881699561	53.0374109887993	79.1596077554989	44.4345241592393	73.3428519293133	48.3617716508094	61.1874938086289
BSU12160	59.3115198678343	72.7035722706377	102.433869129827	117.991502423752	79.2996180579157	118.356581582596	79.6847322186433	131.526231612041	92.0712191946134	116.488849810965
BSU07130	59.3181333696079	72.7116790466101	53.2538601105626	61.342044557018	60.6960764321574	90.5903495870498	53.2339272651235	87.8669934897898	51.6149797335512	65.3034648044436
BSU14320	59.4047598813304	72.8178651107947	130.548296803983	150.375943129132	189.301847700961	282.537547214812	183.96315255659	303.646376633971	252.482214266354	319.441438865338
BSU11250	59.4765678379615	72.9058867122673	42.6479204343341	49.1252771182345	56.6723726901684	84.5848752623802	76.7494237093256	126.681262493114	194.19368031738	245.69456838531
BSU12010	59.5921180875422	73.0475272559592	49.0735049205983	56.526777949216	26.3114759027559	39.2705087427868	25.9205210537711	42.78396075008	31.6125362808531	39.9962987693273
BSU17240	59.6649861942717	73.1368483806857	78.0449912618681	89.8984472017274	67.9511530695652	101.418725447526	79.7466143453441	131.628373172946	95.2292303323817	120.484377277059
BSU24600	59.831583982405	73.3410625764553	79.4899028333221	91.5628116217539	51.7963986554193	77.3073670880417	53.85977419978	88.900005543535	68.1891645815602	86.2731852707047
BSU33960	59.9604158799967	73.4989836548257	44.9710963411716	51.8012964658488	33.9671508550616	50.696787194729	24.051679816072	39.6992839414626	28.3075444486852	35.8148107806639
BSU18770	60.0326086329345	73.58747693644	52.4764521048048	60.446563996	42.8227850298523	63.9140335616504	37.5846140876741	62.0365096287294	58.827591609595	74.4288882421122
BSU28100	60.047524004062	73.6057600754512	68.1382009627292	78.487015792152	49.1034686348735	73.2881044550215	42.3546088173571	69.9097798793348	43.1316659531936	54.5703445796473
BSU19670	60.0654934034177	73.6277868170965	53.3064381367603	61.4026081221575	31.1560078799898	46.5010888922929	32.2387119551518	53.212656646101	32.6164483988278	41.2664521240578
BSU32340	60.1655967590747	73.750492685514	57.8543034518672	66.6412022112886	67.3620310530049	100.539446710469	46.7503934202185	77.1653854099678	63.1778817498214	79.9328915475078
BSU20590	60.4335099983013	74.0788985262979	100.014740661288	115.204957260675	47.4231781685922	70.7802306401738	51.9297993707835	85.7144226935167	38.8664022375347	49.1739170236339
BSU21329	60.4710913589067	74.1249654484219	121.908758687285	140.424233882023	73.6299910373381	109.894527294846	63.6531857358801	105.06484011228	65.4404459460092	82.7954962044559
BSU40021	60.534568159771	74.2027747878121	138.920597917546	160.019827476421	145.759792060379	217.5499850183	162.984155358978	269.01880912417	243.720671450397	308.356302227329
BSU03789	60.6025826993124	74.2861464498774	67.2558816124153	77.4706899748665	64.8678214569095	96.8167790763224	76.9981222618043	127.091759993753	105.155440818991	133.04305579442
BSU11360	60.6210603494944	74.3087962011971	447.775837441515	515.783932185705	872.33679316586	1301.98358272583	1357.86481240887	2241.2680176259	1607.2554126084	2033.50554065601
BSU09220	60.6285829801693	74.3180173798848	82.4159131549187	94.9332237411576	49.7255992994155	74.2166493907503	43.93431082822	72.5172085143295	48.4730982334455	61.3283446160593
BSU19570	60.7356534237839	74.4492634473052	101.406613552706	116.808227497721	65.6439080728208	97.9751069613847	71.1245762687966	117.396987241796	81.0916171468291	102.597416362853
BSU22570	60.8142718347979	74.5456332476357	106.579086776535	122.766294806031	48.3435982549361	72.1539796910211	71.9759276853742	118.80221306715	64.6790434825075	81.8321669687577
BSU09400	60.8230387213515	74.5563796249255	94.2805121060609	108.599815345993	51.9907922354931	77.5975041679245	54.4726773258781	89.9116527722378	53.7465415482944	68.0003247599479
BSU08200	60.9059045489582	74.6579558735126	37.6531413283799	43.3718920709572	43.3123125310062	64.6446650961544	44.1025901912591	72.7949675010558	50.4498906459716	63.8293897468235
BSU07250	61.020851488136	74.7988568842846	41.6643361152427	47.9923062312035	45.8861327994933	68.4861535679357	31.1921820877914	51.4852726681303	31.9209685563946	40.3865284343268
BSU38720	61.1220635159616	74.9229217539098	46.2701254195178	53.2976217921132	47.8726175230881	71.4510296544637	48.3976940414794	79.8843911343283	66.4005950957818	84.0102804886476
BSU08920	61.2353531048078	75.0617911983035	98.319514186923	113.252260165876	102.006448389407	152.247070369673	58.0912611913352	95.8844242975258	52.6819018245139	66.65333861193
BSU39050	61.6273851352906	75.5423408305524	153.314832391436	176.600255085394	107.463668405376	160.392102109454	91.9375445880718	151.750510375737	127.881029274943	161.795555040852
BSU12800	61.7009693585879	75.6325397650663	65.5213232438254	75.4726872664828	55.1849078866723	82.3647983732627	114.137102076139	188.392713449831	172.946229321471	218.812214164535
BSU34490	61.7527039860242	75.6959556450352	86.9187221983553	100.119918422084	81.8680780186383	122.190069666497	79.7876522107567	131.696109559087	86.1737636565368	109.02736707563
BSU36550	62.1374491249372	76.1675730656486	74.6214825714435	85.9549767717273	52.2601106393841	77.9994683440764	44.2391454918242	73.0203633026089	42.7338898912065	54.06707682292
BSU31990	62.1495649571196	76.1824245528918	23.2229444103071	26.7500400497664	27.4009173018139	40.8965261560472	16.7683329942007	27.6775184873755	20.712548095235	26.2055930764668
BSU34500	62.7039331093763	76.8619644654071	72.839468805078	83.9023111502933	94.2919712667031	140.733028268316	77.674914177316	128.208860945897	101.991027115912	129.039427778824
BSU20630	62.8188290637835	77.0028029794674	86.1465670838939	99.2304885603255	105.679005706596	157.728450234721	74.7643534782645	123.404740131712	53.8070402934069	68.0768679978327
BSU10450	62.8927697900882	77.0934389124298	230.12721961099	265.078890616609	690.13002339416	1030.03560946277	1676.35577162532	2766.96364967375	3135.15062624323	3966.60426167754
BSU20929	62.9553773097861	77.17018269413	85.393267073614	98.3627775117845	65.7662581880986	98.1577174424331	55.0310056979024	90.8332198620656	78.9378764201849	99.8724955653179
BSU08080	63.0617909990966	77.3006237175367	70.8700581211765	81.6337868091067	48.4505496536245	72.3136072182936	50.9100680815883	84.0312719820765	40.3217951977839	51.0152856233486
BSU05329	63.112236202161	77.3624590317367	75.5696130678958	87.0471091174107	53.5213158604246	79.8818473805992	50.1363782898592	82.7542330825341	42.1837078716179	53.3709844803924
BSU18620	63.1294256620852	77.3835297300542	80.0211257453184	92.174716551645	72.3330512576023	107.958813572544	59.010401145165	97.401540702204	105.522956031937	133.508037412114
BSU30970	63.189310034258	77.4569354999594	61.3778690723767	70.6999261956932	76.6079617840094	114.33922004698	43.6430735547992	72.0364973415429	50.214001155216	63.5309414836096
BSU30270	63.7168143999142	78.1035460042429	83.3477614670154	96.0066009679416	72.571114198711	108.314128220977	89.7556117428948	148.149050011044	71.97682849414	91.0653517751396
BSU03700	63.7354142898473	78.1263455960422	62.5844526929584	72.089765468599	52.8268864241696	78.8453947943402	51.0187039634349	84.210584477197	52.4284265919952	66.3326408026695
BSU40000	63.7440332369883	78.1369106304193	56.7125424844604	65.3260308417255	61.7283281867745	92.1310100845555	59.0027882924701	97.3889750600929	66.1999719585094	83.7564513473507
BSU20580	63.7457563641273	78.139022825466	69.1553211860829	79.6586160091367	34.7155366583637	51.8137709526972	36.186284708045	59.728451500977	39.365529607482	49.805414833079
BSU19150	63.8937741706774	78.3204618329276	97.0517214445703	111.791915343378	61.1375327434703	91.2492337179532	59.0312787899196	97.436000979136	70.8220200210374	89.6042837892869
BSU07080	64.1616696436931	78.6488458960367	44.5770713235196	51.3474270160248	43.584246645237	65.0505332827142	28.613566233361	47.2290542349969	39.2787154235949	49.6955772039399
BSU05430	64.2017195177322	78.6979387015847	75.7777344577433	87.2868399377267	69.6005628220938	103.880509056568	66.7549845549648	110.184615237752	53.7250285656532	67.9731064540994
BSU22860	64.2865590286825	78.8019342749493	80.3464581448708	92.5494603637883	71.7737200416101	107.123998319728	61.0076096393511	100.698098269381	65.7569108648009	83.195888799645
BSU03440	64.4688322662357	79.0253633074372	83.7424797684253	96.4612689973067	63.1872534825425	94.3084910740019	53.3513364644406	88.0607870699751	63.0366776054048	79.7542395375147
BSU17410	64.6829883928157	79.2878741225486	51.3832191777763	59.1872910948103	55.1743181933696	82.348993002064	49.6162193548444	81.8956678008675	47.9033448423951	60.6074905013867
BSU32430	65.1490477343606	79.859165822642	39.0931939448896	45.0306595590414	59.4935004255701	88.7954760590466	50.3199222436423	83.0571875369711	57.80931673596	73.1405630753691
BSU09770	65.6269574939618	80.4449836675301	86.5537300226092	99.6994913157462	67.3511531223407	100.523211138096	54.8303982862764	90.5021007612043	63.6723764556884	80.5585280930857
BSU33550	65.6501865352834	80.4734576349526	51.4912318852173	59.3117087482689	39.6598613006739	59.193294047891	32.9561967287845	54.3969245213572	28.3513261940196	35.8702036081005
BSU19530	66.163129121151	81.1022184295742	122.324411293947	140.903015714273	109.790766219529	163.865351401654	98.8733012636887	163.198549586296	117.976827158085	149.264721594958
BSU17160	66.2435142982885	81.200753917259	63.7382061274151	73.4187507184442	94.7789455389502	141.45984904745	161.570827965043	266.685995535134	340.75334333515	431.122400480549
BSU14060	66.2503069331977	81.2090802731529	68.4625403966398	78.8606158272525	35.8700464586663	53.5369045151771	35.9871228371728	59.3997183845156	43.4132714899746	54.9266329547439
BSU09530	66.4568541292341	81.462264123909	221.892003441574	255.592911644339	132.369841378836	197.565162530637	108.765641084322	179.526673459055	194.667626455693	246.294206806604
BSU35820	66.4804323107524	81.4911660645075	78.2943260631829	90.1856509172912	75.8206738074889	113.164173862596	53.3155241501828	88.0016758875881	60.6324075605117	76.7123481124369
BSU00230	66.632292350271	81.6773148494782	83.5854959709636	96.2804425355511	60.9552539113571	90.9771781899173	38.7088226413108	63.892108693807	57.1452618726	72.300398386329
BSU18550	66.6387132053398	81.6851854807075	167.173657748912	192.56395576026	149.704962762593	223.438246897856	274.109706231557	452.440708591416	383.79856681899	485.58337772567
BSU09390	66.6701643240494	81.7237380028347	60.2417625636026	69.3912680826841	65.784931873981	98.1855883664138	68.4288314243013	112.94743773699	77.3774265292815	97.8982085452367
BSU38970	66.7034759241335	81.7645710876985	48.1977692963994	55.5180357929057	41.1047381727812	61.349807428138	39.0602838799841	64.4722244950818	35.8389303570449	45.343548312562
BSU17260	66.9372118870326	82.0510827048135	71.2839109479183	82.1104955112616	168.636119615063	251.693452475592	110.99038721962	183.198800695003	118.983778254888	150.538719877033
BSU36790	66.955725006963	82.0737759346584	93.3821130360589	107.564967624765	62.9742723581296	93.9906116384576	52.7116358448468	87.0049083650785	65.6265560124652	83.0309633544442
BSU36740	67.2025482197242	82.376329794803	74.1811055448754	85.4477153801673	52.8945142204289	78.9463309019942	52.3929843602234	86.4789477725889	49.4914711142159	62.6167937817956
BSU18540	67.3253702960591	82.5268840838036	116.499410168909	134.193314712037	137.831714518458	205.717139169053	263.782216110398	435.394333208996	382.17164583641	483.524991232563
BSU38560	67.4223782967672	82.6457956916333	52.2690248151901	60.2076326957061	26.7545300681214	39.9317777091808	41.3474699129561	68.2474139389903	44.0460858257391	55.7272720117904
BSU35240	67.4845928432658	82.7220577700243	73.556032950443	84.7277068989148	64.9161077323865	96.8888475003926	52.0162882821314	85.8571797847322	41.8659997527006	52.9690189837691
BSU40940	67.5849270632043	82.8450466299754	51.4386631644699	59.2511559018894	52.6392605338384	78.5653586536898	37.6082697755139	62.0755552952095	39.5151971099202	49.9947747151965
BSU31970	67.5884796630611	82.849401377603	21.2655522779366	24.4953596350482	23.6082311985934	35.2358511971192	22.9877468401274	37.9431746954679	16.2460233158341	20.5545292722088
BSU39510	67.8630534997943	83.185971723921	110.323183715246	127.079044356268	86.7175040979881	129.427954380773	120.184483206142	198.374415452275	102.534117656271	129.726547955389
BSU28510	67.9153825418067	83.2501162323788	48.5794539552514	55.9576906329759	58.1623933857726	86.8087668817602	35.5468153259474	58.6729544726655	42.1343475717964	53.3085336450193
BSU11950	67.9784345300997	83.3274048400199	93.9971703013117	108.273439650866	56.6990787971224	84.6247347674303	59.5889763445983	98.3565268528364	58.9438984984785	74.5760401515759
BSU07230	67.984751064993	83.3351475964379	61.8188128607514	71.2078404287172	49.6482258701781	74.1011676921729	45.7050918599626	75.4400288543179	43.6469331658	55.2222625782018
BSU28800	68.0412245985711	83.4043723885022	66.8660383418194	77.0216373949127	37.4020638652921	55.8234772328518	53.2972077031637	87.9714430790455	46.2278489471564	58.4876468476735
BSU11240	68.4946818699624	83.9602165748543	65.0683823178707	74.9509537732876	55.7249907452639	83.1708849910767	142.611585695962	235.392200344485	542.82236231706	686.780876707285
BSU13100	68.5076210044832	83.9760772593191	64.0392562706757	73.765524290603	59.6089638849223	88.9678080409817	39.0210950538097	64.4075401009137	50.5949921905367	64.0129727620158
BSU30330	68.5811761816266	84.0662405892969	73.6394811025842	84.8238291378701	54.2183345791494	80.9221645330361	46.0196156215266	75.9591762989933	50.7877835900607	64.256893159513
BSU40640	68.6212711566112	84.1153886792123	72.3171517624858	83.3006647112735	57.1303237933105	85.2683782656392	44.9748828729841	74.234758614054	47.3338033350551	59.8869044627746
BSU14920	68.6481880876389	84.148383231445	55.9864558418125	64.4896663210485	47.5737898520726	71.0050221894863	38.2564475503788	63.1454262450012	56.1046587167277	70.9838233936485
BSU34620	68.7372026336774	84.2574965284144	52.9781675322732	61.0244798511665	50.670463593515	75.6268820078532	46.6462640512158	76.9935112864847	52.9538228747941	66.9973741385976
BSU33640	68.9680164662189	84.5404262222182	31.5656105256436	36.3597884418796	58.3698691580529	87.1184294472264	50.727682660384	83.7302297813429	59.600838943619	75.4072036521586
BSU20760	69.2303383334237	84.8619782052561	129.426247405281	149.083477116952	77.8281764979308	116.160419768661	75.6064327126187	124.794661454525	74.710331095656	94.5237894583946
BSU17559	69.2850224990772	84.9290096048645	114.475811756229	131.86237262186	67.5721299472628	100.85302434839	59.5759464241094	98.3350198929407	71.788219605217	90.8267231056493
BSU32450	69.5030541589069	85.1962710166955	73.7998156032946	85.0085152069398	61.2841177823982	91.4680154037109	50.8969707579588	84.0096537677308	66.0401369030934	83.5542274392961
BSU37250	69.6065516305354	85.3231373645001	27.2073957209933	31.3396489406139	56.1598660831505	83.8199468613275	44.3810522862859	73.2545921868133	27.806399370226	35.1807601588866
BSU17520	69.6684617305783	85.3990262549345	85.8095279286169	98.842259972998	66.9159709410976	99.8736912967775	58.1186313281734	95.9296009688504	69.1220389580831	87.4534614100874
BSU12620	69.7266184585352	85.4703142927973	52.3214963238077	60.2680735653992	34.9141490997426	52.1102047842475	94.7480886387179	156.389545451451	139.719214174421	176.773270714139
BSU31470	69.7732550915788	85.527481093252	108.334913687122	124.788796317847	65.9820960139061	98.4798605733135	79.7096866929191	131.567421032799	81.074776654556	102.57610970924
BSU04280	70.1729609102468	86.0174371918189	55.6986351375589	64.158131472155	53.1780276632378	79.369481514133	36.0790296120536	59.5514181069483	36.7883962686152	46.5448161239479
BSU27230	70.3559393835425	86.2417306964681	110.726369494744	127.543465902413	95.0488735044986	141.862723008993	104.074564208301	171.783663643669	147.434439840091	186.534602992428
BSU05099	70.3566966839241	86.242658989035	137.950177591635	158.902019926931	92.6015117400203	138.209976886962	69.3513115443561	114.470067361884	93.6766186905676	118.52000723895
BSU14810	70.7731319256996	86.7531218765808	77.7990576090389	89.6151612003259	58.149924528136	86.7901568127303	56.0593807219163	92.5306377717019	68.2073643528066	86.2962116891431
BSU17580	70.7834061922409	86.7657159878375	102.083164651684	117.587533027356	50.0600650827921	74.7158475930404	67.9244819425474	112.114967263618	76.7095195274341	97.0531701162196
BSU13400	70.8752602989907	86.878309994926	56.1142853782704	64.6369105791141	61.1736602445062	91.3031548795987	44.9455896116429	74.1864076669081	70.7599903677264	89.5258036406414
BSU09880	71.0653325469518	87.1112989901007	46.8873546390662	54.0085956484464	38.3530941753764	57.2429127766752	34.282654439702	56.5863525240893	39.1954988331594	49.5902912634493
BSU39070	71.2299709790689	87.3131114234125	63.0918790111083	72.6742595832553	51.8660808063681	77.411369369334	45.5615303960655	75.203068801553	52.2124132318877	66.0593398940593
BSU39380	71.2322532014878	87.3159089528459	99.4934427529509	114.604484741794	119.537450770104	178.412511822118	167.304621724834	276.150095684165	227.127737048133	287.362859755117
BSU30250	71.4531943419683	87.5867367820816	58.197928888221	67.0370174026001	57.3193539471209	85.550510303207	63.8907988208787	105.457040133306	77.1013085723051	97.5488630765691
BSU12690	71.4812681508446	87.6211494256473	61.8174748528042	71.2062992044201	39.9536927098179	59.631844472213	108.97693466572	179.875430965687	129.54384011906	163.899349520591
BSU08250	71.502650460731	87.6473596848955	46.3878170836623	53.4331884400699	46.2676429230598	69.0555665760979	57.0101857634543	94.1000200188315	63.3453421724543	80.1447630985963
BSU05870	71.5571661980579	87.7141846264493	139.163453574571	160.299567996699	181.546834844036	270.96300455807	271.971361225511	448.911193555087	325.415523004384	411.716933011267
BSU31240	71.8027685587601	88.0152419762008	70.3160114372398	80.9955916378618	49.7162806125466	74.2027410271332	61.9880441252976	102.316386361574	49.9595752054613	63.2090408233573
BSU11139	72.2143438708867	88.5197476020335	79.2370132444353	91.271513218271	71.4652948475994	106.663666321528	78.5003572812186	129.571322961438	89.5126344063819	113.251718797256
BSU36600	72.2504398193527	88.5639937181982	109.554057709002	126.193103663012	55.1529237421622	82.3170612705909	72.0639837876011	118.947556936344	61.6429810677777	77.9909294817356
BSU24770	72.2780238135616	88.5978059509811	229.129239851572	263.929337912971	109.831521158993	163.926179126121	89.6045437946175	147.899699885856	164.589082931973	208.238721393067
BSU32010	72.3784729416869	88.7209356644407	23.1167442813221	26.6277102687772	16.9970821905189	25.3685527650209	20.1594023418249	33.2747585107756	19.7265642058873	24.9581225834404
BSU10380	72.4641350769811	88.8259396039469	84.8865071907967	97.7790510505111	97.6694708903945	145.774027450237	104.412423985452	172.34132910937	131.08610810576	165.850632727682
BSU24910	72.7843153398928	89.218413931634	69.5097573067169	80.0668838090559	63.653905361269	95.0049801934681	81.8560152780897	135.110113625831	129.383869040937	163.6969535161
BSU21040	72.7877911583791	89.2226745612905	109.853957682343	126.538552377699	126.356634929431	188.590307706213	91.6512934365288	151.278029208909	64.5044651865264	81.6112898577703
BSU18790	72.8994210454969	89.359509556983	86.2388193392517	99.3367520677388	80.1154925547226	119.574293834021	72.4156237382328	119.527967716466	82.9758278542227	104.981326775094
BSU11900	73.0704380130315	89.5691407464443	195.792261640869	225.529146855429	434.253300044097	648.133463854057	855.007082016714	1411.25980307875	1604.61261855457	2030.16186776549
BSU13370	73.2311601813142	89.7661526558217	86.0307541841755	99.0970860231188	63.9142285474245	95.3935187914416	62.0632147441948	102.440461676333	74.5519697754167	94.3234301255804
BSU12990	73.3347952559602	89.8931876762711	104.703489296429	120.605831997198	136.39634139652	203.574810363836	275.20602731686	454.25027708681	585.559741322023	740.852367969939
BSU26940	73.3733405776461	89.9404362139436	87.3429198460887	100.608543114345	52.315870773229	78.0826916809864	58.4946331159298	96.5502229731673	85.9248926907019	108.712494601745
BSU31180	73.4293338293661	90.0090722804644	62.0926288772942	71.5232435610408	42.2392169238718	63.0430441693175	36.2042694655233	59.7581368285387	50.7033641156125	64.1500853256846
BSU38770	73.4492627588744	90.0335009980223	324.050902421176	373.267681512517	388.284052481734	579.523259509418	415.292825185624	685.475106602713	498.518161744457	630.727036955387
BSU17560	73.5902983199423	90.2063812265121	119.387785753254	137.520376138654	58.0875354168204	86.6970395679802	50.7098097255832	83.7007290263457	86.6644034864238	109.648126417745
BSU34660	73.8754445581942	90.555911135485	130.242153296359	150.023302613561	165.25928398364	246.653444318054	183.520721632337	302.916107853548	261.472693569951	330.816226801095
BSU18740	74.0467562556357	90.7659036024374	91.9922761355818	105.964042604512	61.201707731966	91.3450164272205	59.3753974926705	98.0039973184582	64.0592370513087	81.0479855610674
BSU08980	74.1202656467766	90.8560108083106	118.470586161393	136.463872476482	73.5913776756524	109.836895926569	77.3697315720982	127.705131851248	79.5914422919287	100.699389543057
BSU39930	74.1992591585265	90.952840404032	82.2793155986786	94.7758797784126	73.8353368127285	110.201010788876	116.934058919336	193.009321717496	390.19765834955	493.679532189036
BSU03780	74.2139056953534	90.9707940081729	98.7937925343073	113.798571803328	52.6049791005329	78.5141927924012	71.8105210910267	118.529195822408	78.5328182728765	99.3600144870911
BSU06048	74.2841257351881	91.0568691543223	101.700437382987	117.14667722609	79.2507807856776	118.283690782646	61.0178746041008	100.715041441474	65.4569310986647	82.8163532810603
BSU09230	74.7866456199479	91.672853887819	73.3788469420663	84.523609918937	53.7903847033354	80.2834390810036	46.3664141978076	76.531595990905	56.2872141586161	71.2147932193805
BSU05300	74.8217678138421	91.7159063836542	132.789697912707	152.957767740457	71.1666081893382	106.217869321468	101.301231247573	167.206048545092	88.5478932773788	112.03112472382
BSU17070	74.8913818716349	91.8012387220106	96.7336104217104	111.425489689016	57.6019449629419	85.9722841709463	50.2772312610646	82.9867225444196	41.2877596448374	52.2374274433423
BSU20460	75.1952534169254	92.173721958037	126.344436176575	145.533601083268	91.4018411832086	136.419439812422	90.7698578929673	149.823147047349	76.5959428349336	96.9094724613992
BSU37480	75.2586200003172	92.2513961937578	343.400894525074	395.55654611972	284.605756195987	424.780916062991	292.973177347585	483.576425584304	338.39457951141	428.138083696143
BSU22660	75.3024140980115	92.3050786378064	174.11388338242	200.558261321632	286.830806178893	428.101856519915	137.198319036539	226.457156646636	168.356969527069	213.005865561682
BSU39330	75.3825106295256	92.4032603060648	41.4414239030642	47.7355381617458	39.2853662217777	58.6343511621221	43.6970691047639	72.1256214561999	64.9142890602184	82.1298005507865
BSU38690	75.5199444938387	92.5717256043539	65.7688785719305	75.757841242841	58.076195574495	86.6801145813763	56.1646702326157	92.7044268048703	63.7838188468993	80.6995254219567
BSU04830	75.5524442456314	92.6115635322725	139.84481324966	161.084412427918	101.285420293558	151.170918646125	93.3324871327805	154.052978252738	127.382688150241	161.165051991823
BSU19840	75.5546100173998	92.6142183174582	99.8995023964776	115.072216633798	63.5992763770351	94.9234451244778	57.8239663443213	95.4432320769057	76.8976146255873	97.2911487357124
BSU01610	75.5705768030795	92.6337902717629	23.4535418017906	27.0156605218551	29.327343226719	43.771763045301	27.8918145409295	46.0377434578626	29.1592867504325	36.8924383165409
BSU39810	75.6318222940346	92.7088644898546	116.245826334603	133.901216621295	131.455041657978	196.199802010055	106.268648411202	175.405180827855	166.456182176735	210.600982318987
BSU39440	75.6970017819604	92.788760969013	52.7330717029544	60.742158921724	54.6670636394341	81.5919034161828	53.8368902500465	88.8622336945365	64.8636297058671	82.0657061467787
BSU14620	75.7753159263123	92.8847578017765	73.2989458898205	84.4315735126213	70.4866711474002	105.20304698126	63.3404352468865	104.548619600435	73.3415039954874	92.7919443076133
BSU16080	75.8534911655552	92.9805843658021	108.04212205675	124.451535559681	74.0978362013588	110.592797421229	61.1366656069062	100.911115802439	74.6025487819997	94.3874228732922
BSU18430	75.8702738520155	93.0011564445599	71.263513464554	82.087000062654	57.8016350365138	86.2703263943866	54.7838731174156	90.4253071275308	59.2295529763702	74.9374512620622
BSU01680	75.9926850196919	93.1512070451131	56.5100101995273	65.092737998337	66.530762346515	99.2987582319329	82.6140145623858	136.361254046991	100.161330824498	126.724489208936
BSU31300	76.3266996503853	93.5606394268187	82.4122942390782	94.929055185183	64.8081555892367	96.7277263380134	55.6801902778497	91.9047526267969	49.0573041119952	62.0674840718018
BSU04910	76.510045168649	93.7853828521648	159.891351559016	184.175614523568	154.441591976329	230.507779585298	115.87290204149	191.257794650688	191.22537187788	241.939053480368
BSU01660	77.0753471821053	94.4783254016332	71.4996742267785	82.3590288689963	86.4805494131803	129.074293831445	74.1620706674952	122.410622610581	89.0951062100452	112.723460566504
BSU07140	77.2025457630736	94.6342443739468	75.225661429924	86.6509181810519	48.838629199144	72.8928252462577	45.5426881004575	75.1719680364848	47.8565964103396	60.5483442108494
BSU32270	77.393606680689	94.868445272236	137.409194412614	158.278872342827	130.789293631536	195.206157115731	125.999392593966	207.972403644636	147.566646411447	186.701871239438
BSU12649	77.4959018634849	94.9938378642976	75.6329190196813	87.1200299630939	45.400160353416	67.7608280383847	103.040660691222	170.077120499636	180.087830164445	227.8477941784
BSU17550	77.7302800033733	95.2811366566739	73.186166930322	84.3016657098012	50.0510558279126	74.7024010640878	59.6199170376939	98.4075970221526	78.1775446604284	98.9105209879902
BSU02380	77.9318280753487	95.5281926223535	57.454772541583	66.1809906350821	60.1471577174981	89.7710752421679	65.5204639247621	108.146936979734	82.7670060658748	104.717124669888
BSU40860	77.9968983622034	95.6079552437389	116.022936410638	133.644474225179	68.9629925098895	102.928920076456	79.7616719588072	131.65322700756	80.3939761925618	101.714758426372
BSU14750	78.1599751394539	95.8078534133848	110.596876728003	127.394305803018	63.5792250019012	94.8935179662518	87.1991195772554	143.929348553434	89.6410437661376	113.414182797991
BSU06950	78.6537814291031	96.4131570938031	68.0872070338472	78.4282769166766	47.6978645248814	71.1902066140054	45.7032480256482	75.4369854535015	51.1698403524791	64.7402727998168
BSU35640	78.8197958525067	96.6166562058944	120.591633906896	138.907064482508	67.8092420390166	101.206919831359	70.0783247544848	115.670062708521	75.3419995572853	95.322978751213
BSU39610	79.0208806746766	96.8631443237801	42.2175579824726	48.6295513127633	21.8127948581889	32.5561194039063	25.2078538382393	41.607644652347	17.8272014834935	22.5550417853268
BSU39360	79.1677917039697	97.0432266528009	105.722741561872	121.779888070351	154.492066541675	230.583114084473	253.08957032088	417.745238238095	382.830068333175	484.358029830387
BSU31480	79.4230698544948	97.3561445059798	131.980237008034	152.025366093355	182.646274476311	272.603944574167	196.222111458527	323.880800757208	273.550577732129	346.097210875263
BSU07800	79.5013569681603	97.4521082047505	68.3930872504704	78.7806141526677	52.8695160370624	78.909020513855	51.9753696719644	85.7896402392231	56.9799846413046	72.0912890170607
BSU12880	79.5088704786566	97.4613182039985	102.685908871968	118.281821905953	73.0459708808278	109.022863206258	64.2586156062726	106.064152115232	80.9531500488662	102.422227274238
BSU34000	79.6593081108226	97.6457234137584	53.9877915987379	62.1874453966187	83.5660803118024	124.724378807702	65.5253568233402	108.155013112937	80.9860939185088	102.463907980941
BSU21020	79.689177659928	97.6823372608983	110.364314403596	127.12642196443	55.7042611564351	83.1399455826475	61.8066813414385	102.017032108238	52.2974237923143	66.1668955720715
BSU11090	79.6936911798587	97.6878698964336	73.189456060316	84.3054543921283	69.2925462384409	103.420786919127	55.7983473254857	92.0997805923967	59.809694414239	75.6714483723011
BSU17150	80.2625143642936	98.3851286682696	71.7430873441872	82.6394115166175	128.669388814609	192.042148340447	240.904878468685	397.6333980141	486.906469405447	616.035880514078
BSU26450	80.2762329319695	98.4019447754728	80.3010936917822	92.4972059676397	75.4174677351236	112.562379130576	76.1806526892843	125.742458950286	74.2787961971458	93.9778098958291
BSU22800	80.2762933831378	98.4020188760166	95.5965205086728	110.115698812522	102.241870307394	152.598443227765	107.888774158432	178.07933217828	131.148211007951	165.929205551084
BSU40310	80.2938488331804	98.4235382020053	72.2928826245162	83.2727095820189	60.2693341720132	89.9534265303635	41.9177057488127	69.1886352812993	44.9348991614336	56.8518019580361
BSU17000	80.2994002605309	98.4303430959024	61.098735892315	70.3783983302364	48.4752150353816	72.3504208920501	35.228877862674	58.1481724313844	30.9587369103152	39.1691093680432
BSU05880	80.5114069741055	98.6902191782652	141.582256460048	163.085738127231	188.984467698313	282.063849949982	253.820390318999	418.95151700271	346.738439978009	438.694767068423
BSU32570	80.594323352064	98.7918573910569	264.331237002726	304.47780657344	843.645370027605	1259.16094566214	3857.99757957934	6367.94363339438	10422.7824785198	13186.9432529866
BSU18669	80.634823901913	98.8415026312987	97.8927970147275	112.760733284337	78.4232274588537	117.048547597358	53.6636593784625	88.5763018340165	74.5786812830447	94.3572256246248
BSU09490	80.6515999725337	98.8620666004148	103.478567385832	119.194869218862	64.6866744471774	96.5464128203318	63.0114616302765	104.005621476607	65.8697365547426	83.338636283228
BSU13000	80.9479494742887	99.2253293774642	87.4258598611161	100.704080040434	149.513085932438	223.151866127581	271.083442837501	447.445610923353	662.488251315808	838.182605640688
BSU23190	80.9623375059235	99.2429661080712	86.6927852387276	99.8596662072059	75.2118583243358	112.255502154393	59.9021470644936	98.8734409904912	54.185171624321	68.5552811675614
BSU12270	81.0431290150959	99.3419996742157	121.843109474031	140.348613880841	65.2803390054163	97.4324714097765	86.9423214475649	143.50548203167	75.753960439209	95.8441931950118
BSU12671	81.0459772836022	99.3454910582783	92.4473101676862	106.488187104354	55.8810832438412	83.4038567883533	143.232500180979	236.417070982734	203.29807477471	257.2134821983
BSU20430	81.2909507880437	99.6457775612079	137.003301850742	157.811332908802	76.4871512458845	114.158907421752	73.6320902020651	121.535846081813	82.536201408749	104.425109757141
BSU27130	81.3184207398562	99.6794500017612	107.606026297816	123.949205673732	74.6922391979991	111.479958147696	58.2821771287825	96.1995468198457	70.0844443978415	88.6711003607816
BSU03982	81.5067381978352	99.9102879898368	67.006317612055	77.1832222495571	57.9901249916938	86.5516521725444	50.7560005187229	83.7769707452759	60.3044446025754	76.2974081552518
BSU12700	81.5132130259393	99.9182247807681	72.6496453860197	83.6836573925062	62.5178988010039	93.3094631604582	86.7314796775954	143.157470277117	161.978816984698	204.936203184243
BSU02140	81.5763514501946	99.9956193408995	65.0852422402118	74.9703743768895	70.5574186092435	105.308639264609	36.8824874299938	60.8775915922648	36.3174846366571	45.9490169714087
BSU30950	81.8526151407206	100.334261096071	80.9887159311088	93.2892641199613	100.341950005544	149.762766616534	77.1305387594083	127.310324359199	75.4117377484516	95.4112117706942
BSU06150	82.2725380260865	100.848999108388	89.0347528045747	102.557331286827	65.1811985578122	97.2845019143065	64.9380205498832	107.18556608606	86.9755132851576	110.041743695071
BSU11370	82.6188321073733	101.273483539437	507.823609294986	584.951746292287	950.908559590683	1419.25382829191	1533.8614853348	2531.7650616856	1749.37051630285	2213.31009972392
BSU34550	83.4134354006426	102.247501708039	64.005801687745	73.7269886330468	48.6237448232205	72.5721051621933	44.5994423356757	73.6150629999546	50.3841392207095	63.7462007984288
BSU24590	83.4462672109982	102.287746670608	73.132336229729	84.2396592143574	64.8682102904332	96.8173594196808	66.160827308345	109.203909631332	80.2289233349025	101.505932935465
BSU27050	83.7681836925172	102.682349240756	118.056210330408	135.986561336315	121.86019737415	181.879266828891	121.571439105856	200.663700712104	150.849103460403	190.854848136362
BSU36500	83.9408040582158	102.893945862473	53.6324019946415	61.7780792983805	64.1941984176719	95.8113805365562	58.7330048817272	96.9436752595101	49.9742003029467	63.2275445512253
BSU35370	84.1024288566678	103.092064208473	106.987605374604	123.236859118048	77.2485115761454	115.29525597234	78.9601982041927	130.330328382625	74.3861366971764	94.1136174966851
BSU28910	84.1079855269738	103.098875529142	131.621512259986	151.612158310243	113.440761853476	169.313057413428	70.2832503618048	116.008309348011	32.258636267006	40.8137468807805
BSU16250	84.4725804715274	103.545793007567	104.947526438879	120.886933446645	74.5294293412849	111.236960532316	66.2796374163418	109.400015526993	54.2575001424342	68.6467914783538
BSU02510	84.7942706217963	103.940118142733	63.7669088957562	73.4518128568663	68.3514287883789	102.0161465566	65.9646377986699	108.880082642511	60.5284751592974	76.5808524509105
BSU26430	84.8241014553119	103.976684532622	132.359105155989	152.461776651479	89.6717100231721	133.837177566948	79.982600182464	132.017887286955	69.8626848214494	88.3905293179036
BSU02690	84.9001869466135	104.069949500843	102.51614694327	118.086276573227	61.263943927225	91.4379054410892	62.1861254390139	102.643335929208	64.492394741073	81.5960182851782
BSU27809	84.9206795563329	104.095069172958	104.309062202271	120.151499403578	72.3819492734147	108.031795033735	91.2470911337464	150.610859925488	80.9054423146512	102.361867271032
BSU10800	84.9266296983921	104.10236280806	122.142993020729	140.69404367401	56.1769688719269	83.8454731837069	70.2391467514119	115.935512696583	73.0734113096589	92.4527524419242
BSU26580	85.0594996561906	104.265233707354	128.49554500874	148.011419847123	81.8238954644514	122.12412614486	58.2818301424983	96.1989740903262	69.8385923292534	88.3600474069488
BSU11400	85.1765834958824	104.408754113166	484.149243904552	557.681723544187	918.770710490065	1371.28731783295	1548.96895798351	2556.70119300389	1801.79383963329	2279.63628386104
BSU27240	85.3240978879633	104.58957603932	63.7477470012155	73.4297406580384	56.1411612173968	83.7920294006412	71.0911440593199	117.341804618921	70.3504541424114	89.0076568814242
BSU11280	85.3380926454926	104.606730697769	117.56562104107	135.421461454668	75.3328238471083	112.436046097924	90.0892414497039	148.699733396288	109.942832921652	139.100082132415
BSU14330	85.5547186132803	104.87226902388	152.076443467784	175.17377992705	162.71450261413	242.855297099358	205.530373045955	339.244855267605	259.625915155198	328.479675865068
BSU35140	85.9244256692674	105.325452886371	100.851357450192	116.168639221674	69.8421310946538	104.241055496252	78.9861431137002	130.373152598532	97.1874488869323	122.96192269346
BSU12730	85.9709005334095	105.382421391839	74.4604626602267	85.7695011921558	59.1860705380175	88.3366295796035	120.171368656953	198.352768805721	166.367937841161	210.489335256601
BSU24130	86.1392218109171	105.58874822668	98.1380062204702	113.043184809789	78.9763068502119	117.874031851988	82.4218762747836	136.044113934788	92.3636173794486	116.85879308462
BSU13080	86.3016479477425	105.787848846655	74.9810806815038	86.3691905628806	54.1415775411375	80.8076028131441	53.3654260203807	88.0840430456971	56.3227659121051	71.2597734304489
BSU10420	86.3111813713364	105.799534838732	138.583168075863	159.631148865323	103.243598303949	154.093546284392	115.241455505067	190.215539991761	149.903068422906	189.657921079645
BSU35350	86.3738117463395	105.876306636277	96.7557312266964	111.45097019695	54.0247130336651	80.6331797332918	72.7953808177865	120.15478814004	78.9222766548321	99.8527586840301
BSU40120	87.2275174490132	106.922772051267	87.6887185930552	101.006861698202	55.9350595708213	83.4844177507414	38.0888799340301	62.8688420549699	43.0797674980278	54.5046824606689
BSU02840	87.3131725852567	107.027767411394	136.482109750259	157.210982267849	102.868729109582	153.534045022313	90.040852316938	148.619863136246	93.9855309655264	118.910844201002
BSU08880	87.3217101929476	107.038232740544	785.060140821228	904.29490065534	49.4345478074592	73.7822480594941	1979.88110110892	3267.95727385063	474.554740659768	600.408427251839
BSU32530	87.4637562087564	107.212351576128	96.0611146926679	110.650855458001	128.709744402784	192.102380023539	302.113774696731	498.663736422188	754.553407160786	954.663784079087
BSU16260	87.4894351936431	107.243828664183	139.266344081741	160.418085491248	82.3100551626887	122.84973115275	97.4830303883845	160.903792685476	81.5553114408989	103.184084112586
BSU22650	87.8961384562737	107.742362171894	170.763513524871	196.699038034201	285.930422186079	426.758011819134	152.188279354386	251.199324157605	181.997342037827	230.263715720185
BSU13920	87.9893942772183	107.856674388691	94.3466827712397	108.676035997104	70.1565569560237	104.710343634383	62.9045778478339	103.829200966257	49.1705980545491	62.2108239903356
BSU01640	87.9945234190408	107.862961648468	63.7002788830747	73.3750630926566	31.0476028651207	46.3392918080125	46.2319423226348	76.3096390550299	38.8411137854138	49.141921979723
BSU16790	88.1437127077124	108.04583664906	120.993142335015	139.36955392152	89.6942277063909	133.870785749134	96.3085987249111	158.965296229735	90.0527590062364	113.935086454837
BSU12619	88.2511960221562	108.17758881014	59.4886015741849	68.523717169463	71.6945425195553	107.005823969358	116.529825906699	192.342101744924	224.395765248213	283.906358847749
BSU03710	88.4671416397813	108.442293168628	86.9963652606341	100.209353895418	53.7860596458971	80.2769838290606	60.5579406994576	99.955882546363	59.1471887158751	74.83324369259
BSU10900	88.5398265165422	108.531389691569	84.3503573091497	97.1614708439129	78.4532786890078	117.093399779002	78.7732004446733	130.021673136573	94.035875007303	118.974539670365
BSU16300	88.6711257754439	108.6923352411	130.723537533344	150.577799381549	88.2609464516718	131.731579105905	106.815362690604	176.307577898613	81.8678826309916	103.579550347708
BSU13950	88.7194791678602	108.751606431046	114.240807395596	131.591675851126	96.7832669561106	144.451346826854	94.6815921025298	156.279787426587	101.114057722678	127.929882832738
BSU03340	88.917258031551	108.994042132272	1785.16367498099	2056.29393747054	44.1138889496454	65.8410371230419	2268.74512678871	3744.75120523635	1035.64677927943	1310.30416653535
BSU11390	89.0675356887698	109.17825124606	555.208175896356	639.533070345445	1057.22224843586	1577.92955833087	1665.79646156901	2749.53463634259	1985.68420799176	2512.29506354022
BSU27060	89.2144592716867	109.358348963209	148.602910031528	171.172687003933	94.0331778857705	140.346772941323	126.594333881866	208.954403375943	130.313487453857	164.873110198192
BSU06130	89.5199219931594	109.732782649887	123.688382383773	142.474146430298	81.168164428048	121.14543184838	69.9957405272088	115.53375062085	67.1358268060846	84.9404983898214
BSU06870	89.5823422031261	109.809296828862	100.099553119382	115.302651016068	56.4137392489782	84.1988586492881	46.0210951099907	75.9616183168929	47.1797502861596	59.6919959709278
BSU39370	90.0115766889103	110.335448924236	147.427490824108	169.818745388338	149.080213962305	222.505794331744	248.535648882711	410.228614800418	352.120744625459	445.504478976205
BSU16280	90.0519956233123	110.384994120935	114.623371454109	132.032343653882	85.8651542312094	128.155801764973	87.4314614543885	144.312848010533	83.1098307315443	105.150867715109
BSU03320	90.20362409429	110.570859051097	73.5358000838588	84.7044010690473	68.148224832146	101.712859779024	53.3613182324852	88.0772628025173	53.1647121007793	67.2641919736108
BSU03450	90.2491419834586	110.626654504529	92.5732118570332	106.633210714317	74.3396585813912	110.953723122409	106.332888093924	175.511213729681	115.322089858072	145.90593806484
BSU06540	90.4812903832534	110.911220099874	83.4148004162316	96.083821777876	86.9071954045342	129.711073204653	93.6508195802134	154.578412247996	108.302109597883	137.024232865774
BSU37320	90.8370196304226	111.347270079506	60.6456837970232	69.8565367833298	91.4602497427628	136.506615988213	61.9995225273302	102.335332412119	54.9409568728387	69.5115034819182
BSU21370	90.8562772107116	111.370875862724	128.2576909973	147.73744062125	98.0826427287856	146.390696327034	90.2701084798941	148.99826936725	98.4748237327442	124.590714148336
BSU11100	91.1798849833263	111.767551603559	74.7282660467108	86.0779784975028	69.7364428358424	104.083313235536	56.9577586895671	94.0134848034793	77.1933609513991	97.6653280898145
BSU12070	91.2629983407517	111.869431272158	84.8397608613208	97.7252048988963	71.3991688978363	106.564971755785	68.4721927129735	113.019009125111	71.5994029153942	90.5878315256857
BSU17420	91.7584052923593	112.476697030814	112.687515314783	129.80247011405	80.3065625977768	119.859470455203	55.8995127140902	92.2667624214403	52.9099818144249	66.9419062655577
BSU33140	91.8932581338995	112.641998532658	84.1665037760335	96.949693677019	89.9498551151052	134.25231578667	76.1591300586032	125.706934070813	110.304330071834	139.557449674662
BSU27010	91.9251646116474	112.681109230142	98.3454941291585	113.282185935968	82.3056575402736	122.843167595839	72.2904561812485	119.321368326195	85.8670287496224	108.639284927746
BSU05060	91.9332153057752	112.690977704658	96.814075316695	111.51817557438	47.935631879387	71.545080092345	42.605753393334	70.324314743773	54.9657285444791	69.5428446932383
BSU27970	92.3006882453973	113.14142300572	76.5780637393282	88.2087230528537	83.9331347822685	125.272216406961	68.3223988642469	112.771762006458	72.9252957425091	92.26535607412
BSU36540	92.8407438617714	113.8034187297	67.1779328149776	77.3809023313856	72.8786432809373	108.77312275085	67.5203227307281	111.447869105391	91.9105248986971	116.285538788626
BSU05710	92.88550220411	113.858283136887	81.2951999218407	93.6422968311387	76.4067225836172	114.038865714612	70.9487475644085	117.106767443681	64.8972125744156	82.1081953172795
BSU19040	93.0005641145637	113.999325078502	354.118521419734	407.901963806867	295.558915936535	441.128769636164	404.145733057352	667.075910417415	470.44051949731	595.203099297295
BSU37420	93.0258758012944	114.030351935504	67.1211802182609	77.3155301628837	94.9102107071975	141.655765458841	65.1460279483295	107.528899476326	72.7808531113235	92.0826067185921
BSU35360	93.2461133747313	114.300317338056	119.269303770011	137.38389913811	74.2415150680354	110.807241575211	78.5800980043273	129.702941610638	64.849546640007	82.0478881993441
BSU14040	93.3897784736095	114.476420832323	70.4790082279755	81.1833443449746	83.4565041437981	124.560833749283	87.4540930004429	144.350203246414	70.2269214718373	88.8513628860244
BSU07610	93.9336443210252	115.143087106114	60.7124633031832	69.9334587460544	65.2829605545067	97.4363841346596	63.2368861191829	104.377703213138	73.5931585331167	93.1103385669115
BSU06269	93.9778166443098	115.197233175974	158.911034463003	183.046407084731	88.4290293438314	131.982446853137	95.0701283941253	156.921098664703	88.6917175112444	112.213091680753
BSU27200	93.9790426155804	115.198735961454	120.419946671525	138.709301427959	127.19003315532	189.834174543519	174.527069020447	288.07134144053	243.031630777787	307.484525399267
BSU03550	94.3001536095177	115.592351171562	57.2686972122391	65.9666542260429	98.4751547338696	146.97652990719	73.1244348621703	120.697919016552	84.3371576537095	106.703686313099
BSU32150	94.3409500856454	115.642359155798	140.068682728145	161.342283153076	83.6824394527984	124.89804761597	82.3195739833829	135.875255553783	125.111327181196	158.291317625058
BSU13790	94.412787253323	115.730416563931	107.208834159181	123.491688081293	60.9734739033458	91.0043719648819	67.8124801933397	111.930099126435	79.9825493502535	101.194219651486
BSU14930	94.5055095379232	115.844074776274	40.2477166974951	46.360530970905	60.6698922726691	90.5512691011086	57.2870042290744	94.5569317585076	75.1341792013757	95.0600436620615
BSU27070	94.5903914782367	115.948122359202	231.382527999571	266.524854964457	141.569673712047	211.296132902986	157.571647877523	260.085018512257	181.350519057799	229.445352874185
BSU05840	94.8109655515578	116.218500240539	75.0367438477513	86.4333078384555	42.481477714364	63.4046242086214	37.1570931023765	61.33085093395	30.1732191292278	38.175269342622
BSU26650	94.8891597225261	116.314350010917	185.142925382698	213.262391771474	224.534717826054	335.123450772432	114.558003388683	189.087445828019	176.634741112825	223.478933035508
BSU26640	94.9359029803208	116.371647511113	211.365688328059	243.46786212917	187.534709114696	279.900050498242	134.844104152699	222.571330548522	155.66180595006	196.943897270353
BSU36970	95.0681624440987	116.533770071868	125.13816029947	144.14411629385	68.0123450404891	101.510055931534	60.1693071700025	99.3144108091289	51.2709636468706	64.8682143689174
BSU27290	95.716054973502	117.32795139516	106.951290810226	123.195029105696	78.6749875988422	117.424305643583	86.4844362225719	142.74970465152	92.2146356430947	116.670300836309
BSU12960	95.7451208256364	117.363580077176	208.305271982483	239.942630428716	355.704363213841	530.897292005327	683.178231394986	1127.64209394856	1605.51824844443	2031.30767407877
BSU30470	95.7977960941036	117.428148987169	106.702663517616	122.908640355102	71.8125142369591	107.181899586584	73.4379534385426	121.215407320051	67.450312533572	85.338386904793
BSU27470	95.882623373472	117.532129567161	134.702109890825	155.160636425084	87.3947377612602	130.438741863494	85.7384109983407	141.518328405422	78.5280237447632	99.3539484322457
BSU15090	96.0526721304733	117.74057393213	132.91261879113	153.099357814596	93.6018570646162	139.703016272534	73.4718604685729	121.271373673465	82.2701375671059	104.08848479268
BSU26030	97.0335688218901	118.942949012946	119.542687478526	137.698804303558	82.6900615079766	123.416899735771	78.1545058241708	129.000466568042	95.3495296626759	120.636580438281
BSU02130	97.1157920377172	119.04373755331	91.4262532732992	105.312052315613	65.8413110125583	98.2697355827308	42.3719684367125	69.9384333647951	43.6526309874243	55.229471483365
BSU35150	97.1167822440024	119.044951340014	102.27864088721	117.81269815012	115.189863888373	171.923634144558	109.396671927432	180.568241981837	105.036089628082	132.892052222683
BSU00240	97.2688522696367	119.231357524235	153.39651572149	176.694344461475	108.876859349098	162.501323481746	74.4984139089606	122.965784908883	47.6712783136076	60.3138790639088
BSU24120	97.3981590565329	119.389860718001	82.659823575392	95.2141792221223	85.5560108907328	127.694397915952	85.5477438991492	141.203616611195	106.641528844791	134.923259905516
BSU08360	97.5256027735156	119.546080176021	89.4173633205819	102.998052603031	86.6095376387312	129.26681185126	85.0820412906041	140.434935993862	101.931013614961	128.96349847366
BSU31230	97.5347459663256	119.557287826419	121.649452309334	140.125544108978	89.7496886179081	133.953562489544	67.4170988419934	111.277489551873	79.4210509032978	100.48380972286
BSU08029	97.5618867621727	119.590556790302	103.775190607593	119.536543509667	66.9919526803348	99.9870958646563	63.0035896475574	103.992628118989	73.0967731897577	92.4823099797295
BSU26910	97.6215064709088	119.663638137948	84.0490643340776	96.8144175587009	63.4021732403487	94.6292639663748	70.9400797940329	117.092460572813	84.6722295038994	107.127620467269
BSU07810	97.7816045249802	119.859885013268	88.3053847242364	101.717186944432	62.7527879454282	93.6600408412311	61.1780517122358	100.979426987324	62.8510643777013	79.5194009897686
BSU15069	97.84627031852	119.939151810082	152.845791984678	176.059976925826	77.5463079705555	115.739724232253	90.1350342898311	148.775318260904	112.529566830675	142.372827518703
BSU30260	97.8656687866238	119.962930292422	135.050445526422	155.561877199655	105.692688379566	157.748871952244	106.952539793963	176.53400003703	120.012434013681	151.840178978383
BSU07930	97.9651403431196	120.084861706634	130.643699252318	150.485835280133	83.1595372476769	124.117603535458	79.2754566772472	130.850688529294	91.9021099500372	116.274892164206
BSU28700	98.0232538927904	120.156096816909	108.757871514507	125.275992886121	69.5356205317917	103.783581130955	73.7898316344997	121.796211343759	103.984916669246	131.562104275884
BSU08670	98.3244449476661	120.525294329875	107.251764513031	123.541138687751	68.9177517075926	102.861397094138	59.798854553792	98.7029481707494	88.0701315190566	111.426658765865
BSU22920	98.6094067243888	120.874598127426	123.71307417408	142.502588404233	87.5904308166518	130.730818441451	98.1518445899588	162.007725761895	104.941686194364	132.772612646362
BSU26680	98.8495796343701	121.169000101228	117.974832640138	135.89282402052	94.7320977389323	141.389927582497	108.322754264414	178.795652185202	105.529837475351	133.516743839978
BSU03720	98.8621839905038	121.184450417104	82.7606196249028	95.330284153247	67.18838165706	100.280270822851	69.6064668409634	114.891222251964	59.9649581511648	75.8678886311578
BSU13190	98.9256943421255	121.262300882737	140.569281625469	161.918912899747	150.928557484427	225.264491362402	270.207061281752	445.999070786082	482.566641631709	610.545114233772
BSU40730	99.5713970284678	122.05379791445	112.606746929107	129.709434643895	114.293215891404	170.585365507165	99.2034801251592	163.743537066307	107.362946753525	135.83600053344
BSU36130	99.8771712422345	122.428613425815	91.6989054301204	105.626114821459	100.346624749384	149.769743783817	75.2090677833882	124.138777820844	115.601457323908	146.259394824232
BSU23630	99.9782470141396	122.552511274056	91.0780525831612	104.910966981989	92.0935496811417	137.451831332987	112.689738084489	186.003719645218	119.772780241653	151.536968132469
BSU20820	100.055806713868	122.647583314818	159.68058126913	183.932832488864	97.5539208898849	145.601566303549	112.261701184791	185.297209391111	123.6796527654	156.479957816219
BSU39880	100.083187921924	122.681146974005	145.496420735018	167.594384802988	181.214492768082	270.466976040035	361.868869414534	597.294455369555	1230.60061051886	1556.96048070144
BSU08510	100.091904963217	122.691832251385	119.387902324111	137.520510414267	71.0716259819933	106.076106099301	78.2841494081025	129.21445401046	96.2461091499135	121.770936148415
BSU27040	100.352684067921	123.011493128864	242.306258288961	279.10767898415	144.320693724636	215.402096242148	149.099249213799	246.100624790548	194.97828269129	246.687250234158
BSU03359	100.421266852327	123.095561340802	6170.01932116595	7107.12048536654	24.0501342555667	35.8954021066339	6467.41472318901	10675.002138167	2020.8639518632	2556.80460665343
BSU37240	100.543597487917	123.245513225786	204.55904698425	235.627429609749	126.612222256885	188.971777921507	106.527420418573	175.832305397751	155.776599919219	197.089135028141
BSU40630	100.585797564813	123.297241732276	103.51002286663	119.231102151098	87.4898006569102	130.580625514892	81.2376063778832	134.089378662245	96.3357682024674	121.884373115999
BSU13820	100.663285708104	123.392226059747	123.967430031103	142.795575772331	98.975604848922	147.723463704865	82.9463428602022	136.909789349211	73.6421840881913	93.1723658819827
BSU30659	100.978471908657	123.778578706951	63.6581481197446	73.3265335183487	77.3271938498889	115.412691152729	86.3584541009497	142.54176075504	91.8473961943336	116.205668116491
BSU32719	101.058974965096	123.877258690112	85.4146582781096	98.3874176076681	103.30805347482	154.189747172574	111.694131436247	184.360388646101	134.810975108686	170.563348347887
BSU04870	101.405697576536	124.302268409891	152.921043888692	176.146658072309	175.567996352698	262.039444735217	149.445102631354	246.671484419922	151.893273982865	192.175936574552
BSU37270	101.536722018384	124.462877090941	60.6832050470662	69.8997567524963	88.3579774619749	131.876400215619	65.3385598994646	107.846689362703	31.6511377440884	40.0451374845375
BSU13090	102.08568711968	125.135793988116	109.254579599413	125.848140884648	89.2292408759755	133.1767817542	78.0213135533486	128.780621724829	86.4984219515988	109.438125961025
BSU13650	102.399768050891	125.520791805269	127.526634678396	146.895351630991	79.5741083375737	118.766264907353	87.3824446704218	144.231941760347	97.0464144635497	122.783485415152
BSU09460	102.625034896076	125.796922047683	1634.48172862095	1882.72645056225	4127.95325810356	6161.06922740856	11161.907825579	18423.6507173187	17763.7087502918	22474.7105425485
BSU03010	102.73056528879	125.926280333401	236.143082812419	272.008441785009	574.23540071341	857.060105920234	3573.68445757239	5898.6613443754	10554.4099577158	13353.478830436
BSU33720	102.925817041751	126.16561832312	126.312341391124	145.49663174893	308.712502796676	460.760813452302	282.353885803679	466.048407854042	765.501576753038	968.515449067265
BSU12640	103.224894015499	126.532224412862	66.3308886689009	76.4052093085226	61.2651960929034	91.4397743283915	140.742573825973	232.30724189318	230.109230279483	291.135056107867
BSU26830	103.53113619171	126.907613548735	3482.83183054433	4011.80355546613	71.1751767249443	106.230658066337	3461.96040287235	5714.25156491109	1155.91153552699	1462.46358454481
BSU19070	103.882236709551	127.337989670101	111.757346589742	128.73102756963	81.823749453647	122.123908220233	75.6524914119322	124.870685141685	82.6345117494936	104.5494923668
BSU10520	103.96474713327	127.439130267532	104.964553749051	120.906546860905	95.7072092219546	142.845304854405	69.3479267240538	114.464480436426	99.2398004562164	125.558565551076
BSU05470	103.968237983402	127.443409322856	124.209769527369	143.074721737468	81.7115060099389	121.956382188864	71.2704668612188	117.637791713552	71.8648286072141	90.9236491006114
BSU11530	104.223058390296	127.755766077664	83.2036655658445	95.8406198133031	85.4498544783713	127.535956924836	72.1927626814291	119.160117136332	95.5830787266333	120.932067584784
BSU31330	104.297328599176	127.846805887653	75.8744549923551	87.3982503656546	86.7087275903362	129.414855232639	84.7325954308558	139.858146741951	86.8674652426399	109.905040908822
BSU16230	104.427787297652	128.006721085141	160.542746488686	184.925943170488	112.553815474565	167.989268673634	105.305636315202	173.815649829166	86.5290848345522	109.476920754864
BSU34150	104.488702814486	128.081390823674	67.5104760086541	77.7639521114633	70.4303069376528	105.118922046579	62.1105652168819	102.518617542133	72.676999150827	91.9512103005542
BSU12920	104.550134884883	128.156693749307	466.385355568191	537.219859792477	618.000171612009	922.380075980123	1750.88666672358	2889.98304746817	3458.21697134231	4375.34900604415
BSU05500	104.684778363485	128.321738615787	185.329530172287	213.477338055064	75.0365582020273	111.993862518092	75.7197663929441	124.981728054021	90.232779010363	114.162848435259
BSU18730	104.791779202819	128.452899362854	112.195784192587	129.236054978223	86.6651058597607	129.349748753691	65.3681279899637	107.895493938072	100.671143875716	127.369506582166
BSU10850	104.95499505001	128.652968003287	115.271249598459	132.778621386909	59.8776567324227	89.3688385592198	72.2730413418001	119.292623695411	58.9440234452904	74.5761982347481
BSU10410	105.617453496032	129.465004107133	262.1041903984	301.912516625453	598.478210612289	893.243081044937	1353.01777793342	2233.26758691227	2591.63040925176	3278.94045663426
BSU20670	105.67579510721	129.536518773325	191.039578519212	220.054627276776	171.145633973743	255.438962834909	117.396355176005	193.77237986973	83.4038636816147	105.522879299835
BSU16350	105.780683814299	129.665090486092	120.751310188832	139.090992362683	98.8294246697367	147.505286281982	103.472761265143	170.790338183661	89.9932598930332	113.859807954971
BSU01630	106.010301209851	129.946553597293	47.0234265086481	54.1653340833602	24.3404989093469	36.3287783154415	25.5631086775762	42.1940221048271	27.1686800239439	34.373915264245
BSU05190	106.559471824829	130.619722411445	81.3939430775775	93.7560370754389	83.5011471221737	124.627464465062	69.5961568499747	114.874204760345	87.0165067424066	110.093608770026
BSU40780	107.145917177617	131.338582292025	127.238734678194	146.563725442698	72.834253093185	108.706869331138	67.8880635465544	112.054855693272	77.5393063341103	98.1030194778721
BSU16370	107.218344255806	131.427362807601	80.1741404247288	92.3509710665812	107.987843349431	161.174445783345	108.716428868591	179.445444632603	103.824065665939	131.35859498677
BSU11010	107.28734248932	131.511940273631	229.585735442995	264.455165953437	285.82027194405	426.593609941465	490.095202915152	808.942608901522	723.335452203395	915.166711071394
BSU03470	107.294722071993	131.520986105258	170.764070569494	196.699679682637	83.1007945251749	124.029928613453	92.4320295262522	152.566698605238	101.858827999553	128.872168963903
BSU13520	107.448365054007	131.709320406446	116.116600488945	133.752363982898	247.671510688713	369.65566894792	165.298212610988	272.838351734369	210.298652541176	266.070639289966
BSU01720	107.817844889622	132.162225744077	125.603264992079	144.679860983877	104.075401130386	155.335031949758	105.796109206574	174.625215844058	117.031699854338	148.068943006366
BSU36940	107.819485244601	132.164236477692	75.5189950703555	86.9888032696458	99.7703348435899	148.909617279796	97.8090281327643	161.441878886414	93.3976925645766	118.167108864375
BSU05230	107.897081953037	132.259353883423	56.0880486480486	64.6066890201331	110.474271321245	164.885499156645	107.758056487103	177.863571865905	136.262492291703	172.399813299796
BSU35319	108.064723900397	132.464848000967	136.514997003983	157.248864430365	116.630304333183	174.073526050677	100.17702371891	165.350451171819	124.99533509629	158.14456400676
BSU26700	108.171555932548	132.59580182558	106.368571312702	122.523806300305	86.2287717674399	128.698509657466	98.6067942673716	162.758657778319	103.554826910128	131.017953109066
BSU32540	108.335750270828	132.797069892326	114.454367841043	131.837671809597	72.5517720494026	108.285259599304	93.2604748397433	153.934116015654	91.2871429404429	115.496833610774
BSU09030	108.454670133038	132.942840879411	179.614264426601	206.894039017224	198.115577834774	295.692250795702	198.376513837144	327.436819813129	152.963382451993	193.529841799574
BSU05020	108.464411689689	132.954781999274	163.940859944015	188.840161342726	96.2832656997452	143.705082961533	78.0200860742299	128.778595669167	118.280096966268	149.648419687007
BSU22050	108.74816688838	133.302606783416	97.7531353867302	112.599859879297	78.6348327274089	117.364373535042	51.7133966513601	85.3572321326167	44.7881639909385	56.6661520732263
BSU29040	109.338963993276	134.026801005867	91.6951652350916	105.62180656644	98.2892394540139	146.699046893695	76.0003340982481	125.444828223442	84.6506961889797	107.100376436946
BSU07640	109.652938904971	134.411668865171	94.5769166377944	108.941237732178	76.9607293267929	114.865734064067	78.9457808791762	130.306531396972	104.212730288734	131.850334916659
BSU16880	110.56158662469	135.525481751881	137.913113362885	158.85932639135	108.827110326816	162.427071872992	89.7301316277018	148.106992976539	62.4313436148569	78.9883687156963
BSU11630	110.819222090935	135.841289183243	105.519331844024	121.545584529731	80.9080583306514	120.757217260585	90.273322895457	149.003575025612	120.643051329022	152.638038356998
BSU38620	111.140949965759	136.235660560858	127.824474934064	147.238427798543	71.3796774005383	106.535880228655	88.2027166451053	145.585868400034	95.5777088171615	120.925273555298
BSU28410	111.458818453875	136.625301134052	160.798093809533	185.220072585715	108.108181349409	161.354053134057	110.69102546358	182.704679392659	136.243470918772	172.375747387844
BSU19030	111.55154845438	136.738968804487	111.130784615138	128.009303501476	92.5284442595101	138.100921920118	86.2269576921399	142.324715072138	124.577649754494	157.616106954987
BSU14010	112.036327579623	137.333207061169	129.554148103222	149.23080334449	81.0928324816	121.032997111822	92.7937251449664	153.163707096018	108.053906680448	136.710205609215
BSU29050	112.127415798282	137.444862248948	122.563601394496	141.178533954171	76.5957251819496	114.320956624968	73.322681013818	121.025140662805	79.588768679078	100.69600687811
BSU39540	112.197481240154	137.530747890189	149.51669359001	172.225255806335	95.1088678420398	141.952265996457	80.4621351876159	132.809399417291	75.3672466139	95.3549214213751
BSU07570	112.433605239009	137.820186742099	129.935940514636	149.670582302558	116.109661366061	173.296453937056	107.537994201856	177.500340889373	94.3036846441735	119.313373421457
BSU03300	112.643342639595	138.077281119301	144.174401206695	166.07157724231	177.744745199051	265.288294587558	141.759578984657	233.985892901063	127.02477098534	160.712213860302
BSU39490	112.832465424758	138.309106270802	122.404927153738	140.995760304967	131.686413501324	196.545130034621	149.480431969613	246.729798410534	151.469050870886	191.639207911568
BSU12790	112.936241347873	138.436313942145	134.474823413311	154.898829727844	73.356244789006	109.485954454685	216.321198877654	357.05600450672	274.495944459738	347.293292383818
BSU02180	113.064796669987	138.593895996574	75.8195890965759	87.3350514498097	62.0811095736412	92.6575447642687	58.9546350751336	97.3094941979512	89.4805214044798	113.211089307516
BSU36350	113.115045325833	138.655490384813	115.848360293204	133.443383525801	92.5286677998406	138.101255559422	68.8501511607686	113.64286075842	90.2966673775025	114.243680235571
BSU27030	113.347091169825	138.9399302681	181.598682116382	209.179849625011	103.008861882841	153.743196546832	132.715492943602	219.05788194796	136.514127510578	172.718183116935
BSU17090	113.599758108681	139.249647319533	126.54281626739	145.762111098218	112.489630268803	167.893470714852	113.402231044244	187.179748119399	168.88679898303	213.676207764824
BSU17290	113.694999112245	139.366392956826	165.582801282568	190.73148036712	119.498610459749	178.35454172751	119.947286248124	197.9829022832	121.058750813598	153.163982894812
BSU37180	113.936579068042	139.662519675793	98.1091054599695	113.009894608202	70.3091030251915	104.938022300721	74.3312790259931	122.689914981037	75.4960331026299	95.5178625670943
BSU23980	114.311410561727	140.121985031784	90.4371612725192	104.172737241422	57.6446333513426	86.035997614316	77.7296026267933	128.299128748425	139.473234352743	176.46205612662
BSU26920	114.521898021214	140.379998825007	132.519481375952	152.646510776113	112.878063250674	168.473216255046	105.477085011302	174.098640061861	150.543368033814	190.468030534712
BSU26770	114.606569033858	140.483787854535	176.543174503257	203.356512638381	165.451342269081	246.940095914696	165.010689589561	272.363771241255	254.938635361172	322.549311993225
BSU02220	114.906181871501	140.851050801824	107.282677668946	123.576746926922	97.1747299243924	145.035614694427	99.3496304029048	163.984770170137	116.30948387872	147.155192661245
BSU07590	115.920597501782	142.094513121672	228.100930021193	262.744848613932	185.642644623182	277.076098872323	214.400213686726	353.88525979678	294.695108685976	372.849350275087
BSU26880	115.970418473991	142.155583258834	81.4812024168775	93.8565493438124	74.756786983743	111.576297265796	97.2694197863065	160.551210744853	102.363434633071	129.510599158049
BSU05330	116.00894704616	142.202811265087	112.239111309027	129.285962607485	102.367820227462	152.786426503787	56.8010700555139	93.7548572722113	63.4062169314219	80.2217820706125
BSU39680	116.199623253386	142.43654058855	144.876523775425	166.880338030845	108.946215226126	162.604838791388	103.71698037929	171.193442001383	95.3906107246339	120.688556351041
BSU08870	116.357150833151	142.62963659765	218.92370765101	252.173791748332	85.5561226529236	127.694564723701	126.940774289885	209.526231881556	128.624032431306	162.735605404557
BSU37470	116.505525694454	142.811513279885	320.275272112512	368.918609311103	245.192649689836	365.955909463188	281.726573909073	465.01297776291	305.018121336614	385.910064369847
BSU22090	116.829872102285	143.209094433681	79.4381207828421	91.5031649249472	86.0755434273686	128.469812685443	59.1386538137552	97.6132323239764	78.634783990244	99.4890218928818
BSU03620	116.849057322251	143.232611518211	108.260961985281	124.703612847955	84.2119189519009	125.688308465474	82.7311988659754	136.554676418204	77.5061525601951	98.0610731995013
BSU17630	117.044293065232	143.471929883028	121.5420223977	140.001797766224	104.747364419365	156.337953272461	115.385605884587	190.4534720984	140.982725267842	178.371869660514
BSU19100	117.068533595983	143.501643725859	151.652379529665	174.68530925219	89.4099245523255	133.446456474007	87.2561678518362	144.023511442191	119.15853347412	150.759820831977
BSU34450	117.244874579868	143.717801050687	116.404839463317	134.084380628682	96.9468188437707	144.695451941215	72.9376864363495	120.389675316362	84.1864790038904	106.513047123546
BSU38850	117.260289145834	143.736696098617	149.347241678815	172.0300675765	92.0875926375895	137.442940302633	105.819175852967	174.663289248983	104.368905039268	132.04792779333
BSU04850	117.642441128168	144.205134849266	155.271099930734	178.853640104093	138.620796638336	206.894863155421	137.885206749873	227.590921546887	148.526983788866	187.91689366995
BSU05860	118.151838735183	144.829550238025	147.354551060561	169.734727549702	195.084940717711	291.168952222802	217.07464143224	358.299623669158	279.628496402697	353.78701623868
BSU23970	118.251877302352	144.952176689247	62.6682564453434	72.1862973162842	86.0953226243644	128.499333611271	94.3271219369743	155.694705142989	142.856720764258	180.742855749739
BSU01920	118.319185796568	145.034682886772	125.203883881307	144.219821958699	100.319304339289	149.728967416598	94.6207645530017	156.179386532403	194.830170574858	246.499858232214
BSU22019	118.828576563349	145.659089890827	121.730208711921	140.218565776055	134.390203947406	200.580602113192	137.273932293727	226.58196257245	178.159232891679	225.407725718155
BSU12080	119.03679054205	145.914316870037	87.266493858617	100.520509564869	75.0480038487361	112.010945420276	91.5380460254463	151.091105003923	88.1362984324085	111.51037339134
BSU27980	119.105777005485	145.998879908402	150.112908138654	172.912023288213	93.3628437104502	139.346283109822	88.3312602609148	145.79804025422	88.475292741885	111.939270255624
BSU37300	119.392859536547	146.350783309145	116.740039958346	134.470491300452	98.5923513346527	147.151448644272	80.747465454063	133.280360587214	88.0750094873967	111.432830389596
BSU40850	120.05388619291	147.161064337025	118.072204834998	136.00498508271	106.243193221287	158.570513629801	100.203187799974	165.393637148482	98.3761492967749	124.465870884042
BSU16460	120.409977110181	147.597557648888	137.425157989215	158.297260463898	101.297705634344	151.189254811855	106.338383418905	175.520284217416	109.836397324317	138.965419417824
BSU12630	120.418113852255	147.607531600268	93.7382301928276	107.975171776213	89.5461787101615	133.649819071997	177.171026118599	292.435410992896	279.637860122137	353.798863251428
BSU34130	120.435038538481	147.628277741168	121.726576732264	140.214382172134	104.760476372091	156.357523176334	90.1116427851783	148.736708650593	111.272005691201	140.781756476246
BSU18750	120.471718389972	147.67323960085	90.6915218683688	104.465730068078	113.977510792289	170.114168076023	99.4961320933779	164.226583309696	96.8271254381166	122.506040122559
BSU37820	120.699834518656	147.952862471496	117.459821994804	135.299593672752	108.282657301884	161.614462677117	93.3824742521447	154.135486121637	97.7918088683343	123.726561195276
BSU37380	120.792247370577	148.066141383812	102.020805776558	117.515703100126	105.553889487962	157.541711278081	82.1242601042652	135.552873865515	103.582671444519	131.053182117796
BSU40022	120.827925924413	148.109875861079	240.79662375861	277.368761496604	203.691537751161	304.014504684278	283.534881378973	467.997738588351	388.295934589533	491.273464197319
BSU30680	120.834785834076	148.118284681811	159.700167753194	183.955393763777	104.753063649995	156.346459510847	87.4356281697302	144.31972551833	103.801128233716	131.329574461999
BSU02250	121.114849786962	148.461584767266	375.155330431759	432.133838699579	410.833716996766	613.179174546542	609.517336456493	1006.05870327032	787.033444945999	995.757648986196
BSU29030	121.436189905232	148.855480836092	158.437711049408	182.501195416199	84.3361889042399	125.873784349375	102.951688488743	169.930264531316	82.85010106466	104.822256772169
BSU11480	121.727328481565	149.212356103702	102.624087150609	118.210610715285	83.8206765960503	125.104369867246	80.5276089914067	132.917469337866	87.5905251858611	110.819859044902
BSU03890	121.78232526713	149.279770710223	151.07640555841	174.021856482099	138.84808820493	207.23410126909	142.231677967018	234.765131261649	161.799738753931	204.709632738987
BSU39720	121.872334096923	149.390102792024	142.449125145612	164.084266636236	135.353988535126	202.019073722238	118.14772224342	195.012573269179	96.8444142797892	122.527914029504
BSU34520	122.661236211705	150.35713250302	114.855625125876	132.299871961736	94.0980191166732	140.44355003336	83.8467691164077	138.396017250414	95.7511753946536	121.144744115909
BSU20400	122.676289905331	150.37558519661	225.744835246645	260.03091068829	146.903690851226	219.257281394712	111.051282362599	183.29931315776	99.3039942406938	125.639783766542
BSU33700	122.753292997194	150.469974952036	156.160842578473	179.878516667568	436.362360828111	651.281287650175	366.260287755597	604.542854024484	1023.71879047509	1295.2128306268
BSU10290	122.823813176728	150.556418006957	109.750956202754	126.419907056265	107.398279800534	160.294508048686	101.564374921076	167.640388910992	127.815930781239	161.713192183899
BSU31060	123.396277298972	151.258139810354	178.549269276408	205.667292640145	215.758828061999	322.02522485083	160.182913554043	264.395128173265	183.179733122065	231.759681328488
BSU16330	123.537375104802	151.43109633796	155.576763306388	179.205727565356	112.067798712067	167.263877000763	115.939360472929	191.367489780516	97.0944195552638	122.844221636175
BSU07735	123.844412994429	151.80746085278	236.316293698975	272.207959902546	107.746559579177	160.814323970176	137.923562461518	227.654230816719	132.321588692793	167.413767372865
BSU04960	123.960593959608	151.949874522455	162.624698915444	187.324102069441	218.534261883169	326.16762638475	153.634561248886	253.586531871504	145.886365442518	184.575973492652
BSU30380	124.111867266655	152.135304095598	117.236746462303	135.042637477917	92.5602890921511	138.148451096484	80.0805284501614	132.17952598059	80.071689083089	101.306999573825
BSU13760	124.460704296291	152.562905651776	193.202260393319	222.545776793614	98.9597069252818	147.699735672595	106.082831298698	175.098474337211	110.550998396438	139.869535358649
BSU38910	124.568858489106	152.695480170035	92.9701666464778	107.090454909023	113.486586101774	169.381451202893	90.8293300961783	149.921310830501	105.589979448112	133.592835688154
BSU26870	124.815503010307	152.997814991538	327.275450409369	376.981973133018	197.826485692046	295.260773840154	200.613776455409	331.129606537938	222.97392112596	282.107436362953
BSU11940	125.008886073581	153.234862356839	171.72112495039	197.802091270352	96.263555490366	143.675665001377	83.3817246399011	137.628422934365	123.468319422053	156.212578082264
BSU28110	125.135360191804	153.389893288689	160.896256545907	185.333144256689	94.924313154431	141.676813699518	92.4480020591691	152.593062589973	83.6483402491	105.832191964544
BSU26550	125.534439205357	153.879081054712	186.451589189707	214.769815146851	105.146670460241	156.93392711396	145.982181923903	240.955647792992	135.409229755923	171.320262358153
BSU36160	125.61952564293	153.983379308695	139.509156299751	160.697775975003	94.7951459527275	141.484028553503	108.499281437839	179.087024864149	98.9406871916671	125.180126333529
BSU30160	125.774678864635	154.173564849252	136.331661713391	157.037684216556	87.8319496533925	131.091291096988	62.3996010503018	102.995695056383	62.4005041973263	78.9493505696524
BSU05290	126.121000870848	154.598083510445	162.233919351563	186.873970992186	113.506653937739	169.411402929304	87.7594490379203	144.854218605331	101.249065771439	128.100695519406
BSU13970	126.734896030089	155.350591137562	153.078380119906	176.327890495377	110.854073941809	165.45236367563	143.196391754071	236.357471041962	168.737436562258	213.487233873168
BSU05370	127.142566168825	155.850309834035	174.120867751435	200.566306475061	132.785582606555	198.18566628262	106.221595050631	175.32751537014	133.605718823267	169.038453601797
BSU07310	127.301162288543	156.044715650603	131.465388866592	151.432322930534	120.709364276236	180.161620832895	96.1690123612926	158.73489740828	93.4434804179213	118.225039827146
BSU14130	127.521385097975	156.314662955558	123.912439595237	142.732233401278	78.0797470531011	116.535894854998	100.690078391178	166.197290281087	121.078200787542	153.188591074364
BSU02530	127.93129019513	156.817121245643	174.870553675435	201.429854530701	69.8633996331935	104.272799300049	83.9813649747409	138.618178830735	67.0737582949976	84.8619690781727
BSU22990	128.128584480487	157.058962954741	155.89184064995	179.568658785883	119.623651699098	178.541168775769	113.76189847602	187.773408920132	145.727786502417	184.375338826377
BSU19250	128.380923071661	157.368277520293	157.333417991531	181.229182573944	110.622362422237	165.10652867615	122.346496098734	201.942996290059	108.59440177176	137.39404201397
BSU20000	128.569293650675	157.599180623695	246.122513018177	283.503545634089	109.762204645769	163.822722567903	141.284997970746	233.202557742415	161.368943729297	204.164589267608
BSU37630	128.823964613818	157.911354191584	134.151968416823	154.526939586192	124.49534399904	185.812286358229	145.806310798524	240.665357975528	181.472738410546	229.599985254973
BSU39670	128.915029168423	158.022980372161	125.378864164827	144.42137820882	117.215495910979	174.946938513626	99.380649618739	164.035969947718	91.5139898446616	115.783841159786
BSU14910	129.067775702355	158.210215814677	84.2669626120057	97.0654101786879	87.5648648143797	130.692660569978	79.1839900846706	130.699715364109	114.054293432773	144.301917300594
BSU04420	129.359294601349	158.567557278671	201.571562394518	232.186206524018	141.390943262668	211.029373421272	161.943995770172	267.301939817069	195.802731101748	247.73034543701
BSU25190	129.413042442491	158.63344093941	161.174746513569	185.65393121879	70.179684147349	104.744861522033	94.1444252652943	155.393149197639	108.642205459664	137.454523418141
BSU02050	129.557333095997	158.810311233385	179.0429048656	206.235901492992	105.403866068012	157.317797726195	110.738453474472	182.782963241671	98.2051638945424	124.249539515621
BSU35200	129.854738146047	159.174867892836	151.841184562679	174.902789951687	111.304665609462	166.124882544939	95.598138684927	157.792623257532	88.4490407931788	111.906056192241
BSU12460	129.880158689731	159.206028185794	190.625651987455	219.577833675305	140.97055183862	210.401929139755	280.529008040019	463.036296390228	367.640252810653	465.13981859633
BSU20770	129.902060040622	159.232874681229	256.116190648803	295.01506080376	154.380678819823	230.416865238496	156.189589329396	257.803816735691	151.840402631999	192.109043544307
BSU20010	130.028586421538	159.387969676258	201.96710112622	232.641819590446	127.073947260119	189.660913561153	120.530416202629	198.945406433249	122.112955475379	154.497766563481
BSU32020	130.179515755528	159.572977610062	130.469913330393	150.285654790982	108.641778835638	162.150460178099	104.691537687687	172.802029326639	105.110029026954	132.985600625818
BSU12780	130.212001657838	159.612798561399	120.166649602	138.41753365577	79.8504443122099	119.178702976126	177.884368488846	293.612841489246	297.345340496209	376.202433442737
BSU37840	130.362523023291	159.797306410732	104.112363138398	119.924925729569	95.9784499137772	143.250138091392	103.013607597043	170.032467133403	90.5929056529792	114.618482006223
BSU02550	130.92160205439	160.482620879709	137.912645468252	158.858787432984	92.2878205301946	137.741785233877	93.3022210904223	154.003021650183	91.5915950602351	115.882027567879
BSU07220	131.042737652699	160.631107897844	114.121753116905	131.454539635028	105.220974705468	157.044827981802	121.063144497688	199.82471848176	144.855378947538	183.271565535188
BSU20890	131.062743511688	160.655630914926	142.783550344084	164.469484259579	110.19900150599	164.474652356315	73.8326503936118	121.866887242033	124.046307494004	156.943850745914
BSU27190	131.469087487847	161.15372401224	237.21270679973	273.240520025961	121.579317592682	181.46004701946	156.168585273626	257.769147806938	127.225011732727	160.965559200491
BSU06750	131.580899035346	161.290781685731	107.277278286558	123.570527487536	78.874521848373	117.722115295905	53.2206018365807	87.8449987694456	60.2278028546639	76.2004407300367
BSU35390	132.037577984592	161.850574978247	141.788755728469	163.323600458679	118.378241704074	176.68236449285	91.3887020109042	150.844600373743	102.991626354199	130.305389665821
BSU13310	132.586341906356	162.523245271209	178.97043065045	206.152419910141	111.39665564539	166.262179879514	121.919850689485	201.23878280586	152.837434260096	193.370491677591
BSU05090	132.667177311504	162.622332644678	188.563921153246	217.202967619885	154.541360106951	230.656685912725	148.037315586249	244.347815634202	166.21368270501	210.294171083205
BSU31290	132.895849141996	162.902636690022	165.156682365511	190.240642603577	103.923941447985	155.108974741721	100.74096068153	166.281275703633	101.421513065065	128.318876478268
BSU39690	132.912419562314	162.922948574692	186.587743394119	214.926648421591	128.363773348329	191.586009928263	102.28380423884	168.827866416935	87.2692828189553	110.413422004546
BSU29020	133.432139320745	163.560016771591	132.957356112476	153.150889830372	178.56082860066	266.50631863441	126.602557739673	208.967977532453	116.055997914518	146.834481274219
BSU22900	133.509273743812	163.654567511726	265.546309211059	305.877423678919	107.675149571226	160.707742820873	105.034191244991	173.367607322397	109.650980895621	138.730829860916
BSU08400	133.556833307408	163.712865632846	123.199154619674	141.91061486204	116.582043522593	174.001495633561	92.4782363304429	152.64296675173	124.299325821926	157.263970477776
BSU00660	133.863652259462	164.088961775794	128.549618950426	148.073706527063	134.047206448896	200.068670121472	101.395957293337	167.36240170696	97.5140129578185	123.375092773534
BSU17600	134.040770959497	164.30607241867	164.339842858751	189.299741693942	85.0513739098951	126.941215120689	82.8314511172947	136.720151038744	98.8979016795396	125.125993944061
BSU39750	134.496230347782	164.864370783411	171.719254788884	197.799937069133	144.944579334347	216.333260475625	127.152260035093	209.875306570426	115.404734697557	146.010500623897
BSU18780	134.542076812889	164.920569002521	241.619172963061	278.316239291547	154.958191331492	231.278816511103	111.268626969685	183.658058382036	128.940943262942	163.136562170339
BSU20390	134.576692174566	164.963000227601	241.730008523759	278.443908532588	208.251984850514	310.821081341098	182.161280560803	300.672238090055	116.968366965833	147.988813999694
BSU40870	134.599047417215	164.990403099811	152.896297893378	176.118153660723	131.811856753398	196.732357096514	118.921290257722	196.289411165022	138.036008359224	174.643672440948
BSU39800	134.808843141235	165.247568969399	195.790158921108	225.526724775057	124.185631682539	185.350033298848	122.117461805664	201.564956273625	109.970458821408	139.135034523789
BSU12480	134.830155573032	165.273693572662	147.693516690998	170.125175204809	98.8395674731184	147.520424659257	105.309206150744	173.821542137558	99.3524365428927	125.7010731479
BSU04340	134.944702490581	165.414104240218	151.189681799007	174.15233709296	124.178920598078	185.340016844356	100.633837548823	166.104460125904	120.94564706523	153.020883610672
BSU22160	135.088003092238	165.589760936795	137.594889035801	158.492770224142	88.0257857678367	131.38059614605	83.3621623055748	137.596133685925	77.0640712526386	97.5017502808883
BSU06880	135.112097054228	165.619295116845	75.8846987819378	87.4100499797241	92.6184096424457	138.235197411549	97.5887569982151	161.07830318686	92.4956865962432	117.025887550126
BSU34570	135.341041952285	165.899933886159	136.391727507153	157.106872789734	105.862311736001	158.002038879347	89.4361980359699	147.621831307694	105.601786794116	133.607774386341
BSU26860	136.174964177843	166.922148877936	242.292175044299	279.091456779417	161.641647758557	241.2540355	164.772670157356	271.970900510604	208.731021422513	264.087266553748
BSU32840	136.288377697827	167.061170236098	125.780842098405	144.884408461674	87.5924867092497	130.733886910454	94.6946803315978	156.301390629608	95.7546727668096	121.1491690042
BSU05170	136.349988035282	167.136691680022	140.008223708948	161.27264163147	97.2763859177283	145.187338702225	106.685408441354	176.093077677429	120.123035939998	151.980112947937
BSU30940	136.916602127564	167.831242564901	148.492575792837	171.045595225573	136.335430949462	203.48390006095	109.273149144169	180.364357426434	125.513964934517	158.800736411787
BSU17540	137.120573059646	168.081268452534	164.115111251101	189.040877899632	93.3322467655699	139.300616435863	76.0781801603812	125.573319578224	129.315830275869	163.610870616854
BSU04940	137.236827263931	168.223771898101	170.777454926777	196.715096853133	222.721203633416	332.416737351246	176.126428344285	290.711216094069	159.588439415541	201.911888571265
BSU10530	137.513852061625	168.563346612166	167.526775259508	192.970704679941	100.953190194733	150.675057256641	100.433749657623	165.774198536413	126.865709059831	160.510968119088
BSU04300	137.608122095965	168.678902043385	129.900266064198	149.629489624509	92.497938648834	138.055391564649	64.3341991171004	106.188908942223	68.8337907123411	87.088768654846
BSU35560	137.849265564863	168.974493720309	134.408848202421	154.822834216577	78.4920248178204	117.1512293054	118.592326528539	195.746429361208	122.367576622733	154.819914188464
BSU40690	138.037374528166	169.205076137329	135.156784571979	155.684366995833	104.960729757404	156.656406156057	105.966526586709	174.906503804578	108.305378084056	137.028368166667
BSU17920	138.505392485364	169.778768692349	188.139249228335	216.713796617335	137.968397762725	205.921142188831	129.460683724393	213.685550520101	157.651944643764	199.461828165825
BSU26740	138.576662088979	169.866130385131	225.549227524325	259.805594108547	132.273346499724	197.421141609582	144.550039243596	238.591778019863	150.635200163438	190.584216887507
BSU33560	138.600216401357	169.895003067134	92.8150863422573	106.911821042639	113.711582490894	169.717263709143	89.0170301985871	146.929960173426	93.6553333775317	118.493076981535
BSU16220	139.03170205087	170.423914620455	191.643733060454	220.750540675565	138.119594637483	206.146807150158	148.452258247723	245.032712766678	99.1739868755991	125.475297963494
BSU10790	139.113067757056	170.523652032566	124.251404453986	143.122680167493	122.270460664581	182.491594628109	96.2101029216804	158.80272077183	101.858361218726	128.871578391061
BSU02040	139.38024307833	170.851153339606	127.959614920107	147.394092815653	77.0259519652399	114.96308041601	85.4988471052832	141.12290841458	93.8536495450703	118.743987336124
BSU20450	139.575109224909	171.090018656199	216.015481501804	248.823864857472	144.272180719794	215.329689419063	117.823697296054	194.477743332644	107.369201676318	135.843914285079
BSU07980	140.106674378254	171.741606840567	182.033193338223	209.680354314725	104.813325886853	156.436402344465	100.998429803182	166.706249753047	135.31827952208	171.205191783189
BSU07300	140.206266427434	171.863685953718	155.706420677777	179.355077269517	112.338378916312	167.667724444201	104.938485217279	173.209636619389	94.447733741193	119.495624876091
BSU12570	140.933253217929	172.754820370445	130.650682274043	150.493878881646	108.474077267404	161.90016156597	192.562729386158	317.840688421928	334.337155343431	423.004615510781
BSU32400	141.073197973442	172.926363498474	141.915302332529	163.469366932858	128.011328209117	191.059977106238	108.666312517323	179.362723455772	129.165777713298	163.421023555222
BSU26620	141.220572394107	173.107013848821	152.148928483425	175.257273950769	96.4858569151679	144.007455208756	82.5485389834948	136.253181196467	93.382967955951	118.148479234642
BSU39480	141.248438240477	173.141171573659	207.55494763037	239.078346980643	181.342818516751	270.658505297217	203.335182168455	335.621511425593	180.289847356565	228.103387083088
BSU26930	141.352165056141	173.268319049493	162.365207348811	187.025198981299	109.536521712754	163.485885378426	144.44160554029	238.412799237122	176.730183110772	223.599686607165
BSU38460	141.424331922675	173.356780599766	185.448995375153	213.614947606408	115.764869441846	172.781843721941	160.214656935689	264.447523246328	349.977284353761	442.792565048599
BSU10230	141.558105827714	173.520759550139	448.456033592019	516.567436376483	380.885946196881	568.481408470231	312.11581576391	515.172931262491	254.73811632696	322.295614563508
BSU40680	141.693854673522	173.687159366631	146.663235237343	168.938414832788	118.179440422388	176.385648812614	106.220063743022	175.324987820462	103.247692871166	130.629365977827
BSU15330	141.957500700592	174.01033449392	172.197807025533	198.351171713202	95.9457936930232	143.20139789881	102.824085744865	169.719645663958	115.29194672874	145.867800865221
BSU39740	142.060234909131	174.136265240119	158.886691566591	183.018366994618	146.893918108839	219.242695342345	128.829430074768	212.643614236766	125.748300141456	159.097218189321
BSU06120	142.175287301805	174.277295514917	184.894584468184	212.976332894019	98.4485723105227	146.936855002889	93.7088000115702	154.674113738498	88.0673902814204	111.423190541787
BSU25720	142.295296884782	174.424402272738	135.025851715248	155.533548085902	134.354181802949	200.526838198766	120.642705138932	199.130748596452	145.603310406277	184.217851205433
BSU26900	142.464551966036	174.631873756515	187.447869752862	215.917410580675	144.713280761067	215.988041808388	128.739233933995	212.494738057207	150.116115533499	189.92746907831
BSU18130	142.519142348434	174.698790197383	189.075024502561	217.791697232384	134.985010096243	201.46836455398	128.718853709841	212.461098814059	134.629451273321	170.333683714575
BSU10270	142.576062452199	174.768562391502	124.544125026085	143.459859075072	88.3739346727096	131.900216735299	88.5410957990168	146.144391139973	116.718675705737	147.672903686451
BSU10570	143.082527443718	175.389383004353	140.723890616494	162.097003869992	199.179502705213	297.280184178103	306.435891473675	505.79774712199	577.60136700034	730.783403105485
BSU24020	143.746978655996	176.203861824652	198.851818016718	229.053387974145	118.689377647556	177.14674234964	134.360227073578	221.77265146649	146.526137769892	185.385415826624
BSU16410	143.782488262367	176.24738920751	156.713033614434	180.514574355435	147.196000453935	219.693560486436	144.155755343101	237.940979878569	125.503076026897	158.786959725267
BSU17350	143.845020464102	176.324040665071	143.741512948809	165.572942011957	98.0726984330474	146.375854227177	89.5334947027551	147.782427491861	117.251748057694	148.347348813699
BSU26050	144.00135287979	176.515671651894	65.055755242791	74.9364089008492	91.6635805274423	136.810092060287	87.7440719282739	144.828837415879	105.022167271967	132.874437605818
BSU20350	144.450496846283	177.066228624647	257.766136797119	296.915600406647	208.330881263357	310.938836129228	148.48899288279	245.093346315734	115.823520075517	146.540349445525
BSU19200	145.287641770513	178.092393973898	157.808014331401	181.775860500511	133.511868744772	199.269665760491	132.601728236291	218.870103902826	128.879724131741	163.05910749729
BSU38700	145.361127588239	178.182472283674	157.22022604652	181.098799061463	100.246707100463	149.620614296745	110.383625150359	182.197289787793	112.868863236927	142.802106596955
BSU35930	145.362471073883	178.184119117304	109.275755023509	125.872532427453	66.4130897531851	99.1231290645603	31.3452288057167	51.7378889160468	37.1559408533699	47.0098349029631
BSU27100	145.404665588928	178.235840806123	1434.48723888392	1652.35684214068	1133.0620750641	1691.12231823774	860.941877929287	1421.05567388152	901.340242880244	1140.37903592351
BSU19350	145.558635286739	178.424575592843	878.206125740643	1011.58787707755	1784.54741350686	2663.47980869817	4445.93737298985	7338.38681979883	8219.13887965763	10398.8851554593
BSU32410	145.855615777084	178.788611830506	114.118199083394	131.450445815696	115.692632547972	172.674028425569	120.242790537581	198.470656518362	122.686447251092	155.223350496367
BSU12660	146.115020352424	179.106587821217	144.197789114027	166.098517299814	116.865401961967	174.424414899356	251.346865259175	414.868759605421	348.788619588734	441.288661955971
BSU04860	146.230148734309	179.247711242965	176.989724473884	203.870884519372	229.203516414381	342.091744624849	197.141634144376	325.398548892694	233.376954056788	295.269392414564
BSU14420	146.388183295937	179.441428706253	109.692284532656	126.352324345943	133.473773727589	199.212808033814	122.057557644597	201.466079508357	142.291783163441	180.028094590825
BSU15100	146.498578444119	179.576750169133	330.652561901385	380.87199956842	221.974247195222	331.301886954978	237.167430860816	391.464432065119	326.171663350094	412.673604595915
BSU22680	146.710653220833	179.836709682732	252.738286806715	291.124121676334	441.767876660129	659.349149655525	273.286376648627	451.081735116794	293.567596584518	371.422817760412
BSU17810	146.844446462513	180.000712335799	158.747479440204	182.858011361393	118.367026367764	176.66562533446	100.025469287253	165.100298065635	106.737944946345	135.045245916688
BSU31340	146.8764449731	180.039935846378	96.9886309570392	111.719242686613	112.963309026946	168.600447620354	127.786719593592	210.922534471131	167.723057726928	212.203837988614
BSU27810	146.968341816166	180.152582239292	98.4766151909803	113.433221635539	125.335819827687	187.066716687376	110.403622892016	182.230297711992	124.407915282561	157.401358268246
BSU06410	147.169056626894	180.398616800201	266.085460553491	306.498461207499	106.692325445379	159.240854244598	90.8115171533057	149.891909097136	102.425980190511	129.58973203052
BSU05270	147.283268577985	180.538616868633	229.774424950023	264.672513580886	140.117408281648	209.128591922309	140.819290213693	232.433868627045	142.426405665548	180.198419482429
BSU23720	147.297648567852	180.556243741707	164.902914804832	189.948332882142	110.442391198255	164.837917308587	125.392085134118	206.96999252522	119.509416413962	151.203759235727
BSU13270	147.486486982967	180.787720314747	158.376625903136	182.430832671478	120.674263190083	180.109231620076	112.320721746211	185.394627702186	111.319288098034	140.841578353663
BSU01870	147.551787327	180.867764938325	171.089004337344	197.073964318984	131.281098036605	195.940186983929	87.8596100617375	145.019542647343	63.0075204882817	79.7173498442188
BSU01690	148.289578270241	181.772142996451	140.31663991769	161.627900025501	130.619512365753	194.95275450514	167.182977427599	275.949311725093	199.924969034272	252.945816238932
BSU40720	148.554286763414	182.096620485933	188.880536446309	217.567670373342	132.980755791535	198.47696694152	122.770455793343	202.642776780432	145.927436870328	184.62793721625
BSU05790	149.131839340524	182.804579675372	239.286900802635	275.629742153369	187.362742390641	279.64338603877	125.027581473828	206.368349129905	130.99217145936	165.731783732416
BSU35190	149.231831049211	182.927148687854	138.844370035734	159.932022120849	104.361298712562	155.761740947074	102.370309694995	168.970650816721	110.868982025432	140.271849431649
BSU34160	149.344769491995	183.065587700297	137.204733060476	158.043357445935	82.7774555092744	123.547337378445	93.6484019258754	154.574421709839	91.4084184102203	115.65027178731
BSU39500	149.507211342812	183.264707582354	263.343104827965	303.33959710343	212.434421731468	317.063468682145	250.108537759694	412.824797795253	212.818744017278	269.259068421648
BSU13250	149.667341374601	183.460993655697	166.221002093612	191.466610975608	128.811396579528	192.254098334982	106.893297236919	176.436215303844	117.444097771532	148.590710388819
BSU37040	149.838330275813	183.670590441692	108.634211434742	125.133551340905	145.291502412118	216.851051488529	139.784785801606	230.726333656174	72.5730453603334	91.8196875772318
BSU05080	150.029003895619	183.904316593518	188.283823021166	216.880328245712	102.447351686999	152.905129114337	80.5099010312071	132.888240887074	87.1143502634706	110.217400757684
BSU07600	150.329943642174	184.273206054815	295.725443438714	340.640158110594	244.218048642965	364.501294029476	310.675706818257	512.795912510482	350.955863678306	444.030667258629
BSU37990	150.386711174059	184.342791227581	141.084840436521	162.512774668521	350.247904477615	522.75339649382	205.988585439337	340.001172666201	249.785075966523	316.029009432158
BSU21640	150.488791084809	184.467919940943	220.36958938082	253.83927367415	114.566372074124	170.993057660251	109.485403821517	180.714701301307	143.45637080848	181.501535221473
BSU34560	150.559779844879	184.554937378021	159.432884608207	183.64751571409	100.568161174459	150.100392210759	86.8437687328115	143.342812636596	98.9948581777129	125.24866366705
BSU03500	150.803517907297	184.8537094863	130.083484838272	149.840535625299	137.073532862505	204.585534866095	105.521190452055	174.171439734451	129.723747809312	164.12696940108
BSU12450	150.892817901422	184.963172683182	200.783649402018	231.278625481204	103.255709795073	154.111622975332	103.196307245206	170.334027991685	99.4898686975837	125.874952822429
BSU02000	151.089012965923	185.203666976413	162.983062565563	187.736893911152	116.447656693871	173.800920069053	101.842932699653	168.100171530351	110.719973699122	140.083323541626
BSU17270	151.139854218186	185.265987764457	217.88812497235	250.98092500243	143.748002523399	214.547340890976	131.000632530754	216.227363207887	153.11005853943	193.715416932278
BSU05800	151.392459300718	185.575628992918	85.7464839850387	98.7696409292705	99.2222210039939	148.091544230248	74.3941552451253	122.793697373601	74.8332797898868	94.6793446047476
BSU02090	151.77092063091	186.039543772586	176.301110818263	203.07768437467	102.455195808793	152.916836654219	123.076367492333	203.147709304567	133.81961685721	169.309078191857
BSU39980	151.908515782015	186.208206774896	149.113659260674	171.761008712569	131.428610664911	196.160353119077	114.371860185712	188.780201098127	186.856443520325	236.411469032916
BSU38380	152.034558248165	186.362708591192	170.202549686488	196.052875132629	121.920628048429	181.9694610594	101.014858026604	166.733365892595	104.127677611611	131.742725952446
BSU28180	152.185281919427	186.547464425319	146.045255005988	168.226575901142	119.512511528465	178.375289405921	118.049178747334	194.849919090277	155.007050404478	196.115498112838
BSU03990	153.102565536035	187.671863123268	104.6676743785	120.564577517488	111.82669094665	166.904017879034	97.0052064440907	160.115104802401	112.101151607496	141.830794980999
BSU08190	153.133345575219	187.709593041643	183.831149133481	211.751383236859	130.617625764542	194.94993870759	132.411705159768	218.556455121203	162.743762964358	205.904015689797
BSU20840	153.19568409618	187.786007086907	293.392263501334	337.9526153225	140.439830665517	209.609815062028	183.241364330286	302.455005554662	183.380293163984	232.013430641308
BSU20830	153.427805086574	188.070539084035	277.598407445904	319.759991917025	136.811759959513	204.194832530978	166.746010635173	275.228061945528	210.38998291281	266.186190816681
BSU38350	153.663419207165	188.359352931371	173.315228768707	199.638307222561	121.498709439944	181.339737418488	134.256357487692	221.601206136496	142.361931271346	180.116846238493
BSU23960	154.039621539865	188.820498650529	143.562009515058	165.366175636553	105.887697106128	158.039927153012	150.636549259816	248.638065480625	181.919989134939	230.165848539042
BSU18010	154.453513654588	189.327844193892	286.234918826369	329.708214727875	203.125180042345	303.169202222425	273.154867388455	450.864668221657	362.80820245999	459.026290476455
BSU28900	154.485553651571	189.367118558154	146.517637719296	168.770703996036	193.046350617046	288.126307611492	123.522807238189	203.884594976131	84.6773589082819	107.134110208819
BSU01880	154.703825807416	189.634674768018	195.065158922051	224.691611937158	133.708338168348	199.562901086579	99.8139178385789	164.751114927768	65.0680581452958	82.3243497705519
BSU32140	154.825081014612	189.783308401741	235.325574901219	271.066770953816	141.821220248728	211.671572141152	128.936393386012	212.820166015971	176.071768757877	222.766658312995
BSU21010	154.990969698566	189.986653383451	214.823560289724	247.450914916415	133.999936684768	199.998118864967	114.336647751803	188.7220800678	137.348078049445	173.773300448079
BSU16290	155.242112931318	190.2945026885	207.440177973323	238.946146133572	156.25596108706	233.215768992238	166.864747662903	275.424047216173	125.453682590609	158.724466965514
BSU13800	155.506910044535	190.6190888077	365.310796275005	420.794118881467	186.266455217118	278.007151142958	198.467678520382	327.587294652018	194.420013957133	245.980926550207
BSU16340	155.748156952372	190.914807279222	198.404132843634	228.537708476399	158.473990691184	236.526231365478	157.125263857665	259.348224821056	122.442946180111	154.915272033473
BSU04110	156.148968462	191.406118724656	176.056086079874	202.795445333432	146.295704644417	218.349847401338	127.372330378146	210.238550847033	141.79091397035	179.394393020245
BSU34380	156.218811671442	191.491731955216	316.520230182532	364.593252446754	159.714196255276	238.377267910427	112.158436841282	185.126763063648	120.820319052646	152.862318141867
BSU31820	156.370130523291	191.677217356802	206.373043568969	237.716935592885	206.227484523522	307.799466054871	274.493277563274	453.073824753202	270.663731761317	342.444762589437
BSU19240	156.598288726372	191.956891801897	237.424275708537	273.48422197365	152.170296451272	227.11781654773	160.737027091225	265.309738330088	137.202027975046	173.588517349404
BSU35320	156.966390081693	192.408107409745	180.599410761418	208.028809158583	120.998284180753	180.592840718782	102.827956013832	169.72603386253	111.313750026531	140.834571564949
BSU22850	156.971318098379	192.414148131987	155.030076109121	178.576009637983	142.979135949336	213.399789091512	107.39443485891	177.263384337414	125.015425999279	158.16998309213
BSU17650	156.976173835817	192.420100254922	235.707006283514	271.506134049742	116.420102569841	173.759794878182	121.259772441033	200.149269141564	135.194966214659	171.049175326867
BSU39710	157.362643641944	192.893831758394	125.187618274826	144.201085935518	131.437096971722	196.173019135498	105.892880192262	174.78494434816	98.9606590456546	125.205394797659
BSU05200	157.474702597057	193.031192702099	150.361027971224	173.197827505849	116.815052982346	174.349267839887	122.998951040414	203.019927056924	143.236188713656	181.222960014157
BSU08180	157.512448965074	193.077461888949	155.504286439808	179.122242928376	122.025002928592	182.125243070989	123.073194521846	203.142472054726	181.887747947874	230.125056868957
BSU37170	158.231374119362	193.958714418447	143.609793566524	165.421217119144	91.2820627650553	136.240667651002	85.3115645160616	140.813783033582	91.0773505878956	115.231403544124
BSU21720	158.533127037585	194.328600658874	170.082904333873	195.915058070431	164.353244632892	245.301158859939	195.154228160984	322.118171179161	226.288382347951	286.300905058928
BSU38430	158.80312398842	194.659560696176	414.277750127303	477.198162809792	266.060114322777	397.101100836578	196.490754746147	324.324218690415	302.847659478222	383.16398793408
BSU02340	159.778757804373	195.85548458762	73.4588305116555	84.6157413753119	94.7160674213861	141.366001949147	108.570825600483	179.205114413356	132.911423970307	168.160029165166
BSU23640	159.813698202928	195.898314240227	159.110314088874	183.275953255921	136.005683130444	202.991743533602	136.945688951765	226.040169827242	166.253436468319	210.344467692765
BSU39700	160.028601686566	196.161741159461	172.13795678744	198.282231434239	149.092743604736	222.524495123537	109.154903120921	180.169182599238	96.0755854453339	121.555188921587
BSU19640	160.203566874727	196.37621204523	178.339361559111	205.425504185363	112.862033094995	168.449290863288	131.300054512012	216.721583916926	138.463537486056	175.18458388625
BSU33310	160.245672797836	196.427825138784	48.0723545548424	55.3735730882543	34.710382617212	51.8060784226828	46.9360797044816	77.4718759577951	36.3933507954175	46.0450031183379
BSU29260	160.304449410138	196.499873025768	151.077379808477	174.02297870105	156.221198942203	233.163885657431	131.381436034742	216.855910841414	155.829945150758	197.15662761398
BSU30520	160.68977189531	196.972198152668	171.699859423576	197.777595940049	123.989193896913	185.056845193158	131.100668094885	216.392480168326	128.362523710752	162.404743596281
BSU31260	161.128261622421	197.509695246588	176.989673088537	203.87082532963	131.439375071706	196.176419254354	147.956406592189	244.214268657309	160.978276635434	203.670315803857
BSU12820	161.283009723363	197.699384193451	214.661016818058	247.263684378372	158.832485431296	237.061293361918	180.88127204551	298.559478320894	175.501158925074	222.044720625023
BSU32820	161.747473571063	198.268720150338	136.390326444289	157.105258933753	99.3283016410507	148.249872124904	96.7909559316829	159.761466636929	96.4635947147152	122.046099695894
BSU27760	161.889823816032	198.44321190752	135.148993624466	155.675392760943	131.687767480884	196.547150881584	96.659806360385	159.544993437985	122.127212902198	154.515805113052
BSU03260	162.122334126036	198.728221129416	191.243469854491	220.289485582775	143.77163445843	214.582612120712	165.893914672327	273.821607185067	184.352810291731	233.243862937347
BSU16380	162.295568542499	198.9405704495	175.079536434439	201.67057754473	166.989121095517	249.235267689599	151.859025553589	250.655863566635	140.420415229909	177.660432903958
BSU13550	162.61802781905	199.335838373325	360.247178653904	414.961440140651	340.642481247621	508.417071981817	528.312851007358	872.023993436399	693.748051543073	877.732621439845
BSU35550	162.619551772404	199.337706422787	155.236910286589	178.814257744388	95.3755763802443	142.350334885487	133.019658708362	219.559932663454	150.035835207073	189.825898109992
BSU38640	162.639965458624	199.362729351127	118.290668820855	136.25662933022	123.234319562981	183.930177147627	120.282266746162	198.535815260927	133.922763655739	169.439579905937
BSU05240	162.92502267379	199.712150136336	176.447132033603	203.245883259766	144.715272889285	215.991015107525	135.342010540453	223.393166163118	147.033978919749	186.0279383429
BSU20870	163.245354271365	200.104809968805	179.853587116445	207.169709984051	117.787518667608	175.800696195191	130.374385259982	215.19369036632	157.389421135476	199.129682444325
BSU29450	163.254624407158	200.116173224866	137.951514147825	158.903559478978	103.197930542705	154.025386055609	214.113691434329	353.412331155601	449.8667906854	569.173140895677
BSU19080	163.731009902158	200.700122638767	130.368394907328	150.168717772367	107.722149642847	160.777891554845	120.413474850749	198.752385073898	143.462302981433	181.509040628812
BSU14710	163.918607783727	200.930078576009	144.506705008501	166.454351271733	113.182587326359	168.927725740595	83.6277654410573	138.034533596946	83.5614496541697	105.722257659868
BSU05210	164.009212266006	201.04114080372	213.885882564538	246.370822906576	143.556889508253	214.262100132918	132.063299612596	217.981382991117	156.772660816459	198.349354989124
BSU18630	164.238298421089	201.321952724733	100.082891953218	115.283459355687	66.9424334748706	99.913187263014	63.459642783007	104.745381484037	65.7509080442921	83.188294008756
BSU39920	164.443350848865	201.573304300874	204.561767418609	235.630563223074	186.225954060921	277.946702196102	322.195141875468	531.809691451439	951.75155926354	1204.15962136937
BSU15650	164.721729462756	201.914538511676	175.374444121539	202.010275745851	173.707545768487	259.262677624059	161.135175820029	265.966915689698	217.768732593143	275.521812423779
BSU38650	164.88092433721	202.109678276866	110.501648165933	127.284613948091	144.147132520087	215.143051982302	142.733084398012	235.592743986678	165.874880987232	209.865517886656
BSU26420	164.996607251306	202.251481439627	185.648768943025	213.845062739401	125.263949437905	186.959448407149	132.758191545371	219.128359516615	156.687974117868	198.242209062314
BSU03560	165.049777195809	202.316656719428	162.771722805185	187.493455914904	121.137951010924	180.801296812069	151.976109606816	250.849120466345	151.222000912858	191.326639383549
BSU06040	165.140841616133	202.428282735403	229.07890613628	263.87135952418	138.460768438245	206.656017229257	140.150205965639	231.329489816608	155.318746908093	196.509857691367
BSU12210	165.407686390998	202.755378861379	162.120227508702	186.743011657482	126.243538782384	188.421508994662	149.241700589349	246.335752550813	171.530786282009	217.021390353553
BSU25880	165.600463209781	202.991683097178	205.57432467362	236.796907449097	151.60314631688	226.271331371702	124.032283327445	204.725527338587	219.036660527693	277.125999574018
BSU07460	165.69932281044	203.112864380969	126.634533820915	145.867758693403	139.313456110292	207.92867402752	119.103317288722	196.589861813124	173.089767642601	218.993819383608
BSU18850	165.889546743244	203.346039310173	211.907217726096	244.091638891913	153.601538740539	229.253979986127	119.672388531619	197.52916089857	173.634396366	219.682885675091
BSU14730	166.228717897532	203.761792516006	171.623298443179	197.689406894953	123.576841108163	184.441398767592	99.4528844311966	164.155199471483	105.582192183585	133.58298321204
BSU03270	166.349330663354	203.909638650388	99.505567455548	114.618450941529	60.1946704686348	89.841989162611	79.4657161624708	131.164727523003	65.1616452752152	82.4427565562639
BSU25780	166.537768846844	204.140624622799	265.884164159946	306.266591962409	201.126362782921	300.185919530433	143.136981846544	236.259410082982	155.820535342613	197.144722289631
BSU16440	166.604014826056	204.221828398187	190.961456528768	219.964640135774	128.303613589687	191.496220045839	154.254285114372	254.609437293885	139.758427460191	176.822883509501
BSU12229	166.676725025802	204.310955961835	97.9972534578823	112.881054548879	133.573012497054	199.360924277019	134.711258246689	222.352057409037	141.191374563279	178.635853527046
BSU38100	166.937408610175	204.630499751279	192.863801715862	222.155913087392	171.51100892719	255.984293714741	162.668906126542	268.498464229903	144.797771919584	183.198680908634
BSU32520	167.221567691413	204.978819611319	164.101915660427	189.025678165578	217.927301242507	325.261723073444	397.900749856175	656.768049876732	881.62469721377	1115.43485403722
BSU02810	167.400440256262	205.198080127231	203.872528062594	234.836642346741	158.051247666133	235.895277263071	161.344032631541	266.311651106381	164.078493924698	207.59272227734
BSU13560	167.701310873519	205.566884850404	380.913867296866	438.766980864845	361.777792406466	539.962030718168	568.829779293042	938.900529825944	774.652523685047	980.09326124479
BSU04290	168.027491099688	205.966713883607	165.293714689461	190.398487366456	116.424331073689	173.766106021575	89.6160062480999	147.918619612001	77.5630959600245	98.1331182012779
BSU28670	168.061814872638	206.008787681628	150.556056353595	173.422476755621	109.809447470928	163.893233617351	101.445024139866	167.44339058954	145.660847054727	184.290646787576
BSU10500	168.292921083032	206.292075769794	152.147358605451	175.255465640077	133.66899342552	199.50417811441	119.79175686043	197.726188183787	130.379240248474	164.9563008791
BSU38090	168.398618010899	206.421638192931	383.796937244293	442.087930835587	495.190358681438	739.083485161177	1011.32495820892	1669.2753678766	1885.82970849533	2385.95877847157
BSU23460	169.206875591202	207.412393674054	149.207935944579	171.869604118287	115.295005680731	172.080560790988	138.757780209333	229.031176106726	200.091393970537	253.156377688807
BSU34950	169.706338712728	208.02463145237	211.724120372618	243.880732753053	150.414358047279	224.497036371784	167.656616909303	276.731092807073	169.040492539059	213.870661424955
BSU25700	170.014264977683	208.402084930346	230.213806618639	265.178628439749	150.837299517462	225.12828665831	145.390178828504	239.978497791072	164.82677452711	208.539449685463
BSU18870	170.259053831705	208.702145090313	209.37617481168	241.176181741774	163.830677990545	244.521215614914	142.947370324044	235.946440605263	158.599924052392	200.661215248145
BSU36750	170.2800491745	208.72788100849	156.683036610595	180.480021413315	147.767642647917	220.546750169124	98.6350442448154	162.805286699229	99.837369215693	126.31461177359
BSU14050	170.315577468277	208.771431298215	147.914919269604	170.380204357883	166.597549364043	248.650837490354	161.420611152148	266.438050279189	163.442962583454	206.78864565483
BSU16400	170.33848981346	208.79951706212	198.849416207496	229.050621378672	179.924195735604	268.541176777311	181.659105088638	299.843355999059	158.759147953004	200.862665920864
BSU39520	170.546968775562	209.055068855799	267.832173338234	308.510464342062	231.143689566116	344.987499579808	298.809917951468	493.21044800179	243.447225274646	308.010337106229
BSU05640	170.855151023342	209.432836115414	185.22119262291	213.352546222748	108.90885094444	162.549071704964	113.22039737755	186.879616635054	109.015152859563	137.926377859022
BSU12580	171.179358347095	209.830246781094	165.959570766105	191.165473516141	134.115067545009	200.169954434751	272.704983924147	450.122098408377	393.113786096956	497.369027887786
BSU02210	171.257889268055	209.926509336837	128.493709332953	148.009305369305	147.879448261106	220.713622727944	139.721600869688	230.62204170766	164.938450211248	208.680742177416
BSU35330	171.258129086301	209.926803304066	181.797050699074	209.408346383986	123.785444595791	184.752744475257	118.020514648123	194.802606627189	129.588668818729	163.956066958554
BSU33240	171.991923848214	210.826282876052	174.641336130696	201.165823476174	122.423449371344	182.719933941673	138.182238507116	228.081196993782	183.950279130552	232.734579011392
BSU01980	172.249127002394	211.141560382848	179.78619169282	207.092078558453	108.161866583531	161.434179633374	125.677887703318	207.441733269842	143.745358540327	181.867163577292
BSU32980	172.37980888023	211.301749151756	283.014245975486	325.998386799677	265.429891666118	396.160478408566	289.874209769822	478.461323656463	378.661146608357	479.083494520395
BSU17610	172.388145800799	211.311968480285	226.792376021797	261.237551723724	113.907350431639	170.009452055285	118.457372904693	195.52367725936	138.103064040435	174.728511538832
BSU06000	172.471785448773	211.414493271501	188.194344063323	216.777259243624	158.256738964905	236.201977954239	186.766571988084	308.273651937359	173.177289741054	219.104552668895
BSU08230	172.629921596851	211.608335258624	120.458542506104	138.753759189323	72.47600730634	108.172178903419	66.1605362948528	109.203429289529	62.4514977228075	79.0138677682196
BSU30020	172.689057091729	211.680823060912	216.463953416643	249.340450587136	160.101571302225	238.955434457381	187.265156190383	309.096606340841	215.494400188681	272.644318585844
BSU38760	172.749602364646	211.755038957503	136.700703281983	157.462775736624	147.171575858386	219.657106191869	73.0858672462663	120.63425998124	38.126479297007	48.2377637604885
BSU18640	172.792357304195	211.807447610061	113.862599906862	131.156026292999	103.300274931971	154.17813751084	69.7975824932009	115.206674420039	73.6639860539856	93.199949810394
BSU25690	172.837039516135	211.862218697233	171.763193369989	197.850549032177	128.593726880589	191.929221089524	151.766906651521	250.503813710762	226.483612948925	286.547911543194
BSU35430	172.97143984386	212.026965511372	212.020893835641	244.222580103729	131.665953130353	196.514592440301	122.498979891394	202.194683383333	142.171819641414	179.876316295475
BSU20370	172.98671989176	212.045695668165	255.721455119775	294.56037293025	208.7039496046	311.495649574835	139.189934181255	229.744481928562	101.09711378666	127.908445301714
BSU13070	172.996604397206	212.057812013483	244.814717921014	281.997122908017	131.19173155205	195.806805362693	123.652930364413	204.099373942707	159.603152989644	201.930504240078
BSU02300	173.160451543602	212.25865449528	209.422072628708	241.229050509058	127.424365575645	190.183921300223	112.578575536911	185.820236679631	131.755255414281	166.697240397328
BSU19260	173.411473389069	212.566355004794	245.034743422482	282.250565833782	153.497947296142	229.099367271206	133.885119718732	220.988447538659	189.444649209555	239.686076521011
BSU35280	173.540256402215	212.724216161013	142.069030505239	163.646443306299	113.676772561646	169.665309054986	103.158839999977	170.27218520905	103.685745549313	131.183591859491
BSU33990	174.15590650905	213.478874988429	178.222558509451	205.290961114462	132.79110631047	198.193910543172	119.489273670591	197.226914697164	118.71067157678	150.193184289617
BSU23300	174.361628560078	213.731047383234	253.689585627769	292.219903551056	182.000950740781	271.640783423812	208.591503397312	344.297503728322	222.148509132575	281.063122031388
BSU04790	175.01155967432	214.527727587021	221.748220819053	255.427291349042	146.300001257645	218.356260199615	142.863200105376	235.807510707814	154.20983148083	195.106853758222
BSU36520	175.277826847942	214.854115694152	221.176718870614	254.768989811599	112.693616478731	168.197925024827	95.693577702532	157.950153238306	115.127140174039	145.659286997735
BSU39950	175.310471283212	214.894130973885	141.433382964026	162.914253757696	150.471705774291	224.582629229568	135.992706475452	224.467193544183	139.029456337467	175.900586527074
BSU37830	175.657621191297	215.31966447037	152.274250730688	175.401630113113	148.137653233913	221.098999841699	144.535352673003	238.56753662215	123.181412307627	155.849582131364
BSU18490	175.981346025233	215.716483704008	276.90452596306	318.96072386867	130.61054477484	194.939370160655	139.834103200902	230.807736096789	164.709237144034	208.39074095016
BSU04770	176.419373470621	216.253414136801	170.567947418736	196.473769391299	136.916495563133	204.351152930975	130.653943362041	215.655124102202	148.7434621222	188.19078286442
BSU30580	176.804536903649	216.725544298894	170.270063590941	196.130643033896	125.705526479617	187.618512731069	132.946611298945	219.439361881295	162.40395434775	205.474088561094
BSU14072	177.351930814617	217.396535243912	173.242274066156	199.55427217599	116.08823413301	173.264473277896	166.364999013594	274.599170796729	191.359779839876	242.109106935024
BSU29150	177.976544401184	218.162181430916	97.8042131568557	112.658695329805	170.013474588697	253.749187803171	150.649372824977	248.659231834009	122.585119444391	155.095150177531
BSU17860	178.218625984179	218.458923040369	303.677438387905	349.799900286611	219.039153612559	326.921189398336	189.02162673846	311.995806045651	209.516492977237	265.081048093402
BSU02030	178.810301343002	219.184193819246	194.65668367192	224.221097556756	148.903254028648	222.241677387202	148.251422376173	244.701216573845	166.708678206812	210.920441237668
BSU37410	179.088012482244	219.524609845125	147.421176381749	169.811471909875	167.178426955938	249.517811225894	168.645272554938	278.362950602311	162.311821575851	205.357521834571
BSU02560	180.373367708653	221.100187689107	188.695147749329	217.354124882238	131.45577468363	196.200896068419	114.149640436184	188.413409048616	135.940418794751	171.992324710607
BSU09860	180.432758600351	221.172988554713	217.267616318455	250.26617363199	149.60097235051	223.283038714098	140.57193526573	232.025588856625	128.532384733853	162.619652396032
BSU14310	180.757110310419	221.570576207948	215.644245184535	248.396245250784	118.197540364119	176.412663409689	171.320959026039	282.779392105228	137.5364642017	174.011647310307
BSU24950	181.132832994896	222.031133978267	90.8688456642256	104.669985762668	32.7160137674594	48.8294350888001	100.445319060301	165.793294791039	116.362224684214	147.221920525
BSU31050	181.160392082576	222.064915680832	218.138948381674	251.269843415457	253.094154865524	377.749095418618	199.937284695561	330.013001017506	209.020194272585	264.453129121835
BSU12240	182.130556038773	223.254134663264	138.390361214099	159.409058540214	157.109084621619	234.489076325752	149.286033673298	246.408927967299	173.767983815047	219.851901013705
BSU20060	182.314655215622	223.479801917093	335.148177195365	386.05040791482	314.129585842559	468.845939801732	260.270338355893	429.59768893259	193.827646952078	245.231461606781
BSU35210	182.344082054965	223.515873094255	106.263813028231	122.403137350854	148.498011867146	221.636843743319	126.097342952747	208.13407880143	142.932429233451	180.838642387239
BSU05350	182.728165144642	223.98667898037	203.32683678305	234.208071596851	135.807616301976	202.696124042406	115.546254545247	190.718635980637	144.321118631984	182.595617391968
BSU38750	182.979070644426	224.294236874306	102.111269438813	117.619906363312	158.543316244255	236.629701415886	95.436229979015	157.52537956654	46.0266240189063	58.2330563181878
BSU08240	183.029734194383	224.356339836328	84.3447378594205	97.1549979134069	69.7023319596931	104.032401934893	74.2725545596931	122.592985399411	51.7232948973387	65.4405055535188
BSU05690	183.37415821749	224.778531965471	141.031808419071	162.451688160039	200.750987967597	299.62566361695	181.406486569893	299.42638827035	134.693006064046	170.414093472762
BSU17300	183.772151408408	225.266388739055	265.319106323492	305.615713267248	178.335894710222	266.170599408943	159.648477503062	263.512997332563	189.84590758332	240.193750111582
BSU20440	184.363600848021	225.991382588026	348.810483299795	401.787742036132	199.613456129751	297.927870070574	241.983135824817	399.413150832632	249.542943344158	315.722662335555
BSU39860	184.72277889071	226.431660072786	184.632918719132	212.674925409114	140.40869537465	209.563344893776	132.400839955502	218.538521204214	134.743002299732	170.477348896563
BSU22640	185.117840671154	226.915923547569	360.433425259769	415.17597383965	710.649094185671	1060.66081467322	391.783274652496	646.670651816685	444.88082758069	562.864881785521
BSU18050	185.471951085589	227.349989175377	236.321920894912	272.214441755753	147.799340082046	220.594059349676	156.052292188385	257.577196465214	163.403348078742	206.738525235767
BSU39630	185.520485090926	227.409481759153	178.795404094917	205.950810360225	181.40335110198	270.748851632263	158.474356349347	261.575013398824	152.941052172415	193.501589446593
BSU33710	185.993396377923	227.989172517515	338.161434990084	389.521318634187	589.671942731299	880.099515055333	559.667075446877	923.776730388978	1588.84127953422	2010.20791083379
BSU36490	186.474173367544	228.578504989332	182.1455266084	209.809748737028	132.491837170457	197.74724417513	126.103387851714	208.144056406417	135.558866023674	171.509582722027
BSU17930	186.685508929135	228.837558379124	152.908012896192	176.131647935562	146.031105677441	217.954927097955	115.073844447094	189.938884097741	156.217829374587	197.647380180189
BSU19010	186.817439284746	228.9992775218	264.365502153626	304.517275907848	144.996814351555	216.411222491421	130.868714245918	216.009621183761	173.813150398458	219.909045943438
BSU20880	186.948638814033	229.160100823591	224.808640295216	258.952526655557	134.481276197016	200.716529629678	116.497113529817	192.288107265196	174.545123109552	220.835140546662
BSU20970	187.719756744323	230.105330827796	270.064750852158	311.082125232969	183.346547535531	273.649118907834	120.977958808174	199.684112465814	72.0973563021226	91.2178440071851
BSU05150	187.823896516932	230.232984502849	221.973511114745	255.686798684809	172.601563863121	257.611973108487	140.687681468762	232.216637524098	162.957859812216	206.174891819963
BSU18990	188.427272726838	230.972598088558	219.131626629543	252.413289415148	132.870222896491	198.311993945052	127.625701126326	210.656760192549	148.416816858401	187.777510058771
BSU32760	189.006669995637	231.682818485867	203.383994183254	234.273910050304	179.940786560638	268.565938981528	146.011496258532	241.004033523341	203.566153502456	257.552656404172
BSU02610	189.051002412808	231.737160797494	210.79357154797	242.808852379582	128.142127760338	191.255198573052	138.406592477416	228.451511750941	141.049582087973	178.456457158618
BSU25570	189.087170918629	231.781495853867	177.29830656449	204.226333989366	181.132900845214	270.345198138553	177.570610983992	293.094958814555	212.582488356691	268.960156878998
BSU13140	189.330647259175	232.079947145631	287.138670913834	330.74922848167	186.476342554558	278.320413027254	215.927733713605	356.406557757549	264.239470662655	334.316763494664
BSU16420	189.46333888144	232.242599442699	220.321338195946	253.783694110034	197.174071478945	294.287029981992	203.305661863668	335.572785724488	181.795767411653	230.008682751582
BSU35080	189.470648923774	232.25156003235	233.81016760839	269.321203937909	166.672346356117	248.762473794681	130.397373928668	215.231635062598	135.908501112874	171.951942340491
BSU11890	190.334206413929	233.310101687246	252.628856723167	290.998071376	275.668935608139	411.442497027704	480.981467697605	793.89963623036	850.09951917819	1075.54908124553
BSU03981	191.07562749588	234.218929539487	127.867143092726	147.287576387667	110.017609540453	164.203920497912	96.4691221950492	159.230253474677	120.869421448707	152.924442676441
BSU32210	191.463272648223	234.694101772663	228.48063834091	263.182226948918	127.796870027355	190.739893127181	141.497722125463	233.553676528459	161.233888727301	203.993717175533
BSU16210	191.72117148748	235.010232044493	241.596092022047	278.289652822337	176.905804026657	264.036154769672	200.574366038593	331.064556390115	131.678664791685	166.600337656052
BSU34240	191.725188965311	235.015156635711	157.430325490131	181.340808361909	170.778522790577	254.891040590585	128.743320588047	212.501483417233	93.9013726985893	118.804366847891
BSU04270	191.781097438672	235.083688781617	198.838761172805	229.038348059678	121.718404155946	181.667637050473	100.78415714253	166.352575030068	81.6672110655165	103.325659934868
BSU15340	192.478324471388	235.938343932506	793.963627183772	914.550646549254	796.471819247356	1188.75328988521	1651.59218261288	2726.0893008078	2743.09760083442	3470.57731216742
BSU16990	192.785412437117	236.3147698302	141.93409812654	163.49101742789	94.0979530933813	140.443451492013	75.0447401556304	123.867541499569	85.5751629900578	108.270015280529
BSU21530	192.898897290359	236.453878628081	222.888243778887	256.740460742828	155.191684615125	231.627310836172	134.250852255547	221.592119296169	144.993694266756	183.446562592768
BSU40840	192.940886039919	236.505348091265	156.753749172708	180.561473783657	182.040091655891	271.699202178226	182.999529753127	302.055837612177	228.845050088444	289.53561061669
BSU16240	193.559505049413	237.263646175094	198.910243879496	229.120687543986	177.618502063829	265.099873680887	198.112403705382	327.000884228057	145.766928820537	184.424861833203
BSU03030	194.03169615011	237.842454135024	209.438795117267	241.248312805466	188.013986071983	280.615382850214	245.34091895191	404.955449199968	405.091991591447	512.523898139947
BSU21350	194.531075850222	238.454589656057	207.738704423597	239.290012714814	145.968779196656	217.861903330774	162.531902323891	268.272328138617	199.464684384074	252.363462383339
BSU05740	195.105950216552	239.159265916793	148.887473591871	171.500470014621	104.862469577195	156.509750480782	115.210301718391	190.164118093892	99.2297739175211	125.545879936935
BSU27210	195.138320749394	239.198945449187	371.486468693161	427.907751054939	197.101890282198	294.179297814918	224.639155790722	370.785479363776	269.698811631993	341.223942044128
BSU12200	195.580548913801	239.741025088736	385.993792250041	444.618443691709	174.500752850985	260.446558216056	193.502231905411	319.391414922563	203.829960222877	257.886425650447
BSU13630	196.075912542907	240.348237743027	212.349457051385	244.60104542771	143.638614335946	214.384076398037	157.694838809141	260.288355319113	168.018533270504	212.577674748022
BSU02390	196.39261894758	240.736453843912	1559.54962970303	1796.41368110233	2940.74905255875	4389.13848108211	12048.8561543466	19887.6321861565	29955.7818911628	37900.1669383112
BSU19650	196.496826719573	240.86419087205	154.39732462553	177.847155999591	154.142781890915	230.061798367252	139.700641298918	230.587446205075	141.388554218702	178.885325962268
BSU33320	196.515653083906	240.887268074302	75.6105249587408	87.0942346971512	59.2817125341704	88.4793775523886	66.5000787333576	109.763872126763	54.272629189653	68.6659328053035
BSU36120	196.943986517998	241.412315667937	172.013486215456	198.138856299425	157.625629889625	235.260032525179	146.912240214134	242.490785813636	158.428841268764	200.444760672421
BSU02010	197.171066564989	241.690668518184	254.764855719451	293.458485425457	170.46698889232	254.426068776751	141.341695925826	233.296142399905	164.614900024356	208.271385274608
BSU16450	197.234222399546	241.768084419719	229.282653615515	264.10605212531	170.211932982124	254.045391714458	172.092213503787	284.052411317913	183.760158499023	232.49403767952
BSU39970	197.340819954441	241.898750824044	175.484566054317	202.137122973322	134.507116789234	200.755097333229	152.670225060245	251.994815348556	201.772762387941	255.28365127946
BSU35470	197.557224910791	242.164018236155	245.966929087926	283.324331651065	203.414553076439	303.601098415071	182.860021104285	301.825567065378	185.560460631736	234.771786650224
BSU39340	198.765565747553	243.64519247598	917.485183857375	1056.83262981757	764.877673108338	1141.59826913462	1428.2239606617	2357.40160271139	2071.72245674792	2621.15097665864
BSU39460	198.801177887546	243.688845543706	219.953657882149	253.360170591835	226.293059139099	337.747817347758	281.751106481427	465.053470799703	235.776005309658	298.304681004516
BSU22110	199.137491971556	244.101096576336	197.466084061984	227.457189054123	150.756285776527	225.007371707227	141.171753485003	233.015638365943	151.161062312605	191.2495396393
BSU01970	199.242128468527	244.22935913202	185.654216898241	213.851338128846	119.183411927989	177.884100360293	155.255407201337	256.261871980128	179.014480206567	226.489787809726
BSU29700	199.334476034128	244.342558016901	324.240478298405	373.486050131877	270.040108540282	403.041337647786	328.900309633576	542.877124609533	467.506289435067	591.49070048232
BSU07890	199.371399624934	244.387818650226	244.649295828837	281.806576545218	163.221935736095	243.612653202306	169.506704672984	279.784815457992	185.771332444592	235.038582454081
BSU10180	199.70117114542	244.792049862407	210.597101825084	242.582542878818	121.830991523557	181.835676396516	146.228139435364	241.361620979053	212.26233329905	268.555095506378
BSU21080	200.299045572487	245.524919408051	254.248313978655	292.863491439786	162.727519460155	242.8747250542	119.104400396317	196.591649571662	152.32949955805	192.727850798736
BSU01860	200.499082417154	245.77012292375	239.757705496032	276.172052559039	190.807891897521	284.785354293618	126.619424734395	208.995817900271	93.4612013204087	118.247460379045
BSU25800	200.926757270149	246.294363234103	431.435158154122	496.961434157241	210.531209345515	314.222878556446	164.443135083473	271.426975655176	170.007016612653	215.093511286534
BSU35540	201.7943452364	247.357845413384	169.376484439258	195.10134727911	96.3332254491238	143.779649085532	150.671323317803	248.69546293529	176.159866078865	222.878119371979
BSU20490	201.905885591758	247.494570661783	219.07707786926	252.350455801268	234.138540889812	349.457386997954	240.848197710077	397.539841740809	252.228535389434	319.120483404422
BSU20999	202.634693443128	248.387937319923	186.891881126412	215.276978525119	161.84573009648	241.558633283313	157.73948337043	260.362044854672	165.077146210515	208.856220872813
BSU12600	203.217582762988	249.102438244645	225.48812167331	259.73520751445	146.830224462017	219.147631047069	324.395343963229	535.441306709856	501.040199590002	633.917928640944
BSU02650	203.738080915328	249.740460590383	209.731644852203	241.585640493105	146.612547674483	218.822743221712	149.032379220145	245.990250343293	137.981804399488	174.575093388991
BSU33590	203.843928963641	249.870208255716	237.688940148027	273.78908358943	158.59991662042	236.714178834609	180.017715096782	297.134106256683	189.96629884722	240.346069587545
BSU12590	204.857179564459	251.11224249205	194.037965587987	223.508408707645	157.691088556719	235.357731155536	310.57908148496	512.636424417682	478.654483272364	605.595436891115
BSU24180	205.228130375332	251.56695093903	236.630326565833	272.56968801148	183.45531978974	273.811464105635	213.185118924459	351.879645538154	238.548605903804	301.812585613824
BSU32100	205.405033570035	251.783797417247	202.197139042442	232.906795614294	176.061533348778	262.776060537047	162.584026947585	268.358364134947	257.834942260195	326.213730280699
BSU05770	205.871447338803	252.35552357131	231.349591341158	266.486915893678	151.158770009661	225.608089076886	136.31515114879	224.999415107921	177.717303614447	224.848595148875
BSU33750	205.892510863507	252.381343066308	231.818514285695	267.027058750889	200.069910495037	298.60913915669	236.428560782287	390.24486597794	444.697640437176	562.633112728536
BSU33029	206.457868554731	253.074353865125	302.901320570058	348.905905866957	151.60970667081	226.281122857261	200.746739473069	331.349072979873	226.925476640074	287.106959132716
BSU36640	206.620526986915	253.273739230836	233.529709552223	268.998149974458	324.12206445797	483.759953758186	332.942428552271	549.548975719541	430.904546655013	545.182039048034
BSU36269	206.846995781831	253.551342813326	344.416402163657	396.726288832918	166.386928695322	248.336481091534	184.89211555923	305.179706791986	145.594535937805	184.206749715207
BSU07880	206.885712456516	253.598801394092	287.261295463799	330.89047722105	218.479741906849	326.086254012686	185.44793488471	306.097132493273	223.837598966135	283.20016478655
BSU26560	207.170899375096	253.948381168676	237.564713782756	273.645989751391	152.334951155847	227.363567642782	153.348933779024	253.115080142799	170.602532493276	215.846960199069
BSU12000	207.81854203771	254.742256207317	230.159204270035	265.115733098566	149.170803154513	222.641000873473	120.681783181826	199.195250133667	141.941327490943	179.584696767314
BSU34310	207.874090607228	254.810347186058	212.21401021789	244.445026959225	224.175207128809	334.586872435606	139.308064190057	229.939465264335	107.133208245989	135.545334517129
BSU32550	207.944651551318	254.896840209835	728.030223520171	838.603292180359	1549.72374796827	2312.99985673239	5841.14367212894	9641.29004527034	15224.193399892	19261.7062526838
BSU18400	208.403418405295	255.459192838764	353.278364951896	406.934204561283	178.820537536063	266.893940448406	174.026150594119	287.244534207506	176.973621115514	223.907685278419
BSU02320	208.89346168561	256.059883853352	188.441751607098	217.062242990202	136.465851035073	203.67855516624	108.564948313168	179.195413465244	129.974809297289	164.444613331747
BSU08990	209.323245680304	256.586709532219	439.67961814878	506.458060904876	335.837490607543	501.24550822623	319.392941751164	527.184428715269	249.472891847154	315.634032920359
BSU13840	209.329298157581	256.594128608987	301.817215147852	347.657146753996	192.129108744017	286.75730212023	204.503711837632	337.550266152308	241.53209956913	305.587312923097
BSU36110	209.396013000427	256.675907113553	200.017365988869	230.395959113451	186.722853188783	278.688336060242	133.508394985356	220.36663225289	153.615015862475	194.354290820119
BSU26440	209.465288130658	256.760823997297	169.765950224217	195.549965040993	154.212208916381	230.165419867643	151.241482673971	249.636558041556	226.238941293829	286.238352052912
BSU08560	209.63424590323	256.967931042543	289.239771118222	333.169443318467	209.222855339442	312.270128827618	215.955931329091	356.453100250721	207.032227267018	261.937945854291
BSU09410	210.048477352446	257.475692539332	216.458383171501	249.334034334399	193.911573588897	289.417673645312	242.960244135059	401.02594879712	274.33887658186	347.094569519102
BSU36440	210.139214294008	257.586917134539	273.9096160674	315.510947723196	230.815135137175	344.497124215771	194.403425756231	320.87890980207	207.054707598729	261.966388053789
BSU27260	210.562545184669	258.105832651662	219.69350397922	253.060504571907	137.391137846577	205.059567921095	154.615504248902	255.205659308166	155.387173461155	196.596431221428
BSU26720	210.753441909465	258.339832283747	263.712245562282	303.764802850492	197.253096377905	294.404976538732	160.981462004164	265.713198341537	215.676670662978	272.874927869517
BSU09200	210.825636657364	258.428328010768	189.509630360335	218.292310931315	154.287507022523	230.277804096734	185.131582630859	305.574966971064	218.872303276017	276.918054166394
BSU32420	211.086626437783	258.748247132801	159.316217062671	183.513128727649	153.968461363126	229.801620799263	128.519664308991	212.132320257095	138.991619072233	175.852714678025
BSU01990	211.471582410429	259.220122991667	222.230715202975	255.983066872837	164.299769466303	245.221345891452	130.342580834675	215.141194535654	149.120130210471	188.667344734101
BSU03140	211.492721117604	259.246034644719	321.533477127006	370.367910223763	171.16366594678	255.465875987079	187.226964089561	309.033567124185	208.366415922245	263.625966315383
BSU08780	211.510493535913	259.267819928621	328.843656854584	378.78835842485	283.590994995543	423.266360637018	360.773076462058	595.485758601011	479.840224775121	607.09564146142
BSU05130	211.562983711918	259.332161953799	315.938269130408	363.922903279281	212.565918409362	317.259730627236	186.032907061397	307.062677383182	214.976758251583	271.989396077009
BSU03410	212.115498807293	260.009430404459	155.077921700167	178.63112200677	116.680533611914	174.148494453698	91.7877297458199	151.503228605537	126.039705396433	159.465905204418
BSU04990	212.386271448712	260.341341276887	374.925218643802	431.868777584372	186.978219476396	279.069476368273	169.707048629886	280.115499705074	256.786012091809	324.886619920739
BSU07440	212.524488802077	260.510766969599	194.096172352277	223.575455902369	137.017734325587	204.502254211677	141.163205087719	233.001528530222	144.529180889925	182.858858536471
BSU09830	212.872444364611	260.937288030668	253.251757427337	291.71557810078	194.404397484121	290.153225127015	170.438335735732	281.32254946957	196.590563913016	248.727114447248
BSU40710	213.094557814631	261.209552867277	257.42958142163	296.527929075474	173.795097583283	259.393350807164	182.150433697737	300.654334446731	196.181036658864	248.208979038379
BSU05040	213.43449963005	261.626250743173	211.663807237066	243.811259271868	149.462817168134	223.076838791394	130.077311391945	214.70334541208	146.234145822211	185.015986525732
BSU35050	213.576138916831	261.799871013667	264.638522521982	304.831762549116	183.858995884073	274.413960356714	164.299330816772	271.189614836331	166.113262902758	210.167119574982
BSU23470	214.324032197546	262.716632433815	189.119926710392	217.843419177568	134.059727572679	200.087358198979	141.298258087073	233.224444659553	208.637880579216	263.969424411535
BSU27250	214.365939956683	262.768002619606	222.557779847627	256.359806023082	163.276885944186	243.694667705606	171.285464303865	282.720805134805	197.383219801199	249.72998563238
BSU12220	214.476048539069	262.902972812495	228.409618300349	263.100420400369	175.892036040494	262.523081739831	198.437932397044	327.538196218744	219.555296998327	277.782180370392
BSU40030	215.295563414962	263.907527393782	238.558459992371	274.790665914622	169.752400229351	253.359528061196	164.467571577114	271.467310106119	177.643912397096	224.755740307045
BSU33730	215.31865783337	263.935836341546	424.593091267241	489.080195671133	729.913302834189	1089.41310804325	581.160217671591	959.252936728751	1720.30812920946	2176.54025921476
BSU26480	215.422201455489	264.062759260242	205.690359743328	236.930565899423	153.23472872413	228.70650724041	135.441918267088	223.558072117212	183.083317223637	231.637695574311
BSU37280	215.734868297156	264.446023698085	135.410913281256	155.977092717037	197.973786844608	295.480624342684	130.071533820509	214.693809053262	70.6630325309054	89.4031322239899
BSU14230	216.16163577278	264.969151752736	264.273934324311	304.411800776954	183.737298535554	274.232324145706	206.034179039934	340.076428669518	211.907511940642	268.106174200774
BSU37680	216.262924052847	265.093310091729	563.454896228196	649.032300729773	564.292467900136	842.220040261594	659.227057900299	1088.10870399127	696.138969408781	880.757619638035
BSU29570	216.860837706182	265.82622772061	225.177751557552	259.377698454441	158.678190328466	236.831004220897	131.715197264421	217.406811316017	136.401081452546	172.575156822822
BSU39470	216.94423643761	265.928457198309	268.977757170592	309.830039192457	270.286608484776	403.409244726095	362.196641141078	597.835469674566	283.426208107772	358.591895247643
BSU24960	217.295978174828	266.359619321106	128.043998607983	147.491292679303	47.8178058879937	71.3692219746841	102.738518906362	169.578410530125	136.533699613566	172.742945814609
BSU09210	217.33120491041	266.40279996328	216.597276766932	249.494023058257	186.703156864374	278.658938823738	179.31987559238	295.982264520777	193.738439985976	245.118596620663
BSU27170	217.354151280337	266.430927434437	353.894816180438	407.644282265509	207.439466124559	309.608377658141	226.871050783925	374.469406380113	264.980263541404	335.25401740689
BSU15300	218.232402103764	267.50748005617	225.418935541165	259.655513407921	182.214894287908	271.960099298335	218.135895871104	360.051311768484	325.511670252337	411.838578867861
BSU38820	218.354673070468	267.657358799528	211.724029455291	243.880628027222	162.782675574262	242.957046877165	135.396602184815	223.483274180809	140.761411256491	178.091862348187
BSU32920	218.544201078443	267.889680669813	177.402881628036	204.346791890339	171.364522675815	255.765659471775	152.760329789704	252.143540646192	174.607883164415	220.914544802075
BSU21320	218.582118771007	267.936159864879	509.940097977463	587.389686805807	308.065322578769	459.79488145748	279.69824232492	461.665048965318	294.725247052662	372.887481448988
BSU05460	218.654148682262	268.024453536501	229.534671033012	264.396345892206	180.260615332923	269.043291093762	175.046381771277	288.928510025313	180.213330486383	228.006577653642
BSU04130	219.019489333968	268.472285096607	344.188073231463	396.463281353211	159.707210849459	238.366842024732	201.398134136226	332.424253669471	209.392321247515	264.923945557986
BSU14890	220.230774263693	269.957068181324	184.275545669094	212.263274619605	146.594074898648	218.795172160795	136.61506644133	225.494450067973	200.398986733638	253.545545199537
BSU36320	221.319522981367	271.291647387124	245.141651646104	282.373711254664	163.040843877254	243.342369260343	130.887693324286	216.040947720072	135.454789916221	171.377905242832
BSU14210	221.750328973749	271.819725822334	279.842701329537	322.34514865727	193.180453054919	288.326458715838	171.475791948956	283.034956632004	183.73881216646	232.467030219973
BSU40750	221.928752982783	272.038436502224	255.885074533101	294.748842823734	151.374730134314	225.930414741725	148.360072265222	244.880552189009	178.124958841892	225.364362062574
BSU09600	222.797986991635	273.10393638696	160.764312534234	185.181160617826	209.370274718903	312.49015578663	223.427578654963	368.78567123822	228.514175530838	289.116986892747
BSU03330	223.28354883702	273.699134095541	161.238239533419	185.727067544393	139.123978400918	207.64587400254	165.758956169584	273.598847030197	116.398276340675	147.267533215172
BSU19540	223.389627180563	273.82916405487	328.953877099107	378.915318895632	187.915570902914	280.46849585035	224.878394005992	371.180361796534	245.305544779372	310.361489872321
BSU03460	223.898386377373	274.452796885659	303.421403238395	349.504978575457	200.713863414764	299.570254331587	292.025012971578	482.011401973723	289.062753436369	365.723273413145
BSU17110	224.266264785041	274.90373920611	161.29278154792	185.789893387943	136.173332425167	203.241964126263	182.971673592603	302.009858718619	286.63564869532	362.652491445352
BSU35180	224.835997764171	275.602113196787	193.543897904039	222.939302133587	169.490765124231	252.969031392707	200.27819108722	330.575695172071	224.141539304483	283.584711235864
BSU35460	225.317610881367	276.192470586895	265.142076361856	305.411796034355	169.292210275716	252.672683519888	180.337369861956	297.661722846581	221.556218227879	280.31375337042
BSU19050	225.318502147048	276.193563093022	545.460561169338	628.304990058533	499.211595783735	745.085277966955	660.332858529114	1089.93391925613	810.999721146766	1026.07987099325
BSU32070	225.454646485354	276.360447700958	443.74121227588	511.136529045962	440.669082203704	657.709172579856	1052.81831427862	1737.76357896589	4227.1245215951	5348.17370548241
BSU12490	225.484144249349	276.396605816974	212.097688822346	244.31103869596	172.682191331994	257.732311539254	185.099004647239	305.521194318515	228.02911603026	288.503287804079
BSU03540	225.614910826993	276.556898410209	276.371247418415	318.346451097101	153.467854817123	229.054453524642	165.975289499659	273.955923058247	141.116566699797	178.541206339249
BSU14200	226.271285389813	277.361476940163	273.794671812555	315.378545760454	245.985187635273	367.138791352075	246.691461410974	407.184631068652	279.811688309278	354.018791321914
BSU02540	226.830348027534	278.046771314273	132.723636517384	152.881672955084	161.896956441337	241.635089831436	146.628557217368	242.022543598369	125.289525181324	158.516774399228
BSU19680	227.124897982032	278.407828221125	163.794961394883	188.672103754355	127.048781095294	189.623352456658	182.119448378167	300.603190617734	212.910521931244	269.37518618059
BSU08890	227.133288961919	278.41811381512	255.085969341123	293.828369712671	202.72084436659	302.565721530256	233.387240476033	385.224915632759	230.339836930909	291.426820503064
BSU40170	227.169645941764	278.462679901399	359.359371844505	413.938793430213	294.611430050313	439.714624229951	296.194483148213	488.89345685278	422.425232423885	534.453979067834
BSU02750	227.541625240622	278.918649060476	231.834370939637	267.045323709909	149.484702755891	223.109503555946	143.451305126675	236.778226616494	134.983174500614	170.781215660597
BSU06400	227.890055392492	279.345751869242	269.97573302772	310.979587401125	182.423971607372	272.27215221138	156.772810552354	258.766471531862	124.082242504579	156.989315855277
BSU04220	228.029569781249	279.516767457249	314.736574823628	362.538695908071	225.213664552194	336.136795042563	193.683369793249	319.690397966442	245.227929858558	310.263291185121
BSU33300	228.134527737613	279.645424055207	108.570903819553	125.06062857918	111.770241113593	166.81976514951	128.867981927661	212.707247253926	131.844980505152	166.810760916837
BSU01890	228.243213479569	279.778650142022	174.279602780255	200.749150144806	197.85586552906	295.304623951436	224.255237231473	370.151790074273	177.887921870415	225.064462002473
BSU10660	228.904337431108	280.589050433528	217.889273226224	250.982247652847	191.176478425389	285.335478525288	225.280342688713	371.843811293918	206.676819172572	261.488282208066
BSU20990	229.191488991109	280.941038449376	500.483003463337	576.4962508772	243.401356439045	363.282361330574	253.979857755807	419.214731177423	256.083974730506	323.998399633684
BSU26350	229.82620514251	281.719068277098	266.127943300021	306.547396224138	171.080778337665	255.342164242803	164.658351854514	271.782208710326	220.396424869222	278.846378488778
BSU38050	229.977299814651	281.904278881045	233.515860239626	268.98219723134	154.06869650306	229.951224149287	142.110170369863	234.564572937351	179.39837162746	226.975488666773
BSU36990	230.151877106535	282.118274286753	222.613392186583	256.423864751727	178.771992613679	266.821485987624	151.274570892523	249.691172879001	156.34559441742	197.809028988751
BSU24970	230.928844874803	283.070674974142	84.1828505963958	96.9685232488275	37.7272359308235	56.3088043383914	94.4482220996508	155.894590963032	123.299927985151	155.999528608452
BSU05100	231.135391456131	283.323858071394	539.307354280255	621.217235473701	336.884304283303	502.807902740242	310.698886475075	512.834172448445	368.396701202747	466.096879922412
BSU40040	231.269343964882	283.488055952724	231.839732759944	267.051499882295	198.963449000772	296.957718843185	186.393831958295	307.658413733953	216.278019623179	273.635756816082
BSU12140	231.291748946977	283.515519795138	221.656981548571	255.322194678423	204.96791051137	305.919521636733	211.396619902171	348.927580191458	229.718321967522	290.640477454079
BSU23390	231.322361938085	283.553044947359	206.214885520845	237.534756535537	228.980290280863	341.758574267536	220.257421885164	363.553065669477	254.821117103502	322.400627455456
BSU23230	231.428548496573	283.683207555675	312.994553823049	360.532097144809	188.076574624934	280.708797766387	165.877086343064	273.793830637784	207.694128142655	262.775385310033
BSU08100	232.924935036215	285.517465844319	168.004841651781	193.521379689699	120.258542884305	179.488759094592	120.081906092307	198.205103454145	153.698633270134	194.460083876055
BSU02760	233.333806069538	286.018656587481	146.422220847951	168.660795231462	147.101340758783	219.55227862145	144.587276125133	238.653240568198	140.352721986331	177.57478715979
BSU14830	233.649792958162	286.405990711523	297.924972238061	343.173750855493	211.934216335813	316.316900134039	208.139854763843	343.552020357556	268.553634391942	339.775059530242
BSU03660	233.657468092321	286.415398827725	250.277827598747	288.289968470303	160.06661938913	238.903267888928	197.155421353435	325.421305819919	202.458859612308	256.15170404583
BSU04760	234.20689273381	287.08887902548	272.378565829423	313.747361915106	178.534433149273	266.466922790244	164.299908914435	271.190569034269	175.053047683244	221.477768611085
BSU14690	234.261544479323	287.155870684747	219.82227860242	253.208837456279	183.294395331322	273.571280492425	168.210285102442	277.644967886772	203.081314773632	256.939236636751
BSU38229	234.573187946065	287.537880678041	257.337186481234	296.421501212051	159.356980558135	237.844114916293	134.651822483944	222.253953773883	149.201582699616	188.770398727062
BSU31200	234.684103207519	287.673839691484	237.628508379901	273.719473457783	212.427008576228	317.05240437018	191.775643113689	316.541537524521	219.464699963757	277.667556664464
BSU24630	234.875762297975	287.908773825112	390.746004200752	450.092420538077	227.008018737767	338.814911693739	171.783556978181	283.542948230757	140.035567630179	177.173522285882
BSU31790	235.463937744614	288.629754440476	180.873482623425	208.344506994123	247.229625140303	368.996144170356	244.740048944422	403.963663627335	293.445795276343	371.268714291176
BSU09700	235.632556237618	288.836445599624	167.370487398917	192.790679853794	119.284942148882	178.035636649703	164.032833122835	270.749738382701	193.405937655586	244.697913432523
BSU30370	235.855697559729	289.109970393371	264.983325815697	305.228934490502	179.788599691749	268.338796430219	160.448445255393	264.833410176351	183.712925790765	232.434278680926
BSU27800	236.640978337754	290.072561099613	254.873698589948	293.583859326952	178.574730714905	266.527067873298	219.118001382021	361.672358025399	239.043205004701	302.438354240382
BSU04430	236.877093766177	290.361989445959	281.255862041613	323.972939904447	218.062203371801	325.463067736414	197.054649229871	325.254973107303	204.037225227969	258.148658107673
BSU17790	238.409534672623	292.240442880309	249.991724979081	287.960412648302	160.632823115518	239.748340528315	136.099983925208	224.644263834947	138.023223515553	174.627497009068
BSU32080	238.560248379532	292.425186500213	210.799854560331	242.816089654465	410.043551238936	611.999833204544	1113.02346502228	1837.13715255363	5372.91473291558	6797.83175290397
BSU26670	238.566176648839	292.432453323876	290.705485476507	334.857770047968	203.618846426954	303.906011139737	180.167228115192	297.380889841705	208.026734578518	263.196200212804
BSU35770	238.824483118538	292.749083265741	267.151952322466	307.72693150949	234.755278490785	350.377882656978	225.540772508336	372.273672219853	292.873374169759	370.544484972863
BSU35780	239.247605618475	293.267743339233	272.924586259369	314.376311806686	196.529801538693	293.325441646358	215.470027779794	355.651076312303	210.11958449199	265.844081726483
BSU31580	239.468377125592	293.538363233289	238.278462944654	274.468142977482	304.381923598417	454.297320150174	406.071340687245	670.254284844629	371.273299908927	469.736363330819
BSU02160	240.153414474336	294.37807637002	3914.7599706541	4509.33284556895	4033.46110325206	6020.03742033946	4438.48883099708	7326.09238607187	1674.60219250265	2118.71293767951
BSU32350	240.157735439579	294.383372973606	269.244264783136	310.137023922005	209.983120690857	313.404843096021	164.570951666627	271.637947481922	185.701740076858	234.95053393095
BSU36480	240.158262376804	294.384018888914	171.305560931561	197.323411480636	211.297858576721	315.367120918524	166.709845983749	275.168369201549	191.786586258855	242.649104007656
BSU12870	240.846113130757	295.227180674565	296.098043957478	341.069349113397	200.662047608611	299.492917998343	221.501075535623	365.605818731715	256.449908031003	324.461379809848
BSU28680	241.090324860731	295.526533400629	225.047698468136	259.227892930688	193.785529647958	289.229550040886	188.303461368031	310.810414789173	251.405177730033	318.078768223872
BSU34250	241.840325224109	296.445877665342	222.588554685041	256.395254935967	265.110049192525	395.6831058468	149.542620588299	246.832445861774	138.55254778836	175.297200052599
BSU17060	242.512815705846	297.270210955894	212.910767694953	245.247607807162	190.552077019272	284.403544453305	187.88238935145	310.115400649873	237.657312987091	300.684918492427
BSU08380	242.841254754188	297.672808834701	217.018294890601	249.978985321045	212.080711534773	316.53554773149	170.807776366746	281.932341742803	214.591331598164	271.501752838046
BSU18180	243.07240884995	297.956155620357	400.947023681413	461.842768591918	220.247218450465	328.724255138706	225.538161366253	372.269362314193	272.132635969097	344.303225669904
BSU40050	243.202954760961	298.116177722252	252.727085458314	291.111219069625	193.221469904388	288.387677347268	179.732882431109	296.663966417935	199.6799771083	252.635851540745
BSU16270	243.267773134439	298.195631550296	346.874371086444	399.557573529808	234.180996864088	349.520753557669	270.990126021802	447.291583812095	229.905684160983	290.877528799822
BSU33570	243.464423842129	298.436684367193	227.912043342341	262.527273868245	192.630272009589	287.505300312159	148.938410791186	245.835147690533	154.30278631844	195.224460565347
BSU36020	243.763712655321	298.80355012798	314.317563103342	362.056044780766	260.092737693765	388.194648118105	249.649589308635	412.067265472672	286.489441492882	362.467509547696
BSU09280	244.021598578804	299.11966456776	233.452643758422	268.90937944501	155.795003989248	232.527779469849	114.486813198579	188.969940539723	132.219231289458	167.284264404528
BSU11080	244.543778947845	299.759748960867	250.702835541069	288.779526524514	196.280486598247	292.953333119088	207.416995990191	342.358882251434	226.522050065228	286.596542326053
BSU38660	244.62959307895	299.864939215585	208.552175657917	240.227033779539	199.496579134315	297.753428352136	173.452962721605	286.298440284888	207.727112124544	262.8171167669
BSU34300	244.72770218948	299.98520055476	234.199645858987	269.769836058707	275.446888008685	411.111085660744	145.060879793918	239.434962537999	123.928025225633	156.794199578958
BSU27785	246.078743566338	301.641295940647	390.026725179244	449.263897578527	229.747649792346	342.90387673996	202.992122645758	335.055263350427	230.971608267129	292.226139953198
BSU27140	246.325518676615	301.943790837163	224.924633615888	259.086137016012	203.831123908811	304.222840371894	184.180247399918	304.004709602538	212.300534458221	268.603427755394
BSU36620	246.709998239602	302.415082716994	315.207163296673	363.080757253889	187.142972846808	279.315374724454	206.318648413677	340.545968864931	194.513880186883	246.099686454065
BSU34220	246.725125746096	302.433625889791	282.268530896006	325.139412679542	266.666801855846	398.006596528252	153.106259649536	252.714526449858	135.723438373723	171.717800272914
BSU20780	247.155248956118	302.96086737601	197.765001143079	227.801505595108	180.389930171825	269.236296591837	200.939798088214	331.667732168695	237.664107749679	300.693515251389
BSU11130	247.235361076678	303.059068153193	313.156037583377	360.718107022792	190.585089423289	284.452816257949	167.018000854533	275.677004265992	178.745915659736	226.149998943738
BSU33790	247.733729397346	303.669963933638	320.847295643814	369.577511649298	204.372296218845	305.03055302211	146.203030099181	241.320175945927	221.551339365744	280.307580615856
BSU20930	248.375935849778	304.457175310638	230.902799270253	265.972265142272	171.812815020166	256.434746545917	167.416711013057	276.335108311724	212.80121099645	269.236885578325
BSU09650	248.465479539973	304.566937228154	206.243484534177	237.567699160662	183.134608708218	273.332795125706	168.520344534881	278.156746587522	195.784444892366	247.707209656721
BSU16310	248.64037202534	304.781318995436	299.221102153101	344.666736694172	230.618982415894	344.204361575452	248.979608690822	410.961407129917	184.800114971573	233.80979448605
BSU09450	248.782755488174	304.955851470803	315.50848930048	363.427848584233	290.116574423973	433.00594441951	423.581266202627	699.155863035626	575.695617456907	728.372241677581
BSU10880	249.204091305008	305.472321442869	228.659330391665	263.388058708656	189.677318331172	283.097946134312	229.178162936022	378.277485529316	236.260611578099	298.917806662194
BSU10830	249.292953831363	305.581248395364	274.474974334783	316.162172478669	194.159797688384	289.788154066293	184.766082366323	304.971678598134	229.700100358676	290.617423406628
BSU25840	249.581324088774	305.934730280453	253.139239028713	291.585970432762	208.606989492295	311.350934282085	207.388734667089	342.312234603579	292.732775705134	370.366599271201
BSU05850	249.738922622969	306.127913264907	256.10996827047	295.007893371988	225.741962651184	336.925292624069	225.216375415691	371.738228026799	272.837835123898	345.195446269881
BSU37580	250.41596606874	306.957827541252	285.872850180787	329.291155176813	176.987467718935	264.15803978872	165.649163270144	273.417624781982	153.035484975139	193.621066180691
BSU08040	251.151064366964	307.858904977304	241.608672863555	278.30414443926	190.0666746942	283.679069843027	189.19784705144	312.28667222609	172.330744937827	218.033501027525
BSU29440	251.703240382698	308.535757786936	187.447483926635	215.916966155246	144.836104618924	216.171359361596	275.504495902494	454.742924137632	619.832543872584	784.214445542458
BSU04620	251.768089541671	308.615249351586	209.17682198764	240.946551255093	171.631963942144	256.164821975101	152.044665829775	250.962278174332	152.152425193813	192.503815652884
BSU27180	251.797239541673	308.650981181364	442.898843112127	510.166221040701	275.069073548265	410.547188518451	295.541297679418	487.815320290576	357.829630875394	452.727383145107
BSU12750	251.937778679721	308.823252898608	286.754795102912	330.30704969784	207.855677892815	310.229583703159	339.504545118301	560.380291070651	563.662345030897	713.147700538345
BSU18160	252.063013961697	308.976765275196	211.482797971772	243.602758359561	189.851434488478	283.357818674454	181.26802550327	299.197846844522	199.295655011836	252.14960579136
BSU19060	252.583080177156	309.614258156266	721.585083328277	831.179265527519	634.812558700448	947.47296687624	808.818707949917	1335.02207702824	960.399648729239	1215.10121640563
BSU37960	252.586682763979	309.618674177504	192.935874295555	222.238932034483	200.056039419079	298.58843624319	197.182940619968	325.466728642121	206.603526698449	261.395552296536
BSU39830	252.933570642411	310.0438864802	174.140544297576	200.58897149066	181.124688472531	270.332940975389	188.570250505355	311.250772294184	200.159393935481	253.242411497991
BSU23450	253.730559334331	311.020828650811	193.356858187036	222.723854865905	158.423240296161	236.450485183896	186.637573589455	308.060729426567	264.596775617827	334.768827056152
BSU32360	254.10152943935	311.475560748397	221.905396902222	255.608339300816	234.91616068843	350.618003194972	213.337271108645	352.130785284254	260.111876027888	329.094515373092
BSU03020	255.365525038689	313.02495613754	257.762465256526	296.911371233284	344.822774611912	514.656260072843	1265.13898727425	2088.21638510476	3871.42293368613	4898.1387302328
BSU40010	257.863968535023	316.087527585795	374.108187494153	430.927655925168	234.114155095314	349.420990614886	214.331635408745	353.772065685158	259.999466885376	328.95229490687
BSU06320	258.625688115072	317.021237169724	242.496385768172	279.326682982679	195.099144742663	291.190152070659	196.898473987262	324.997192971015	200.57919364222	253.773543652173
BSU06650	258.741262226059	317.162906962532	232.958140921064	268.339771626539	211.32031611823	315.400639337766	221.580906222289	365.737585873195	277.324470867785	350.87195454139
BSU09430	259.084640683995	317.583817446504	345.338656543653	397.788615003325	279.990196103517	417.892081942316	315.967532429621	521.53050772881	387.656688429188	490.464687571832
BSU05420	259.590475911873	318.203866100274	305.944997361057	352.411855613004	165.706528459864	247.320967423889	201.880641198692	333.220671425864	204.504022312286	258.739251519197
BSU38880	259.943997841004	318.637210367645	244.472887357476	281.603375194405	183.194677007073	273.422448502205	202.234339928878	333.804480391673	251.511368785028	318.213121542584
BSU35570	260.036128783475	318.75014371768	154.249204077398	177.676538935505	128.471999517505	191.747540081058	179.8988399477	296.937893005341	245.895304462613	311.107656022466
BSU31220	260.611518476333	319.455451661427	285.999558986797	329.437108488139	189.747209965956	283.202261075251	147.177071940103	242.927912449544	156.75322007573	198.32475849147
BSU23590	261.113959465951	320.071339685909	305.253430269268	351.615253464904	223.052932232159	332.911850239832	199.473785145088	329.247956729471	230.498028147904	291.62696462062
BSU04460	261.344526199465	320.353966487761	275.728100600412	317.605623283216	202.32805914179	301.979480163123	196.938916649632	325.063946925376	216.084017450998	273.390304544506
BSU05660	261.379454855982	320.396781747074	269.36774398741	310.279257120401	211.318748884872	315.398300204397	181.858582139373	300.172609345914	180.092789120738	227.854068268391
BSU11570	262.050964939709	321.219913273824	237.565241048605	273.64659709826	242.912292317807	362.552421401708	227.460428446493	375.442222888315	282.031317744721	356.827074759487
BSU04410	262.375533014524	321.617766145183	445.029031717973	512.619942218909	275.32051148948	410.92246567528	353.517356784517	583.509594030339	418.411622243027	529.375944502337
BSU33510	263.917562015789	323.507972587148	415.33651329113	478.417730687801	204.731513962492	305.566694118664	213.004436579768	351.58141440586	210.907494577488	266.840948504365
BSU05260	264.17553638374	323.824195441428	241.048641573729	277.659055721513	199.606578847639	297.917605562101	239.173299661868	394.775284184025	277.31742427117	350.86303916108
BSU02880	264.260286759804	323.928081753984	177.695865825854	204.684274463053	271.235198000978	404.825037326517	164.083992399137	270.834180993433	195.824238952093	247.757557249459
BSU26710	264.530062189717	324.258770252764	316.260183204315	364.293709591239	273.942503534507	408.865755757395	222.151908686767	366.68007259936	261.511254096028	330.865013722459
BSU18390	265.171706782204	325.045292906474	332.367838821703	382.847792366451	232.751332231567	347.386944809799	222.554931622855	367.345295240649	194.337382929481	245.876381465933
BSU07400	265.213936947232	325.097058294748	219.577465527821	252.92684222628	301.673993262276	450.255669186416	231.268600426676	381.727925254856	222.759193570369	281.835762259012
BSU33290	265.299689312639	325.202172837582	151.340706725428	174.326299651665	126.50834074096	188.816732267875	128.301604176597	211.772393999202	116.094210564697	146.8828280617
BSU10810	265.397751688949	325.322376890336	304.356349892755	350.581924720038	191.68484941651	286.094234420441	215.941435269714	356.429173307505	235.766043270093	298.292076994915
BSU37310	265.875409863544	325.907886344397	227.663539863729	262.241027736492	166.966092634046	249.200897158623	145.994240564273	240.975551574835	151.408824779515	191.563009636214
BSU24800	266.142231280825	326.234953838838	257.633551347772	296.762877908699	193.765367469939	289.199457506698	198.71009617772	327.987425016495	250.846326947971	317.371708130742
BSU21650	266.214465464672	326.323497906119	342.967939988676	395.05783454449	176.197099704784	262.978396574312	198.01361836298	326.837830861835	264.80088666665	335.027069116148
BSU37030	266.75986682913	326.992046404045	290.613593337417	334.751921351201	200.164208108729	298.749880606413	223.137876555405	368.307493996682	249.482962531396	315.646774387611
BSU04100	267.740187380718	328.193715257408	310.462610353028	357.61560266288	284.808417847394	425.083393437609	238.711133166742	394.012440213935	260.860719989571	330.041955545465
BSU31280	268.681718338079	329.34783614583	374.383343870721	431.2446029911	216.259934981873	322.773138945452	222.518501235499	367.285163877567	275.176749785512	348.154649820358
BSU12610	270.262875784296	331.286005913161	201.131951693681	231.679827847571	180.680782825194	269.670401151733	357.991257868166	590.894137264077	582.266400761767	736.68562121394
BSU12250	271.0403302497	332.239003189888	237.82431781411	273.945022385372	223.239172549873	333.189818380125	215.581754080847	355.835489799557	249.527170279421	315.70270619524
BSU40980	271.316459601844	332.577480274178	343.816154694062	396.034875910949	186.600563849248	278.505816288447	161.913027604371	267.250824301783	209.960075823172	265.64227076397
BSU08900	271.742404060697	333.099599481653	244.788256576794	281.966642620713	229.121466850069	341.969283682537	239.272459779636	394.93895614794	280.032439607225	354.298086687144
BSU18880	272.125894561499	333.56967897721	354.621658771427	408.481517547793	331.279858059735	494.443132355086	341.204432300032	563.18609525614	402.495466951403	509.238765484266
BSU33130	272.493451748803	334.020227548386	251.26912897852	289.431828483477	217.448846919832	324.547618523358	176.105278246873	290.676306111523	216.746825154611	274.228891322384
BSU36150	273.12086212223	334.789302013674	252.005674220902	290.280240053693	166.137117818416	247.963632367203	172.397032434898	284.555540138414	164.525780012617	208.158630303474
BSU23730	273.455816085656	335.199885821702	221.011219120565	254.578353996268	262.22571821829	391.37817270054	261.88764077018	432.267180138816	287.666643441636	363.956909842438
BSU28420	274.118881035737	336.012665373225	348.126735053786	401.000146258373	244.006941582408	364.186211679176	263.169125811364	434.382377035904	332.850344962344	421.123497473083
BSU22910	274.859602146425	336.920635206461	407.774942944776	469.70771071659	215.033723170263	320.942988411658	215.977313944751	356.488394023839	236.503847934508	299.225550207225
BSU38220	275.448348976386	337.642316218793	362.147932770862	417.150880370754	199.321628523825	297.492310370606	194.076461002421	320.339227472204	196.318614938267	248.383043590438
BSU32770	275.934390073022	338.238101389607	302.857275929664	348.855171736362	221.033920813665	329.898427281167	228.830867998335	377.704246551909	268.961931448824	340.291638488937
BSU28690	276.448229904102	338.867962020016	227.788628223894	262.385114489018	225.467088654779	336.515036592866	216.479212968643	357.316819814129	242.442366632292	306.738986205325
BSU18300	276.649898838961	339.115166138423	271.296373149239	312.500806051	268.783471937294	401.165777383264	250.850104785347	414.0488154164	328.418417707175	415.516206585479
BSU16320	277.590323003598	340.267930329444	357.560120357893	411.86627202741	231.441585197487	345.432115953266	281.548174815272	464.718515324783	221.775847088516	280.591628623781
BSU18849	277.865386430288	340.605100811097	411.235813370816	473.694217374314	232.437227695386	346.918136257218	182.356967048086	300.995234798872	193.505464276772	244.823834884731
BSU39040	278.154079234866	340.958978071846	321.091405237375	369.858696553715	230.785896237616	344.453484457021	227.222536692016	375.049562900299	296.298725582657	374.878252351825
BSU34060	278.268828986589	341.09963737186	372.344457189477	428.896050653524	275.718496872645	411.516468403475	281.321596419115	464.344528969035	286.75980157475	362.809570131309
BSU33670	278.597580164659	341.502617856717	245.365250353368	282.631270083929	228.189496627787	340.578295776826	233.241517087271	384.984387144452	265.78143910261	336.267667714098
BSU04210	279.830653793649	343.014109349432	271.379220306914	312.596236016583	208.052859955124	310.523882659647	230.725038879614	380.830732029207	215.972289768499	273.248946264033
BSU37540	280.139867033677	343.393140390848	287.949589462289	331.683309159167	234.961243630172	350.685290566626	233.433020556699	385.300479436831	252.653624991994	319.658308354519
BSU07480	280.275370938759	343.559239961015	480.912001592323	553.952809588536	403.534203205139	602.284475167776	492.210397098361	812.433911592755	791.678631497327	1001.63475633043
BSU23680	280.776759123952	344.173837466509	637.544482828694	734.374597288617	402.854892576835	601.270587764938	515.662268459445	851.143162141659	503.967700084929	637.62181318226
BSU29710	281.733190760139	345.346223484241	302.620667903732	348.582627736	348.075296395235	519.510726831005	444.102536517861	733.02791452284	612.725341391853	775.222386464756
BSU39560	282.560339213617	346.360135242024	234.45041334407	270.058690053731	193.376723649425	288.619397284772	171.974590612984	283.858265022283	169.650429006766	214.642355318035
BSU06310	283.096800891474	347.017725545786	620.985540199208	715.300686130135	977.35056144474	1458.71915014707	1351.59973330395	2230.9269871364	1889.8638564223	2391.06279747003
BSU29690	283.479061863639	347.486297895273	435.225348024939	501.327277223874	311.372032846412	464.730225827946	485.394111792961	801.183069745763	565.623619085828	715.629111785221
BSU05070	283.497608572744	347.509032298451	373.366817633657	430.073686974911	192.726007688649	287.64818810893	147.09778358728	242.797040474862	127.65688575922	161.511967829045
BSU31210	284.120776598929	348.27290652945	314.443904027023	362.201574335877	209.068375291261	312.039563651226	238.297971922673	393.33048345801	237.654534427492	300.681403048463
BSU02450	284.5832389676	348.839789089838	276.86169932429	318.911392729515	217.992989282908	325.359764048964	213.462507481024	352.337498260018	207.627816463466	262.691487526281
BSU31430	284.825689967615	349.136983527629	449.342151564986	517.588137750387	230.132695146383	343.478566164377	244.361522163351	403.338873913016	274.514413012849	347.316658866073
BSU05630	285.3188997471	349.741556010805	327.146003160668	376.832865464933	236.282839265363	352.657803744451	252.219548011103	416.309194561505	252.659531061409	319.665780735564
BSU10210	285.382562919099	349.819593802395	322.35651283251	371.315948409432	211.718659135102	315.995175842844	256.354523294861	423.134312770967	253.956274968221	321.306425961349
BSU30300	285.710367574951	350.221414048117	347.867730384473	400.701804017407	237.884251079804	355.04794927989	238.862046852477	394.261535716057	271.688870920653	343.741772476042
BSU13260	286.443112151776	351.119606311876	283.689726204397	326.776458815739	212.880888263965	317.729830688314	217.267834535949	358.618504842462	232.983237464041	294.771260713455
BSU40230	286.729671618641	351.470868544836	295.651100035331	340.554523447616	248.107549333008	370.306467080882	211.986004327898	349.900407862811	244.910095302295	309.861165719496
BSU30400	287.315772500997	352.1893061764	295.530904726582	340.416072902068	257.480857314053	384.296354017627	255.709140048248	422.069054420852	278.505195263413	352.365811449049
BSU02660	287.62573810497	352.569259459339	263.047804392331	302.999446503215	200.924645923651	299.884852280735	174.097516410946	287.362329382212	191.3501696406	242.096948075068
BSU33890	288.374183516778	353.486697677231	373.570255197318	430.30802259056	222.301588091057	331.790451091757	276.961582233122	457.147965465688	340.751448704014	431.120003386171
BSU35970	289.056473541932	354.323043167345	275.622037247502	317.483451051821	146.308117117038	218.368373314381	90.2688241706828	148.996149508827	134.510620815459	170.18333897623
BSU05110	289.735036821336	355.154820443231	254.387684774285	293.024029840905	187.895051278594	280.437869818984	148.979325506684	245.902680807571	203.049176690455	256.898575414089
BSU30660	289.913798707757	355.373945290438	365.055601701818	420.50016541318	192.242060179538	286.925884846359	178.974342287133	295.411933263204	227.407501463256	287.716818736227
BSU34170	289.94850723943	355.416490722532	356.886843134636	411.090737609012	236.976193346382	353.692651337231	199.752170601737	329.707454917257	217.387251647253	275.039161308693
BSU38210	290.097519783779	355.599149071389	258.723848341955	298.018768968215	181.318626451732	270.622398060043	153.336151193476	253.093981429652	203.777062116762	257.819498769361
BSU36080	290.775497786478	356.430208919914	393.697516012299	453.492207308061	300.511880062298	448.521187367589	302.890020861166	499.94499482601	301.658370686512	381.659295320566
BSU08170	291.027393386622	356.738980470712	383.27791302628	441.490077334612	239.990202553023	358.191132355085	314.546773861263	519.185428372656	408.473738636646	516.802497110318
BSU40239	291.661850207966	357.516692413787	470.114180359486	541.515017664941	224.916057156252	335.692608867395	222.361030516029	367.025245449726	249.305270303788	315.421957518718
BSU35620	291.675420114439	357.533326293313	339.815839919437	391.426994216784	249.013448856495	371.658543843458	262.065599050639	432.560914978116	265.290687663733	335.646767163872
BSU34210	292.424351408932	358.451360102196	287.854808517427	331.574132905449	219.596629472568	327.753235487856	215.236620676725	355.265818611819	210.396124661678	266.193961380249
BSU24980	292.476755667622	358.515596810638	87.809939609153	101.146493735303	30.1988632630465	45.0725275988594	96.3258336575833	158.993743909527	115.675772179959	146.35341825719
BSU25810	292.637211088781	358.712281743589	552.289337919009	636.170919904343	278.263509872421	415.314961335896	181.668194561647	299.85835892495	197.939227697936	250.433448896397
BSU21900	293.215022431426	359.420558125688	431.13705660837	496.618057014925	279.86592083149	417.706598118654	308.019087505201	508.410942926656	344.076543968464	435.326926312314
BSU07670	293.267898581788	359.485373275052	336.947209732875	388.122677114579	239.395038280863	357.302835406649	211.078013306998	348.401693692713	258.294616829605	326.795312259804
BSU05780	294.299778922469	360.750243692983	269.568983088578	310.511060371561	221.921077208388	331.222529474596	234.499891806944	387.061438547226	269.475644425979	340.941590063004
BSU12810	294.532650423739	361.035695660157	223.494985357783	257.439354097976	206.157587924062	307.695143704034	410.925295355033	678.266137907247	669.446383168715	846.98606000426
BSU03090	294.770930613006	361.327777552505	264.857295548367	305.08376277416	275.851041491273	411.714294425241	274.599856780433	453.249742553397	279.344771538326	353.428046482415
BSU40670	295.150579470652	361.793147993539	276.166425867194	318.110521294169	239.63600436182	357.662483060924	215.088136058493	355.020732486226	227.117752970134	287.350227862407
BSU02710	295.321660266828	362.002857423624	263.846122441219	303.91901292007	163.767313990926	244.426643325993	175.485028687166	289.652532987414	159.957897556401	202.379328388599
BSU09300	296.830182637425	363.851991713841	349.193684830004	402.229144129644	264.834940315784	395.272499251063	243.121179768226	401.29158635118	237.851195409748	300.93021925646
BSU40130	297.484008842041	364.653446487309	314.417867181422	362.171583019948	222.886773140284	332.663853810659	204.556524326613	337.637437527105	209.334372955891	264.850629163364
BSU34650	297.626712493561	364.828371447329	380.701455010207	438.522307447263	238.522458277705	356.000488827178	310.765432464613	512.944012100147	318.127876629473	402.496575645867
BSU38030	298.558050784896	365.969998249734	404.837491292245	466.32411955945	277.402676645804	414.030147102105	247.937029085988	409.240543386496	276.797565041035	350.205311324827
BSU04020	299.213358641416	366.773269219896	226.876746463269	261.334736329108	204.177834241735	304.740313858012	235.952666298982	389.45936282958	274.547188846557	347.358126973084
BSU39100	300.38854001507	368.213796863108	144.094220080299	165.979218224244	211.601322228477	315.820047695929	214.720722048455	354.414285318289	276.987071859597	350.445076058244
BSU34290	300.394073293763	368.220579510531	368.102186279584	424.009464580002	352.911076884915	526.728245175472	222.341458043069	366.992939466635	182.883794871678	231.385259150697
BSU20928	300.760247414822	368.669432730502	400.140776342161	460.91406858584	252.937063426583	377.514632678894	247.3765844572	408.3154832401	298.281066776229	377.386317821057
BSU14680	300.927557711364	368.874520313207	282.078612991787	324.920650086208	210.72640733464	314.514216236128	275.119453657789	454.107380112478	303.663940223139	384.196749376037
BSU37220	301.08137906376	369.06307325934	314.247365608315	361.975185705785	156.802809624101	234.031953547381	169.864673773271	280.375673022339	173.665726588965	219.722524790001
BSU17710	301.19209575151	369.198788862773	412.575445160238	475.237312142395	222.411009602711	331.953765321863	311.221856159446	513.697377104061	285.303610537136	360.967191801137
BSU37720	302.078112356905	370.284860716046	339.412969310612	390.962935709363	325.389323887557	485.651368846147	343.548643739374	567.055409842936	352.895455411686	446.484645951436
BSU01800	303.8754192191	372.487984656206	389.23431926849	448.351141234033	223.620268316095	333.758612950015	220.296962077631	363.618330022729	247.381632103353	312.988163295277
BSU36390	304.179859331643	372.861164837285	357.704002847602	412.0320073577	261.323312037572	390.031309835819	256.89854034081	424.032257835149	274.738060685733	347.599618735672
BSU39730	304.562936891533	373.330738153275	374.998571949872	431.953271774277	312.956366367374	467.094881600827	253.57547769907	418.54726849642	250.646315967859	317.118653492967
BSU37730	304.624603423495	373.406328479963	351.382193130778	404.750042585095	324.649174425312	484.546678024716	326.423181653458	538.788420294737	367.990970641163	465.583548103136
BSU02170	304.877171342408	373.715924153567	2438.61301791076	2808.98902148008	6100.84092526577	9105.65138114911	6578.14158881055	10857.7659747004	2457.77076246041	3109.58073242048
BSU04310	305.103355070571	373.99317830358	275.285428357305	317.095718078138	218.194749978162	325.660896724919	137.561062883093	227.055895324038	141.087622381359	178.504585879643
BSU08940	306.571637650004	375.792986989404	378.256155045985	435.705615867551	228.091267270623	340.431686105686	206.124904203077	340.226178044189	248.63011006771	314.567742270709
BSU01560	306.636307221986	375.872258417801	311.315225470771	358.597712775349	261.170001263248	389.802489828697	262.173287246977	432.738663240036	271.850174681014	343.945854595069
BSU21680	308.281017660335	377.88833091915	305.105993149706	351.445423628368	170.245212237725	254.095061801489	224.551780109478	370.641258585609	211.822914279828	267.999140924892
BSU17660	308.97792592941	378.742595332194	340.042971769561	391.688622801861	221.118690567193	330.024948171114	220.927788813934	364.659561650369	252.10459740732	318.963676607351
BSU21990	309.085816697299	378.87484694635	372.208460810171	428.739399174333	239.737479763869	357.813937531896	298.821498623495	493.229562857407	324.034352775236	409.969471287679
BSU38070	310.834259850416	381.018074154606	329.590374026158	379.648486834605	313.182556416383	467.432475673085	292.123042297815	482.173207472826	346.263094310159	438.093357957141
BSU26630	311.804852314439	382.207818398401	415.27190487957	478.343309565042	229.731597735703	342.879918660487	237.625025345404	392.21972955422	262.700968492683	332.370244812937
BSU40700	311.847850922049	382.260525737259	328.21951848817	378.06942606196	224.861730658535	335.611525266785	227.721388946788	375.872959746526	243.418245790236	307.973672154504
BSU04080	312.165782065312	382.650243112615	425.366588237184	489.971171189085	370.799307974732	553.426859042742	251.711559876232	415.47071819065	315.086227523744	398.648269856562
BSU35590	312.408584417818	382.947868235395	158.825311855865	182.947664947059	95.6244504288258	142.721785371077	150.092205531986	247.739581201018	217.545228509101	275.239034223317
BSU35070	312.70855617749	383.315571146348	287.242024059212	330.868278879814	178.651142216836	266.641113872304	153.752105345099	253.780548110158	151.055427647977	191.115890267756
BSU08120	313.274772393652	384.00963431796	223.126953434837	257.015425568309	340.132188591617	507.655447955744	356.389624651879	588.250509363252	435.370779496084	550.832733490829
BSU10170	314.283553553775	385.246189950721	282.30331552017	325.179480384699	209.409834112392	312.549199130059	227.861304494584	376.103901913654	255.82766757918	323.67411887019
BSU32610	314.434831582856	385.431625312094	9246.77608437988	10651.1743824612	22991.4627594226	34315.309511345	67356.7753135305	111177.920586083	152958.977904854	193524.269150112
BSU21710	314.539257704404	385.559629991317	328.950739403627	378.91170464766	319.350740764601	476.638638727908	249.59249261463	411.973022663655	266.577777383855	337.275197876662
BSU01700	315.150757643993	386.309201577923	361.667328670102	416.597282225908	344.691764889032	514.460724919789	400.815707287497	661.579427860652	459.51240221819	581.376804570457
BSU09020	316.016284208309	387.3701569077	498.352032382055	574.041628381359	511.298622483798	763.125455167711	497.828196334676	821.706553200914	416.157974296563	526.524620717783
BSU01830	316.33186268045	387.756990398184	242.340833949164	279.147505987946	282.157098781661	421.126236152492	258.320672491935	426.379604403104	173.408161929061	219.396653021965
BSU22530	316.58210070974	388.063730112289	232.303926204276	267.586194923859	294.567853141065	439.64958464791	243.138820734019	401.320704222171	284.42561661781	359.85635062082
BSU16480	317.365137898536	389.023570645343	429.832870911593	495.115791884168	294.582614091583	439.671615720531	286.853930611057	473.476103462979	317.559118345846	401.776980544817
BSU03810	317.684592737013	389.415155753736	240.510953315815	277.039703490402	231.575468928518	345.631940632406	359.020370793688	592.592773141095	276.652927337088	350.022315162514
BSU24640	318.348178149972	390.228573284366	566.109661625296	652.090271305788	307.980309836319	459.667997900739	216.425337755286	357.22789432498	218.351387865173	276.258990046371
BSU09500	319.301631399245	391.397308419964	258.57887303759	297.85177484682	293.492894099676	438.045182500763	272.547474236215	449.86211565987	306.187556496125	387.389638093878
BSU01950	320.160152486354	392.44967649351	329.313520547339	379.329584910909	246.899282426431	368.503099748175	262.401384068944	433.115155882991	379.195060880906	479.759004848715
BSU02580	320.356400364998	392.690235525884	208.060102233888	239.660224353153	205.737535507257	307.068205398956	211.700460309406	349.429093877485	195.4243966888	247.251675327135
BSU18420	320.727825346805	393.145525207687	299.449354253139	344.929655672472	226.333715930713	337.808498584207	236.73245397018	390.746466782804	277.520726279237	351.120257619694
BSU05760	320.802432357262	393.236977866272	396.12657808926	456.290194793801	258.16940166684	385.324022975684	265.164432930953	437.675796227276	284.198755814539	359.569325486675
BSU21980	321.22182749019	393.751068964001	246.095844421873	283.4728266173	253.098315283393	377.755304942055	270.168350322324	445.935175150444	353.55306383224	447.316654577002
BSU36000	321.471036995578	394.056547921981	520.882527959062	599.99405062281	365.785743001475	545.943993093205	392.376220342849	647.649357649425	411.56759113743	520.716850829685
BSU04070	322.498617789711	395.316147991187	340.557854780511	392.281706130164	410.003394461404	611.939898251105	312.090695807466	515.131468699747	394.442254187676	499.049810669335
BSU09440	322.527853952001	395.351985437988	382.149098251146	440.189818422129	377.577753999564	563.543852284189	520.960028647756	859.887552869369	677.273662810177	856.889163390514
BSU02740	322.942934584282	395.860787856378	339.544342845626	391.114262227699	256.905524106883	383.437655409246	261.283827781301	431.27053693234	281.688285766452	356.393069421592
BSU03970	323.141641801969	396.104361526283	397.323235862534	457.668600683914	257.602820413778	384.478386868682	256.756215930227	423.797339641046	259.026243691212	327.720969292967
BSU38410	324.142828171648	397.331607527507	234.840418398211	270.50792898888	292.33483433963	436.316750538237	277.29480198415	457.697972185057	287.40859912683	363.630431213231
BSU40250	324.472702636741	397.735964928338	232.408067281482	267.706152924742	199.340056996067	297.519815307347	199.191687838429	328.782331826686	230.83223508536	292.049804483973
BSU36580	325.185630714488	398.609866290836	378.065813880568	435.486365728204	265.00810301977	395.53094873926	276.133797102779	455.781637742081	287.35218650008	363.559057747533
BSU18150	325.615815353489	399.137183076192	312.838226104384	360.352026406952	282.440188974071	421.54875505326	250.416511550421	413.333133972107	279.704789449089	353.883542485433
BSU05670	326.156402184762	399.799829959017	482.09634906613	555.317035493633	300.776837745858	448.916643064075	268.906623613245	443.852591012318	222.155725236578	281.072251873078
BSU18470	326.773834078262	400.556672885843	294.471876357423	339.196199539401	282.170025762778	421.145529981802	259.459248121907	428.258917514235	329.189456016268	416.491727128946
BSU34330	327.373602873015	401.291864531786	306.714349857322	353.298057195536	304.30736029041	454.186032624922	236.198860248123	389.865726275558	187.384291032269	237.079303673099
BSU27729	327.967178515193	402.01946466234	342.887696381053	394.965403555562	245.779161827461	366.831292893348	227.307421388457	375.18967210232	240.845508279576	304.71863506361
BSU09340	329.358108271013	403.724454894439	367.544591854319	423.367182837263	257.259832715738	383.9664695044	275.778492544164	455.195178223825	307.951803292423	389.621769718518
BSU03390	330.128774588765	404.669131315715	362.15429771328	417.158212019213	229.23313048572	342.135944336478	241.432299756142	398.503950408264	253.828611421338	321.144905565842
BSU17250	330.222747850592	404.784322965634	511.179614384389	588.817460689333	316.820691061392	472.862478874437	356.600861605361	588.599173400832	427.152065827658	540.434386314205
BSU06550	330.37434012702	404.970143528815	258.984515688377	298.319026413319	268.756918290703	401.126145428962	179.103185024984	295.624598843025	157.659585933808	199.471495954479
BSU36310	331.21445182981	405.999945530776	328.743701004598	378.673221302568	226.138901696088	337.517733667318	260.430232918279	429.861608113345	281.74000478621	356.458504518223
BSU35090	331.362677654689	406.18163952539	279.803364965925	322.299837895489	328.355591089407	490.07859377698	248.292359341678	409.827045319896	283.366499810772	358.516352087658
BSU16825	331.435097753291	406.270411485446	399.644120672788	460.341980963705	359.702919656008	536.865233381972	331.832471231711	547.716899491653	380.280588770228	481.132418781657
BSU17500	332.730743316827	407.858603139876	377.11703170421	434.393482725615	221.315660227442	330.318930112432	186.746132976404	308.239915660541	226.403082168385	286.446023699397
BSU33520	333.178937589568	408.407995985855	410.854960621486	473.255520793998	249.521673357953	372.417081099276	259.149304563872	427.747330073759	282.334178003404	357.210254687981
BSU21970	333.883393714314	409.27151249818	337.648060729347	388.929973204744	264.140645611091	394.23624775489	297.594918600889	491.204991228035	306.624889550634	387.942953505033
BSU11079	334.14642982108	409.593939990186	468.354175627303	539.487703804913	270.29918436407	403.428014527515	277.182494750098	457.512599819908	290.135224365206	367.080167630999
BSU04610	334.270948666049	409.746574164195	378.509952560539	435.99796009225	281.210500467019	419.713415468147	291.443642009277	481.051801185579	319.918594686601	404.762198808406
BSU09850	334.455449796396	409.97273412931	276.892571297223	318.946953530841	274.669001689757	409.950071675771	272.097287184238	449.119044750069	243.98101438202	308.685689075103
BSU34320	335.009006427701	410.65127928613	313.792789701815	361.451568911562	352.941929719841	526.774293771461	207.212708888769	342.021689518664	170.249809159167	215.400693321632
BSU35030	336.606226254354	412.60913818703	263.470920805563	303.486825743319	248.506526293052	370.901949761347	262.154323696649	432.707362334039	276.557928292222	349.902122016746
BSU36510	336.683326731304	412.703647316294	212.643152407669	244.939347169479	236.534608371545	353.033575172933	125.757961902888	207.573902349484	133.124126320933	168.429140972235
BSU23870	337.246715470991	413.394244590544	349.748500815717	402.868225444048	279.158907925004	416.65136440132	282.74942912736	466.70128477732	333.65694697487	422.144013346732
BSU20340	337.367394672023	413.542172160657	543.626378168604	626.192231751001	508.684311678619	759.22353359894	380.94375336789	628.779126710835	281.826107284572	356.567441720182
BSU27220	337.480440138875	413.680742362322	430.096406740771	495.419353476553	405.571600185685	605.325339018696	494.53587189988	816.272299811382	786.852166200568	995.528294441582
BSU05220	337.989225941313	414.304407806072	327.621794117501	377.380919446622	249.039050622681	371.69675509343	224.924381947441	371.256268691995	258.874693306204	327.529227180803
BSU19420	338.190066782921	414.550596854594	357.020147630358	411.244288361939	232.075369991486	346.37805495668	229.663499388181	379.078573427074	247.769431690365	313.478808778669
BSU09870	338.658387085758	415.124660022408	514.639837705249	592.803221959686	306.613634975142	457.628202897116	237.130483516474	391.403447421838	265.479672354563	335.885871299336
BSU21890	339.243737782735	415.842178082915	428.99576706429	494.151548890448	264.855930954278	395.303828282377	297.659970399348	491.312364593957	375.186565059777	474.687440990216
BSU16470	339.530447398226	416.193624366824	486.336205796463	560.20084072254	334.952482658445	499.924612639418	319.037148247613	526.597162153016	359.484953327444	454.821703283281
BSU16110	340.188174009849	416.999860227059	474.055985600497	546.055503410522	418.378962846124	624.440634914208	367.764481987151	607.025650833614	451.533327086033	571.281648963409
BSU32060	340.218748236211	417.037337861772	294.681783979667	339.437987884693	299.209321613417	446.577087646849	286.119733661516	472.264250761145	292.276954328504	369.789892365966
BSU10840	340.352011503575	417.200690876691	365.926476175793	421.50330810885	283.58564682332	423.258378361724	296.241576043124	488.971187565187	325.028658571571	411.227470688455
BSU19410	340.873896707489	417.840413458818	340.894839029192	392.669871471694	280.554044666352	418.733639443623	298.562688788208	492.802375849412	398.613311290994	504.327047668167
BSU19190	341.12779466355	418.151639480997	369.764415467511	425.924152767827	264.326033903237	394.512944226591	259.765028971874	428.763634061251	316.532278407154	400.477818825829
BSU02440	341.173998468496	418.208275724337	375.454947710992	432.478961784639	273.241151972099	407.818971731857	247.720783736109	408.883612577026	267.177267829298	338.033675423426
BSU32560	341.253200077445	418.305360403889	1197.38519776397	1379.24379567338	1686.5253184775	2517.17948126448	1508.15391334648	2489.33259095531	921.176801656993	1165.47632404812
BSU07900	341.558506841337	418.679602919051	302.419327623865	348.350707939142	317.076034582587	473.243585203042	303.057119619751	500.220805127579	385.288759734112	487.468775358041
BSU38040	343.017978984599	420.468611844822	273.483811837868	315.02047244185	214.146386459127	319.618617091659	223.241157051227	368.477966984873	241.719804096598	305.824797391103
BSU12060	343.703983229538	421.30951019494	399.340341806496	459.992064230667	239.43126588519	357.356905974858	276.061333328163	455.662030297363	338.607004284028	428.406844310481
BSU13870	344.179838342106	421.892809470427	426.110381250494	490.827931320068	278.303786296326	415.375074864417	259.970866071751	429.103385194486	278.903059566257	352.869190848437
BSU14220	344.663730062421	422.485959953462	323.299622608893	372.402297489197	247.637440692234	369.604818661165	242.891036045968	400.911715130244	286.855239193026	362.930318161789
BSU18330	345.391373911584	423.377899787288	363.823338273965	419.080746089578	441.733927545493	659.29847978782	395.958295527811	653.561868582338	503.740363462683	637.334186040175
BSU34280	346.454526992557	424.681104072551	354.543205598515	408.391148924403	366.716967122996	547.333867425639	260.480442306338	429.944482855082	211.656224592803	267.788244511368
BSU37050	346.625315093507	424.89045471924	356.167613065013	410.262271036148	319.208958695344	476.42702558956	341.532806815174	563.728104513517	149.390537061608	189.009464490367
BSU10590	347.289929271239	425.70513330125	292.81901561642	337.292302676138	324.789781588215	484.756537587155	296.441296700027	489.300843004142	321.783732275591	407.121977840129
BSU22140	347.957536577722	426.523480835817	327.036223095631	376.706412028	273.964725692298	408.898922860792	295.547652503036	487.825809451797	321.612754187148	406.905655725143
BSU17620	349.676489822099	428.630559556965	591.647708746829	681.507031352402	294.137806947955	439.007730392044	297.833112597283	491.598150091295	279.622938871404	353.779984829367
BSU05610	350.599583771207	429.76208051261	485.326651323811	559.037955340793	367.396551037695	548.348162714974	377.241126737693	622.667635661334	413.62306714834	523.317446742494
BSU21790	350.849984044172	430.069019103673	332.105553715873	382.545671456998	366.620799845997	547.190335458594	386.666934277875	638.225709474756	427.914552963727	541.399087881679
BSU17530	351.184379132559	430.478917847284	466.22395048196	537.033940537596	282.366190375792	421.438310370819	256.809524758598	423.885330264998	394.594657840841	499.242632339554
BSU03420	351.49244058379	430.856537035483	531.62183154076	612.364437247407	315.841849029386	471.40153366871	244.792460427728	404.050173109146	302.056430411495	382.162921968773
BSU31660	351.714616017135	431.128877850741	315.923242555675	363.905594471715	321.366599804073	479.647356685288	290.584252254371	479.633307418936	292.046488734095	369.498306436633
BSU18040	352.131970353262	431.640467356569	380.440858559593	438.222131665606	293.733634079778	438.40449269409	267.922766829236	442.228654134528	295.992188155495	374.49042005606
BSU31020	352.13916422602	431.649285546511	721.935906962129	831.583372176966	744.146384879935	1110.65632431056	912.914777497116	1506.84123700987	1184.11121070275	1498.14191871919
BSU37390	352.405217020795	431.975410869818	277.13646243112	319.227886795989	284.300582775742	424.325437415115	252.480705854787	416.74025715128	319.380349981264	404.081209600378
BSU35420	352.430921251236	432.006918903665	444.736611199482	512.283108937013	288.728583445219	430.934334599235	282.969257015289	467.064128861719	317.361416986632	401.526848048013
BSU02730	352.517514919383	432.113064708465	344.241339928547	396.524638184419	261.298864606622	389.994821458869	236.909338841105	391.038429871015	267.684048874393	338.674856691204
BSU40880	352.9309609284	432.61986341913	429.95909110352	495.261182370813	303.159816244647	452.473295618133	248.967870618854	410.942032472698	199.556874372462	252.480101500375
BSU17120	353.531551587262	433.356062499325	263.456463099087	303.470172203594	256.706808510241	383.14106761599	394.153992803201	650.583717919748	642.0237638334	812.29085977646
BSU39570	353.824486667176	433.71513990622	444.462158900213	511.966972883484	232.355485315653	346.796133795257	248.519328203211	410.201676170994	189.604930449084	239.888864942869
BSU35580	353.983650917202	433.910242132236	207.695027282223	239.239701898909	133.368035732085	199.054991539892	186.647109192329	308.076468726647	258.620236576588	327.207287577755
BSU05050	354.0665347281	434.011840424594	494.160972752829	569.214031546438	264.594886661338	394.914213415236	243.724835184865	402.287969471661	289.603305639387	366.407182075843
BSU31090	354.477306452854	434.515361019648	391.5677609083	451.038985471863	281.398156626207	419.993496785792	234.530637665349	387.112187125794	234.473512110218	296.656761752261
BSU09330	354.886197059313	435.016575755398	339.962765604499	391.596234942262	291.315389522996	434.795204702785	300.653736723583	496.253823164379	322.343217125545	407.82984015832
BSU38790	355.400324132794	435.646788485174	429.99423958617	495.301669197201	260.521304615554	388.834294526053	251.86402287478	415.722370961526	270.208401335215	341.868676836641
BSU05930	355.544893974396	435.824001005617	438.77213069369	505.412744456651	253.092163159763	377.746122750007	225.700441270518	372.537218698724	280.486357201505	354.872384919851
BSU08660	355.74990043269	436.075296232745	354.479649192818	408.317939585924	335.121605020716	500.177031820717	318.436456846054	525.60567138422	317.498710234203	401.700551976735
BSU27820	356.491693959143	436.984580624387	559.695437567993	644.701856323196	286.013995479617	426.882746963854	279.217937949657	460.87226692607	287.250472770949	363.430369158198
BSU08410	356.908435970017	437.495419546966	538.060407547605	619.78090274823	251.707184679475	375.679009155934	249.918002554902	412.510303703626	290.061348516944	366.986699632333
BSU11580	357.324580282908	438.005525816283	419.056398788016	482.702591567806	286.761732652475	427.99876262533	281.040450873306	463.880475026137	343.118135417747	434.114344240536
BSU25790	357.572047615329	438.308869232998	499.160248760689	574.972596484084	383.335677039577	572.137690498314	266.735967433302	440.269743714921	287.437289722002	363.666730661215
BSU40760	357.718453434283	438.488332279348	460.680070524767	530.648057323743	250.075402796246	373.243535564544	211.36328972972	348.872565989121	270.117515073422	341.753687199353
BSU31000	357.747030720742	438.523362081586	870.384070250496	1002.57780953675	738.622950504958	1102.41246605212	914.807593107681	1509.96548550092	1079.87796500355	1366.26562762871
BSU12190	358.210651669464	439.091664819852	361.775741317162	416.722160561726	232.491443625233	346.999054832631	268.219482798469	442.718408347233	247.105895562074	312.639300395172
BSU01960	358.74078453601	439.741497318865	258.905586899611	298.228109937645	248.546672803752	370.961869391294	239.238579695336	394.883034270679	349.323566008607	441.965478160932
BSU10890	359.237149154948	440.349936978242	313.024795583029	360.566932016578	305.07483637796	455.331509089921	298.170266209738	492.154649973844	330.050975854166	417.581725240017
BSU09610	360.166670795124	441.489336944627	289.007484525905	332.901877090097	291.715957499358	435.393062013259	273.186041605022	450.916123840749	336.534553512481	425.784771867223
BSU03190	360.381254877676	441.752372344642	524.999788810071	604.736640137468	374.275773172404	558.615566717057	424.941504644112	701.401048924077	428.540535344381	542.191083123646
BSU29249	360.701808852179	442.145304764919	358.603794489937	413.068459154839	305.649362451806	456.189003032461	326.040374113068	538.156564833618	345.221450979983	436.775466932054
BSU04240	360.985311446009	442.492819908104	225.296040884443	259.513953538029	221.906516844537	331.200797782386	187.277389002496	309.116797607529	170.438821606958	215.639832575306
BSU32090	361.452690701219	443.065729547491	2540.28872594883	2926.10721347383	2014.275813928	3006.35495528999	8553.08442597053	14117.5722360568	35103.3483117065	44412.887166195
BSU17510	361.617605252537	443.267880445444	469.451085464984	540.751212065128	262.238733636005	391.397598523594	261.393120815139	431.450934111095	303.356772336045	383.808119420016
BSU35630	361.860423908448	443.565525552803	449.483583524152	517.7510503641	300.161222059856	447.997821890049	293.361575658725	484.217509074283	334.901389974638	423.718487269922
BSU10330	362.371583923498	444.192101286806	268.166279019334	308.895313919806	158.60783735739	236.726000724478	205.948029850485	339.934232317354	145.508034868067	184.097308239257
BSU04050	363.02178460294	444.989111921395	440.203395171771	507.061389065795	407.380359963866	608.024956362291	349.726396121769	577.25230036469	351.306279068423	444.474014116723
BSU38420	363.835088568963	445.986053220546	390.125265748477	449.37740446753	260.721523866374	389.133126559227	238.275188015685	393.292876737827	287.736063541921	364.04474041215
BSU09000	364.117757466579	446.332546425784	936.793192510559	1079.07313453689	640.175517846879	955.477312007828	575.034359423123	949.141701760931	508.031390559016	642.763209521475
BSU03080	365.881880998032	448.494994512582	388.456331216191	447.454992529133	303.907511269643	453.589248372915	282.235898790785	465.853660544827	306.643025612321	387.965899317899
BSU08300	366.774498782751	449.589158037072	378.762700503236	436.289095336351	252.636965748514	377.066729697934	256.340629003327	423.111379095275	274.133971383183	346.835322697749
BSU35060	368.177135715704	451.308498830422	249.945461619028	287.9071228194	219.817598411207	328.083036927682	171.161819302856	282.516718848918	164.972281518636	208.723545673662
BSU26160	369.461023577662	452.882277991152	435.860054977533	502.058383327467	264.430106753222	394.668275450895	241.357666243989	398.380761632545	309.249129305432	391.263151427235
BSU04250	369.566955263737	453.012128178966	433.167389672586	498.956756614018	239.280811223377	357.132348784149	227.660601601357	375.772625212525	241.910898467259	306.066570701355
BSU18480	369.711186267906	453.188925355275	434.411506710387	500.389829871214	322.012529496702	480.611422241145	301.050105586852	496.908062708927	409.140371883608	517.645923979904
BSU03170	370.429831845443	454.069835181896	457.969591547847	527.525911401778	318.508531089641	475.381620591561	367.21436138418	606.117631344481	332.185629587667	420.282497102661
BSU21340	371.467746427288	455.342102322918	511.216488494073	588.859935230607	311.973565767419	465.628028137508	396.884827362453	655.091185896785	479.979055826757	607.271291025579
BSU26790	371.634275013028	455.546231690964	398.126397571988	458.593746415426	252.482421075059	376.836068066769	277.304935710603	457.714698737503	361.250254513883	457.055168926258
BSU03100	372.666947884065	456.812073586075	391.498098586998	450.958742852674	336.494316261665	502.225836265905	306.838813846631	506.462803775524	338.658417156343	428.471892068227
BSU19480	372.850886763982	457.037544349246	462.696035526084	532.970206641735	615.208596895676	918.213583773108	603.227636262997	995.677033640682	644.238939985994	815.093508903968
BSU38250	373.449701404168	457.771566400383	369.937561895527	426.123596636876	233.047750669869	347.829356437177	198.271110317428	327.262842598663	203.267510075494	257.174811626893
BSU04090	373.696915605492	458.074599531086	409.882304406973	472.135137769642	412.986116242424	616.391682035935	321.669862016079	530.942673661159	416.629108605142	527.120701601614
BSU07150	374.480577711059	459.035206081969	139.947330175245	161.202499601393	86.2971056414329	128.80049960307	79.7593937814751	131.649466687721	76.9625526534581	97.3733085706948
BSU38018	374.791947603262	459.416880729847	442.593245149951	509.814208927899	380.611354276589	568.071573444391	315.715818764376	521.115033535535	361.51466472565	457.389701712036
BSU38900	374.847570625587	459.485062972226	276.610486195156	318.62202540612	277.921735670848	414.80485514419	245.939194375023	405.942952196806	297.465786598027	376.354822299838
BSU03820	375.186553850149	459.90058581535	353.80223566839	407.537640645852	270.043980775343	403.047117051473	369.184020411259	609.368716240914	349.940664510049	442.746233485799
BSU17590	375.69129131671	460.519288842344	453.743948298546	522.658478394246	300.688066906952	448.784150458254	298.54309820822	492.770039979174	341.031796213061	431.474700099889
BSU23650	376.271703985425	461.230753908502	479.425166018512	552.240153757985	412.617043210634	615.840831685494	431.203936839476	711.73771047076	466.883261013265	590.702442600105
BSU07650	377.603213206531	462.862906938831	386.180210655611	444.833175283316	291.788479700553	435.501303137648	314.597667672163	519.269432810818	335.783229898798	424.834194429895
BSU05160	378.525786299163	463.993789432899	782.565271559723	901.421111204482	610.956731094349	911.867572103474	519.646554938514	857.719556033739	386.422001142451	488.902556613142
BSU11970	378.681675974512	464.184877712263	441.81396696319	508.916574143203	245.101706530936	365.820174617681	254.656356780583	420.331348689218	264.469140608036	334.60734276588
BSU35040	379.653294688806	465.375879925182	370.330734225248	426.576483892715	324.349975798067	484.10011689867	269.263057583181	444.440914717235	271.969979220044	344.097431744539
BSU14900	381.483248704336	467.619022476856	197.401780784535	227.383119409177	256.411757341864	382.700696671763	245.574252448277	405.340585406511	337.965197968459	427.59482856706
BSU01935	382.176750610389	468.469111398181	355.188094283348	409.133983159465	277.845863607241	414.69161426982	301.762965764759	498.084697306997	470.210403342739	594.911955480548
BSU33030	382.445543492663	468.798595498163	372.793211278154	429.412961413526	302.11080547217	450.907621884584	341.180054801114	563.145858180863	237.180414121173	300.081544269158
BSU29960	382.821776398915	469.259778694129	347.817577163708	400.644033536611	311.191946022518	464.461441924743	277.022662227425	457.248783040822	315.193095906198	398.7834801325
BSU08950	383.000619018054	469.479002502837	422.442104278984	486.602517256811	308.535904599429	460.497236408028	272.315551346144	449.479307775521	295.271992816986	373.579226228542
BSU16390	384.720268064343	471.586934132234	383.375045657073	441.601962447798	349.570962415239	521.743044232428	391.798585058741	646.695922906663	332.867502860784	421.145205710162
BSU08050	384.741891468561	471.613439922927	511.548853319166	589.24277955152	275.041722609732	410.506366586805	289.122336429438	477.220294611667	281.760478213823	356.484407575174
BSU08530	385.691832759922	472.777870129457	477.433268589989	549.945727390398	276.002189464294	411.939886399554	330.336709707886	545.248021563078	310.513155250408	392.862401765718
BSU16870	385.956201706748	473.101931405824	441.084226863571	508.076001279321	323.756907232949	483.214947843251	266.526115572029	439.923365886428	246.119396362582	311.391177929829
BSU19579	386.58654358719	473.874599288254	2834.28469113321	3264.75522055692	2446.32290550438	3651.19560010037	3187.13781359173	5260.63418397086	3435.80390764543	4346.99191428813
BSU34230	387.068900841843	474.465868835924	416.058557148932	479.249438406368	377.336212977777	563.183346516938	283.591255518166	468.090788760975	218.380162862883	276.295396280761
BSU09480	388.271039846104	475.939440920579	312.457764889319	359.913780827039	298.982791913872	446.238986638022	261.673950411697	431.91446655366	273.687215481508	346.270085465228
BSU29460	388.377009757922	476.069337965192	363.846062707927	419.106921905523	196.551339329888	293.357587316201	177.876439426774	293.599753917443	167.488979331355	211.907681129778
BSU09060	388.675415119508	476.43512079828	457.218414362218	526.660645592025	286.125245094772	427.048789682275	257.908923445339	425.69997859574	246.897142509594	312.375185254842
BSU38810	388.964184272214	476.789091645935	351.023263506262	404.336598808922	217.650328917158	324.848335235973	153.417487750198	253.228234134028	137.665074765458	174.174365875095
BSU13930	388.981802641951	476.810688098367	428.173811900962	493.204755359462	318.030328388936	474.667891593301	270.058500284218	445.753858590143	190.897167317045	241.523807846295
BSU39260	390.144480487098	478.235889019376	322.950136351346	371.99973133647	207.771231237541	310.103545045104	174.223869572603	287.570885710914	194.876514129668	246.558492270551
BSU35440	391.139060643501	479.455037178807	479.24689033521	552.034801603496	312.42101507451	466.295856958325	271.881665693406	448.763143671479	314.522961285226	397.935623311461
BSU21630	391.882108215645	480.365858769323	443.153943605309	510.460066140131	283.830334180489	423.623580109983	229.938984216161	379.533283887681	302.535590619621	382.769157250634
BSU13440	391.976912424151	480.482068986833	380.666252444918	438.481758324176	478.664896816133	714.418837041149	494.543403553412	816.284731427569	572.287834360751	724.060701798463
BSU22120	392.539219029156	481.171339789307	451.002081347342	519.500177299433	317.362187315171	473.670675018462	289.863492944399	478.443634651011	322.485393473717	408.009722204131
BSU31650	393.701014904562	482.595459599076	330.661017683292	380.881739612605	330.200865086995	492.832709468662	315.445753197821	520.669268013481	345.743234101516	437.435628882876
BSU31620	393.746816584171	482.651602920492	367.56392587483	423.389453304516	329.640483914272	491.996327130246	308.454445976055	509.129538038636	321.677851996992	406.988017716874
BSU19160	394.113854871719	483.101515428623	411.786972703326	474.329086663838	285.369137580763	425.920281085909	260.091862541492	429.303099860775	322.530434181142	408.066707875098
BSU18590	395.154588424272	484.377238040708	337.27059913812	388.495182830872	265.222316401568	395.850667348502	185.813638523311	306.700756551895	224.652220026969	284.230826390018
BSU39850	395.231451419945	484.471456067379	416.892081823265	480.209558623122	350.046779729581	522.453212984341	308.808911252955	509.714612253106	300.339373167278	379.990494741372
BSU10510	395.416015874724	484.697693655061	506.804165426726	583.777469515723	282.279193851818	421.308465972581	297.549565975125	491.130132973582	316.100908321087	399.93204778458
BSU15060	395.965018297748	485.370656300902	374.03898853465	430.847947043064	302.811080054238	451.952798491138	344.438415657227	568.524051878758	410.206962074043	518.995377865606
BSU18908	396.112573273466	485.551527974143	505.62766222882	582.422279273408	316.07081611278	471.743272531383	358.931876819386	592.446706527878	427.455017941633	540.817682458358
BSU00180	397.252106663264	486.948358612519	509.364302993319	586.726440207349	379.166964063395	565.915786414242	351.65684440038	580.438664682398	392.226650528132	496.24662065844
BSU31960	397.309369517403	487.018550947221	159.370219554446	183.575333105881	211.515044970255	315.691276819076	196.644782024417	324.578453434164	211.370744659854	267.427054235794
BSU08450	397.324100189661	487.036607683881	93.2551934147339	107.41877147954	94.4010088224699	140.895769435055	133.589917762344	220.501192329197	94.0314501043025	118.968941266591
BSU24860	397.863557982892	487.697870601178	689.007125500729	793.653374700354	331.92493736865	495.405928692858	321.232302783871	530.220446010805	358.0880594661	453.054347961614
BSU38710	398.169826099967	488.073291535147	298.712952488912	344.081409371841	349.75893954989	522.023604613648	287.361185197603	474.31336905174	341.247345773884	431.747414207915
BSU08370	398.290810773279	488.221593550664	491.670754193377	566.345599145229	309.403450504672	461.792069475642	302.413412637489	499.158313590218	390.528798808196	494.098492331967
BSU05109	398.320534604295	488.258028777771	471.617853614758	543.247068480273	290.163040584632	433.075296278567	277.122279836672	457.413210132207	275.452061331861	348.502975015293
BSU03800	399.761700861519	490.024598499295	328.549103541799	378.449068420336	271.479928413419	405.190303335802	386.229807839526	637.504196186409	342.5551262064	433.40202288717
BSU10490	400.032351254646	490.356359520774	438.121618949521	504.66343313325	276.098865990028	412.084178432546	300.343055420773	495.741018015222	361.628825955973	457.534138926287
BSU07510	400.52040966644	490.954617499885	208.144991288203	239.758006338184	312.261583993988	466.057902247435	376.670190142482	621.725257657835	404.725799964533	512.060591128237
BSU38740	400.528495675783	490.964529263501	255.724162577031	294.563491595513	340.665217173503	508.45100589641	239.857411861057	395.904467868954	117.734967198302	148.95871947207
BSU17870	401.335609943313	491.95388328125	644.141921596464	741.974053591211	338.677291133379	505.483978610399	371.781288232065	613.655721284998	345.831550944622	437.547367682062
BSU33690	401.619225748488	492.301537197969	443.514474815334	510.875354750265	334.203705639027	498.807044982015	312.162687551249	515.25029701859	312.669049459235	395.59004715694
BSU38890	402.215908068232	493.032945468281	297.317788537679	342.474348229546	293.964735110488	438.749416524304	308.343247570443	508.945995886405	326.453726124942	413.030471470319
BSU26890	403.638988298882	494.777345487478	397.498541704667	457.870531938417	275.026754476069	410.484026288374	274.484675127973	453.05962572327	300.916509209124	380.720689413357
BSU40180	403.680708669453	494.828485973907	1004.44772021801	1157.00301688717	873.710857026768	1304.03440598874	1459.75762931697	2409.45052716218	1857.91107418833	2350.63601825221
BSU36400	403.931345391632	495.135714402469	427.212765575924	492.097745532016	295.416653023149	440.916438826423	293.340528324549	484.182768710947	311.421156317965	394.011208101857
BSU08460	404.965773063496	496.403707317973	91.5715841945972	105.479456064962	101.56391239927	151.586574792233	113.613829938513	187.529009570139	77.5016584597146	98.0553872468171
BSU16980	405.370955674889	496.900376823927	425.004532495902	489.554126502227	282.001365974501	420.893801203281	278.013966120378	458.885011986973	291.274483818454	368.521562938958
BSU04440	405.820054486337	497.450878446	468.621516163888	539.795647962821	355.807774544548	531.051635896247	304.957983908404	503.35833862655	340.438576226529	430.724155961118
BSU09240	410.27975493396	502.917542502521	463.06160309255	533.391296529008	344.390467829905	514.011031833837	305.734184857575	504.639522398843	380.109056642363	480.915395693927
BSU21690	410.400269555017	503.065268331857	330.209823224764	380.362017839921	260.5679365165	388.903893756463	274.368490691018	452.867853714516	272.174152086834	344.355752016856
BSU37570	411.172632852464	504.012024896859	255.716763665287	294.554968938696	333.056599223355	497.094961148632	281.818736000766	465.165098906829	291.813362453407	369.2033541971
BSU13150	411.34637949007	504.225002093399	778.213217392855	896.408068017297	347.471553445786	518.609626000996	356.399252842479	588.266401487022	364.599755226348	461.292969716224
BSU24500	411.842236479127	504.832819504252	486.671793521768	560.587397437034	402.431725474717	600.63900071734	439.996398328242	726.250394318882	537.552175884811	680.113017183405
BSU10310	411.983854094769	505.006413210442	652.195272452761	751.250545586996	298.23548448452	445.123612379033	194.595156828549	321.195377771817	170.509337837299	215.729049972853
BSU14950	412.422764456749	505.544425915118	513.299689019862	591.259531789595	363.377398029216	542.349480469196	333.705044157012	550.807735758853	347.286812386196	439.388569883858
BSU17940	412.982407984089	506.230432338936	581.824845219731	670.192273494365	277.456628661971	414.110671780021	276.769995084323	456.831735053597	384.455132906835	486.414067588008
BSU33540	413.288796322731	506.606000639512	426.470771656404	491.243057740788	304.904083437528	455.076656231613	309.571079746331	510.972634298183	376.596427760719	476.471204536095
BSU33390	413.31322597156	506.635946301723	237.318790626991	273.362715841346	314.164362409028	468.89784466114	258.442164439079	426.580136895769	247.106641140839	312.640243704205
BSU14009	413.465276456488	506.822328533107	556.448896121158	640.962230882439	360.899726929316	538.65149693722	346.160262902197	571.366102962283	316.260931266928	400.134509412302
BSU27110	413.492657694256	506.855892228716	446.791468475651	514.650057479923	311.773024322181	465.328715221441	332.122055547118	548.194882320721	420.957089413577	532.596479057248
BSU33780	414.391935727881	507.958219831427	490.047511289769	564.475818469926	365.694709894501	545.808123998042	297.786747744665	491.521621072821	370.478854241927	468.731227710853
BSU25770	416.018716740847	509.952314590897	541.037673757149	623.210355488459	319.076052901456	476.228660505057	326.866133391516	539.519548721359	386.634911654934	489.171931787369
BSU30460	417.645403639905	511.946293986315	521.435630687943	600.631158471315	279.543519766614	417.225406798042	256.080704126056	422.682351618394	255.123658312099	322.783403720593
BSU33980	418.304380630125	512.75406255033	350.626730175169	403.879840083568	399.521857055024	596.295952321337	356.261821052349	588.039558967053	335.658282544642	424.676110571553
BSU07390	418.501777063753	512.996029471936	479.89009280808	552.775693525097	324.952317583482	484.999126457759	271.051638018138	447.393114442264	268.168972690061	339.288384110818
BSU36090	419.01543120113	513.625662480534	463.775732296839	534.213887518243	249.844517834106	372.898934221852	209.658043921806	346.057916948553	232.577025219124	294.257319466631
BSU04470	419.800450167429	514.58793226012	446.950309709231	514.833023484783	297.254201917615	443.659024616447	319.693086682315	527.679842712815	505.408152252239	639.444278635042
BSU00650	420.279306694681	515.174910644992	405.785057168215	467.415601530219	321.564822772998	479.94320921986	268.68712821204	443.490295724716	291.428023612788	368.715822059219
BSU31670	420.478132883153	515.418630148304	357.735985557076	412.068847593986	292.280709489357	436.235967901272	317.233317560284	523.619790626944	353.843140820952	447.683661064667
BSU05010	421.623800527519	516.822980105377	721.388743901514	830.953106112224	425.39707047098	634.915328840856	404.06990598461	666.950751571369	547.090729381476	692.181230631716
BSU33270	421.676003222272	516.886969738405	354.885177700839	408.785059673679	317.989449348035	474.606878644462	287.423862187285	474.416822599643	340.166236267801	430.37959042992
BSU08960	421.955442607085	517.229504233462	552.327154966595	636.214480596718	324.111393220475	483.744026680325	345.186314482366	569.758520657892	322.730228178009	408.319487984862
BSU30570	422.192805049925	517.520461159803	687.581536688291	792.011267775691	340.123360207231	507.64227138034	420.74701271387	694.47769357417	387.327514763243	490.04821582236
BSU03290	422.869587190862	518.350055130835	425.936897006745	490.628098327907	364.816251488638	544.497003761567	365.495441187585	603.28041159604	379.621863186244	480.298996716753
BSU21570	422.907722950059	518.396801630184	576.932711850193	664.557123995154	328.393126262486	490.134615922905	310.168320146362	511.958428903942	370.964116397035	469.345183198788
BSU21750	422.961722172225	518.46299343171	738.350942612456	850.491519796254	543.114075675591	810.610782001586	716.216315696284	1182.17418067137	855.309950870364	1082.14133884947
BSU15000	424.126458296136	519.890717373867	531.982613411348	612.780014588373	357.196017405645	533.123621656958	358.919493166349	592.426266285785	383.491976175418	485.195478100305
BSU40210	425.013934554855	520.978578458155	599.343244559188	690.371363434841	361.511162735497	539.564079540379	234.077795927031	386.364734436939	375.83032101335	475.501923422909
BSU25580	426.225815387467	522.46409199572	551.150690251808	634.85933468233	366.240411354863	546.622596513735	338.665709904174	558.995724271144	410.953233041248	519.939562675772
BSU11310	426.795255460501	523.162106944517	394.05098385155	453.899359764237	410.267045531576	612.333403795776	331.762677213468	547.601698700322	334.661697611163	423.415227597965
BSU26810	426.843071721124	523.220719722738	538.540923946218	620.334399870746	284.549679182132	424.697219775066	288.272588375166	475.817715268218	326.447263294007	413.022294672523
BSU13180	427.131930605287	523.574800562472	1078.03036952344	1241.76138262715	1128.64414452973	1684.52845097175	1946.24303730733	3212.43487141085	2786.51532657112	3525.50958065173
BSU37400	427.754125253486	524.337481634758	295.762837314027	340.683231359384	366.56536824103	547.107602458913	350.100153777122	577.869218243134	397.012499143958	502.301694171137
BSU07160	427.772471833172	524.359970720945	326.775319941078	376.405882960277	260.958974923657	389.487527956375	306.916576241335	506.591157030304	350.680936657238	443.682828566514
BSU07580	427.792081119329	524.384007622317	854.499341487468	984.280511697033	701.029309516627	1046.30305536905	896.531320093717	1479.79898747161	1103.00896252116	1395.53105193151
BSU35950	428.742796258094	525.549386404618	210.780055162581	242.793283128583	144.794005142877	216.108524884038	75.0641597619494	123.899595163645	82.2994197371624	104.125532703414
BSU24010	429.835775280804	526.889151083469	286.679764061364	330.220622958365	266.907774588504	398.36625411035	324.551944220768	535.699788368389	465.041868530905	588.372705965823
BSU33760	430.442289863498	527.632611660677	764.287719040591	880.367568068002	735.49430293603	1097.74288452948	960.581305682285	1585.51877851207	2089.16969694847	2643.2252900121
BSU29870	430.806515926096	528.079076966641	416.688085246644	479.974579091749	322.971322439722	482.042443700776	377.869964138569	623.705583726553	426.961229025375	540.192938880425
BSU40540	431.152606820548	528.503312332942	557.272312631094	641.910707709031	364.316010410127	543.750381955943	297.77441698497	491.501268135559	253.33049543828	320.51468736686
BSU31610	433.842586556598	531.8006673254	334.584334365503	385.400928761182	380.474760720768	567.867704286769	344.216376128772	568.157557299011	351.825513134544	445.130950993134
BSU20810	435.228713566637	533.4997703913	634.43623474001	730.794269170534	361.670142957339	539.801361333877	427.142649438267	705.034220197255	480.397566081831	607.800791760706
BSU38450	435.299029817871	533.585963472591	593.730979014881	683.906708246091	415.368595704241	619.947589765345	503.348449939872	830.818187688709	1645.4083393161	2081.77676577912
BSU18340	435.727719685074	534.111447978995	525.251644822813	605.026747985491	629.029590141806	938.84174762496	527.626206362756	870.890629741164	652.947378456458	826.11145772606
BSU34265	436.045710774894	534.501238836347	294.206542312828	338.890566619041	454.554349765327	678.433267388902	276.331532070733	456.108015637429	246.586766203812	311.982495995534
BSU17780	436.137802489808	534.614124101565	427.818191616774	492.795123545491	264.472946697435	394.732215094949	253.74885652227	418.833444563301	283.249676706251	358.368547060244
BSU17100	436.309956140508	534.825148627883	427.027580147286	491.884434181604	319.928915109128	477.501577801926	385.338104658151	636.032366440645	520.65515238276	658.734840048352
BSU35600	436.535347546729	535.10143155619	165.767738263341	190.94450553546	83.4605905122514	124.566932752192	152.595470935045	251.871427491043	230.03164488014	291.036894771342
BSU27630	436.713197539923	535.319438612193	584.100416245994	672.813457742716	371.974291395613	555.1805499749	348.7497762561	575.64030861831	346.17156874224	437.977559467358
BSU35380	436.717511708341	535.324726884287	563.813646911856	649.445538387592	338.27882225986	504.889254261257	325.924121710421	537.964680641875	311.842462739139	394.54424655676
BSU29940	437.028101758886	535.705445608688	489.908033847865	564.315157225122	370.987740915063	553.708099724872	334.085964185185	551.436475725171	402.622637251289	509.399661821835
BSU02410	438.226490547387	537.174420709769	783.411437347821	902.395792464552	858.205592794928	1280.89242730134	838.440392397539	1383.91511363539	777.98762109927	984.312838928117
BSU40060	438.513727093816	537.526512901279	398.665083494264	459.214247835941	389.491708488059	581.325715058851	293.69726953202	484.771599536789	359.3376311745	454.635310746088
BSU26760	439.21401000757	538.384913925962	688.656952058756	793.250016993785	363.181434968292	542.057000901508	405.765414997693	669.749329227917	477.998904588629	604.765996296139
BSU12069	439.421219302256	538.638909371786	818.203364041401	942.471909257422	322.856968186605	481.871767235746	356.243756603049	588.009742101557	316.194578597544	400.050559767602
BSU33580	439.532641125024	538.775489323913	462.768233100076	533.053369567231	306.988191052394	458.187236824394	266.379255716506	439.680961565874	268.338340108949	339.502668400679
BSU23690	440.082430023232	539.449416024552	996.876109206184	1148.28143127645	639.248399937465	954.093566295432	694.210281663387	1145.85140404295	807.712656192184	1021.92106415695
BSU07910	440.113475403841	539.48747119626	231.042833569698	266.133567820017	382.217531056165	570.46883080456	341.488503252998	563.654977825157	352.221755254627	445.632278000846
BSU13540	440.497812028876	539.958587863929	548.354388191014	631.638330885572	418.022971973643	623.909310000251	477.509879586976	788.169493338653	561.933970967952	710.960955229695
BSU03370	441.549527195917	541.247771648554	131.420663279839	151.380804431598	230.47961795313	343.99635677277	105.89045490013	174.780941203193	164.650307363601	208.316182772236
BSU12910	442.205881323139	542.05232512872	488.40797345015	562.587267987351	348.284916959488	519.823590549923	455.170158103792	751.29593801461	609.820917545842	771.547698585689
BSU16060	442.471999957225	542.378531157312	563.733104693785	649.352763435329	344.840393430996	514.682556582831	313.950614046466	518.20141736207	315.544628195125	399.228240095133
BSU02310	443.220421679749	543.295940337074	313.0077175786	360.54726020863	231.130781398789	344.968233830532	217.720956720485	359.366420430963	210.942556484626	266.885308960004
BSU08899	445.135084283686	545.642917978339	785.512355616872	904.815797733714	367.388038771042	548.335457952868	410.223362754062	677.107540177407	402.725484505989	509.529784551946
BSU36980	445.352249964645	545.909117880407	676.923841577838	779.734884298828	350.297388232043	522.82725218394	361.109168947587	596.04050700593	341.701391260721	432.321874250761
BSU30650	445.515715447271	546.109492521899	1058.82013280205	1219.63349941892	575.222597364803	858.533520595741	413.200848047527	682.022125561911	633.269149715809	801.214489353457
BSU37020	446.991324085309	547.918281429987	630.760571176699	726.560346641553	330.024123195857	492.568917957809	345.360659324304	570.046291218482	401.869797324598	508.447165939634
BSU40650	447.286478435548	548.280079200156	449.14943052875	517.366146285969	327.588099481045	488.933094146796	344.551697347633	568.711032664597	312.85848640281	395.829723484262
BSU15170	448.321747102829	549.549103000911	388.015871306425	446.947635666094	356.462491449697	532.02881657751	360.945280088544	595.769994908657	360.754822914704	456.428347019769
BSU02240	448.437272416237	549.690712978049	1459.91734001089	1681.64926137906	1458.72089279949	2177.17591311432	2151.08291971636	3550.54001485526	2855.44070797844	3612.71423019536
BSU28920	449.38219243492	550.848988149909	645.931101077141	744.034973254056	399.580874036964	596.38403658213	370.167076992006	610.991332317132	464.495883976813	587.681924272293
BSU33660	449.597491210902	551.112899615242	488.728235675679	562.956171568565	345.698847808592	515.963820327415	381.988065150444	630.502849556644	428.153689186502	541.701643922349
BSU14470	451.322738017448	553.22769293303	348.911226912607	401.903786566484	291.14042758585	434.534069815949	201.537036688949	332.653523804568	237.750900056074	300.803325201042
BSU27770	452.279455679233	554.400429558583	418.813557616287	482.422867732848	276.98579897469	413.407947181102	219.366500596124	362.082526501586	319.996296701245	404.860507687045
BSU26470	453.086795526665	555.390060090316	577.931979924389	665.708160682532	331.58473286511	494.898165313108	319.281526563007	527.000528745543	381.701363325401	482.929988046194
BSU39650	453.223629068678	555.557789518478	406.081673966393	467.757268421829	408.381855385638	609.519712295479	349.158381516041	576.314745346157	411.18338110724	520.230746866968
BSU04390	456.545732490853	559.629996516087	525.585844770257	605.411706146731	307.539012497268	459.009351039749	353.959331881581	584.23911043034	349.596183510412	442.310394840666
BSU01140	456.598179366252	559.694285463739	515.137304975451	593.376244448403	424.3861001534	633.406431398464	376.417593014545	621.308325236421	380.017314624304	480.799323350621
BSU09810	458.438821154462	561.950528999087	564.125919656398	649.805239047223	442.370875816289	660.249140356214	425.502245845795	702.32659858853	349.769504715681	442.529681475797
BSU02790	458.543932218091	562.079373274669	464.304510238214	534.822976135918	328.554728607189	490.375811297653	327.067299900643	539.851590658821	281.488077873273	356.13976564867
BSU39790	458.803198745027	562.397180046783	443.334180928447	510.667677867879	363.669639328237	542.785657616029	366.930980141645	605.649887199493	358.549395817787	453.638032433853
BSU31700	459.705631580557	563.503374779671	506.829186775228	583.806291101078	312.623236656294	466.597677518478	244.357591018357	403.332385233533	363.192605741767	459.5126389418
BSU36240	461.238502537567	565.382355366459	358.035078432215	412.413366628576	304.848546486473	454.993766000369	291.574746210457	481.268199497397	311.801314744542	394.492185960576
BSU14940	462.745729868994	567.229902208335	421.101783913634	485.058629332043	326.330005120083	487.055358143539	385.466213059344	636.243819937164	479.524166080424	606.695762822469
BSU26800	463.129023791713	567.699740740097	539.896947301187	621.89637575171	424.338579809794	633.335506146078	469.503776708358	774.95475932118	647.733119115775	819.514357366953
BSU23810	464.541760385502	569.431461614471	706.163491432496	813.415445679585	513.076813902828	765.779448502233	640.074373347134	1056.49561633452	757.496499361563	958.387395304779
BSU30390	465.286080873153	570.343843534324	463.220574929515	533.574412973265	356.998545024225	532.828889392236	354.262886061577	584.74015167467	380.485299167209	481.391419139176
BSU34360	465.673859651723	570.819179565429	540.815924499966	622.954927003344	441.23755882993	658.557637576757	329.169300196636	543.321115749534	240.145750041378	303.833298331606
BSU26690	465.990581783295	571.207414944219	546.970825133235	630.044632577853	447.972953908913	668.610376249148	407.014342200531	671.810786723892	468.157010179801	592.313994794759
BSU07320	466.716187082625	572.096855940459	283.101175361915	326.098519002011	467.3037567767	697.462063088388	486.932309044106	803.721991347006	542.438820517316	686.295618192221
BSU36450	467.200554247959	572.690589220079	396.788775651521	457.052966774751	497.569790116904	742.634843638164	396.766850922977	654.89645603987	407.372242691058	515.408880333052
BSU39250	467.233676367328	572.731190041043	536.032754344101	617.445290026499	338.494947294086	505.211826057589	358.68010057154	592.031129036851	325.243713025029	411.499558384796
BSU05180	468.100752167763	573.794044411687	554.89805669042	639.175850303386	389.278505764284	581.007504880945	402.85449782632	664.944620026723	501.310296438025	634.259656180115
BSU15800	468.863697892452	574.729256993613	527.247066663861	607.325234052595	358.922009406764	535.699706108489	340.12955602366	561.411923188993	349.597568940393	442.312147691843
BSU11180	469.165813727063	575.099588093957	408.191578504248	470.187624792304	354.704841884347	529.405482452205	317.250701806318	523.64848476077	316.357796536406	400.257063712406
BSU27310	469.767559163205	575.837202690624	672.330557329479	774.44397305895	355.660672102918	530.832081974548	360.996876134766	595.855158444214	409.960328090109	518.683335629562
BSU14260	470.731050176708	577.018242034894	500.932605767732	577.014138679734	290.534725148447	433.63004440318	326.165138812701	538.362499274559	331.925537097411	419.953427114239
BSU10860	471.267898128423	577.676305829969	599.364391821779	690.395722538978	417.532272926796	623.176929905706	436.309410879346	720.164717029741	637.677817064283	806.792351720386
BSU05410	471.973997194931	578.541836246766	537.235150006019	618.830305274509	341.292396799236	509.387086527794	364.257072580454	601.236381934302	391.748400455252	495.641536883086
BSU33120	473.285997790121	580.150075764217	546.254541225946	629.219559629803	380.961854385061	568.594703261394	345.363187646061	570.050464422355	403.623078904955	510.665424332181
BSU02570	474.285935682221	581.375791391913	464.229586348016	534.736672821916	311.528666078255	464.964004682589	305.901853590622	504.916273490337	322.297414169979	407.771890088164
BSU37130	475.931931202599	583.393439136223	410.960308347442	473.376868709176	309.187663164668	461.470001696033	347.365760538457	573.355876371818	453.550708618981	573.834047600667
BSU04800	476.001867275701	583.479166198292	1170.2368666647	1347.97218207611	837.367215340008	1249.79064923867	931.46072178241	1537.45284974439	1346.97270865114	1704.19489314974
BSU18320	477.208502279143	584.958249441691	353.75676872972	407.485268198634	460.876090238151	687.868616642026	436.500540562384	720.480192356812	512.468424841043	648.376961838501
BSU23800	478.394412954028	586.411928973933	503.518565542795	579.992853451119	395.7353313858	590.644471957878	433.770312159153	715.973724890349	503.324642260846	636.8082140256
BSU13819	478.766873268868	586.868487758436	821.884435596108	946.71206114233	432.0542098372	644.851268985351	386.92718748459	638.6552788865	339.154344832727	429.099341613445
BSU23750	479.153157243697	587.341991471433	532.892473728417	613.828064288328	351.156254240629	524.109130297647	412.358324234222	680.631470424821	462.092156381709	584.64071915671
BSU08220	479.852862252437	588.199684104913	620.504734719028	714.746856020408	500.520134724839	747.038303715751	472.932526553358	780.614194117494	496.895794400871	628.674411743313
BSU39450	480.201585955832	588.627146746719	464.840232774675	535.440064092239	413.122616408626	616.595411807311	459.768892231014	758.886528496605	447.531554547622	566.218591427272
BSU39660	481.70850032291	590.474309959475	497.480655221626	573.037906651328	353.199559553685	527.158812476523	358.797717796794	592.225265981025	375.055574868648	474.521711712005
BSU06700	482.818408049758	591.83482570435	530.041084419221	610.543606604116	356.948252363116	532.753826389496	328.161482377618	541.657629204544	347.050783520881	439.089945283432
BSU28710	483.239449915114	592.350935353117	382.578390967352	440.684312020731	319.326598196603	476.602605366223	300.67840119381	496.294533909504	368.873245124006	466.699805068374
BSU37950	483.296525025468	592.420897553037	610.377462859838	703.081456360407	414.844882341273	619.165935012294	384.054240110942	633.913241972342	421.802954107338	533.666670221585
BSU35340	483.480183291115	592.646024341548	623.279256740788	717.942771830639	349.528032804023	521.678970758222	395.328620988059	652.522538750264	428.651496093121	542.331471076668
BSU29930	484.154703181178	593.472845264101	364.339578731243	419.675393032855	385.465811941814	575.316967921244	355.257840859201	586.382406740507	401.358701226807	507.800525251097
BSU08910	485.055969844992	594.577610513309	458.750143318949	528.425013202522	485.196978496186	724.168125590114	369.156461419428	609.323227848827	357.705029240163	452.569736691637
BSU04810	486.310488807011	596.115389518523	874.242670936399	1007.02245363788	599.162277257212	894.26406691663	630.016186645388	1039.89374848735	802.459144919561	1015.2743021072
BSU39090	486.507022951884	596.35629945368	570.543197320379	657.197171417597	440.672743457481	657.714637088916	483.052537772763	797.318108437087	528.296194524931	668.40231505612
BSU38000	486.516670552903	596.368125403503	493.188564542389	568.093934192958	403.635107118864	602.435076678719	340.607569028334	562.200923131841	424.286786962393	536.809224810729
BSU24810	486.699118026493	596.591768013089	759.457991508064	874.804302590467	502.109862704665	749.411010847845	537.258539954807	886.789591859984	563.11607256143	712.456554573208
BSU28560	487.171740377163	597.171104595683	442.731929747408	509.973956911218	370.967219418297	553.677470898836	395.010982098806	651.998249530063	473.138527633746	598.616629250991
BSU39240	487.209580199081	597.217488337553	660.326514349767	760.616758697454	778.016362766965	1161.20807852026	744.016181017031	1228.06015434732	750.704994610562	949.794758171805
BSU31450	488.474124490422	598.767556308831	662.406952948551	763.013173848577	594.798661081293	887.751265133106	884.470139278368	1459.89101241459	1281.63004542675	1621.52311200926
BSU37760	489.599205050992	600.146670788244	1530.90216273545	1763.41524321402	3192.64285863915	4765.09602715416	4659.81668863909	7691.41229436428	5705.1548206479	7218.18315065429
BSU09730	490.781985158956	601.596512897353	658.621829890222	758.653167140786	368.342297366162	549.759711789522	357.22962370128	589.636997169001	407.502801806972	515.574064213294
BSU38730	493.412202579681	604.820611736183	323.280952248489	372.380791478602	475.631335363266	709.891173826936	297.509957461207	491.06475585013	168.268393876673	212.893799318548
BSU30630	493.769246091157	605.258272730172	481.714640123632	554.877352681721	353.028934272509	526.904150152716	367.459183246134	606.521730047238	416.478132196048	526.929685685915
BSU05750	494.39849481377	606.029600628744	624.35284831457	719.179420254214	362.120886194196	540.474106423859	363.444495623928	599.895156557609	351.145134112782	444.27013291802
BSU07680	494.497463991115	606.150916230732	616.791137361326	710.469238320771	403.877720289811	602.797182654302	397.431100650495	655.992855074883	425.125246303497	537.870046695275
BSU17690	494.789827089386	606.509292507243	444.04145944955	511.482377693687	399.216414411189	595.840071850797	380.355654155718	627.808420390599	513.321272069183	649.455987331369
BSU02370	495.025967755776	606.79875179008	526.014479162046	605.905441434749	315.117836348594	470.320927380564	318.039839091167	524.951021023501	318.034807626061	402.378824395744
BSU34340	495.107018544486	606.898103178945	482.022559610722	555.232038912125	518.026219617746	773.16655522014	359.652494790129	593.636146003733	275.974810241771	349.164358885171
BSU10560	495.503745826517	607.384408211849	517.688649992617	596.315087180149	363.354653047104	542.315533037963	415.935916434578	686.536581821398	550.312721231576	696.257706733604
BSU34070	495.772431758276	607.713761212771	591.308837122395	681.116691980908	501.495824846914	748.49454462032	512.880120455479	846.550997086192	592.820300116757	750.038454027904
BSU17840	496.409129198387	608.494219687867	474.08871123631	546.093199408634	233.745781089239	348.871183577088	176.340601930005	291.064727285689	216.595257775651	274.037127709407
BSU23780	497.573554125608	609.921562167685	505.386518434162	582.144510612773	348.244033174504	519.762570520427	437.862768722275	722.728662439821	475.548025220309	601.66513458128
BSU07990	498.766775981565	611.384203685434	490.829239872081	565.376275815706	455.616040259038	680.017865910456	515.392345100998	850.697631345832	512.351404396191	648.228907135366
BSU13340	498.829098609896	611.460598249644	500.523616140875	576.543031799183	301.7640449813	450.39007353653	283.667929874097	468.2173461179	317.805038984326	402.088120253532
BSU28520	499.059920698487	611.743538063645	438.374259259754	504.954444397692	343.809595215043	513.144065526638	341.384422890014	563.483184590155	426.678524119465	539.835259579407
BSU17280	499.764388755552	612.607069202508	864.651138390009	995.974161258522	472.076961273294	704.586185262581	453.647799641772	748.783159642929	443.296455851748	560.860328766761
BSU14570	500.664919511437	613.710932381842	658.138853625138	758.096836547826	429.459142617163	640.978068928872	377.334032099508	622.820983633973	429.469342253627	543.366213088265
BSU29680	500.97620045043	614.092497991608	1165.17733516605	1342.14421005712	1171.06477925775	1747.84226556422	1848.94886165389	3051.84279906274	2494.81758654974	3156.45251238673
BSU33150	502.866496752565	616.409607620926	493.437208115749	568.380341697019	361.80587925864	540.00395101857	341.805168105224	564.177659316802	339.568122803556	429.622855044902
BSU20860	505.422928345067	619.543260399586	769.918115459313	886.853107844346	498.159481789786	743.514972600943	476.55089086891	786.586603257531	446.764039394238	565.247528393545
BSU30780	506.563954771209	620.941921189608	606.888067448858	699.062092349367	490.016049142866	731.360704093198	483.765232524401	798.494469985438	515.269031410414	651.920299712082
BSU35450	506.901814559745	621.356066934109	579.253057325765	667.229883026231	395.465932088529	590.242387046417	392.259624795033	647.45690706824	434.456636763714	549.676156697468
BSU11980	507.386312419747	621.949960418176	578.880999715965	666.801317389285	366.360546720407	546.801901427695	361.545829680141	596.761251608399	449.604983146806	568.841901021703
BSU22560	507.728540913002	622.36946128492	629.379406239503	724.969410680439	409.01013981561	610.457441873681	456.203070867759	753.000845838806	595.652716802344	753.622038179125
BSU25310	507.761569845582	622.409947878286	476.451468210928	548.814811387813	405.47864855852	605.186606486142	366.114518435939	604.302249723442	363.279244521658	459.622254649149
BSU12650	508.202090199023	622.949934097228	421.109861278129	485.067933484864	333.97931591113	498.472137932188	715.716141229849	1181.34860140559	1110.54881973527	1405.07050739103
BSU33840	508.675965684239	623.53080676182	510.857341037724	588.446240538351	550.295895868769	821.329820862337	616.689810295425	1017.89746370917	869.742869790623	1100.40192168027
BSU33080	509.7843333199	624.88943467561	545.13948877677	627.935153262289	419.03623813499	625.42163404452	393.677189046778	649.79671394101	444.79095292005	562.751172029783
BSU13280	512.048462393651	627.664785435636	563.665184736492	649.274527810006	323.451439494282	482.759029918073	408.07580634948	673.562820967034	501.09413450676	633.986167298722
BSU19220	512.340872050047	628.023218782712	682.539892968197	786.203900327087	449.572032369209	670.997039197572	454.553184013913	750.277571323969	560.393513189278	709.011962304546
BSU05030	513.412265673202	629.336524256673	772.841713552372	890.220741366478	480.952367367202	717.832941692922	440.080995055675	726.390028204271	585.707342182635	741.039113129113
BSU31770	513.722772140314	629.71714052519	550.687384248465	634.325661866094	431.14934847694	643.500741706286	434.687872945466	717.488234748619	442.044317066817	559.276118107489
BSU10480	518.590651272996	635.684146650076	364.143536098378	419.44957548845	390.207901664183	582.394650548765	432.205430267068	713.390758085376	451.571916074627	571.330471895656
BSU11000	519.745668507166	637.099957257281	484.374951278051	557.941711303446	426.848727598449	637.081961914823	436.736777521378	720.870120968214	540.012062141936	683.225274447563
BSU13570	520.116999120333	637.555131262784	1427.16647668545	1643.92420420537	897.678647064925	1339.80690737625	1067.52609895134	1762.03999226996	1370.89178246997	1734.45739452719
BSU36780	521.074999378002	638.729440083801	544.421379241208	627.10797740995	383.952182723356	573.057840015365	309.267308841281	510.471235331253	332.238460874322	420.349339443517
BSU08210	521.809280478414	639.629515805511	504.967798538907	581.66219563282	440.732320744048	657.8035576178	490.352877369768	809.367921869949	431.164963050741	545.511518842867
BSU38280	521.970207463081	639.826778777124	218.249453175159	251.397131652434	144.471203086872	215.626735074549	199.615161729377	329.481310457996	157.047215923306	198.696723133981
BSU28600	523.02412426019	641.118661301743	488.690610256005	562.912831608508	444.978557592546	664.141167940352	444.718557389422	734.044707847921	501.610465025888	634.639430596652
BSU09965	523.113618546867	641.228362660834	441.197160580733	508.206087344364	389.119345664096	580.769954614702	355.814711647658	587.301567968275	367.624070775416	465.119345025013
BSU08590	523.138330318589	641.258654146962	431.454515071187	496.98373099857	358.084592706556	534.449841601899	354.682790155563	585.433238061269	402.835034444902	509.668387543113
BSU39760	523.254986836251	641.401650744951	699.466972106998	805.701860486158	564.154477699433	842.014086577994	615.554009682349	1016.02273099261	551.80896802537	698.150763755843
BSU02770	523.768938066929	642.031647928069	548.779074600016	632.127518572055	321.771339986977	480.251441114076	368.532298542933	608.292995472161	375.110988781192	474.591821600764
BSU22130	524.420546417911	642.830384074831	536.382255078183	617.847872854452	412.257378528348	615.304023522304	419.151709324993	691.84451357626	489.110664508503	618.824636376767
BSU35020	526.61141001354	645.515926615552	437.433276865138	503.870545805965	430.265378470282	642.181395273455	410.776929655666	678.021248067062	449.344718943123	568.512613780813
BSU00350	527.282681436163	646.338765593488	747.946630815873	861.544598992902	417.476388841106	623.093521567694	380.057252561513	627.315883914663	410.642912290475	519.546943704869
BSU33010	527.396798971434	646.478649927787	711.487062168145	819.547559156254	498.356273109302	743.808688364443	444.119252259361	733.055505234723	491.108381639519	621.352155539382
BSU38480	528.871771629822	648.286659257261	892.91586467254	1028.53172789154	396.878640908808	592.350888837909	429.66043990014	709.190041296463	390.029820321003	493.467182889537
BSU05720	529.026586083755	648.476429539072	545.996388118756	628.922198286027	378.790322762466	565.353640240622	336.375079403959	555.214849449576	362.263283856345	458.336857427403
BSU14120	529.727700169604	649.33584940766	635.94653810144	732.533957071074	479.044852233424	714.985929612912	639.820579835525	1056.07670918305	744.488283625559	941.929352254681
BSU03430	530.224818694917	649.945213199259	587.687513654477	676.945362708942	458.253515608701	683.954361117363	330.925584181987	546.220007517157	481.187784114934	608.800578562502
BSU38600	530.297001533119	650.033694327472	494.757659035263	569.90134240893	416.736694034601	621.98950933086	436.09461907117	719.810185410899	464.466889110488	587.64523985931
BSU02870	532.805292671067	653.108336933662	1337.61562743738	1540.77239186184	388.31610088315	579.571092517064	1722.71970367366	2843.49114867197	1136.84336848526	1438.33846850829
BSU07560	534.854216888013	655.61989135371	481.799032505969	554.974562560345	325.083817300576	485.195392938927	297.193911615063	490.543096079148	291.724656611133	369.091123234716
BSU29540	535.553069806502	656.476539501982	654.599013443942	754.019366226072	437.275364813012	652.643967991778	562.413448079316	928.309845239085	715.326940230447	905.034311863623
BSU30350	538.077367723252	659.570803085717	593.757443954716	683.937192675111	626.747643151783	935.435887020505	553.128281384686	912.983910756637	506.299516850996	640.572036448827
BSU02800	538.572633737862	660.177896084963	624.327981431621	719.150776594605	410.717334543796	613.005470944595	461.20953726453	761.264432105907	436.274281500155	551.97584759507
BSU22980	538.924113415994	660.608736977889	701.50770255474	808.052536621078	423.949941369827	632.755453954749	426.019466434396	703.180313886766	489.942994057162	619.877702825057
BSU32940	539.940768498548	661.854944399879	292.974839337296	337.471792869133	187.740441231043	280.207110615414	278.378146973265	459.486122562008	259.545573832768	328.378027724378
BSU32780	540.519415856007	662.564245562047	727.83586525585	838.379414826017	515.631672131744	769.592635675239	505.96607784296	835.13879873012	512.705735865794	648.677208631826
BSU06811	541.769600417833	664.096711495224	720.229368934982	829.617645533261	352.251796178698	525.744252911674	375.232183500728	619.351708932039	464.850031126275	588.129992566223
BSU04170	541.869204015573	664.218804764505	745.841559214925	859.119809584717	607.300705034861	906.41086553697	448.919937743025	740.979433109493	326.590148079335	413.203073035664
BSU03250	542.149821437843	664.562783288168	409.086028268025	471.217923387555	363.31157257402	542.2512343988	339.247962484173	559.95678024211	311.04932712938	393.540768426101
BSU30700	545.564345373512	668.748278589586	13008.2403297067	14983.9289819856	393.559773095941	587.397399039654	9271.8768563572	15303.9985067835	3486.90950087106	4411.65090138352
BSU05340	546.237747950755	669.573729919293	384.452820789802	442.843429828324	395.329596316053	590.038902636619	293.170202156808	483.901631304016	299.623061953901	379.084215123453
BSU18830	546.276176044737	669.620834760211	614.59945797324	707.944687153971	527.293928017473	786.998832249455	475.135322577144	784.250090881553	519.108590894318	656.778124686849
BSU03530	546.963200677678	670.462983893534	620.955406099927	715.265975270548	1146.00060818902	1710.433389197	1344.82766485694	2219.749128866	1651.82249321759	2089.89197721034
BSU12470	547.141269952036	670.681259742582	570.424515496481	657.060464224644	448.35915210368	669.186786315998	456.293101185601	753.149448313921	540.072036651085	683.301154420153
BSU19120	547.196348727875	670.748774852104	1046.01174741182	1204.87977930023	424.753780622241	633.955203315309	504.898246703812	833.376255243812	562.329570346183	711.461469038018
BSU29950	547.659441872959	671.31643061302	611.211394637458	704.042045511205	423.557914165863	632.170343951891	396.910155545387	655.132992154549	441.081658259488	558.058158595199
BSU31830	548.972905307485	672.926463266874	608.113557315478	700.47370934476	688.075489914942	1026.96916897664	864.320107430735	1426.63172067838	942.41103103468	1192.34195022822
BSU07870	551.100860490993	675.534893194442	435.694312937411	501.8674684231	478.637191156677	714.37748568002	470.676865624824	776.89103946209	496.878899199738	628.653035871846
BSU09010	552.203501085433	676.886500948299	897.39790706386	1033.69450188583	970.755666193881	1448.87611083739	967.380824227138	1596.74194543603	792.088661368845	1002.15352765267
BSU40160	552.266085507082	676.963216416601	660.894892154301	761.271461596709	518.688895421019	774.155614747711	412.446665413852	680.777284837813	671.555318073787	849.654292309285
BSU09050	553.264421824894	678.186968847734	438.161528499739	504.709404137092	385.664813173278	575.61398203132	287.472354091189	474.496862491936	359.661215171558	455.044710425643
BSU03180	554.524067357143	679.731031960488	654.016170939047	753.348001730977	542.504262998301	809.700621957221	655.895663651559	1082.60996264708	656.657426207282	830.805423973251
BSU02260	555.138553168167	680.484263603693	602.274973346427	693.748362539179	471.664667349246	703.970826693995	506.503835301514	836.026411828334	571.0459788048	722.489501518837
BSU03040	555.258657384583	680.631486362403	623.212984880805	717.866434615281	476.767960265296	711.587613749857	528.421526748595	872.203371722735	889.193313657668	1125.01069578149
BSU29000	556.306803879041	681.916295697585	516.671584110782	595.143549558061	462.679672536343	690.56050647258	409.818651484255	676.439530801878	488.072101845704	617.510643023532
BSU28540	556.347801328331	681.966550033067	451.512039972424	520.087588327236	407.161401468976	607.698155557971	343.060478198121	566.249652299978	457.613270135374	578.974015578398
BSU07240	556.441937856473	682.081941813489	643.470285149942	741.200409150356	420.863512138228	628.14888431299	369.320237182757	609.593553272283	345.420840235089	437.027734961033
BSU12680	557.250829016011	683.073473930818	556.336867873595	640.833187809516	399.237185102222	595.871072605252	682.591520317206	1126.67367885878	992.278091852501	1255.4339415034
BSU23580	557.384602834141	683.237452774657	564.806217067789	650.588859878369	443.604526019001	662.090392867103	432.766940554053	714.317577188639	477.077441005609	603.600157135242
BSU03750	557.788264988894	683.732258517394	621.582846749425	715.988711466544	383.48554447695	572.361371242464	392.998473207224	648.67643739334	430.991502123388	545.292055430833
BSU10990	558.539301047799	684.652872329148	513.764285420136	591.794690987961	465.30359495706	694.47677360803	469.356985946965	774.712469046194	567.179473774255	717.597584937995
BSU16430	558.829549491228	685.00865647918	732.118737353824	843.31276858705	543.944330926821	811.849957873845	558.670712975892	922.132151842001	513.968450213532	650.274799532592
BSU39270	560.646987101383	687.236456524293	477.648406474757	550.193540369324	334.264697249742	498.898076423606	264.422479132598	436.451140205844	344.361555133761	435.687523501306
BSU14640	560.893426574483	687.538539999524	594.121733528249	684.356810468168	401.974433124932	599.956480919263	446.9484050302	737.72525553999	584.74582664156	739.82260008155
BSU15040	563.309488216622	690.500128449811	640.910093259672	738.251375884384	460.868082065332	687.856664252055	442.933868000772	731.098930616179	482.576923068833	610.558122346356
BSU31530	563.622628483021	690.883973207788	667.956665492863	769.405775501585	429.292565143746	640.729448055214	443.081382184071	731.342414958767	437.246120782684	553.205422278812
BSU04060	565.736393853477	693.475009379456	618.177328354438	712.065963694057	703.756713436325	1050.37377112324	507.799140693424	838.164420355703	607.118491899642	768.128579582169
BSU08580	565.839364598001	693.601230069517	711.529625910595	819.596587470454	364.413564090529	543.895983163312	343.040095570394	566.216009089532	396.006791291773	501.029268846788
BSU12370	568.246771092279	696.552209110882	464.499305375601	535.04735671551	425.439249838377	634.978282558171	461.5739668533	761.86595324006	565.068826121449	714.927185658152
BSU08010	568.578909986245	696.959342229965	689.02299913965	793.671659224029	463.154689476485	691.269480646806	521.695393047749	861.101332544594	623.662323247843	789.059896687301
BSU21550	569.053949777536	697.54164209135	715.891339825177	824.620757525691	389.438161687112	581.245795174367	353.707222328648	583.82298279174	485.745390372281	614.566878992253
BSU31460	569.145550197627	697.653925131424	959.502961940943	1105.23205870475	537.049873085045	801.559814213607	590.151544945756	974.093864979807	704.759974005648	891.664946797257
BSU35960	569.344622158561	697.897945900594	359.411771307635	413.999151312166	199.526503218465	297.798090765319	116.294238159863	191.953244711807	116.135344215949	146.934870510631
BSU05600	570.666638384498	699.518462495676	655.002845887674	754.484532651671	454.440316317678	678.263069733726	432.863740277412	714.477353126638	441.264754143977	558.289812190924
BSU28300	574.304589673532	703.977833205594	5790.17390588486	6669.58423277233	6133.07547327989	9153.76221705535	10182.2217525508	16806.5979424579	14822.5137192585	18753.4996230906
BSU11880	574.535015145918	704.260286850719	1320.68008717991	1521.26468551127	1471.14557682702	2195.72005197346	1975.02133026592	3259.93582071046	2431.00836256006	3075.7208442834
BSU33490	576.631078950912	706.829624589322	688.493747678759	793.062025168799	1664.90829588817	2484.91555666653	414.764922744941	684.603760025412	623.28680488333	788.584789452406
BSU37690	578.88144047841	709.588099204608	613.070982503737	706.184067169619	519.509982109307	775.381106319911	494.085567059072	815.529034481387	578.258596428031	731.614932227869
BSU03050	581.22726133344	712.463587076908	492.054188188555	566.787269010438	492.860462348588	735.606059012711	283.641607796556	468.173899355003	187.199009617362	236.844884936139
BSU08470	581.459666166415	712.748467005932	1466.6386831305	1689.39144059893	1015.60786049065	1515.81908639582	1542.00882197382	2545.21291368898	1970.83199797629	2493.50399205245
BSU23840	581.865607868902	713.246066999495	714.077945933708	822.531945772721	432.087266194808	644.900606391783	477.117119576916	787.521210504379	580.871498658854	734.920785872467
BSU38950	582.492919328086	714.015020216519	972.936730964355	1120.70614558394	1147.05595162413	1712.00851458139	1481.82820194183	2445.87983006681	1793.82863791851	2269.55868095339
BSU00600	584.926272390654	716.997804347471	688.362367665699	792.910691188534	427.899871738225	638.650819750224	347.658304536499	573.838744401513	388.386501763905	491.388050124013
BSU40660	585.655548891502	717.891745472278	349.061749057643	402.077169981478	445.022961282887	664.207441513001	459.527033578564	758.487320815863	585.89680407461	741.278821021246
BSU28610	589.242873491314	722.28905840376	684.807391155231	788.81578563518	462.127137840647	689.735835189288	504.542913933938	832.789749160544	555.088594841904	702.300159832152
BSU08340	590.583497625729	723.932384419708	600.410397227236	691.600595013109	451.969366024159	674.575117166441	506.965565777061	836.788536112099	626.348257176068	792.45815030775
BSU02200	595.773940446356	730.294786455045	616.966770496756	710.671546577802	483.969872095945	722.336639861337	714.54962077982	1179.42316306102	994.410462558727	1258.13182487142
BSU09130	598.224652392088	733.298848961925	449.586330319702	517.869402320139	434.032938139554	647.804568427176	476.030174962431	785.727118648464	421.732424430425	533.577435811387
BSU13640	599.539074734955	734.910057037721	747.736570776665	861.302635081591	487.722963420798	727.938218664056	630.39820445441	1040.52430043163	665.971928888831	842.590167494909
BSU17080	601.807059038244	737.690133506344	771.933961729075	889.175120397861	472.521309564039	705.249385742138	563.620020580776	930.301392802403	611.808302835201	774.062145863718
BSU05320	601.975884273539	737.897078088488	616.817556972275	710.499670536362	393.937880418599	587.961733285859	412.364921638785	680.642359985926	433.639324143559	548.642089723113
BSU22540	602.635781876902	738.705975132507	479.014907807046	551.767585620475	448.520868715669	669.428152237409	444.683296360746	733.986506607917	640.418970648522	810.260469455508
BSU04000	602.667698724314	738.745098541038	522.511443562426	601.870365566247	342.288405460147	510.873653338821	349.215739380585	576.409419238718	389.185017102592	492.39833470777
BSU13610	604.044423975288	740.432677008157	1128.47655081939	1299.86931873476	987.381117011123	1473.68999486595	1267.38137232151	2091.91762682167	1528.65423283944	1934.05903494919
BSU07970	605.663391979282	742.417194645615	1128.80331401303	1300.24571064968	563.534443700818	841.08867096644	574.360664502042	948.029712653874	627.60338262926	794.046139710841
BSU13620	605.690541117941	742.450473836049	1272.80764169639	1466.1213836397	996.108295815999	1486.71551851287	1286.1974924438	2122.97518708872	1576.86941736118	1995.06106617558
BSU39990	608.391046086425	745.760730571687	763.769079193678	879.770157316324	495.810542033656	740.009123686564	391.036407432832	645.437885787585	386.097158822342	488.491564898572
BSU34720	608.848136199553	746.321027865502	663.419898392815	764.179965221951	413.091335882266	616.548724871601	382.077943466014	630.651201139455	383.213645359471	484.843332914217
[truncated: 507 more rows]
