# Supplementary material for: T-REx: Transcriptome analysis webserver for RNA-seq Expression data
Source: BMC Genomics. 2015 Sep 3;16(1):663. doi: 10.1186/s12864-015-1834-4 (PMC4558784; doi:10.1186/s12864-015-1834-4)
Supplement: Additional file 3: — Figure S3; k-means clustering of differentially expressed genes in the mutants. (ZIP 31925 kb) [file 12864_2015_1834_MOESM3_ESM.zip › Brinsmade.Heatmap_TopHits.clusters.txt]

GeneID	clusters
BSU03359	1
BSU03350	1
BSU26830	1
BSU30700	1
BSU03340	1
BSU03360	1
BSU02850	1
BSU08880	1
BSU32600	2
BSU32610	2
BSU09460	2
BSU32590	2
BSU32580	2
BSU02160	3
BSU27100	3
BSU02170	3
BSU19579	3
BSU28290	4
BSU31540	4
BSU28300	4
BSU28280	4
BSU28260	4
BSU28250	4
BSU28270	4
BSU28310	4
BSU31550	4
BSU02390	4
BSU11360	4
BSU21870	4
BSU32090	4
BSU11390	4
BSU11370	4
BSU19350	4
BSU31560	4
BSU11400	4
BSU13940	4
BSU12920	4
BSU39900	4
BSU10460	4
BSU10450	4
BSU32550	4
BSU32570	4
BSU31570	4
BSU11900	4
BSU12930	4
BSU10410	4
BSU39890	4
BSU03010	4
BSU12940	4
BSU12950	4
BSU36070	5
BSU09680	5
BSU12860	5
BSU11780	5
BSU22260	5
BSU06890	5
BSU04400	6
BSU02860	6
BSU29600	6
BSU09530	6
BSU24070	6
BSU37460	6
BSU10230	6
BSU24080	6
BSU13580	6
BSU28340	6
BSU24050	6
BSU37470	6
BSU24030	6
BSU13570	6
BSU24060	6
BSU32950	6
BSU10300	6
BSU24040	6
BSU08470	6
BSU04800	6
BSU31010	6
BSU31000	6
BSU12430	6
BSU29310	6
BSU22660	6
BSU23680	6
BSU23670	6
BSU15100	6
BSU09990	6
BSU11840	6
BSU13850	6
BSU37750	6
BSU15610	6
BSU31420	6
BSU38550	6
BSU09670	6
BSU06170	6
BSU13620	6
BSU15590	6
BSU07840	6
BSU31020	6
BSU15570	6
BSU15600	6
BSU29330	6
BSU07580	6
BSU34670	6
BSU40022	6
BSU07590	6
BSU07600	6
BSU40340	6
BSU26650	6
BSU22640	6
BSU22650	6
BSU23070	6
BSU33830	6
BSU13610	6
BSU23820	6
BSU18010	6
BSU12520	6
BSU40090	6
BSU37740	6
BSU11860	6
BSU34190	6
BSU02410	6
BSU14330	6
BSU34660	6
BSU21750	6
BSU22680	6
BSU13600	6
BSU18000	6
BSU03230	6
BSU38950	6
BSU15620	6
BSU31480	6
BSU33810	6
BSU18570	6
BSU12560	6
BSU35310	6
BSU32980	6
BSU40100	6
BSU29700	6
BSU15350	6
BSU09590	6
BSU15630	6
BSU27230	6
BSU40320	6
BSU33430	6
BSU31400	6
BSU08780	6
BSU11850	6
BSU33440	6
BSU26770	6
BSU29690	6
BSU13590	6
BSU15580	6
BSU12460	6
BSU17210	6
BSU39380	6
BSU02490	6
BSU31450	6
BSU33800	6
BSU17220	6
BSU27200	6
BSU27220	6
BSU09450	6
BSU05860	6
BSU38470	6
BSU39390	6
BSU09440	6
BSU03530	6
BSU36640	6
BSU08460	7
BSU08450	7
BSU03370	7
BSU33310	7
BSU27090	7
BSU31970	7
BSU08440	7
BSU39020	7
BSU07150	7
BSU33320	7
BSU01600	7
BSU03670	7
BSU24990	7
BSU01630	7
BSU08240	7
BSU06660	7
BSU35950	7
BSU24950	7
BSU39610	7
BSU38270	7
BSU03380	7
BSU35960	7
BSU35920	7
BSU37660	7
BSU29470	7
BSU35940	7
BSU15540	7
BSU29990	7
BSU23560	7
BSU15530	7
BSU35930	7
BSU15560	7
BSU15550	7
BSU32130	7
BSU15520	7
BSU05840	7
BSU18120	7
BSU00090	7
BSU15490	7
BSU15510	7
BSU15500	7
BSU06420	7
BSU38810	7
BSU14700	7
BSU40420	7
BSU39340	8
BSU37480	8
BSU38770	8
BSU15340	8
BSU24090	8
BSU19580	8
BSU19040	8
BSU38960	8
BSU21770	8
BSU17820	8
BSU32560	8
BSU29350	8
BSU02240	8
BSU10070	8
BSU37760	8
BSU37770	8
BSU39350	8
BSU11410	8
BSU02250	8
BSU03200	8
BSU03210	8
BSU03790	8
BSU19060	8
BSU08820	8
BSU18110	8
BSU07530	8
BSU38930	8
BSU37680	8
BSU08830	8
BSU11870	8
BSU13180	8
BSU18550	8
BSU40180	8
BSU19050	8
BSU36660	8
BSU29680	8
BSU11880	8
BSU40021	8
BSU38090	8
BSU13560	8
BSU21180	8
BSU18560	8
BSU13550	8
BSU14320	8
BSU06310	8
BSU12960	8
BSU21190	8
BSU22670	8
BSU11010	8
BSU32260	8
BSU11210	8
BSU21410	8
BSU12400	8
BSU39910	8
BSU32250	8
BSU33730	8
BSU32070	8
BSU21150	8
BSU33770	8
BSU05870	8
BSU18410	8
BSU12440	8
BSU33710	8
BSU36650	8
BSU33760	8
BSU02400	8
BSU05880	8
BSU18540	8
BSU32240	8
BSU17130	8
BSU39370	8
BSU21090	8
BSU11190	8
BSU11230	8
BSU39880	8
BSU12990	8
BSU03220	8
BSU32080	8
BSU39360	8
BSU11200	8
BSU33700	8
BSU12970	8
BSU11220	8
BSU12980	8
BSU10390	8
BSU33720	8
BSU17140	8
BSU03020	8
BSU32530	8
BSU13000	8
BSU12640	9
BSU12619	9
BSU12760	9
BSU11250	9
BSU12610	9
BSU29440	9
BSU17120	9
BSU12810	9
BSU12630	9
BSU01910	9
BSU29140	9
BSU02780	9
BSU12650	9
BSU28240	9
BSU13190	9
BSU29450	9
BSU21220	9
BSU38450	9
BSU37560	9
BSU18450	9
BSU11890	9
BSU12700	9
BSU17150	9
BSU38460	9
BSU12780	9
BSU12570	9
BSU12590	9
BSU11240	9
BSU39920	9
BSU17160	9
BSU12580	9
BSU17170	9
BSU12649	9
BSU32510	9
BSU32520	9
BSU10570	9
BSU12660	9
BSU17180	9
BSU18440	9
BSU12770	9
BSU17190	9
BSU17200	9
BSU12750	9
BSU39870	9
BSU12800	9
BSU12600	9
BSU39930	9
BSU03030	9
BSU21229	9
