# Supplementary material for: T-REx: Transcriptome analysis webserver for RNA-seq Expression data
Source: BMC Genomics. 2015 Sep 3;16(1):663. doi: 10.1186/s12864-015-1834-4 (PMC4558784; doi:10.1186/s12864-015-1834-4)
Supplement: Additional file 3: — Figure S3; k-means clustering of differentially expressed genes in the mutants. (ZIP 31925 kb) [file 12864_2015_1834_MOESM3_ESM.zip › Brinsmade.Heatmap_TopHits.txt]

	A_F71Y-WT	B_R61K-WT	C_R61H-WT	Null-WT
BSU03359	5.81854228631785	-1.76102126688091	6.36028177469038	4.57475348290335
BSU03350	5.31163063747002	-1.06657048768142	5.61076290291042	4.10853743610537
BSU32600	5.19947111852463	7.09797586762521	8.75962463491816	9.82305365494778
BSU26830	4.94960364909713	-0.243425251499388	5.41475216917428	3.72491789618169
BSU32610	4.75666745302881	6.48855124752904	8.09528487606473	9.17117177416286
BSU30700	4.45430542299422	-0.17423389652003	4.43964783480523	2.92140031553318
BSU03340	4.20470758021989	-0.713120231114411	5.02433555424909	3.78569117515062
BSU02160	3.90530520726753	4.36620865490375	4.56026741317268	3.04671116386519
BSU09460	3.87090168056219	5.62523719133867	7.11631349827985	7.67929694735044
BSU03360	3.64809646422632	-1.62128116098681	4.88427132083401	2.99097729013844
BSU02850	3.50046871155346	-0.10225950245817	3.90655383491232	2.91902025470276
BSU32590	3.40831342779737	5.9842745705733	7.73336384370222	8.93433610616005
BSU28290	3.31228444141486	3.73582150561588	4.59922746759373	5.0452307270706
BSU31540	3.26705238713192	4.77891988589241	6.14527551959672	6.31312843842836
BSU32580	3.25379713372793	5.37292817713965	7.47426040721339	8.75970044877394
BSU28300	3.21252481675222	3.7133413607446	4.50071449287278	4.93508695491588
BSU27100	3.18042035087532	3.25792723603647	2.91773348528229	2.87653209119475
BSU28280	3.13482247966086	3.82469012886943	4.60215060155925	5.14500735862654
BSU28260	3.08863930533554	3.7723195974471	4.61852622942544	5.0513173472734
BSU28250	3.064547564204	3.78804284262461	4.53920633586219	5.05028097786902
BSU08880	3.04574652915241	-0.523080947363587	4.85395139068164	2.68605774223788
BSU28270	2.98357516829601	3.73724358489644	4.52037165038337	5.0181389393239
BSU28310	2.92730935360521	3.60639084273959	4.34257619543232	4.77705355388596
BSU02170	2.87834834814058	4.61906427420167	4.7837466339503	3.2560932720361
BSU31550	2.87361033134126	4.45113359845482	5.7568906177511	5.84879456495448
BSU02390	2.86763875735888	4.20044320918913	6.29106058158158	7.49763073116043
BSU11360	2.76154752446206	4.14122321898953	4.8355580235173	4.97144666118183
BSU19579	2.75281701761181	2.95826039936561	3.39590498768393	3.39692938679694
BSU21870	2.7153814905939	3.5782401705512	4.12342990755881	4.22279175832919
BSU32090	2.69178641655789	2.7748729867004	4.91701613063612	6.84673471410225
BSU11390	2.5175452257588	3.86434256815205	4.57623773066336	4.72229221503926
BSU11370	2.49715179749593	3.81973389570467	4.56547751260779	4.64777849660873
BSU36070	-2.47649147795836	-1.91687895314974	-2.7016739891719	-4.35786862764901
BSU19350	2.47106940428989	3.91168477066988	5.28457928342403	6.06370450648203
BSU31560	2.44609494220275	4.15602893167292	5.49199996964544	5.66175680456131
BSU11400	2.38437164423072	3.72621482366549	4.53569428151019	4.64645177028047
BSU04400	2.26563156467345	1.14814684679348	1.16047347988464	1.61174787432283
BSU08460	-2.26415737273669	-1.69757321154842	-1.47999805173602	-2.13851973879897
BSU13940	2.26088277570281	2.73509642180928	4.23973054460611	5.48167911295559
BSU08450	-2.21043330445141	-1.77550574606613	-1.21902624912315	-1.83245586892743
BSU39340	2.08503321431679	2.24037856247446	3.19722482630711	3.62644745380239
BSU37480	2.06731153725135	2.21415214744157	2.31193683496782	2.412482016964
BSU12920	2.03516835153127	2.85890195983721	4.41717320449707	5.29171938989883
BSU38770	2.01871766485577	2.69721745438794	2.85021053599406	3.00633285936937
BSU15340	1.92279566199245	2.34510865710575	3.45319047026833	4.07774868557023
BSU24090	1.91930995631388	1.82584172512951	1.68052207811328	2.06008541434505
BSU02860	1.91410772743487	-0.131752698667106	2.08622800927432	1.08099877462642
BSU19580	1.88129996197495	3.07342767928621	3.45851934899955	3.48822199079559
BSU03370	-1.86828842626225	-0.640826381360555	-1.70622338385175	-1.17713857113965
BSU33310	-1.85515200195508	-1.90700786753359	-1.41680821969328	-1.89010098164185
BSU09680	-1.83753740391561	-2.39162243908562	-3.91058907424068	-5.0423913592957
BSU29600	1.8266099178047	2.20892504745612	0.817541220742135	-0.411457774008807
BSU12860	-1.80882520887119	-2.40929436499031	-3.84657425451976	-4.43502132732207
BSU19040	1.80668379141457	1.96366442202221	2.47096815603876	2.58271873222555
BSU38960	1.80263787644801	2.50497368714746	3.166879631122	3.39550466652741
BSU39900	1.8020928800537	2.3047143599825	3.46442231533633	5.35529132895714
BSU10460	1.79763988646729	3.75435511646933	5.04932647941125	5.85761223733958
BSU27090	-1.79242655517202	-1.52506787986234	-1.70323654745272	-1.64909279019838
BSU31970	-1.78304168436542	-1.21723876881133	-1.19972082263689	-1.80478931279198
BSU10450	1.74862462418008	3.75027917789964	5.08655876427457	5.88236951839555
BSU21770	1.74272611595811	1.81436497944491	2.23189912257022	2.61994321603571
BSU17820	1.70298152949615	2.32849807071101	2.71279739525128	3.04977097499264
BSU08440	-1.6984988516183	-1.91262015069365	-1.76262406385222	-2.77172915445137
BSU32560	1.68969861818206	2.60161466912124	2.49636343552884	1.67783545816523
BSU32550	1.68630445463608	3.19390218211128	5.16408817527052	6.4387559184327
BSU39020	-1.64914837517632	-1.54615350049479	-1.97789646831609	-2.39565452810573
BSU11780	-1.6285863320597	-2.90885190727284	-2.97824649693953	-2.63699551036896
BSU09530	1.61670899517544	1.28945896060914	1.06230402259464	1.79424237712616
BSU24070	1.61644807629078	1.59195141998302	1.41482124163294	1.69203914250382
BSU29350	1.60334810720281	2.85167919975706	2.23373844081623	3.05255199543287
BSU32570	1.59125264996719	3.68282810264555	5.93185465243559	7.25828830860928
BSU37460	1.58516837175225	1.41765720658834	1.54371847348557	1.90234032431105
BSU02240	1.58172644611075	1.99833369397028	2.61467275551231	2.91594948127261
BSU22260	-1.56857604710743	-2.1837283605642	-2.97775025421228	-3.60247498839162
BSU10230	1.54185438881662	1.72401925009232	1.4928180119829	1.09252654886833
BSU10070	1.54112484881409	2.51661545392672	3.45783003010058	4.09094325542894
BSU07150	-1.54006756136826	-1.81947114498463	-1.87704779512243	-2.03571303615496
BSU37760	1.52355262100534	3.00166602139887	3.60318609280032	3.78781361473628
BSU37770	1.52297837061859	2.25611166363953	2.81664624660581	2.9372939544884
BSU39350	1.52170741331424	2.5861127805074	3.59972544026417	3.98379806624784
BSU11410	1.5124825249605	2.31547444900801	3.07286559306797	2.74776828206193
BSU02250	1.50927026655189	2.05800267781225	2.68300926771307	2.94436876645466
BSU33320	-1.49733588649548	-1.4306268305032	-1.20916877379612	-1.60902605245804
BSU03200	1.49540436907275	2.33972149892446	3.30441449885645	3.68906630352373
BSU31570	1.47392493988918	3.83237476815731	5.04847070839317	5.1704217927302
BSU03210	1.46050072821846	2.15751350175848	3.13913577300071	3.50447692130138
BSU01600	-1.45717993332961	-1.01524241787271	-1.4633266150406	-1.88922586486986
BSU24080	1.45409682424373	1.68983165244939	1.54835337690405	1.88241445169651
BSU13580	1.42370382034946	1.59121315038573	1.68970092526501	1.83515316254103
BSU03670	-1.40833440386016	-1.19054242871453	-1.9991173956265	-2.49454507219082
BSU03790	1.40028600352565	2.05188938794814	2.69757984267933	3.34214729935024
BSU19060	1.39306488905475	1.6260095712987	2.03145460310079	2.17189599728723
BSU08820	1.38139810070011	1.39746898937563	1.98303430948016	1.97122301528272
BSU28340	1.37415829390905	1.09851292664539	1.42233652756547	1.62862032133796
BSU24990	-1.36129755572384	-3.07427815901731	-1.34131241306061	-0.972926006710481
BSU24050	1.33720362441406	1.42482585232284	1.31559808010626	1.52842801305998
BSU37470	1.33709959574857	1.36951222436092	1.62581229984555	1.63304792537351
BSU24030	1.3359606181954	1.39132915834568	1.23334749919134	1.50165352788869
BSU13570	1.33511879302603	1.08408265035795	1.39006635707478	1.64352773221897
BSU18110	1.32417555811877	1.5554605563755	1.99909091710643	2.3971037119243
BSU24060	1.32006337992148	1.48510090838705	1.33723749246769	1.57729928186176
BSU07530	1.30673982430788	2.30851896327935	3.40943304688202	4.0067603153996
BSU32950	1.30425496044346	1.27798637590748	1.26875357655314	1.91339190825222
BSU11900	1.29964422339262	2.86605271914627	3.89930145629327	4.70008979702158
BSU38930	1.29366581345124	2.20753316591967	2.85748526865923	3.05901485294501
BSU01630	-1.29136629399316	-1.82185056340794	-1.69559812719809	-1.714999461046
BSU12930	1.26901853660962	3.31968732095547	4.29965205408495	5.32850807846281
BSU37680	1.26012450436191	1.68000647720928	1.96030822590517	1.93155024461882
BSU10300	1.25565595186362	1.9966069581106	1.71363794350567	1.62235685037186
BSU08830	1.24311533857422	2.18203421123655	2.55419525577574	2.0033033098708
BSU08240	-1.23737327487871	-1.09484660958871	-0.947395459267625	-1.57580651038959
BSU24040	1.23260710002627	1.3168644206807	1.24647183631525	1.44208465303978
BSU11870	1.21730717939625	1.50389214314006	1.91018153214566	2.17328484874851
BSU13180	1.21448795743835	1.69845371413838	2.5405134305796	2.95090478828495
BSU08470	1.21366659398462	1.10132865411847	1.75975902759195	2.00637736534346
BSU18550	1.20454020262989	1.4629537127056	2.39115992883279	2.76928159831826
BSU40180	1.19394915707466	1.41057056994283	2.20701716205161	2.44759387735426
BSU10410	1.1894539148952	2.79795904551285	4.03064879583484	4.86092293346629
BSU04800	1.17663278498016	1.11159366395983	1.32121863948533	1.74597406486518
BSU06660	-1.1763695124951	-0.466908808706767	-0.877689165417744	-2.10583463288487
BSU31010	1.17186649574012	1.30446654047573	1.74232820538711	1.94248283267107
BSU31000	1.16151979246246	1.34250254542376	1.70710363593631	1.83905711448297
BSU06890	-1.16060120394248	-2.66776024844429	-1.47681885076775	-5.85000255520518
BSU19050	1.15416355374374	1.44410020080124	1.90357916410712	2.09270046913635
BSU36660	1.15357720366215	1.95066202082183	2.49171503569526	2.4784011797894
BSU39890	1.15049923461701	2.53482950732912	3.75156394419878	5.58055862984311
BSU35950	-1.14482216829344	-1.26865468615847	-2.15963160112317	-2.1342628699394
BSU12430	1.12171661925689	1.17027224533765	1.73547907216907	1.95915838618821
BSU24950	-1.11502767211345	-2.1687900204752	-0.49734337400314	-0.39258579652426
BSU29310	1.10410040767306	0.787472907080915	1.41902447997636	1.77944553999083
BSU29680	1.09662535318318	1.52167799159486	2.23652900162382	2.56138161017132
BSU22660	1.08713957841916	2.22454989127785	1.21711421163058	1.40489430313707
BSU11880	1.079728773496	1.65316364718149	2.13407799248518	2.32639429480307
BSU03010	1.07899073456851	2.778250428862	5.47175696894404	6.92673313465123
BSU40021	1.0760139357609	1.56278656211111	1.77980647490957	2.25271205217165
BSU38090	1.06700343212052	1.85226269699893	2.93831875769424	3.72985392723237
BSU13560	1.0621122781158	1.40547029268831	2.11422737059966	2.45236872309722
BSU23680	1.0618574242664	0.817467064021274	1.22956042366531	1.08913011524496
BSU21180	1.06157871642811	0.81637877528339	2.59411263467668	3.12093030926563
BSU23670	1.05630742041213	0.813511479895941	1.07330714685933	1.22488323524503
BSU18560	1.05598932647189	1.04510739545516	2.09607874568361	2.49644909540967
BSU15100	1.052898104435	0.895859361532632	1.04732427862043	1.39956641152922
BSU09990	1.04705736030482	0.990042853820342	1.49738818202862	1.7745124091166
BSU11840	1.03647836672113	0.895554375705406	1.18369775242781	1.32089983543826
BSU13850	1.03538904505381	1.14472561611377	0.857749165977318	1.18107802785361
BSU13550	1.02603672372155	1.36302319174963	2.05201524506953	2.33762717667402
BSU39610	-1.02310893186878	-1.55600218385313	-1.29230162097161	-1.89670762791071
BSU14320	1.01355242112353	1.96679441436913	1.98152783205817	2.33077398380018
BSU06310	1.01203115782914	2.0840130974713	2.6077026481548	2.98393242547901
BSU37750	1.00934652541752	1.4369060909874	1.66668387702078	1.70243975764221
BSU12960	0.999614135674769	2.18891657114642	3.18631768245105	4.31155521822042
BSU15610	0.995044194218104	0.85532549791258	1.06454815896543	1.61567868738945
BSU12940	0.991604132298406	3.50861934740714	4.34077697985919	5.46433089495396
BSU31420	0.990381471137014	1.17666751190033	1.12916010153581	1.39698794596194
BSU21190	0.982251747336801	0.576014670406566	2.87806764423401	3.44717591265234
BSU22670	0.980619657669441	2.68423500385722	1.62808264409116	1.96029347032311
BSU11010	0.975839256328578	1.7094153613201	2.54316861774339	2.99733583520696
BSU38550	0.971181198359644	1.18388516923899	1.57343747392301	1.66645740520713
BSU09670	0.968795141227491	1.01609006215466	1.47493809298442	1.51776756174462
BSU06170	0.951700393658924	1.05305582246129	1.10240464326067	1.23274830932488
BSU13620	0.950296808839931	1.01447244861805	1.43918748610339	1.62576404855188
BSU15590	0.938530631633005	0.876141785403963	1.15922807393731	1.6611385621566
BSU32260	0.935336918300697	1.35843008893046	1.9382979884795	2.37734690560588
BSU11210	0.929904220730628	1.57180574033296	2.40004660148099	4.25146565310887
BSU21410	0.928399643695904	1.11917930441184	1.7175282258459	2.87216463580233
BSU07840	0.926456446840897	1.37555729844117	1.7607683164666	1.92799592718249
BSU12400	0.92579942580332	1.84656634618524	3.02774408653308	3.07060950861143
BSU31020	0.914568434558226	1.37603589665788	1.72690216510991	1.99476796993128
BSU39910	0.890870094378311	1.13749326911455	2.18460746977487	4.0091861299055
BSU15570	0.889228783547751	0.904892791389855	1.09991566463706	1.5482064319917
BSU15600	0.888357587847435	0.897898228667312	1.16003404268721	1.63724029000018
BSU32250	0.884621210265427	1.3529772199085	1.92605619302676	2.39341765532461
BSU38270	-0.883265250322081	-1.33108216453068	-0.984987743019174	-1.31348127091058
BSU29330	0.881069102010942	0.835842037919843	1.08744857204215	1.89698361741239
BSU07580	0.877058944310318	1.00925732073281	1.42010023686631	1.61173851716994
BSU34670	0.876017862386959	0.820164824663463	1.45721296058666	1.44608743574918
BSU40022	0.873288820695461	1.04959393856972	1.58253638772349	1.92870412104405
BSU12950	0.873144177097037	3.31315222248889	3.91715409810868	5.10680593565005
BSU33730	0.858323327492686	2.05754317511061	1.78480640393406	3.24295751865324
BSU03380	-0.856349801906806	-0.716916952646403	-1.40210912680222	-1.05964753849046
BSU32070	0.855614760309233	1.26331060561184	2.57562454833961	4.4735901037498
BSU21150	0.854977363594072	0.956215879304322	2.01510346263123	2.52150320578117
BSU07590	0.854948293846856	0.975561454137045	1.23922687005234	1.59064743289633
BSU07600	0.854689537714246	0.99636452072566	1.3994777091437	1.46797675184379
BSU33770	0.853201560936455	1.25523413728949	1.86396084626707	2.69601872459841
BSU40340	0.846962306175204	0.91017637490607	1.07857847580442	1.13998943402643
BSU26650	0.842605505653577	1.53834366717273	0.624039215645579	1.14101999854396
BSU22640	0.839953137454742	2.23686070245627	1.4339376045156	1.50992124707129
BSU05870	0.837633194191582	1.63845066933468	2.27730296505865	2.42871988053025
BSU22650	0.836342378590199	1.99722984452254	1.14382741102233	1.29443865139887
BSU23070	0.830396695767052	0.964072873693502	1.19766577810297	1.44651993359475
BSU18410	0.796071348471146	1.56954239734066	1.98410467246149	2.1975790428384
BSU33830	0.795024810873538	1.15807952415746	1.34921507677353	1.48920987741618
BSU12440	0.790492059214966	1.84946334061957	2.04412939066729	2.09723710790946
BSU35960	-0.784377552219102	-1.21543281404852	-1.93777089487054	-2.04701222730582
BSU13610	0.780602900750345	1.00570359030324	1.42185300444041	1.58489129357103
BSU23820	0.776593899522137	1.10499470007342	1.36018099549678	1.31706407984626
BSU35920	-0.774098049523979	-0.646715666475417	-1.26974251454706	-1.16387506898981
BSU37660	-0.769642763444844	-1.1468601149887	-1.4649124792542	-1.48816782368784
BSU18010	0.768643122446963	0.691669280853252	1.17483886578101	1.4768725961286
BSU12520	0.765088929657305	0.413361855334179	1.59719475566045	1.79360354179857
BSU40090	0.762747889709834	0.587132641325343	1.14610276001242	1.01781781847248
BSU37740	0.762223607595259	1.59855818689039	1.68275656745352	1.25044718317253
BSU12640	-0.757821349604204	-0.45514495545197	0.799468394494859	1.40104587073366
BSU29470	-0.746871873442324	-1.0659897157913	-1.66201898390961	-1.83743404116267
BSU35940	-0.745888467325239	-1.27148855759594	-2.07010328045329	-2.21400601929437
BSU33710	0.741162298152774	1.96087215769962	1.94154437556768	3.33936868109715
BSU15540	-0.737739985157388	-0.490819488289826	-0.890193952658772	-1.06594803628656
BSU11860	0.729660364464517	0.877400470099211	1.16971058344103	1.33114087987812
BSU36650	0.728539679818778	1.10553761506031	1.80390715865876	2.28790507600101
BSU29990	-0.724507697134221	-0.52992116944629	-1.42945479062937	-1.83174147553687
BSU34190	0.723169745881114	1.54308363410258	1.64760117260388	1.96368229671504
BSU02410	0.717011873871467	1.26631202429029	1.28870733969403	1.07341004939034
BSU14330	0.708171728607303	1.22317576462032	1.6159917341748	1.84561744993794
BSU33760	0.70721359343334	1.06957985274192	1.51073661837468	2.52425474456622
BSU02400	0.707139219344686	1.72799694477187	2.33201193651264	2.30554952321878
BSU34660	0.696212075607548	1.45698881391201	1.66410001987865	2.06727724337399
BSU05880	0.692633988954474	1.52651046522086	2.00785420562775	2.35042084290956
BSU12619	-0.688748764316951	-0.00286225884316181	0.753126906965058	1.59060654459683
BSU21750	0.682698679878782	0.657473423217912	1.11255732378301	1.26122927863163
BSU18540	0.6692269432908	1.32905491506591	2.32100337276226	2.74838487339712
BSU22680	0.663312498825109	1.88635999923879	1.24967263233728	1.24559097000803
BSU13600	0.653892033240327	0.784797341729651	1.15949454282648	1.406742533692
BSU32240	0.646991136479073	1.38209435711902	1.94624935276893	2.38816975787508
BSU18000	0.637608920093855	0.768068659454753	1.32985364515112	1.80058345988877
BSU12760	-0.63283039355094	-0.289330686034518	0.782841190232711	1.38917843033145
BSU03230	0.631363535970901	0.640625560758311	1.21291955079238	1.33280877446563
BSU38950	0.619074158231773	1.27434441731427	1.6997688192562	1.86806089484278
BSU23560	-0.616987121032207	-0.628139444627911	-1.16469257940398	-1.16779116179615
BSU15620	0.6167431251132	0.670787523904476	0.917437279425907	1.38132121907672
BSU31480	0.611017568651769	1.49692789213007	1.65629644185262	2.0280987445769
BSU33810	0.610601191306274	1.1370901881836	1.30039811346808	1.49103072563418
BSU18570	0.602122843304875	0.794437107080191	1.2469012923167	1.56755771923517
BSU12560	0.600192785222882	0.610633650001555	1.96258969408235	2.02495958636682
BSU11250	-0.599295004207415	0.226804339095965	0.719618934467439	1.95051895530732
BSU35310	0.598855967102729	0.674417978212784	0.990065957635118	1.13185091724213
BSU32980	0.594020259072216	0.91916619406975	1.10221304677843	1.38025079874667
BSU40100	0.593871702380159	0.649455685212031	1.19702101098661	1.07360040017471
BSU17130	0.591893264781742	1.3070965319302	2.31034540580976	3.04030106930932
BSU39370	0.590255361675906	1.02383670621414	1.81681823062985	2.2119449023281
BSU29700	0.580660845326877	0.734533997241705	1.07491536076343	1.47479119973092
BSU21090	0.578673356309184	1.30658572961696	1.89406466889006	2.38850460067624
BSU11190	0.576791002006736	0.925390144210489	1.95120734147482	2.88245457406559
BSU15350	0.571985564900004	0.617749949164042	1.58111726587211	2.0555591386278
BSU09590	0.562640571908193	0.750335276226689	0.898237124733223	1.06073916163846
BSU15630	0.561353269596047	0.718231790756235	1.12153223802348	1.49309044501827
BSU15530	-0.54944898895249	-0.513647688694735	-0.831656380937077	-1.03165573583266
BSU12610	-0.546859309916656	-0.283890555832924	0.758208366594881	1.35247574510802
BSU29440	-0.545855104341179	-0.500126686731177	0.483065454557519	1.54525330220245
BSU17120	-0.544982562857771	-0.164766879294718	0.50968210232027	1.10607311888126
BSU11230	-0.538322640465798	0.670977014229235	3.12482167566819	5.28536501678399
BSU27230	0.532579892156808	0.729927781988155	0.916639944398069	1.31142996332669
BSU35930	-0.532088354188107	-0.832300971299378	-1.85738922772353	-1.71975263589652
BSU15560	-0.532028373049701	-0.506878431366073	-0.839176689397819	-1.09821347341998
BSU40320	0.530724142368939	0.939465479523719	1.06793009169279	1.16420591535479
BSU33430	0.520444373076556	1.03842217500896	1.40220504401708	1.6950097549426
BSU12810	-0.518863347109594	-0.217693590167573	0.833099717850176	1.42972067918365
BSU31400	0.516963854110327	0.97238258642794	1.08547256153608	1.10162276396446
BSU08780	0.515500842140345	0.719658105521905	1.12283176633406	1.42686210791525
BSU11850	0.514038640301539	0.746825816423561	1.05609824925847	1.2167418116582
BSU33440	0.50415108326229	0.959703323987792	1.3112051678971	1.57052503376404
BSU26770	0.501964963338096	0.825959190697483	0.878096168831753	1.39808070635563
BSU29690	0.497415902369694	0.432134372223447	1.12849358100452	1.24179696362863
BSU15550	-0.486082029158792	-0.454976261758938	-0.848742431648297	-1.01398798429587
BSU12630	-0.481710280649683	-0.130324227675484	0.909331327274848	1.4601482709257
BSU32130	-0.48080085104781	-0.668535378019209	-2.00447721939583	-2.22604309421486
BSU15520	-0.474012945894245	-0.464627852162869	-0.839562021376496	-1.03379430440573
BSU01910	-0.469681063789071	-0.116340845369636	0.594594807520793	1.44968938224626
BSU05840	-0.457713844483683	-0.859872086687838	-0.996758496097927	-1.40327337348542
BSU13590	0.450441195904745	0.778236489959453	1.2453650040239	1.30832173663904
BSU15580	0.44671830056926	1.01492216911558	1.14905537428346	1.58290054267667
BSU18120	-0.445007689396828	-0.534684155935419	-1.21978769075854	-1.53080007213043
BSU12460	0.432294088025671	0.414778360150915	1.46303864573824	1.74573795012246
BSU39880	0.418429190893732	1.15245730673225	2.20584256767028	3.86405291892233
BSU29140	0.416345104134627	0.363904059221105	0.626037941303472	1.01111083874852
BSU02780	0.401528758938819	0.501988595162867	0.930116386810367	1.02487524247204
BSU12990	0.392253183072827	1.19082162697208	2.25900617015079	3.24070917451589
BSU12650	-0.392029903890515	-0.30867092108867	0.846741806771827	1.37313645545811
BSU28240	0.39070691509858	0.452442264745659	0.829650895273805	1.10643647429482
BSU00090	-0.386117363311402	-0.713682028658492	-1.31735443470087	-1.82107810121339
BSU13190	0.385529911953168	0.905536222504729	1.80132310449088	2.53042800835124
BSU03220	0.372780974248483	1.49912824307799	2.42022682788631	2.73897456578329
BSU17210	0.367092236136395	0.756469495721535	1.34090615863526	1.78365617263534
BSU29450	-0.363592246701117	-0.364518090631885	0.74373998964318	1.70719389477664
BSU21220	0.36278294287344	-0.0602024518331389	0.923950545101297	1.77746099172593
BSU39380	0.360604707348663	1.04251959360679	1.58318113778437	1.91668061071956
BSU15490	-0.348994673121093	-0.460831728850886	-0.833809625572705	-1.05300407984151
BSU02490	0.346862432062917	1.26241734309473	1.74160446315806	1.44017622442576
BSU15510	-0.330671380324978	-0.519995910877037	-0.824827216620284	-1.04785032653112
BSU38450	0.326794253204442	0.229220527910444	0.562329895488109	2.16360670058364
BSU31450	0.31843746113182	0.580896433014583	1.20923894401138	1.63693290152343
BSU37560	-0.307507896281202	-0.125738922854882	1.97021726951075	0.684903597756389
BSU15500	-0.303240471727288	-0.514848701098543	-0.802744589992559	-1.04997337267214
BSU18450	-0.300765523899059	0.163857574910403	1.30979939674563	1.95305532991509
BSU32080	-0.299245030365783	1.07793982937333	2.57436893068828	4.73813480570192
BSU06420	-0.299135306971798	-0.34592799607077	-0.871017753605442	-1.02629958570674
BSU39360	0.295966030037813	1.26018401136153	2.02793994319691	2.51748198600881
BSU11890	0.287393966108836	0.830902764074844	1.68973457184387	2.40391491074077
BSU12700	-0.286548265486277	-0.085743529875382	0.441870838995549	1.23503820304671
BSU17150	-0.282365921114858	0.976713388294289	1.93699499335933	2.84455549426497
BSU38460	0.269856652849434	0.0080552728070218	0.532508810549217	1.55197987864247
BSU33800	0.269257739091942	1.33093978957674	1.42971099704557	1.64495272901557
BSU38810	-0.268909972721231	-0.540533816501735	-0.988840856018109	-1.25232522683797
BSU17220	0.265439189115674	0.58385413108454	1.06172476349342	1.46152550998272
BSU14700	-0.254359578290152	-0.362449495829186	-0.593584949574198	-1.05427807794081
BSU11200	0.253174653571757	0.718740598406406	2.41018414467075	3.56373945673079
BSU12780	-0.236520682340918	-0.408175357678888	0.802421681669143	1.43599514887916
BSU27200	0.23645915675307	0.732742923128325	1.24489693311677	1.61505394010665
BSU12570	-0.230015313799239	-0.0807023118793691	0.802704258650202	1.49105685406424
BSU27220	0.228852673321853	0.561882579632505	0.903941688137816	1.46651001320832
BSU33700	0.226138528051418	2.1255860717182	1.92898798037919	3.30428014839492
BSU09450	0.221765500379777	0.518432420823487	1.12028776072653	1.45552819624127
BSU12970	0.221585488062314	1.10698785073858	2.38302023354071	3.33877897864588
BSU11220	0.206814146625171	0.895264246234388	2.9496055503575	4.431884210218
BSU12980	0.202073741699522	1.5250367561749	2.49244177521812	3.69744273081034
BSU12590	-0.199084801082353	-0.0805772370828899	0.952844842325129	1.46937859018308
BSU05860	0.197534767319766	1.0196213872645	1.22962723711561	1.48748451342954
BSU11240	-0.194612144061293	-0.000776023011401638	1.40938108375712	3.22973333091024
BSU39920	0.193887203307035	0.47606584719938	1.32262806419322	2.77765369398584
BSU10390	0.187179532902947	1.6486677372028	1.89422194191036	2.50780312990385
BSU38470	0.186105526099733	0.82126111916688	1.26907728132981	1.59801071672848
BSU40420	-0.180517514848279	-0.543430009336784	-1.15382940941963	-1.50485868357166
BSU17160	-0.176219141369392	0.812570077225897	1.6374723596151	2.60626743128632
BSU33720	0.174269751557906	1.88034359272328	1.80762003626617	3.13887371438431
BSU12580	-0.165485871470658	-0.0551066575183959	1.02423014001394	1.44435121977575
BSU17170	0.15651023871682	0.878528744490713	1.67607956910223	2.6301488601484
BSU12649	-0.155777878524711	-0.473688051577784	0.763018657776494	1.46065442781835
BSU32510	-0.151389766736321	0.849172396189985	1.07477551808768	2.11678344234077
BSU17140	0.148837153574921	1.26486110464626	2.30701706072748	3.07979957614784
BSU32520	-0.147989164877114	0.678596411792278	1.60286886181327	2.64309040965787
BSU10570	-0.144784237460144	0.773619784309057	1.45088789808168	2.25782771526293
BSU12660	-0.139864793133251	-0.0253454403523691	1.13484438789812	1.50003806509686
BSU39390	-0.131456096651371	1.09409172265729	1.7419663782401	1.99895101602174
BSU09440	0.12373931121778	0.524081828408307	1.04438236721636	1.31554288252115
BSU17180	-0.120406377229364	0.863597658160181	1.79341741024458	2.54803089081716
BSU18440	-0.115217952740421	0.248604546174838	1.33416419159212	1.99236925566472
BSU03020	-0.107399594846108	0.729919130790364	2.66100352252756	4.16714129935678
BSU12770	-0.0956318026631321	-0.524797350021957	0.958696088190152	1.5805434028729
BSU17190	0.0701199044229008	0.776105807311715	1.58934308197243	2.29137306666488
BSU17200	0.0661511489521166	0.504975596983675	1.29925645613804	1.87015733328799
BSU12750	0.0657910176872147	0.0193973741137033	0.782985021858919	1.40688618021567
BSU03530	0.0621035055050389	1.3637943041005	1.65059883353568	1.83986209047384
BSU36640	0.0556617757350394	0.946049727040758	1.04077058939047	1.30543703401903
BSU39870	0.0450423350617583	0.355632333265446	1.07896966186563	2.500888921172
BSU12800	-0.0341927313615263	0.135622915800124	1.23870695222865	1.73056680764038
BSU12600	0.0290808838746833	-0.171878815191546	1.02720575276993	1.54689335797051
BSU39930	0.0281495333774274	0.289388737365277	1.00797041223381	2.63834504418494
BSU32530	0.0143141298781585	0.853387449885718	2.13973073860539	3.35264826651821
BSU03030	-0.0106869325653492	0.251299594579649	0.69106683388147	1.30697752315289
BSU13000	-0.00984936738748062	1.18092335178527	2.09496278871184	3.27648347360213
BSU21229	0.00802567082441628	0.532501688012462	1.35299227615762	2.06971704742701
