# Supplementary material for: T-REx: Transcriptome analysis webserver for RNA-seq Expression data
Source: BMC Genomics. 2015 Sep 3;16(1):663. doi: 10.1186/s12864-015-1834-4 (PMC4558784; doi:10.1186/s12864-015-1834-4)
Supplement: Additional file 3: — Figure S3; k-means clustering of differentially expressed genes in the mutants. (ZIP 31925 kb) [file 12864_2015_1834_MOESM3_ESM.zip › Brinsmade.Heatmap_TopHits_HighFold.clusters.txt]

GeneID	clusters
BSU03359	1
BSU03350	1
BSU26830	1
BSU30700	1
BSU02850	1
BSU08880	1
BSU32600	2
BSU32610	2
BSU09460	2
BSU32590	2
BSU32580	2
BSU02160	3
BSU27100	3
BSU02170	3
BSU19579	3
BSU28290	4
BSU31540	4
BSU28300	4
BSU28280	4
BSU28260	4
BSU28250	4
BSU28270	4
BSU28310	4
BSU31550	4
BSU02390	4
BSU11360	4
BSU21870	4
BSU32090	4
BSU11390	4
BSU11370	4
BSU19350	4
BSU31560	4
BSU11400	4
BSU10460	4
BSU10450	4
BSU32550	4
BSU32570	4
BSU31570	4
BSU03010	4
BSU13940	5
BSU39340	5
BSU12920	5
BSU15340	5
BSU19580	5
BSU38960	5
BSU39900	5
BSU10070	5
BSU37760	5
BSU39350	5
BSU03200	5
BSU03210	5
BSU07530	5
BSU11900	5
BSU12930	5
BSU10410	5
BSU39890	5
BSU38090	5
BSU12960	5
BSU12940	5
BSU12950	5
BSU37480	6
BSU38770	6
BSU19040	6
BSU21770	6
BSU17820	6
BSU32560	6
BSU02240	6
BSU37770	6
BSU11410	6
BSU02250	6
BSU03790	6
BSU38930	6
BSU22670	6
BSU09680	7
BSU12860	7
BSU22260	7
BSU06890	7
BSU08440	8
BSU39020	8
BSU03670	8
BSU24990	8
BSU18110	9
BSU13180	9
BSU18550	9
BSU40180	9
BSU36660	9
BSU29680	9
BSU11880	9
BSU13560	9
BSU18560	9
BSU13550	9
BSU14320	9
BSU06310	9
BSU21190	9
BSU11010	9
BSU32260	9
BSU11210	9
BSU12400	9
BSU39910	9
BSU32250	9
BSU33730	9
BSU32070	9
BSU21150	9
BSU33770	9
BSU05870	9
BSU33710	9
BSU33760	9
BSU02400	9
BSU05880	9
BSU18540	9
BSU32240	9
BSU17130	9
BSU11190	9
BSU11230	9
BSU39880	9
BSU12990	9
BSU13190	9
BSU03220	9
BSU32080	9
BSU39360	9
BSU11890	9
BSU17150	9
BSU11200	9
BSU33700	9
BSU12970	9
BSU11220	9
BSU12980	9
BSU11240	9
BSU39920	9
BSU10390	9
BSU17160	9
BSU33720	9
BSU17170	9
BSU17140	9
BSU32520	9
BSU17180	9
BSU03020	9
BSU39870	9
BSU39930	9
BSU32530	9
BSU13000	9
