# Supplementary material for: T-REx: Transcriptome analysis webserver for RNA-seq Expression data
Source: BMC Genomics. 2015 Sep 3;16(1):663. doi: 10.1186/s12864-015-1834-4 (PMC4558784; doi:10.1186/s12864-015-1834-4)
Supplement: Additional file 3: — Figure S3; k-means clustering of differentially expressed genes in the mutants. (ZIP 31925 kb) [file 12864_2015_1834_MOESM3_ESM.zip › Brinsmade.Heatmap_TopHits_HighFold.txt]

	A_F71Y-WT	B_R61K-WT	C_R61H-WT	Null-WT
BSU03359	5.81854228631785	-1.76102126688091	6.36028177469038	4.57475348290335
BSU03350	5.31163063747002	-1.06657048768142	5.61076290291042	4.10853743610537
BSU32600	5.19947111852463	7.09797586762521	8.75962463491816	9.82305365494778
BSU26830	4.94960364909713	-0.243425251499388	5.41475216917428	3.72491789618169
BSU32610	4.75666745302881	6.48855124752904	8.09528487606473	9.17117177416286
BSU30700	4.45430542299422	-0.17423389652003	4.43964783480523	2.92140031553318
BSU02160	3.90530520726753	4.36620865490375	4.56026741317268	3.04671116386519
BSU09460	3.87090168056219	5.62523719133867	7.11631349827985	7.67929694735044
BSU02850	3.50046871155346	-0.10225950245817	3.90655383491232	2.91902025470276
BSU32590	3.40831342779737	5.9842745705733	7.73336384370222	8.93433610616005
BSU28290	3.31228444141486	3.73582150561588	4.59922746759373	5.0452307270706
BSU31540	3.26705238713192	4.77891988589241	6.14527551959672	6.31312843842836
BSU32580	3.25379713372793	5.37292817713965	7.47426040721339	8.75970044877394
BSU28300	3.21252481675222	3.7133413607446	4.50071449287278	4.93508695491588
BSU27100	3.18042035087532	3.25792723603647	2.91773348528229	2.87653209119475
BSU28280	3.13482247966086	3.82469012886943	4.60215060155925	5.14500735862654
BSU28260	3.08863930533554	3.7723195974471	4.61852622942544	5.0513173472734
BSU28250	3.064547564204	3.78804284262461	4.53920633586219	5.05028097786902
BSU08880	3.04574652915241	-0.523080947363587	4.85395139068164	2.68605774223788
BSU28270	2.98357516829601	3.73724358489644	4.52037165038337	5.0181389393239
BSU28310	2.92730935360521	3.60639084273959	4.34257619543232	4.77705355388596
BSU02170	2.87834834814058	4.61906427420167	4.7837466339503	3.2560932720361
BSU31550	2.87361033134126	4.45113359845482	5.7568906177511	5.84879456495448
BSU02390	2.86763875735888	4.20044320918913	6.29106058158158	7.49763073116043
BSU11360	2.76154752446206	4.14122321898953	4.8355580235173	4.97144666118183
BSU19579	2.75281701761181	2.95826039936561	3.39590498768393	3.39692938679694
BSU21870	2.7153814905939	3.5782401705512	4.12342990755881	4.22279175832919
BSU32090	2.69178641655789	2.7748729867004	4.91701613063612	6.84673471410225
BSU11390	2.5175452257588	3.86434256815205	4.57623773066336	4.72229221503926
BSU11370	2.49715179749593	3.81973389570467	4.56547751260779	4.64777849660873
BSU19350	2.47106940428989	3.91168477066988	5.28457928342403	6.06370450648203
BSU31560	2.44609494220275	4.15602893167292	5.49199996964544	5.66175680456131
BSU11400	2.38437164423072	3.72621482366549	4.53569428151019	4.64645177028047
BSU13940	2.26088277570281	2.73509642180928	4.23973054460611	5.48167911295559
BSU39340	2.08503321431679	2.24037856247446	3.19722482630711	3.62644745380239
BSU37480	2.06731153725135	2.21415214744157	2.31193683496782	2.412482016964
BSU12920	2.03516835153127	2.85890195983721	4.41717320449707	5.29171938989883
BSU38770	2.01871766485577	2.69721745438794	2.85021053599406	3.00633285936937
BSU15340	1.92279566199245	2.34510865710575	3.45319047026833	4.07774868557023
BSU19580	1.88129996197495	3.07342767928621	3.45851934899955	3.48822199079559
BSU09680	-1.83753740391561	-2.39162243908562	-3.91058907424068	-5.0423913592957
BSU12860	-1.80882520887119	-2.40929436499031	-3.84657425451976	-4.43502132732207
BSU19040	1.80668379141457	1.96366442202221	2.47096815603876	2.58271873222555
BSU38960	1.80263787644801	2.50497368714746	3.166879631122	3.39550466652741
BSU39900	1.8020928800537	2.3047143599825	3.46442231533633	5.35529132895714
BSU10460	1.79763988646729	3.75435511646933	5.04932647941125	5.85761223733958
BSU10450	1.74862462418008	3.75027917789964	5.08655876427457	5.88236951839555
BSU21770	1.74272611595811	1.81436497944491	2.23189912257022	2.61994321603571
BSU17820	1.70298152949615	2.32849807071101	2.71279739525128	3.04977097499264
BSU08440	-1.6984988516183	-1.91262015069365	-1.76262406385222	-2.77172915445137
BSU32560	1.68969861818206	2.60161466912124	2.49636343552884	1.67783545816523
BSU32550	1.68630445463608	3.19390218211128	5.16408817527052	6.4387559184327
BSU39020	-1.64914837517632	-1.54615350049479	-1.97789646831609	-2.39565452810573
BSU32570	1.59125264996719	3.68282810264555	5.93185465243559	7.25828830860928
BSU02240	1.58172644611075	1.99833369397028	2.61467275551231	2.91594948127261
BSU22260	-1.56857604710743	-2.1837283605642	-2.97775025421228	-3.60247498839162
BSU10070	1.54112484881409	2.51661545392672	3.45783003010058	4.09094325542894
BSU37760	1.52355262100534	3.00166602139887	3.60318609280032	3.78781361473628
BSU37770	1.52297837061859	2.25611166363953	2.81664624660581	2.9372939544884
BSU39350	1.52170741331424	2.5861127805074	3.59972544026417	3.98379806624784
BSU11410	1.5124825249605	2.31547444900801	3.07286559306797	2.74776828206193
BSU02250	1.50927026655189	2.05800267781225	2.68300926771307	2.94436876645466
BSU03200	1.49540436907275	2.33972149892446	3.30441449885645	3.68906630352373
BSU31570	1.47392493988918	3.83237476815731	5.04847070839317	5.1704217927302
BSU03210	1.46050072821846	2.15751350175848	3.13913577300071	3.50447692130138
BSU03670	-1.40833440386016	-1.19054242871453	-1.9991173956265	-2.49454507219082
BSU03790	1.40028600352565	2.05188938794814	2.69757984267933	3.34214729935024
BSU24990	-1.36129755572384	-3.07427815901731	-1.34131241306061	-0.972926006710481
BSU18110	1.32417555811877	1.5554605563755	1.99909091710643	2.3971037119243
BSU07530	1.30673982430788	2.30851896327935	3.40943304688202	4.0067603153996
BSU11900	1.29964422339262	2.86605271914627	3.89930145629327	4.70008979702158
BSU38930	1.29366581345124	2.20753316591967	2.85748526865923	3.05901485294501
BSU12930	1.26901853660962	3.31968732095547	4.29965205408495	5.32850807846281
BSU13180	1.21448795743835	1.69845371413838	2.5405134305796	2.95090478828495
BSU18550	1.20454020262989	1.4629537127056	2.39115992883279	2.76928159831826
BSU40180	1.19394915707466	1.41057056994283	2.20701716205161	2.44759387735426
BSU10410	1.1894539148952	2.79795904551285	4.03064879583484	4.86092293346629
BSU06890	-1.16060120394248	-2.66776024844429	-1.47681885076775	-5.85000255520518
BSU36660	1.15357720366215	1.95066202082183	2.49171503569526	2.4784011797894
BSU39890	1.15049923461701	2.53482950732912	3.75156394419878	5.58055862984311
BSU29680	1.09662535318318	1.52167799159486	2.23652900162382	2.56138161017132
BSU11880	1.079728773496	1.65316364718149	2.13407799248518	2.32639429480307
BSU03010	1.07899073456851	2.778250428862	5.47175696894404	6.92673313465123
BSU38090	1.06700343212052	1.85226269699893	2.93831875769424	3.72985392723237
BSU13560	1.0621122781158	1.40547029268831	2.11422737059966	2.45236872309722
BSU18560	1.05598932647189	1.04510739545516	2.09607874568361	2.49644909540967
BSU13550	1.02603672372155	1.36302319174963	2.05201524506953	2.33762717667402
BSU14320	1.01355242112353	1.96679441436913	1.98152783205817	2.33077398380018
BSU06310	1.01203115782914	2.0840130974713	2.6077026481548	2.98393242547901
BSU12960	0.999614135674769	2.18891657114642	3.18631768245105	4.31155521822042
BSU12940	0.991604132298406	3.50861934740714	4.34077697985919	5.46433089495396
BSU21190	0.982251747336801	0.576014670406566	2.87806764423401	3.44717591265234
BSU22670	0.980619657669441	2.68423500385722	1.62808264409116	1.96029347032311
BSU11010	0.975839256328578	1.7094153613201	2.54316861774339	2.99733583520696
BSU32260	0.935336918300697	1.35843008893046	1.9382979884795	2.37734690560588
BSU11210	0.929904220730628	1.57180574033296	2.40004660148099	4.25146565310887
BSU12400	0.92579942580332	1.84656634618524	3.02774408653308	3.07060950861143
BSU39910	0.890870094378311	1.13749326911455	2.18460746977487	4.0091861299055
BSU32250	0.884621210265427	1.3529772199085	1.92605619302676	2.39341765532461
BSU12950	0.873144177097037	3.31315222248889	3.91715409810868	5.10680593565005
BSU33730	0.858323327492686	2.05754317511061	1.78480640393406	3.24295751865324
BSU32070	0.855614760309233	1.26331060561184	2.57562454833961	4.4735901037498
BSU21150	0.854977363594072	0.956215879304322	2.01510346263123	2.52150320578117
BSU33770	0.853201560936455	1.25523413728949	1.86396084626707	2.69601872459841
BSU05870	0.837633194191582	1.63845066933468	2.27730296505865	2.42871988053025
BSU33710	0.741162298152774	1.96087215769962	1.94154437556768	3.33936868109715
BSU33760	0.70721359343334	1.06957985274192	1.51073661837468	2.52425474456622
BSU02400	0.707139219344686	1.72799694477187	2.33201193651264	2.30554952321878
BSU05880	0.692633988954474	1.52651046522086	2.00785420562775	2.35042084290956
BSU18540	0.6692269432908	1.32905491506591	2.32100337276226	2.74838487339712
BSU32240	0.646991136479073	1.38209435711902	1.94624935276893	2.38816975787508
BSU17130	0.591893264781742	1.3070965319302	2.31034540580976	3.04030106930932
BSU11190	0.576791002006736	0.925390144210489	1.95120734147482	2.88245457406559
BSU11230	-0.538322640465798	0.670977014229235	3.12482167566819	5.28536501678399
BSU39880	0.418429190893732	1.15245730673225	2.20584256767028	3.86405291892233
BSU12990	0.392253183072827	1.19082162697208	2.25900617015079	3.24070917451589
BSU13190	0.385529911953168	0.905536222504729	1.80132310449088	2.53042800835124
BSU03220	0.372780974248483	1.49912824307799	2.42022682788631	2.73897456578329
BSU32080	-0.299245030365783	1.07793982937333	2.57436893068828	4.73813480570192
BSU39360	0.295966030037813	1.26018401136153	2.02793994319691	2.51748198600881
BSU11890	0.287393966108836	0.830902764074844	1.68973457184387	2.40391491074077
BSU17150	-0.282365921114858	0.976713388294289	1.93699499335933	2.84455549426497
BSU11200	0.253174653571757	0.718740598406406	2.41018414467075	3.56373945673079
BSU33700	0.226138528051418	2.1255860717182	1.92898798037919	3.30428014839492
BSU12970	0.221585488062314	1.10698785073858	2.38302023354071	3.33877897864588
BSU11220	0.206814146625171	0.895264246234388	2.9496055503575	4.431884210218
BSU12980	0.202073741699522	1.5250367561749	2.49244177521812	3.69744273081034
BSU11240	-0.194612144061293	-0.000776023011401638	1.40938108375712	3.22973333091024
BSU39920	0.193887203307035	0.47606584719938	1.32262806419322	2.77765369398584
BSU10390	0.187179532902947	1.6486677372028	1.89422194191036	2.50780312990385
BSU17160	-0.176219141369392	0.812570077225897	1.6374723596151	2.60626743128632
BSU33720	0.174269751557906	1.88034359272328	1.80762003626617	3.13887371438431
BSU17170	0.15651023871682	0.878528744490713	1.67607956910223	2.6301488601484
BSU17140	0.148837153574921	1.26486110464626	2.30701706072748	3.07979957614784
BSU32520	-0.147989164877114	0.678596411792278	1.60286886181327	2.64309040965787
BSU17180	-0.120406377229364	0.863597658160181	1.79341741024458	2.54803089081716
BSU03020	-0.107399594846108	0.729919130790364	2.66100352252756	4.16714129935678
BSU39870	0.0450423350617583	0.355632333265446	1.07896966186563	2.500888921172
BSU39930	0.0281495333774274	0.289388737365277	1.00797041223381	2.63834504418494
BSU32530	0.0143141298781585	0.853387449885718	2.13973073860539	3.35264826651821
BSU13000	-0.00984936738748062	1.18092335178527	2.09496278871184	3.27648347360213
