# Supplementary material for: T-REx: Transcriptome analysis webserver for RNA-seq Expression data
Source: BMC Genomics. 2015 Sep 3;16(1):663. doi: 10.1186/s12864-015-1834-4 (PMC4558784; doi:10.1186/s12864-015-1834-4)
Supplement: Additional file 3: — Figure S3; k-means clustering of differentially expressed genes in the mutants. (ZIP 31925 kb) [file 12864_2015_1834_MOESM3_ESM.zip › Brinsmade.HighFold.ClusterID.txt]

	A_F71Y-WT	B_R61K-WT	C_R61H-WT	Null-WT	clusterID
BSU03359	5.81854228631785	-1.76102126688091	6.36028177469038	4.57475348290335	1
BSU03350	5.31163063747002	-1.06657048768142	5.61076290291042	4.10853743610537	1
BSU26830	4.94960364909713	-0.243425251499388	5.41475216917428	3.72491789618169	1
BSU30700	4.45430542299422	-0.17423389652003	4.43964783480523	2.92140031553318	1
BSU02850	3.50046871155346	-0.10225950245817	3.90655383491232	2.91902025470276	1
BSU08880	3.04574652915241	-0.523080947363587	4.85395139068164	2.68605774223788	1
BSU32600	5.19947111852463	7.09797586762521	8.75962463491816	9.82305365494778	2
BSU32610	4.75666745302881	6.48855124752904	8.09528487606473	9.17117177416286	2
BSU09460	3.87090168056219	5.62523719133867	7.11631349827985	7.67929694735044	2
BSU32590	3.40831342779737	5.9842745705733	7.73336384370222	8.93433610616005	2
BSU32580	3.25379713372793	5.37292817713965	7.47426040721339	8.75970044877394	2
BSU02160	3.90530520726753	4.36620865490375	4.56026741317268	3.04671116386519	3
BSU28290	3.31228444141486	3.73582150561588	4.59922746759373	5.0452307270706	3
BSU28300	3.21252481675222	3.7133413607446	4.50071449287278	4.93508695491588	3
BSU27100	3.18042035087532	3.25792723603647	2.91773348528229	2.87653209119475	3
BSU28280	3.13482247966086	3.82469012886943	4.60215060155925	5.14500735862654	3
BSU28260	3.08863930533554	3.7723195974471	4.61852622942544	5.0513173472734	3
BSU28250	3.064547564204	3.78804284262461	4.53920633586219	5.05028097786902	3
BSU28270	2.98357516829601	3.73724358489644	4.52037165038337	5.0181389393239	3
BSU28310	2.92730935360521	3.60639084273959	4.34257619543232	4.77705355388596	3
BSU02170	2.87834834814058	4.61906427420167	4.7837466339503	3.2560932720361	3
BSU11360	2.76154752446206	4.14122321898953	4.8355580235173	4.97144666118183	3
BSU19579	2.75281701761181	2.95826039936561	3.39590498768393	3.39692938679694	3
BSU21870	2.7153814905939	3.5782401705512	4.12342990755881	4.22279175832919	3
BSU11390	2.5175452257588	3.86434256815205	4.57623773066336	4.72229221503926	3
BSU11370	2.49715179749593	3.81973389570467	4.56547751260779	4.64777849660873	3
BSU11400	2.38437164423072	3.72621482366549	4.53569428151019	4.64645177028047	3
BSU31540	3.26705238713192	4.77891988589241	6.14527551959672	6.31312843842836	4
BSU31550	2.87361033134126	4.45113359845482	5.7568906177511	5.84879456495448	4
BSU02390	2.86763875735888	4.20044320918913	6.29106058158158	7.49763073116043	4
BSU32090	2.69178641655789	2.7748729867004	4.91701613063612	6.84673471410225	4
BSU19350	2.47106940428989	3.91168477066988	5.28457928342403	6.06370450648203	4
BSU31560	2.44609494220275	4.15602893167292	5.49199996964544	5.66175680456131	4
BSU10460	1.79763988646729	3.75435511646933	5.04932647941125	5.85761223733958	4
BSU10450	1.74862462418008	3.75027917789964	5.08655876427457	5.88236951839555	4
BSU32550	1.68630445463608	3.19390218211128	5.16408817527052	6.4387559184327	4
BSU32570	1.59125264996719	3.68282810264555	5.93185465243559	7.25828830860928	4
BSU31570	1.47392493988918	3.83237476815731	5.04847070839317	5.1704217927302	4
BSU03010	1.07899073456851	2.778250428862	5.47175696894404	6.92673313465123	4
BSU13940	2.26088277570281	2.73509642180928	4.23973054460611	5.48167911295559	5
BSU12920	2.03516835153127	2.85890195983721	4.41717320449707	5.29171938989883	5
BSU39900	1.8020928800537	2.3047143599825	3.46442231533633	5.35529132895714	5
BSU11900	1.29964422339262	2.86605271914627	3.89930145629327	4.70008979702158	5
BSU12930	1.26901853660962	3.31968732095547	4.29965205408495	5.32850807846281	5
BSU10410	1.1894539148952	2.79795904551285	4.03064879583484	4.86092293346629	5
BSU39890	1.15049923461701	2.53482950732912	3.75156394419878	5.58055862984311	5
BSU12940	0.991604132298406	3.50861934740714	4.34077697985919	5.46433089495396	5
BSU12950	0.873144177097037	3.31315222248889	3.91715409810868	5.10680593565005	5
BSU39340	2.08503321431679	2.24037856247446	3.19722482630711	3.62644745380239	6
BSU15340	1.92279566199245	2.34510865710575	3.45319047026833	4.07774868557023	6
BSU19580	1.88129996197495	3.07342767928621	3.45851934899955	3.48822199079559	6
BSU38960	1.80263787644801	2.50497368714746	3.166879631122	3.39550466652741	6
BSU10070	1.54112484881409	2.51661545392672	3.45783003010058	4.09094325542894	6
BSU37760	1.52355262100534	3.00166602139887	3.60318609280032	3.78781361473628	6
BSU39350	1.52170741331424	2.5861127805074	3.59972544026417	3.98379806624784	6
BSU03200	1.49540436907275	2.33972149892446	3.30441449885645	3.68906630352373	6
BSU03210	1.46050072821846	2.15751350175848	3.13913577300071	3.50447692130138	6
BSU07530	1.30673982430788	2.30851896327935	3.40943304688202	4.0067603153996	6
BSU38090	1.06700343212052	1.85226269699893	2.93831875769424	3.72985392723237	6
BSU12960	0.999614135674769	2.18891657114642	3.18631768245105	4.31155521822042	6
BSU37480	2.06731153725135	2.21415214744157	2.31193683496782	2.412482016964	7
BSU38770	2.01871766485577	2.69721745438794	2.85021053599406	3.00633285936937	7
BSU19040	1.80668379141457	1.96366442202221	2.47096815603876	2.58271873222555	7
BSU21770	1.74272611595811	1.81436497944491	2.23189912257022	2.61994321603571	7
BSU17820	1.70298152949615	2.32849807071101	2.71279739525128	3.04977097499264	7
BSU32560	1.68969861818206	2.60161466912124	2.49636343552884	1.67783545816523	7
BSU02240	1.58172644611075	1.99833369397028	2.61467275551231	2.91594948127261	7
BSU37770	1.52297837061859	2.25611166363953	2.81664624660581	2.9372939544884	7
BSU11410	1.5124825249605	2.31547444900801	3.07286559306797	2.74776828206193	7
BSU02250	1.50927026655189	2.05800267781225	2.68300926771307	2.94436876645466	7
BSU03790	1.40028600352565	2.05188938794814	2.69757984267933	3.34214729935024	7
BSU38930	1.29366581345124	2.20753316591967	2.85748526865923	3.05901485294501	7
BSU13180	1.21448795743835	1.69845371413838	2.5405134305796	2.95090478828495	7
BSU18550	1.20454020262989	1.4629537127056	2.39115992883279	2.76928159831826	7
BSU06310	1.01203115782914	2.0840130974713	2.6077026481548	2.98393242547901	7
BSU22670	0.980619657669441	2.68423500385722	1.62808264409116	1.96029347032311	7
BSU11010	0.975839256328578	1.7094153613201	2.54316861774339	2.99733583520696	7
BSU12400	0.92579942580332	1.84656634618524	3.02774408653308	3.07060950861143	7
BSU09680	-1.83753740391561	-2.39162243908562	-3.91058907424068	-5.0423913592957	8
BSU12860	-1.80882520887119	-2.40929436499031	-3.84657425451976	-4.43502132732207	8
BSU22260	-1.56857604710743	-2.1837283605642	-2.97775025421228	-3.60247498839162	8
BSU06890	-1.16060120394248	-2.66776024844429	-1.47681885076775	-5.85000255520518	8
BSU08440	-1.6984988516183	-1.91262015069365	-1.76262406385222	-2.77172915445137	9
BSU39020	-1.64914837517632	-1.54615350049479	-1.97789646831609	-2.39565452810573	9
BSU03670	-1.40833440386016	-1.19054242871453	-1.9991173956265	-2.49454507219082	9
BSU24990	-1.36129755572384	-3.07427815901731	-1.34131241306061	-0.972926006710481	9
BSU18110	1.32417555811877	1.5554605563755	1.99909091710643	2.3971037119243	10
BSU40180	1.19394915707466	1.41057056994283	2.20701716205161	2.44759387735426	10
BSU36660	1.15357720366215	1.95066202082183	2.49171503569526	2.4784011797894	10
BSU29680	1.09662535318318	1.52167799159486	2.23652900162382	2.56138161017132	10
BSU11880	1.079728773496	1.65316364718149	2.13407799248518	2.32639429480307	10
BSU13560	1.0621122781158	1.40547029268831	2.11422737059966	2.45236872309722	10
BSU18560	1.05598932647189	1.04510739545516	2.09607874568361	2.49644909540967	10
BSU13550	1.02603672372155	1.36302319174963	2.05201524506953	2.33762717667402	10
BSU14320	1.01355242112353	1.96679441436913	1.98152783205817	2.33077398380018	10
BSU32260	0.935336918300697	1.35843008893046	1.9382979884795	2.37734690560588	10
BSU32250	0.884621210265427	1.3529772199085	1.92605619302676	2.39341765532461	10
BSU21150	0.854977363594072	0.956215879304322	2.01510346263123	2.52150320578117	10
BSU33770	0.853201560936455	1.25523413728949	1.86396084626707	2.69601872459841	10
BSU05870	0.837633194191582	1.63845066933468	2.27730296505865	2.42871988053025	10
BSU02400	0.707139219344686	1.72799694477187	2.33201193651264	2.30554952321878	10
BSU05880	0.692633988954474	1.52651046522086	2.00785420562775	2.35042084290956	10
BSU32240	0.646991136479073	1.38209435711902	1.94624935276893	2.38816975787508	10
BSU21190	0.982251747336801	0.576014670406566	2.87806764423401	3.44717591265234	11
BSU11210	0.929904220730628	1.57180574033296	2.40004660148099	4.25146565310887	11
BSU39910	0.890870094378311	1.13749326911455	2.18460746977487	4.0091861299055	11
BSU32070	0.855614760309233	1.26331060561184	2.57562454833961	4.4735901037498	11
BSU11230	-0.538322640465798	0.670977014229235	3.12482167566819	5.28536501678399	11
BSU39880	0.418429190893732	1.15245730673225	2.20584256767028	3.86405291892233	11
BSU32080	-0.299245030365783	1.07793982937333	2.57436893068828	4.73813480570192	11
BSU11220	0.206814146625171	0.895264246234388	2.9496055503575	4.431884210218	11
BSU12980	0.202073741699522	1.5250367561749	2.49244177521812	3.69744273081034	11
BSU03020	-0.107399594846108	0.729919130790364	2.66100352252756	4.16714129935678	11
BSU33730	0.858323327492686	2.05754317511061	1.78480640393406	3.24295751865324	12
BSU33710	0.741162298152774	1.96087215769962	1.94154437556768	3.33936868109715	12
BSU33760	0.70721359343334	1.06957985274192	1.51073661837468	2.52425474456622	12
BSU18540	0.6692269432908	1.32905491506591	2.32100337276226	2.74838487339712	12
BSU17130	0.591893264781742	1.3070965319302	2.31034540580976	3.04030106930932	12
BSU11190	0.576791002006736	0.925390144210489	1.95120734147482	2.88245457406559	12
BSU12990	0.392253183072827	1.19082162697208	2.25900617015079	3.24070917451589	12
BSU13190	0.385529911953168	0.905536222504729	1.80132310449088	2.53042800835124	12
BSU03220	0.372780974248483	1.49912824307799	2.42022682788631	2.73897456578329	12
BSU39360	0.295966030037813	1.26018401136153	2.02793994319691	2.51748198600881	12
BSU11890	0.287393966108836	0.830902764074844	1.68973457184387	2.40391491074077	12
BSU17150	-0.282365921114858	0.976713388294289	1.93699499335933	2.84455549426497	12
BSU11200	0.253174653571757	0.718740598406406	2.41018414467075	3.56373945673079	12
BSU33700	0.226138528051418	2.1255860717182	1.92898798037919	3.30428014839492	12
BSU12970	0.221585488062314	1.10698785073858	2.38302023354071	3.33877897864588	12
BSU11240	-0.194612144061293	-0.000776023011401638	1.40938108375712	3.22973333091024	12
BSU39920	0.193887203307035	0.47606584719938	1.32262806419322	2.77765369398584	12
BSU10390	0.187179532902947	1.6486677372028	1.89422194191036	2.50780312990385	12
BSU17160	-0.176219141369392	0.812570077225897	1.6374723596151	2.60626743128632	12
BSU33720	0.174269751557906	1.88034359272328	1.80762003626617	3.13887371438431	12
BSU17170	0.15651023871682	0.878528744490713	1.67607956910223	2.6301488601484	12
BSU17140	0.148837153574921	1.26486110464626	2.30701706072748	3.07979957614784	12
BSU32520	-0.147989164877114	0.678596411792278	1.60286886181327	2.64309040965787	12
BSU17180	-0.120406377229364	0.863597658160181	1.79341741024458	2.54803089081716	12
BSU39870	0.0450423350617583	0.355632333265446	1.07896966186563	2.500888921172	12
BSU39930	0.0281495333774274	0.289388737365277	1.00797041223381	2.63834504418494	12
BSU32530	0.0143141298781585	0.853387449885718	2.13973073860539	3.35264826651821	12
BSU13000	-0.00984936738748062	1.18092335178527	2.09496278871184	3.27648347360213	12
