# Supplementary material for: T-REx: Transcriptome analysis webserver for RNA-seq Expression data
Source: BMC Genomics. 2015 Sep 3;16(1):663. doi: 10.1186/s12864-015-1834-4 (PMC4558784; doi:10.1186/s12864-015-1834-4)
Supplement: Additional file 3: — Figure S3; k-means clustering of differentially expressed genes in the mutants. (ZIP 31925 kb) [file 12864_2015_1834_MOESM3_ESM.zip › Brinsmade.MeanSignal.ClusterID.txt]

	A_F71Y	B_R61K	C_R61H	Null	WT	clusterID
BSU00090	14.8813290867244	14.3865698270355	13.791264655214	13.1601077731026	15.2021620951565	1
BSU01480	13.4577656148518	13.12153351734	12.8092657100945	12.3431857154479	13.3161400841221	1
BSU02120	13.2367616635716	13.3388756321316	13.1681236393592	12.8203784363237	12.4819255358607	1
BSU02780	12.9066087917125	12.8258531886244	13.2688343693438	13.2421320576824	12.4378820858452	1
BSU02850	15.7710896398389	11.981032058361	15.8670132300436	14.6587414597649	12.1467277643489	1
BSU03200	13.2655417965014	13.8736844135038	14.8875776268883	15.1658687692073	11.6856248397264	1
BSU03220	13.2187902475528	14.0494231639128	14.9947511839663	15.2534412636583	12.7435721889356	1
BSU06430	14.520158250863	14.1942566867919	13.7299393247713	13.4640989868414	14.6756263039354	1
BSU06450	14.1646319967004	13.7680292101769	13.4214074120625	13.1827822893667	14.210252779765	1
BSU06470	13.4881539566306	13.3853905902569	13.0315289097872	12.8175832886776	13.9146187102408	1
BSU06500	14.1088919443728	13.9769668046618	13.5908209309305	13.366117271417	14.5083209396154	1
BSU06510	13.5444815223108	13.2728484469175	12.909049265363	12.6531809653276	13.8262008798446	1
BSU11430	14.1196301453136	13.5922234213594	13.1109726077829	12.3587885415604	13.4126359996833	1
BSU13850	13.88631579094	13.7550962103072	13.5741204350097	13.7337568221455	12.8385145633586	1
BSU15520	14.5105787513974	14.2792115504758	13.9389822528824	13.6418259720418	14.8881248728677	1
BSU16090	14.1594771901101	13.8531145834403	14.0599358851123	14.2283677778368	13.5962480033149	1
BSU16100	13.352112413006	13.1445785865339	13.3544560175056	13.5238069581873	12.8719052376592	1
BSU18000	13.3762610765597	13.3026389237876	13.8627342054789	14.2358272634554	12.680799034573	1
BSU18450	12.2315212108757	12.4705317811617	13.6373041221062	14.2190928738145	12.4892207835217	1
BSU21480	14.2485206049384	13.7716442125288	13.4997836147171	12.8561336918609	13.937143897639	1
BSU21770	13.4887188456055	13.4242975323971	13.8758933066221	14.1100346408526	11.7010898248172	1
BSU21870	13.8114248698439	14.4436882296454	15.0179610430741	15.010309552154	11.0094787458881	1
BSU23380	12.8704610501708	12.8474489039824	13.109014419439	13.2612869214366	12.7408348261453	1
BSU24030	13.252813241993	13.0981143510894	12.9806751323224	13.1205618964429	11.8305152069768	1
BSU24840	13.0081659716391	12.8923530757341	12.9825480096514	13.0575687318625	12.4619909505856	1
BSU28260	14.4051747107031	14.8651291221311	15.7716700014199	16.0761370869889	11.2440664641948	1
BSU28270	13.498038896276	14.0250097554216	14.8514074538589	15.2365748319572	10.4335854411505	1
BSU28280	13.9092368232209	14.3889590362329	15.2084630006775	15.6293566200796	10.6913073301911	1
BSU28290	14.3571739623931	14.5823772356407	15.5015884229324	15.8055675543721	10.9733386208004	1
BSU28310	13.849551708848	14.2921059027021	15.0683374431265	15.3939099218382	10.8261512148002	1
BSU29220	13.5363686495539	13.4812949046311	13.6549716040381	13.574652652972	13.0871313015405	1
BSU29470	13.5755392468345	13.0709594769276	12.4934802196993	12.1958335499556	14.2600741865668	1
BSU31400	12.6535168794214	12.8630247102369	12.9932037732965	12.9219338912346	12.0466124692581	1
BSU32040	13.3858624006415	13.3169178744931	13.0812337576798	12.6548597542074	13.8854580649689	1
BSU32240	12.9099868109126	13.3685064615077	13.9460381306504	14.3207652988654	12.1638068922794	1
BSU32250	13.731849336137	13.9722618487333	14.5776943520162	14.9427664784661	12.7708703313575	1
BSU32260	13.7305762762345	13.9239773689712	14.5429109459691	14.8724344110575	12.7185328760692	1
BSU32610	13.2854744674058	14.8064237532345	16.4484954535692	17.3935748049296	8.49984588708321	1
BSU34030	13.407666097055	13.3710278818851	13.5533293011847	13.6706562491184	13.1571100461079	1
BSU37460	13.4166655999355	13.1454545640095	13.3096184562831	13.4982259313499	11.7838167593202	1
BSU38550	13.7478258383293	13.7489265921334	14.164985468475	14.1485560235506	12.7002229507993	1
BSU40320	13.8059957173196	13.9484128626647	14.1247675358225	14.1029188903561	13.1667907507182	1
BSU40330	13.7689079724784	13.9952371704491	14.1897859588602	14.1897087557221	13.2904508993564	1
BSU01600	4.08746284125034	4.24792751344359	3.85798099512757	3.32192809488736	5.4093909361377	2
BSU01610	4.6724253419715	5.12928301694497	5.06608919045777	5.02236781302845	6.32192809488736	2
BSU01630	5.68650052718322	4.97727992349992	5.12928301694497	4.97727992349992	6.83289001416474	2
BSU02490	4.8073549220576	5.4757334309664	6.02236781302845	5.53915881110803	4.35755200461808	2
BSU03680	5.4262647547021	5.20945336562895	5.10852445677817	4.49185309632967	5.84549005094437	2
BSU04039	5.18982455888002	3.8073549220576	4.4262647547021	4	3	2
BSU04330	5.55458885167764	5.4093909361377	4.88264304936184	4.32192809488736	5.83289001416474	2
BSU04930	5.12928301694497	5.68650052718322	5.35755200461808	5.4093909361377	4.55458885167764	2
BSU04970	5.10852445677817	6.07681559705083	5.68650052718322	5.4093909361377	4.52356195605701	2
BSU04980	4.70043971814109	5.20945336562895	4.6724253419715	4.58496250072116	3.64385618977472	2
BSU05810	4.49185309632967	4.08746284125034	3.8073549220576	3.24792751344359	4.95419631038687	2
BSU05840	6.33985000288462	5.75488750216347	5.70043971814109	5.08746284125034	6.73470962022584	2
BSU10390	4.52356195605701	5.7279204545632	5.98868468677217	6.53915881110803	4.28540221886225	2
BSU11230	2.4594316186373	3.4594316186373	5.70043971814109	7.93073733756289	2.90689059560852	2
BSU11350	3.75488750216347	3.85798099512757	4.64385618977472	4.35755200461808	3.32192809488736	2
BSU12020	4.08746284125034	4.20945336562895	4.55458885167764	3.52356195605701	5.12928301694497	2
BSU12440	4.97727992349992	5.68650052718322	5.91886323727459	5.91886323727459	4.04439411935845	2
BSU12520	4.55458885167764	3.95419631038688	5.22881869049588	5.28540221886225	3.70043971814109	2
BSU12530	4.6724253419715	4.70043971814109	5.61470984411521	5.82017896241519	4.7279204545632	2
BSU12540	3.70043971814109	4	4.8073549220576	5.20945336562895	4.08746284125034	2
BSU12550	3.4594316186373	3.24792751344359	4.4262647547021	4.88264304936184	3.4594316186373	2
BSU12560	3.39231742277876	3.16992500144231	4.6724253419715	4.52356195605701	2.70043971814109	2
BSU12672	4.49185309632967	3.39231742277876	4.6724253419715	5.04439411935845	3.70043971814109	2
BSU12770	4.64385618977472	4.04439411935845	5.58496250072116	6.07681559705083	4.70043971814109	2
BSU13170	3.24792751344359	4.08746284125034	4	4.75488750216347	3.32192809488736	2
BSU17000	6.04439411935845	5.94251450533924	5.53915881110803	5.08746284125034	6.4757334309664	2
BSU17130	4.39231742277876	4.93073733756289	5.97727992349992	6.53138146051631	3.70043971814109	2
BSU17820	4.88264304936184	5.39231742277876	5.8073549220576	5.98868468677217	3.08746284125034	2
BSU18510	5.65821148275179	4.49185309632967	4.8073549220576	4.88264304936184	3.24792751344359	2
BSU20150	5.28540221886225	5.62935662007961	4.64385618977472	4.28540221886225	4.16992500144231	2
BSU20180	5.8073549220576	5.32192809488736	4.93073733756289	3.75488750216347	3.85798099512757	2
BSU21070	4.16992500144231	3.32192809488736	4.58496250072116	5.3037807481771	3.8073549220576	2
BSU21090	3.24792751344359	3.8073549220576	4.4594316186373	4.83289001416474	2.58496250072116	2
BSU21140	4.7279204545632	4.39231742277876	5.32192809488736	5.24792751344359	4.04439411935845	2
BSU21150	5.08746284125034	5	6.07681559705083	6.4757334309664	4.12928301694497	2
BSU21190	3.08746284125034	2.4594316186373	4.85798099512757	5.2667865406949	2	2
BSU21200	3.70043971814109	2.90689059560852	4.16992500144231	5.08746284125034	3.95419631038688	2
BSU21220	4.58496250072116	3.90689059560852	5.02236781302845	5.74146698640115	4.20945336562895	2
BSU21229	3.16992500144231	3.4594316186373	4.35755200461808	4.93073733756289	3.08746284125034	2
BSU21250	4	4.16992500144231	4.58496250072116	4.97727992349992	3.64385618977472	2
BSU28340	5.83289001416474	5.35755200461808	5.70043971814109	5.76818432477693	4.39231742277876	2
BSU29280	4.39231742277876	4.88264304936184	4.6724253419715	5.2667865406949	3.85798099512757	2
BSU29310	5.08746284125034	4.52356195605701	5.24792751344359	5.49185309632967	3.90689059560852	2
BSU29330	4.28540221886225	4	4.24792751344359	5.04439411935845	3.32192809488736	2
BSU31420	5.24792751344359	5.20945336562895	5.18982455888002	5.35755200461808	4.16992500144231	2
BSU31970	4.52356195605701	4.85798099512757	4.90689059560852	4.16992500144231	6.17990909001493	2
BSU32010	4.64385618977472	4.39231742277876	4.64385618977472	4.4262647547021	6.24792751344359	2
BSU32470	3.75488750216347	4.32192809488736	4.39231742277876	5.02236781302845	3.70043971814109	2
BSU32500	1.8073549220576	1.58496250072116	3.64385618977472	4.24792751344359	2.4594316186373	2
BSU32510	3.24792751344359	4	4.24792751344359	5.18982455888002	3.24792751344359	2
BSU32930	5.4594316186373	4.52356195605701	5.3037807481771	3.75488750216347	5.56985560833095	2
BSU32950	5.70043971814109	5.4594316186373	5.5077946401987	6.04439411935845	4.32192809488736	2
BSU33310	5.70043971814109	5.37503943134692	5.79441586635011	5.32192809488736	7.39231742277876	2
BSU36650	5.24792751344359	5.3037807481771	6.12928301694497	6.53138146051631	4.4262647547021	2
BSU36660	4.85798099512757	5.4093909361377	6.02236781302845	5.85798099512757	3.58496250072116	2
BSU37750	5.58496250072116	5.68650052718322	5.96578428466209	5.95419631038687	4.49185309632967	2
BSU38930	4.83289001416474	5.49185309632967	6.11894107272351	6.22881869049588	3.39231742277876	2
BSU39610	5.52356195605701	4.78135971352466	5.02236781302845	4.32192809488736	6.40087943628218	2
BSU01910	5.61470984411521	5.71424551766612	6.48381577726426	7.21431912080077	5.98868468677217	3
BSU02590	7.13955135239879	6.74146698640115	6.13955135239879	6.44294349584873	5.37503943134692	3
BSU03789	6.16992500144231	6.32192809488736	6.62935662007961	6.89481776330794	6.07681559705083	3
BSU03900	6.18982455888002	6.33091687811462	6.60733031374961	6.45121111183233	5.44294349584873	3
BSU07530	5.98868468677217	6.70735913208088	7.84549005094437	8.38154295118458	4.58496250072116	3
BSU07850	6.62935662007961	6.64385618977472	6.8008998999203	6.94836723158468	5.83289001416474	3
BSU08570	6.74146698640115	6.4594316186373	6.52356195605701	7.2667865406949	5.71424551766612	3
BSU10460	5.4093909361377	6.98868468677217	8.39446269461032	9.13699111208023	3.52356195605701	3
BSU11190	6.65105169117893	6.82654848729092	7.72109918870719	8.62205181945638	6	3
BSU11200	5.85798099512757	6.02236781302845	7.60733031374961	8.80413102118332	5.52356195605701	3
BSU11210	5.39231742277876	5.8073549220576	6.4757334309664	8.33762190199251	4.32192809488736	3
BSU11220	4.97727992349992	5.37503943134692	7.29001884693262	8.80896417491926	4.64385618977472	3
BSU11240	6.13955135239879	6.09803208296053	7.34872815423108	9.18487534290828	6.20945336562895	3
BSU11250	5.49185309632967	6.06608919045777	6.52356195605701	7.69696752623429	6.01122725542325	3
BSU11410	6.81378119121704	7.40087943628218	8.22881869049588	7.78135971352466	5.20945336562895	3
BSU12400	6.4093909361377	7.07681559705083	8.17741953798924	8.18982455888002	5.37503943134692	3
BSU12619	5.97727992349992	6.48381577726426	7.25266543245025	7.96000193206808	6.56985560833095	3
BSU12620	5.79441586635011	5.39231742277876	6.93073733756289	7.28540221886225	6.25738784269265	3
BSU12640	6.13955135239879	6.24792751344359	7.59245703726808	8.01122725542325	6.83920378809694	3
BSU12649	6.32192809488736	5.8703647195834	7.21431912080077	7.68999797141945	6.44294349584873	3
BSU12671	6.63662462054365	6.23840473932508	7.75488750216347	7.92777796208234	6.54689445988764	3
BSU12690	6.05528243550119	5.61470984411521	7.29920801838728	7.21916852046216	6.31288295528436	3
BSU12700	6.27612440527424	6.2667865406949	6.85798099512757	7.49984588708321	6.48381577726426	3
BSU12720	5.2667865406949	5.7279204545632	6.57742882803575	6.56224242422107	5.33985000288462	3
BSU12730	6.31288295528436	6.20945336562895	7.35755200461808	7.54689445988764	6.56224242422107	3
BSU12740	5.28540221886225	5.18982455888002	6.49185309632967	6.876516946565	5.85798099512757	3
BSU12760	5.10852445677817	5.16992500144231	6.4093909361377	6.83289001416474	5.65821148275179	3
BSU12800	6.11894107272351	6.08746284125034	7.29920801838728	7.61102479730735	6.07681559705083	3
BSU12930	6.01122725542325	7.68999797141945	8.73131903102506	9.71424551766612	4.61470984411521	3
BSU12940	5.24792751344359	7.40514146313634	8.24792751344359	9.37503943134693	4.12928301694497	3
BSU12950	5.18982455888002	7.27146302790437	7.92184093707449	9.07681559705083	4.20945336562895	3
BSU12970	6.09803208296053	6.72109918870719	8.09275714091985	8.92629599478111	5.82017896241519	3
BSU12980	6.05528243550119	7.08214904135387	8.09011241966429	9.22037832769523	5.7279204545632	3
BSU17140	6.20945336562895	7.07146236255662	8.1873520732005	8.8376279331714	5.95419631038687	3
BSU17160	6.09803208296053	6.8703647195834	7.74146698640115	8.61102479730735	6.18982455888002	3
BSU17170	5.8073549220576	6.31288295528436	7.12928301694497	7.98299357469431	5.53915881110803	3
BSU18410	5.70043971814109	6.24792751344359	6.7279204545632	6.8008998999203	4.83289001416474	3
BSU21130	6.38370429247405	5.98868468677217	7.04439411935845	7.48784003382305	6.01122725542325	3
BSU24910	6.21916852046216	6.2667865406949	6.70735913208088	7.18487534290828	6.33091687811462	3
BSU31560	7.13442632022093	8.56985560833095	9.96000193206808	10.0292872269682	4.58496250072116	3
BSU31570	6.07681559705083	8.1006623390052	9.33762190199251	9.41468523580721	4.49185309632967	3
BSU32480	5.3037807481771	5.71424551766612	6.16992500144231	6.98868468677217	5.62935662007961	3
BSU38470	5.91886323727459	6.25738784269265	6.76155123244448	6.98868468677217	5.64385618977472	3
BSU39350	5.7279204545632	6.4594316186373	7.56605403817109	7.81057163474115	4.04439411935845	3
BSU39390	5.62935662007961	6.56224242422107	7.24792751344359	7.40514146313634	5.65821148275179	3
BSU39870	5.79441586635011	5.97727992349992	6.73470962022584	8.00562454919388	5.6724253419715	3
BSU39890	5.49185309632967	6.65105169117893	7.89178370321831	9.65553072315564	4.24792751344359	3
BSU39900	5.08746284125034	5.4594316186373	6.59991284218713	8.39231742277876	3.16992500144231	3
BSU39910	5.95419631038687	6.04439411935845	7.13442632022093	8.84549005094438	5	3
BSU39930	6.4757334309664	6.48381577726426	7.26209484537018	8.79279029430106	6.36632221424582	3
BSU01920	7.07681559705083	7.01122725542325	6.98868468677217	7.8008998999203	7.03342300153745	4
BSU04400	8.283088353024	6.94251450533924	6.96000193206808	7.23840473932508	5.89481776330794	4
BSU04910	7.44294349584873	7.66533591718518	7.37937836707126	7.85174904141606	6.45121111183233	4
BSU05860	7.30833903013941	7.91886323727459	8.13442632022093	8.28771237954945	7.02790599656988	4
BSU05870	7.2336196767597	7.79766152585376	8.44708322620965	8.5274770060604	6.31288295528436	4
BSU05880	7.25738784269265	7.82654848729092	8.37503943134693	8.60733031374961	6.4594316186373	4
BSU09030	7.58496250072116	7.89481776330794	7.95128471496697	7.37068740680722	6.90086680798075	4
BSU09530	7.94251450533924	7.43045255166553	7.10852445677817	7.72109918870719	6.19967234483636	4
BSU10300	6.84549005094437	7.35314682549808	7.11894107272351	6.89481776330794	5.5077946401987	4
BSU10380	6.5077946401987	6.90086680798075	7.13442632022093	7.20945336562895	6.33091687811462	4
BSU10570	7.22881869049588	7.88874324889826	8.4655664048094	9.24079133216196	7.27612440527424	4
BSU12460	7.66888498426625	7.47167521439204	8.64745842645492	8.72109918870719	7.19475685442225	4
BSU12570	7.10852445677817	7.13442632022093	8.11894107272351	8.58496250072116	7.3037807481771	4
BSU12580	7.4757334309664	7.37937836707126	8.54689445988764	8.79766152585376	7.55074678538324	4
BSU12630	6.63662462054365	6.8008998999203	7.89784545600551	8.29232163280204	7.0389189892923	4
BSU12660	7.25738784269265	7.21431912080077	8.44708322620965	8.62388149001346	7.33985000288462	4
BSU12780	6.99435343685886	6.67948009950545	7.97154355395077	8.40726776424473	7.16992500144231	4
BSU12790	7.15987133677839	6.54689445988764	8.33762190199251	8.30606168942834	7	4
BSU12990	6.81378119121704	7.33985000288462	8.49984588708321	9.35645197022176	6.33091687811462	4
BSU13000	6.54689445988764	7.46352437327118	8.47775826644389	9.53138146051631	6.48381577726426	4
BSU13190	7.21916852046216	7.54303182025524	8.4757334309664	9.09407768567191	6.76155123244448	4
BSU13520	6.97727992349992	8.18487534290828	7.66177809777199	7.86108690599539	6.86418614465428	4
BSU14320	7.13442632022093	7.82654848729092	7.8856963733394	8.14720492494223	6.03342300153745	4
BSU14330	7.34872815423108	7.60362634498619	8.10328780841202	8.19721669311005	6.54689445988764	4
BSU17150	6.27612440527424	7.28540221886225	8.31288295528435	9.1006623390052	6.43462822763672	4
BSU18540	6.97727992349992	7.33985000288462	8.41151098801207	8.7431513941125	6.20945336562895	4
BSU18550	7.49984588708321	7.57742882803575	8.50382573799575	8.77643303244473	6.21916852046216	4
BSU18560	7.0389189892923	6.84549005094437	7.93073733756289	8.2045711442492	5.90689059560852	4
BSU19530	7.0389189892923	7.09803208296053	7.03342300153745	7.06069593168755	6.18982455888002	4
BSU22650	7.52356195605701	8.38586240064146	7.62570884306447	7.65463602852797	6.58496250072116	4
BSU22660	7.54303182025524	8.44501484586842	7.49984588708321	7.56605403817109	6.40087943628218	4
BSU22670	6.69348695749933	8.04165915163721	7.04439411935845	7.29001884693262	5.61470984411521	4
BSU24770	8.00281501560705	7.17492568250068	6.84549005094437	7.49585502688717	6.34872815423108	4
BSU26640	7.82336724004623	7.92184093707449	7.58496250072116	7.49984588708321	6.75488750216347	4
BSU26650	7.62205181945638	8.08746284125034	7.29462074889163	7.65821148275179	6.75488750216347	4
BSU26770	7.56224242422107	7.74483383749955	7.79441586635011	8.18239435340453	6.98868468677217	4
BSU27040	8.04165915163721	7.53138146051631	7.74819284958946	7.82017896241519	6.79441586635011	4
BSU27050	7	7.18487534290828	7.3037807481771	7.37937836707126	6.5077946401987	4
BSU27200	7.00562454919388	7.31288295528436	7.8008998999203	8.09275714091985	6.69348695749933	4
BSU27230	6.90689059560852	6.92481250360578	7.14974711950468	7.39660478118186	6.3037807481771	4
BSU29450	7.20945336562895	7.02236781302845	8.0389189892923	8.93221475196838	7.50382573799575	4
BSU31480	7.1548181090521	7.73131903102506	7.90989308377004	8.22881869049588	6.43462822763672	4
BSU32270	7.21431912080077	7.34429590791582	7.29920801838728	7.36632221424582	6.4093909361377	4
BSU32520	7.46352437327118	8.01122725542325	8.97154355395077	9.91960823860325	7.5077946401987	4
BSU32530	6.69348695749933	7.18982455888002	8.55842071326866	9.69609817095586	6.56224242422107	4
BSU33700	7.38370429247405	8.88874324889826	8.7714894695006	10.0993478104032	7.02790599656988	4
BSU33720	7.08746284125034	8.39660478118186	8.4262647547021	9.69870466677034	6.77478705960117	4
BSU34660	7.13955135239879	7.58871463558226	7.85174904141606	8.16741814583174	6.33091687811462	4
BSU34670	6.83920378809694	6.59991284218713	7.30833903013941	7.13442632022093	5.90689059560852	4
BSU37740	6.52356195605701	7.13955135239879	7.25738784269265	6.71424551766612	5.64385618977472	4
BSU38460	7.63662462054365	7.13442632022093	7.72451385311995	8.62935662007961	7.28540221886225	4
BSU39360	6.83920378809694	7.50382573799575	8.3151495622563	8.70390357344466	6.4262647547021	4
BSU39370	7.31288295528436	7.48784003382305	8.33985000288462	8.62570884306447	6.62935662007961	4
BSU39380	6.74819284958946	7.12412131182919	7.73809225962049	7.96578428466209	6.2667865406949	4
BSU39880	7.29462074889163	7.84862294042934	8.97297978606629	10.4878400338231	6.82654848729092	4
BSU39920	7.77807712953536	7.85174904141606	8.7714894695006	10.1039434298916	7.5274770060604	4
BSU40021	7.2336196767597	7.51175265376738	7.73470962022584	8.10328780841202	6.05528243550119	4
BSU02160	12.0440525318013	12.331196877153	12.6082548219779	10.919980595049	8.09803208296053	5
BSU02170	11.3506629883723	12.734074491428	12.9249052665083	11.3613955331659	8.34872815423108	5
BSU02230	11.9549232920303	11.7694246415528	11.8225708309502	11.9605450132117	11.3384578431308	5
BSU03360	14.41831382934	9.08081752760833	15.0316796672464	13.2074719554045	10.5381889320524	5
BSU03790	11.3429080337916	11.7996863613313	12.4698961486709	12.9985022858601	9.8726748802706	5
BSU06170	12.2297200932374	12.1560830762887	12.2316712025628	12.2330204264745	11.2224930522465	5
BSU07840	12.2343683897564	12.4286218860911	12.8793917964852	12.928148216169	11.2121923719085	5
BSU09590	12.3219280948874	12.3004955642477	12.486835021563	12.5308939811939	11.6934869574993	5
BSU09670	12.2185632361903	12.0995121919952	12.6086013598812	12.4900987548842	11.1913677134189	5
BSU09990	12.2249060907198	12.0437108633472	12.6035104425928	12.704119788513	11.1446582428319	5
BSU10070	11.1108095268987	11.8091652053719	12.7862696276485	13.334831928118	9.46964181723952	5
BSU11850	11.2179576978641	11.2164427391605	11.5686686933805	11.6054795180617	10.61194694182	5
BSU11860	11.7648715907361	11.7054163988827	12.0356582722941	12.0660891904578	10.9618114080872	5
BSU12430	11.467605550083	11.3520434257954	11.9783529581651	12.0447356260569	10.2638560195961	5
BSU15570	11.8955752823807	11.7500788626938	11.9373738201921	12.2838118348309	10.9410476063406	5
BSU15580	11.1503819688178	11.4499224158638	11.5600939576425	11.9489147093122	10.590587049915	5
BSU15590	12.111787735801	11.8517490414161	12.1486354605487	12.5476175549028	11.0914353863236	5
BSU15600	11.2381061374321	11.0804844570676	11.3506629883723	11.7183188104793	10.2801907922169	5
BSU15610	11.9740560226256	11.693922488081	11.9386607097692	12.342213595732	10.9373738201921	5
BSU15620	11.8177831217745	11.6921795763125	11.9386607097692	12.3006385539937	11.1369911120802	5
BSU17210	11.2874238116835	11.4231159101471	12.0625521393768	12.3937926397746	10.8161836814323	5
BSU18440	11.0042204663182	11.1337844091799	12.2500022678404	12.841859146296	11.0633950812885	5
BSU18570	11.3484515374071	11.3286749273279	11.8167836793786	12.0119260663068	10.6724253419715	5
BSU19579	11.5703301010308	11.6485822833637	12.1294440230319	11.9627152957434	8.77313920671969	5
BSU19580	12.1430642806314	13.0239275771744	13.4250847432428	13.3998119593257	10.1440208692669	5
BSU24040	12.6845294824185	12.5239294436517	12.4917278569493	12.5747117761833	11.3495576866205	5
BSU24050	12.733015321686	12.5649830392051	12.5053153561362	12.6036263449862	11.292321632802	5
BSU24060	12.8457840485083	12.7586396370246	12.6519486107234	12.7816670731908	11.4175888403826	5
BSU24070	12.551948530593	12.3059192362028	12.1772637982535	12.3215053683988	10.8407779235951	5
BSU24080	12.678820179524	12.6645583935658	12.5620038636516	12.7866780338907	11.118292233027	5
BSU24090	12.6292427665467	12.3380399331079	12.2391509737807	12.4782640315817	10.6220518194564	5
BSU24550	11.5696183034466	11.6608872703026	11.9744145898055	12.1440208692669	11.4486325677306	5
BSU24560	11.7004397181411	11.6434052771157	12.0221944017606	12.1590829357309	11.3847837500934	5
BSU24570	11.6984876385577	11.4167975276061	11.8788172846142	11.9377416200771	11.2404932238768	5
BSU28240	11.5729370250173	11.4527560290325	11.8612808035887	12.0141948668145	11.1208858427878	5
BSU28250	12.5737655139269	13.0894504811159	13.8686296682127	14.2692362800591	9.43983088398139	5
BSU28300	12.6160893135821	12.9043523767214	13.7422567973887	14.0497634823766	9.32080054888164	5
BSU29140	12.3605727814807	12.1181299774973	12.4335854411505	12.6799198785184	11.8900742361803	5
BSU30700	13.864041016475	9.12153351734003	13.4428139376752	11.8097681287104	9.30035256032822	5
BSU31010	11.5304063370991	11.4491486453754	11.970285676897	12.0131481714548	10.2767060198924	5
BSU31410	12.2212850178105	12.159398347853	12.2440664641948	12.1099938458452	11.3323163301992	5
BSU33430	11.3624918060461	11.6361714416359	12.0047471575468	12.2334698875221	10.7507069862249	5
BSU33440	11.288289342181	11.5000949496718	11.871135184243	12.055451915095	10.695663296788	5
BSU33810	11.612868497291	11.8826430493618	12.065752701817	12.1719586190771	10.9087678828492	5
BSU33830	12.2531088156554	12.3843790481296	12.5860187753559	12.6413744242945	11.3712321283696	5
BSU34190	11.5230718269404	12.0363453517407	12.1893612904658	12.4088604360248	10.6843103111243	5
BSU35310	12.101811569824	12.0169823475336	12.3657756353263	12.3604356105711	11.4494066149856	5
BSU37760	10.6891244049133	11.8558417960499	12.5061835902927	12.5887146355823	9.04439411935845	5
BSU37770	12.102631888855	12.6057109974109	13.2251321062884	13.2028125524137	10.4938554492408	5
BSU38960	11.2969162068793	11.7683911183042	12.4329333166351	12.5814359894544	9.4231159101471	5
BSU02200	9.35974956032233	9.25620868852739	9.92481250360578	10.1389117181427	9.37503943134693	6
BSU02240	10.610563503925	10.8173834278972	11.4797802640291	11.6579882762779	8.97010589061218	6
BSU02400	10.6429542234803	11.3842441222431	11.9822806045583	11.9100805319664	9.83605035505807	6
BSU02410	9.70822173003835	10.0084286220706	10.0437108633472	9.73893668167614	8.89935692292311	6
BSU02860	11.8517490414161	9.57459352733761	11.7319553737719	10.5449644327892	9.79034849675191	6
BSU02870	10.5603328342124	8.82336724004623	10.9534689622288	10.1947568544222	9.15860968821448	6
BSU03040	9.38154295118458	9.20823435833979	9.46250227259726	9.97154355395077	9.28771237954945	6
BSU03230	10.6537407787066	10.4883422775325	11.1254134704833	11.0818162781092	9.97297978606629	6
BSU03530	9.37937836707126	10.3331553503106	10.6234242898699	10.7895336449704	9.18487534290828	6
BSU04800	10.2986354067342	10.1516508299734	10.4072677642447	10.6501542136751	9.09275714091985	6
BSU06310	9.38046106508897	10.1636496760158	10.7262181593322	11.0199381564248	8.2667865406949	6
BSU07580	9.83920378809694	9.73555602391153	10.2378074737231	10.2796105810525	8.88874324889826	6
BSU08160	10.7364019313183	10.595257481449	10.90989308377	10.9957671508778	10.3520434257954	6
BSU08470	10.6202198255075	10.3492812288175	11.0804844570676	11.1522848423066	9.33427328530719	6
BSU09010	9.91960823860325	10.1736771363034	10.2197735508929	9.7714894695006	9.24198314969433	6
BSU09570	10.9915218460757	10.7858611057596	10.9876193119243	10.9869086246977	10.3230547603416	6
BSU11460	11.977995368613	11.664447284548	11.2030420555625	10.4398308839814	11.5040741145206	6
BSU11470	11.935349243034	11.6130987942092	11.1299269335104	10.4236411950759	11.3874788658424	6
BSU11840	10.9381093262192	10.6497052654714	10.9876193119243	10.9487322398196	9.85096815098244	6
BSU11870	10.8788172846142	10.9469062744564	11.3556263936379	11.5260101070617	9.59152234657073	6
BSU11880	10.4609677625704	10.7681843247769	11.2470374187886	11.3845139613986	9.28655776160796	6
BSU12650	8.80413102118332	8.71424551766612	9.95346896222885	10.2997804028585	9.140829770773	6
BSU12680	9.22279490286811	8.97871045910636	9.89330153086056	10.1484765821783	9.28193002695544	6
BSU13180	10.1705510353167	10.4578938373147	11.3148664310532	11.6153997437255	8.89026427702111	6
BSU13530	10.7813597135247	10.4517262680745	10.8201789624152	11.0077281146323	10.2088439907346	6
BSU13570	10.5736471874933	10.2282174422934	10.582612451267	10.6523968614777	9.23840473932508	6
BSU13580	11.1279943209764	11.1088511170402	11.2517782570359	11.2676645375011	9.66711154207503	6
BSU13590	10.2928967554092	10.3728650601126	10.8788172846142	10.8328900141647	9.77313920671969	6
BSU13600	10.286557761608	10.2252074369435	10.6266216523584	10.7565563225241	9.57459352733761	6
BSU13610	10.2514824106202	10.2790301364496	10.7389366816761	10.7719020806977	9.40832974076739	6
BSU13620	10.4189067312579	10.3032099489448	10.7648715907361	10.8221724614762	9.41679752760606	6
BSU13700	9.84627391134991	9.62388149001346	10.1848753429083	10.2366122002158	9.55650605467193	6
BSU15340	9.73978060977326	9.99647348873323	11.1570310743784	11.6300395526561	7.73470962022584	6
BSU15350	10.7439928610602	10.585432051593	11.5975870395862	11.9419645929861	10.0973737689902	6
BSU15630	10.6124077931387	10.5308939811939	10.9654235658101	11.2324209271761	9.97010589061218	6
BSU17180	9.77561028075954	10.5082899861403	11.4853261892405	12.1344263202209	9.77313920671969	6
BSU17190	10.257977058564	10.7034710460719	11.5636729598275	12.1686721181322	10.0681064758588	6
BSU17200	10.4532706340106	10.6384359139905	11.4928546201747	11.9505558970475	10.2819300269554	6
BSU17220	10.6790401863931	10.7511255833673	11.2787398265501	11.5743570005659	10.319672120947	6
BSU18110	11.1465686757408	11.1962947450283	11.6744129818371	11.9322147519684	9.77396336843356	6
BSU19060	9.6008421143873	9.65463602852797	10.1065629404449	10.093417564388	8.14720492494223	6
BSU21440	11.360298426618	11.0738068471785	10.5579422867874	10.0084286220706	11.2676645375011	6
BSU21750	9.64205169292798	9.45018024716475	9.97369736630535	9.93663793900257	8.89935692292311	6
BSU23550	10.8883627411706	10.6595499968799	10.3437409184722	10.1959872980285	11.4178525148859	6
BSU23560	10.8017083589165	10.5517082616207	10.0707918094231	9.92777796208234	11.3325960577892	6
BSU23670	11.2082343583398	10.7988767681333	11.1176431013891	11.1049263038078	10.0887882387169	6
BSU23810	9.57931593758001	9.34207466799914	9.72195361280139	9.73893668167614	9.01262453886506	6
BSU23820	10.3202364452416	10.4314976042581	10.6869381716704	10.5603328342124	9.47269083924278	6
BSU27100	10.5966556676747	10.5048189876328	10.2015113445001	10.0188956211216	7.37503943134692	6
BSU29680	10.2911706993219	10.526988205432	11.3193898760002	11.4619909505856	9.12799432097639	6
BSU29970	10.7245138531199	10.3370643386847	10.0077281146323	9.7431513941125	10.9296282830246	6
BSU29990	11.6323136625861	11.5548286414299	10.667111542075	10.1978309980122	12.2562086885274	6
BSU31000	9.87344411251538	9.84313591111135	10.2928967554092	10.2650289424582	8.63662462054365	6
BSU31020	9.60269886501796	9.78381675932018	10.1959872980285	10.3772105303886	8.59058704991503	6
BSU31450	9.47167521439204	9.52160043972373	10.1904420187828	10.4888443464573	9.08746284125034	6
BSU32130	11.7883105037009	11.3736808334116	10.0660891904578	9.73470962022584	12.1922928144708	6
BSU32560	10.334831928118	10.967226258836	10.9494619793602	10.0161118382205	8.52160043972373	6
BSU33760	9.6838718686226	9.95201316488949	10.4604558963096	11.3006385539937	8.94251450533924	6
BSU33770	10.8317030992143	11.1166688559671	11.7962424482032	12.4469540392796	9.94324739590155	6
BSU33800	10.4377520723236	11.1677317411032	11.261213451366	11.4442384380781	10.0389189892923	6
BSU33820	10.2697111211428	11.0518886559054	11.089781488354	11.1611318829843	9.97082490136262	6
BSU33840	9.10852445677817	9.40407713624123	9.62205181945638	9.93810932621924	9.13699111208023	6
BSU37560	10.4903495057393	10.3685064615077	12.2681033356109	11.1166688559671	10.6662240028032	6
BSU38450	9.30947635384111	9.04302728359455	9.41574176829009	10.8929222236306	8.93516504960369	6
BSU38950	10.0223678130285	10.4356702609366	10.8722901102881	10.9574648468052	9.31401670390136	6
BSU39340	9.93147623388679	9.93884445746617	10.9516489859046	11.2094533656289	7.80413102118332	6
BSU40180	10.0667619323869	10.1699250014423	11.0136716140586	11.0734721539765	8.81057163474115	6
BSU02250	8.65463602852797	8.95855271543101	9.63299519714296	9.78299820892041	7.07146236255662	7
BSU03030	7.82654848729092	7.876516946565	8.33315535031062	8.83130724380205	7.74819284958946	7
BSU04410	8.89178370321831	8.4655664048094	8.92629599478111	8.90989308377004	8.20212382383046	7
BSU07480	9.00702726689397	9.09275714091985	9.4948555844912	9.89026427702111	8.33985000288462	7
BSU07590	7.94251450533924	7.83920378809694	8.16490692667569	8.39016895620018	7.00562454919388	7
BSU07600	8.30606168942834	8.22881869049588	8.72280753116955	8.61102479730735	7.37503943134692	7
BSU08780	8.46147944728616	8.46964181723952	8.89633240390994	9.06608919045777	7.86108690599539	7
BSU08990	8.89633240390994	8.73809225962049	8.70563238736142	8.16992500144231	7.88874324889826	7
BSU09440	8.68999797141945	8.88874324889826	9.45224124043082	9.59058704991503	8.49385544924082	7
BSU09450	8.40514146313634	8.4757334309664	9.1548181090521	9.33985000288462	8.10852445677817	7
BSU10230	8.92332748541919	8.97584796800678	8.73640193131829	8.17990909001493	7.3264294871223	7
BSU11010	7.95128471496697	8.40726776424473	9.24436383512051	9.63117705570398	6.85174904141606	7
BSU11890	8.09011241966429	8.43671154213721	9.33873638257392	9.91737207947684	7.73470962022584	7
BSU12590	7.68999797141945	7.63299519714296	8.78299820892041	9.08613622502731	7.83605035505807	7
BSU12600	7.90689059560852	7.54689445988764	8.82177398197057	9.15987133677839	7.82336724004623	7
BSU12610	7.73809225962049	7.80413102118332	8.88722061546838	9.33315535031062	8.2045711442492	7
BSU12750	8.2667865406949	8.07948478382682	8.93810932621924	9.36084708417966	8.13955135239879	7
BSU12810	7.88874324889826	8.01959072835788	9.15734693536284	9.55266909751427	8.34207466799914	7
BSU13550	8.59245703726808	8.65105169117893	9.36303963025651	9.56510207836031	7.4797802640291	7
BSU13560	8.67065624911844	8.79279029430106	9.52061868055628	9.75739000936664	7.54303182025524	7
BSU15100	8.46964181723952	8.16741814583174	8.32418054661874	8.54303182025524	7.35314682549808	7
BSU17120	8.15228484230658	8.34207466799914	9.06743436075652	9.52552080909507	8.60547951806167	7
BSU18010	8.27146302790437	8.01122725542325	8.47775826644389	8.65642486327778	7.44294349584873	7
BSU19040	8.55842071326866	8.56985560833095	9.13057056280543	9.06877827798541	6.69348695749933	7
BSU19050	9.19229281447077	9.2667865406949	9.78135971352466	9.84156434773057	7.97154355395077	7
BSU22640	8.58496250072116	9.69696752623429	8.9469062744564	8.92629599478111	7.6724253419715	7
BSU22680	8.09011241966429	8.98584193700334	8.38586240064146	8.31288295528435	7.33091687811462	7
BSU23680	9.42206476617281	9.00140819439281	9.50581155391959	9.16364967601582	8.3037807481771	7
BSU27220	8.85642552862553	8.94397991434374	9.31854280970272	9.77231457392165	8.53138146051631	7
BSU29440	7.65105169117893	7.43045255166553	8.45121111183233	9.40194612397654	8.11634396123747	7
BSU29690	8.8703647195834	8.59432460392485	9.37612538927617	9.31741261376487	8.29920801838728	7
BSU29700	8.43879185257826	8.41151098801207	8.81217730551445	9.04165915163721	7.79766152585376	7
BSU29710	8.34651373316563	8.68474862042163	9.11504365016171	9.37395265537019	8.24792751344359	7
BSU31820	7.79766152585376	7.95710204156229	8.43045255166553	8.25502856981873	7.43045255166553	7
BSU32980	8.24555270625568	8.36413465500805	8.56795607541547	8.72962074355304	7.56605403817109	7
BSU33750	7.96578428466209	8.08746284125034	8.41362792902417	9.0566377151132	7.86727873970966	7
BSU36640	7.96289600533726	8.58871463558226	8.74483383749955	8.89026427702111	7.82336724004623	7
BSU37470	8.4178525148859	8.23122118071119	8.55842071326866	8.403012023575	7	7
BSU37480	8.5274770060604	8.4757334309664	8.60547951806167	8.59991284218713	6.38370429247405	7
BSU37680	9.24436383512051	9.40832974076739	9.73047013718422	9.61286849729104	7.8703647195834	7
BSU38770	8.44294349584873	8.82336724004623	9.06743436075652	9.08613622502731	6.31288295528436	7
BSU39500	8.13955135239879	8.05528243550119	8.37286506011259	7.92481250360578	7.36632221424582	7
BSU39520	8.16490692667569	8.15987133677839	8.54496443278924	8.08214904135387	7.54303182025524	7
BSU40022	8.01959072835788	7.95419631038687	8.50581155391959	8.75488750216347	7.0389189892923	7
BSU02390	10.7039035734447	11.8291280953685	13.9731143595509	15.0430700168195	7.76818432477693	8
BSU03010	7.97727992349992	9.42731284413496	12.1068900450922	13.4999081567615	6.81378119121704	8
BSU03020	8.10852445677817	8.64024493622235	10.6068678373742	12.0491678723722	8.11113567023471	8
BSU03340	11.0017600283272	5.91886323727459	11.2609195336629	10.0230612497353	6.59245703726808	8
BSU03350	10.9251835194342	4.32192809488736	10.6506030222153	9.16364967601582	5.4262647547021	8
BSU03359	12.7939080718143	5.08746284125034	12.7349212677053	10.9844184588011	6.74146698640115	8
BSU08880	9.80976812871041	6.04439411935845	11.0077281146323	8.90989308377004	6.56985560833095	8
BSU09460	10.7731392067197	12.2663473418359	13.7898392683251	14.2644059459236	6.82654848729092	8
BSU10410	8.12928301694497	9.38370429247405	10.6193029554157	11.4236411950759	6.79441586635011	8
BSU10450	7.95710204156229	9.59245703726808	10.9890396369624	11.7215264640075	6.06608919045777	8
BSU11360	8.91438513215544	10.0647427647503	10.7870863245516	10.8233672400462	6.03342300153745	8
BSU11370	9.09803208296053	10.1724275086455	10.9844184588011	10.9392118826664	6.48381577726426	8
BSU11390	9.22037832769523	10.3320365483617	11.1101570189541	11.1373113907009	6.60733031374961	8
BSU11400	9.02513956227851	10.1503819688178	11.0296323280441	10.9975323475264	6.53915881110803	8
BSU11900	7.7176764230664	8.9614496943982	10.0375469539622	10.7780771295354	6.3037807481771	8
BSU12920	8.96000193206808	9.62205181945638	11.2425786894513	11.9572834555884	6.876516946565	8
BSU12960	7.81698362325538	8.74483383749955	9.84470576441194	10.8368393597487	6.76818432477693	8
BSU13940	8.24079133216196	8.58496250072116	10.1421070573025	11.2410893788609	5.93073733756289	8
BSU19350	9.87958324961278	11.0457596613827	12.4438500774384	13.1508579225388	7.32192809488736	8
BSU26830	11.9654235658101	6.56985560833095	11.8963324039099	10.1947568544222	6.88874324889826	8
BSU31540	8.34207466799914	9.60825482197791	11.0542651396258	11.1023038172126	5	8
BSU31550	7.98584193700334	9.31174831500496	10.6724253419715	10.6648916692861	5.02236781302845	8
BSU32070	8.88569637333939	9.14847658217828	10.5013396180614	12.2421320576824	7.99435343685886	8
BSU32080	7.82336724004623	8.89178370321831	10.4115109880121	12.4995967814898	7.9915218460757	8
BSU32090	11.402479172215	11.4280984118325	13.6543563226311	15.3539738218182	8.72109918870719	8
BSU32550	9.62021982550749	10.9102679558108	12.9329528921947	14.0726350811123	7.84862294042934	8
BSU32570	8.15987133677839	9.97082490136262	12.2753970571162	13.4970409661573	6.4757334309664	8
BSU32580	7.95128471496697	9.77643303244473	11.9445290591988	13.1230705800798	4.61470984411521	8
BSU32590	7.83920378809694	10.0874628412503	11.8695938432408	13.0116640518906	4.32192809488736	8
BSU32600	10.2179576978641	11.8814963848101	13.6090632809741	14.5390982127654	4.95419631038687	8
BSU33710	8.5077946401987	9.4241662888181	9.49685377738804	10.8053408284164	7.65821148275179	8
BSU33730	8.83289001416474	9.76818432477693	9.55554777164707	10.9210970881068	7.89784545600551	8
BSU38090	8.67948009950545	9.23959852924912	10.3766680618577	11.0420013062791	7.51963625284321	8
BSU03050	9.06877827798541	9.14847658217828	8.42206476617281	7.68299458368168	9.25029841790633	9
BSU03380	9.1873520732005	9.11634396123747	8.56985560833095	8.72280753116955	9.97799536861296	9
BSU03670	9.28540221886225	9.20701432017753	8.39446269461032	7.86418614465428	10.5844927969759	9
BSU06660	9.46658633771924	9.85096815098244	9.43358544115049	8.17242750864548	10.5127404628035	9
BSU08440	8.467605550083	8.09275714091985	8.12670447284319	7.07681559705083	10.0042204663182	9
BSU09680	10.8891236562942	10.0914353863236	8.62753388447279	7.35755200461808	12.642164540129	9
BSU10330	8.19475685442225	7.63299519714296	8.01680828768655	7.35755200461808	8.60547951806167	9
BSU12860	11.097044499323	10.2620948453702	8.84392105128904	8.16741814583174	12.8210763778893	9
BSU14700	9.66088727030257	9.34429590791582	9.14974711950468	8.56985560833095	9.84392105128904	9
BSU22260	9.35424938194524	8.49984588708321	7.72451385311995	6.99435343685886	10.8229690904533	9
BSU24990	8.58308276750293	6.63662462054365	8.32867492732795	8.53915881110803	9.72195361280139	9
BSU27090	8.37286506011259	8.36632221424582	8.18487534290828	8.19229281447077	10.0687782779854	9
BSU29460	8.60547951806167	7.95710204156229	7.88264304936184	7.56985560833095	8.76155123244448	9
BSU31080	9.78953364497036	9.85564716602727	9.72877084954266	9.43254190038826	10.693051295397	9
BSU33490	9.52356195605701	10.8197799318385	9.02097993890421	9.39874369193819	9.3151495622563	9
BSU35600	7.54689445988764	6.62205181945638	7.55842071326866	7.94836723158468	8.84705734609134	9
BSU35910	9.64745842645492	9.13955135239879	8.73470962022584	8.59618975614441	9.96434086779242	9
BSU35920	8.87805091272854	8.75988818322183	8.23840473932508	8.16490692667569	9.55074678538324	9
BSU35940	8.87958324961278	8.10328780841202	7.44708322620965	7.10328780841202	9.54399845013454	9
BSU35960	8.60547951806167	7.94544383637791	7.29001884693262	7.02790599656988	9.30606168942834	9
BSU38270	9.46862404291802	8.85486838326024	9.1548181090521	8.74819284958946	10.2479275134436	9
BSU38280	7.89784545600551	7.45532722030456	7.92777796208234	7.47167521439204	9.11113567023471	9
BSU38810	8.55458885167764	8.11113567023471	7.75488750216347	7.28540221886225	8.75488750216347	9
BSU03210	14.4789275793635	14.9587339471429	15.9818125263492	16.239990026423	12.9498267107591	10
BSU06440	15.0659630164143	14.7403605241057	14.3676536334672	14.1150843026277	15.2359955001455	10
BSU06480	15.3890767118811	15.2681033356109	14.9552866455245	14.7290896184722	15.7916716500798	10
BSU06490	14.9028461370639	14.784915955595	14.4927920452993	14.2394866533977	15.285384156161	10
BSU06520	15.0686523389132	14.8051896579818	14.5061525909257	14.1969478524409	15.3617896021315	10
BSU06530	14.9123280126871	14.7266173150303	14.373918680426	14.0835624294914	15.2395798838764	10
BSU08790	15.1515517403727	14.919282347859	15.2537920979045	15.2669146151804	14.538007007119	10
BSU08820	14.8183075519974	14.5702114924854	15.1262406518435	15.0531622590021	13.3470676571659	10
BSU14860	14.5792570027553	14.5328124791722	14.9842849356826	15.3070584683543	14.7447550167799	10
BSU23070	15.2317461925589	15.1826465236454	15.4377845768024	15.5670350892686	14.3409627642517	10
BSU28950	14.6647528137589	14.4401229767864	15.1861722867258	14.8197799318385	14.5264381066956	10
BSU30750	15.3433071843681	15.4700391904003	15.807065569086	15.9004894848346	15.3893960688367	10
BSU34040	14.3998119593257	14.1804919578597	14.445984768394	14.4671278839392	14.0407178077446	10
BSU40090	15.9970471337126	15.5984014970687	16.1612500027426	15.9421364631143	15.1756275151876	10
BSU40100	16.7758095839948	16.5690026119194	17.1094327974833	16.9269966456114	16.1081977225358	10
BSU40340	14.6809363543246	14.532599438673	14.7677189309354	14.6636970747741	13.7464618356436	10
BSU40420	15.613803849921	15.0726141480666	14.5275380944961	14.0095224844635	15.7308946465417	10
BSU03370	7.13442632022093	8.04712391211403	7.12928301694497	7.49984588708321	8.87805091272854	11
BSU07150	7.2336196767597	6.83920378809694	6.78135971352466	6.49185309632967	8.6724253419715	11
BSU08230	7.01680828768655	6.55458885167764	6.4594316186373	6.16992500144231	7.57364718749332	11
BSU08240	6.49984588708321	6.4178525148859	6.5077946401987	5.88264304936184	7.61838550225861	11
BSU08450	6.65821148275179	6.79441586635011	7.28540221886225	6.68650052718322	8.70217268536555	11
BSU08460	6.64385618977472	6.93663793900257	7.06608919045777	6.39231742277876	8.7262181593322	11
BSU16990	7.25266543245025	6.85798099512757	6.67948009950545	6.57742882803575	7.74146698640115	11
BSU18630	6.76155123244448	6.37503943134692	6.40087943628218	6.22881869049588	7.4797802640291	11
BSU18640	6.93663793900257	6.99435343685886	6.49185309632967	6.36632221424582	7.57364718749332	11
BSU22050	6.73470962022584	6.60733031374961	6.11894107272351	5.65821148275179	6.91886323727459	11
BSU24950	6.67948009950545	5.33985000288462	7	6.97727992349992	7.61470984411521	11
BSU24960	7.17990909001493	5.95419631038687	7.02790599656988	7.23840473932508	7.89481776330794	11
BSU24970	6.57742882803575	5.53915881110803	6.78790255939143	7.02790599656988	7.90989308377004	11
BSU24980	6.64385618977472	5.10852445677817	6.82654848729092	6.92481250360578	8.24555270625568	11
BSU33320	6.35755200461808	6.22881869049588	6.4262647547021	5.94251450533924	7.71080643369935	11
BSU35930	6.88264304936184	6.33985000288462	5.4262647547021	5.39231742277876	7.33539035469393	11
BSU35950	7.83605035505807	7.42206476617281	6.63662462054365	6.51569983828404	8.86727873970966	11
BSU35970	8.23840473932508	7.4594316186373	6.90689059560852	7.20945336562895	8.32418054661874	11
BSU38760	7.24317398347295	7.35314682549808	6.35755200461808	5.37503943134692	7.49585502688717	11
BSU06420	13.0543499416855	12.7450440050345	12.2648823792396	12.0045716151677	13.2502984179063	12
BSU06460	12.7510209454676	12.4117757755765	12.0869655031101	11.7948219733312	12.8938703047851	12
BSU14520	12.5583011215215	12.0696175909656	11.9747730678893	11.8237652797897	12.8744050764095	12
BSU15490	12.3645450751068	12.0329066776283	11.6969675262343	11.3611213347348	12.6285594565999	12
BSU15500	12.9643408677924	12.5241743833876	12.2895866650808	11.9169990490828	13.1770301571224	12
BSU15510	13.082648042353	12.6633357234784	12.4134957111768	12.0598514107708	13.3192487328175	12
BSU15530	12.582612451267	12.37964911776	12.109504215757	11.7972562175098	13.0305809305739	12
BSU15540	12.6429542234803	12.6148248502965	12.2415363334906	11.9863753794353	13.2667133501695	12
BSU15550	12.7820767842453	12.5683124283976	12.2194710673944	11.9571020415623	13.1737552021047	12
BSU15560	12.6242242950622	12.3966047811819	12.1045987535644	11.7404132320333	13.0562990145503	12
BSU18120	12.4631411703717	12.1271883010432	11.5013396180614	11.0660891904578	12.8282356759877	12
BSU29600	13.3337842953359	13.4443031546887	12.0749776623012	10.7527987584355	11.4215389068483	12
BSU37660	12.8831205574061	12.3451279919767	12.0529076283133	11.8955752823807	13.6024669018306	12
BSU39020	12.0483165741585	11.8722901102881	11.4437206006566	10.9647018574204	13.5964809684828	12
BSU08830	3.58496250072116	4.24792751344359	4.49185309632967	4	2.16992500144231	13
BSU10780	2.8073549220576	4.12928301694497	1.8073549220576	2.16992500144231	2	13
BSU11760	3.16992500144231	2.90689059560852	3	2.32192809488736	4.88264304936184	13
BSU11780	3.08746284125034	1.58496250072116	1.58496250072116	1.8073549220576	4.61470984411521	13
BSU12050	2.90689059560852	4.04439411935845	4.20945336562895	3.58496250072116	2.58496250072116	13
BSU12320	2.16992500144231	2.16992500144231	3.16992500144231	3	1	13
BSU12539	2.4594316186373	3.32192809488736	3.4594316186373	3.95419631038688	2.32192809488736	13
BSU18019	2.70043971814109	0	0.584962500721156	1.32192809488736	-1	13
BSU18140	2.32192809488736	1.8073549220576	2.16992500144231	1.8073549220576	-1	13
BSU18260	3	1.8073549220576	3.32192809488736	2.16992500144231	1	13
BSU21100	3.39231742277876	3.39231742277876	3	3.70043971814109	1.8073549220576	13
BSU21110	3.85798099512757	4.4262647547021	4.64385618977472	3.90689059560852	2.90689059560852	13
BSU21180	1.8073549220576	1.32192809488736	3.39231742277876	3.70043971814109	0.584962500721156	13
BSU21300	3.32192809488736	3.58496250072116	4	3.85798099512757	2.32192809488736	13
BSU21410	1.58496250072116	1.58496250072116	2.32192809488736	3.32192809488736	0.584962500721156	13
BSU24150	2.90689059560852	2.90689059560852	2	0	3	13
BSU27430	1.58496250072116	0	2.32192809488736	2.58496250072116	-1	13
BSU27440	2.90689059560852	2.4594316186373	2.90689059560852	3.16992500144231	1	13
BSU29350	2.32192809488736	3.32192809488736	2.8073549220576	3.4594316186373	0.584962500721156	13
BSU29370	3.52356195605701	4.24792751344359	3	2.58496250072116	2.32192809488736	13
BSU36070	1.32192809488736	1.58496250072116	1	-1	3.70043971814109	13
BSU40460	4.04439411935845	2.90689059560852	2.8073549220576	2.32192809488736	4.20945336562895	13
