# Supplementary material for: T-REx: Transcriptome analysis webserver for RNA-seq Expression data
Source: BMC Genomics. 2015 Sep 3;16(1):663. doi: 10.1186/s12864-015-1834-4 (PMC4558784; doi:10.1186/s12864-015-1834-4)
Supplement: Additional file 3: — Figure S3; k-means clustering of differentially expressed genes in the mutants. (ZIP 31925 kb) [file 12864_2015_1834_MOESM3_ESM.zip › Brinsmade.MeanSignal.kmeans_plot_cluster.filenames.txt]

"","X.Brinsmade.MeanSignal.kmeans_plot_cluster.1.png.","X.Brinsmade.MeanSignal.kmeans_plot_cluster.2.png.","X.Brinsmade.MeanSignal.kmeans_plot_cluster.3.png.","X.Brinsmade.MeanSignal.kmeans_plot_cluster.4.png.","X.Brinsmade.MeanSignal.kmeans_plot_cluster.5.png.","X.Brinsmade.MeanSignal.kmeans_plot_cluster.6.png.","X.Brinsmade.MeanSignal.kmeans_plot_cluster.7.png.","X.Brinsmade.MeanSignal.kmeans_plot_cluster.8.png.","X.Brinsmade.MeanSignal.kmeans_plot_cluster.9.png.","X.Brinsmade.MeanSignal.kmeans_plot_cluster.10.png.","X.Brinsmade.MeanSignal.kmeans_plot_cluster.11.png.","X.Brinsmade.MeanSignal.kmeans_plot_cluster.12.png.","X.Brinsmade.MeanSignal.kmeans_plot_cluster.13.png."
"1","Brinsmade.MeanSignal.kmeans_plot_cluster.1.png","Brinsmade.MeanSignal.kmeans_plot_cluster.2.png","Brinsmade.MeanSignal.kmeans_plot_cluster.3.png","Brinsmade.MeanSignal.kmeans_plot_cluster.4.png","Brinsmade.MeanSignal.kmeans_plot_cluster.5.png","Brinsmade.MeanSignal.kmeans_plot_cluster.6.png","Brinsmade.MeanSignal.kmeans_plot_cluster.7.png","Brinsmade.MeanSignal.kmeans_plot_cluster.8.png","Brinsmade.MeanSignal.kmeans_plot_cluster.9.png","Brinsmade.MeanSignal.kmeans_plot_cluster.10.png","Brinsmade.MeanSignal.kmeans_plot_cluster.11.png","Brinsmade.MeanSignal.kmeans_plot_cluster.12.png","Brinsmade.MeanSignal.kmeans_plot_cluster.13.png"
