# Supplementary material for: T-REx: Transcriptome analysis webserver for RNA-seq Expression data
Source: BMC Genomics. 2015 Sep 3;16(1):663. doi: 10.1186/s12864-015-1834-4 (PMC4558784; doi:10.1186/s12864-015-1834-4)
Supplement: Additional file 3: — Figure S3; k-means clustering of differentially expressed genes in the mutants. (ZIP 31925 kb) [file 12864_2015_1834_MOESM3_ESM.zip › Brinsmade.Mean_Signals_subClass.filenames.txt]

"","ArgR","CcpA","CodY","CodY_CcpA","Complex","MalR"
"1","Brinsmade.Mean_Signals_subClass.ArgR.png","Brinsmade.Mean_Signals_subClass.CcpA.png","Brinsmade.Mean_Signals_subClass.CodY.png","Brinsmade.Mean_Signals_subClass.CodY_CcpA.png","Brinsmade.Mean_Signals_subClass.Complex.png","Brinsmade.Mean_Signals_subClass.MalR.png"
