# Supplementary material for: T-REx: Transcriptome analysis webserver for RNA-seq Expression data
Source: BMC Genomics. 2015 Sep 3;16(1):663. doi: 10.1186/s12864-015-1834-4 (PMC4558784; doi:10.1186/s12864-015-1834-4)
Supplement: Additional file 3: — Figure S3; k-means clustering of differentially expressed genes in the mutants. (ZIP 31925 kb) [file 12864_2015_1834_MOESM3_ESM.zip › Brinsmade.Mean_signals_log2.txt]

	A_F71Y	B_R61K	C_R61H	Null	WT
BSU00010	13.0984433767002	12.7056323873614	12.6844199009334	12.4434616122274	12.8782425438693
BSU00020	12.5435152161522	12.1538686552232	12.0532471259124	11.8125784441354	12.3488664427566
BSU00030	10.6541884730595	10.2514824106202	10.344850683943	10.1137421660492	10.497352893477
BSU00040	12.9058570454357	12.6361714416359	12.624110035763	12.5171772526895	12.7794115802002
BSU00050	9.91513244895065	9.44604940671655	9.45738087907253	9.35865120089289	9.71938882094208
BSU00060	13.4932300124422	13.3188252203997	13.346375218928	13.2039597032395	13.5347284293168
BSU00070	14.4220319055799	14.0665517342309	14.0875457142745	13.866554507315	14.3029601532484
BSU00080	4.24792751344359	4.16992500144231	3.75488750216347	4	4
BSU00090	14.8813290867244	14.3865698270355	13.791264655214	13.1601077731026	15.2021620951565
BSU00100	14.526988205432	14.0646585714065	14.0288125781596	13.8732518429021	14.3368203369618
BSU00110	13.5944995644151	13.5247865508516	13.5028318040667	13.4526273491019	13.2066328465666
BSU00120	13.0700370644198	12.9104553553098	12.8755573888037	12.8621530204136	12.6605530681372
BSU00130	12.7078983162412	12.3689156399668	12.3868055587686	12.2659080092311	12.6113706705757
BSU00140	10.7515440590891	10.2825093062408	10.2650289424582	10.0042204663182	10.518161355757
BSU00150	10.7435721889356	10.4578938373147	10.3219280948874	10.1484765821783	10.7573900093666
BSU00160	5.12928301694497	5.16992500144231	5.16992500144231	5.10852445677817	5.04439411935845
BSU00170	5.70043971814109	5.52356195605701	5.37503943134692	5.04439411935845	4.83289001416474
BSU00180	9.08613622502731	8.91587937883577	8.868822554775	8.81217730551445	8.8073549220576
BSU00190	12.937281855568	12.5159461791095	12.4527560290325	12.2743781532464	12.6628908591391
BSU00200	12.2016644887114	11.4165336601996	11.5410966153495	11.2252074369435	11.612868497291
BSU00210	11.6096404744368	11.1649069266757	11.0748104611605	10.8185821774809	11.4141566792741
BSU00220	10.0606959316876	9.4241662888181	9.31741261376487	9.02375435329942	9.56985560833095
BSU00230	6.49984588708321	6.28540221886225	5.64385618977472	6.03342300153745	6.21916852046216
BSU00240	7.37068740680722	7.14465824283188	6.7279204545632	5.76818432477693	6.77478705960117
BSU00250	10.3982092614669	10.0498485494506	9.95201316488949	9.78708632455162	10.2632692003727
BSU00260	11.2233984147116	11.0282514281628	10.8466656818997	10.7086528356865	11.102631888855
BSU00270	11.5816713585781	11.4625022725973	11.3398500028846	11.1000052244227	11.6010743389417
BSU00280	11.0501887675964	10.6352646565395	10.5201275503249	10.3297963382207	10.8209766926212
BSU00290	10.5882461520448	10.3219280948874	10.2197735508929	10.0881256921882	10.3890935219045
BSU00300	11.0640690803855	10.6452080827747	10.5608104687279	10.4231159101471	10.8261512148002
BSU00310	12.222945804499	11.8447057644119	11.8468615272867	11.7477734005268	12.0005282339868
BSU00320	12.5211096436513	12.2083867905911	12.3269911749008	12.2726297849764	12.4113785760033
BSU00330	11.0396045179538	10.6834332928354	10.7448338374995	10.612868497291	10.8025163651212
BSU00340	10.3998119593257	10.1484765821783	10.171802288683	10.115693952197	10.2986354067342
BSU00350	9.66977088852552	9.10852445677817	9.08347932733184	8.90839262077375	9.24198314969433
BSU00360	10.6197614632984	10.2538474849874	10.3498340914572	10.2282174422934	10.4283601727043
BSU00370	12.6591039634737	12.2367616635716	12.1529185761366	12.0213270326244	12.2502984179063
BSU00380	13.2680302118601	12.9414144709429	13.0230612497353	12.8762291462434	13.0671822368446
BSU00390	10.1045987535644	9.67595703294175	9.79279029430106	9.73893668167614	9.83368074865474
BSU00400	13.3946636503911	12.9927613509431	13.0654161346765	12.8404829039885	12.9981496564564
BSU00410	10.0674343607565	9.92481250360578	9.7515440590891	9.55937709052668	10.0828143376723
BSU00420	11.2775780024157	11	11.0182001788132	10.7923836149352	11.192909219112
BSU00430	5.7279204545632	5.83289001416474	5.06608919045777	5.04439411935845	5.58496250072116
BSU00440	12.3698699386349	12.232570825357	12.4115109880121	12.1608168496735	12.3189664050199
BSU00450	3.75488750216347	4.4594316186373	4.24792751344359	3.8073549220576	4.93073733756289
BSU00460	11.6655579898464	11.4181161412075	11.3780238509255	11.3553510964248	11.626849764469
BSU00470	13.126301158692	12.8278388678876	12.7250466651218	12.7072512710632	13.1949876425488
BSU00480	12.5305282635763	11.9893944998447	11.9971794809376	11.771283119641	12.2120403412386
BSU00490	13.86287946517	13.4633966502804	13.6678876912915	13.7029302044383	13.9710045980734
BSU00500	14.0710852147695	13.6145373176517	13.5487015183355	13.3143708177052	13.8879345499835
BSU00510	13.2601109510901	13.0026392379595	12.9513757913245	12.7468291940161	13.330986882969
BSU00520	12.708760591973	12.3842441222431	12.4957301344453	12.2752515434703	12.7153185523313
BSU00530	10.8352609186275	10.4737057496194	10.5919897676151	10.4320198468125	10.7498694273968
BSU00540	9.68825030913318	9.45018024716475	9.4542992936199	9.35424938194524	9.4948555844912
BSU00550	12.8847429035797	12.677719641641	12.6744129818371	12.4914773455681	12.9074540383186
BSU00560	10.0701209444768	9.80654962198596	9.85564716602727	9.67860013909946	10.0861362250273
BSU00570	10.2479275134436	10.1427452767515	9.93957921431469	9.59245703726808	10.192909219112
BSU00580	11.4601998950596	11.0808175276083	11.0354864512922	10.753216749179	11.3241805466187
BSU00590	9.77643303244473	9.2644426002266	9.28540221886225	9.01820017881323	9.46862404291802
BSU00600	9.53818893205242	9.10459875356437	8.93073733756289	8.81698362325538	9.37937836707126
BSU00610	11.6033945308874	11.0738068471785	11.0768155970508	10.9203528554151	11.3915121227071
BSU00620	12.5228266999258	12.0110524998006	11.9648823183677	11.8835979074554	12.2717548056465
BSU00630	13.7114518867148	13.1631779244042	13.2596697149645	12.9775482569966	13.4876516473455
BSU00640	9.40726776424473	9.42101285577923	8.93663793900257	8.49385544924082	9.52845411076479
BSU00650	8.76818432477693	8.61286849729104	8.4594316186373	8.36632221424582	8.88264304936184
BSU00660	7.10852445677817	7.29920801838728	7.01680828768655	6.75488750216347	7.2045711442492
BSU00670	13.1109726077829	12.8119766943703	12.8142820400472	12.6923975554685	12.9908130791536
BSU00680	13.1235556282882	12.6848581769422	12.5671242426601	12.5559072023779	12.8972782474113
BSU00690	15.4664748176705	15.3951324383858	15.3619266443706	15.1716850297695	15.5949805963865
BSU00700	11.3390148682501	10.9344280406268	10.8544788341716	10.6068678373742	10.9968265280207
BSU00710	11.4181161412075	11.1382718001722	11.211279947482	10.8895039634115	11.2732128098543
BSU00720	10.8634119589416	10.4067364826917	10.4189067312579	10.1000052244227	10.4858293087019
BSU00730	12.9456267222298	12.9109237475872	13.0819826693257	12.8985069176373	12.618500215815
BSU00740	11.1153688378202	10.617008227652	10.7181047131218	10.5612879451648	10.8293263358417
BSU00750	10.7879025593914	10.4873376152072	10.4356702609366	10.2276159434142	10.5868397879618
BSU00760	10.8902642770211	10.6238814900135	10.5545888516776	10.429406741514	10.8637991037288
BSU00770	10.9996477365284	10.7919768208987	10.8799660796644	10.7279204545632	11.1009907840928
BSU00780	9.96650545190574	9.58214198165878	9.64475759251626	9.54882190845875	9.82177398197057
BSU00790	11.1376315982354	11.0010562746348	11.01471792986	10.8525295094042	11.2124963851939
BSU00800	10.845097960973	10.4747199465265	10.4527560290325	10.286557761608	10.7185328760692
BSU00810	13.2500763110564	12.8766128672486	12.9368219444924	12.7360847741615	13.1287193540971
BSU00820	13.6952826743309	13.3788367132106	13.4112461518404	13.2288186904959	13.6570392633122
BSU00830	10.6710987257485	10.2051823262286	10.1692986957928	9.9851303734669	10.2143191208008
BSU00840	10.9296282830246	10.4787696194758	10.4278366034585	10.2520740427962	10.497352893477
BSU00850	11.7895336449704	11.5299185281203	11.4681148863781	11.3663222142458	11.5795516528066
BSU00860	13.3307768582144	13.1522848423066	13.109504215757	13.0107903266695	13.135388651579
BSU00870	11.5233169123127	11.4283601727043	11.419696888306	11.3575520046181	11.4563544151083
BSU00880	11.5100223588138	11.0924268157803	11.0986900966736	10.9794251953315	11.1334633465234
BSU00890	11.9943534368589	11.5786085607378	11.5849625007212	11.5313814605163	11.6710987257485
BSU00900	10.8826430493618	10.5517082616207	10.7694246415528	10.4752267777423	10.656871725614
BSU00910	9.78381675932018	9.36522884925154	9.16741814583174	9.18363538147322	9.46862404291802
BSU00920	14.0799013985286	13.7515963600205	13.7930444107023	13.7399915146842	14.017765357073
BSU00930	10.5816713585781	10.0881256921882	10.4136279290242	10.0940776856719	10.2992080183873
BSU00940	11.728345714711	11.3858624006415	11.5277213442845	11.3091921069599	11.5045707393244
BSU00950	10.6891244049133	10.0606959316876	10.4843194236443	9.97082490136262	10.0821490413539
BSU00960	10.9747730678893	10.5449644327892	10.7862696276485	10.5651020783603	10.6461086415061
BSU00970	10.4210128557792	9.86263735755879	10.0986900966736	9.77643303244473	9.97584796800678
BSU00980	12.5288203544835	12.1592406504117	12.1830150008828	12.1014833115653	12.4283601727043
BSU00990	11.5203731363397	11.1286388128526	10.9908130791536	10.8501868376458	11.2538474849874
BSU01000	10.4382720561248	10.1382718001722	10.0640690803855	9.78217919383121	10.1567151442247
BSU01010	12.5559072023779	12.0655844280615	11.9532870678781	11.7260052311286	12.2746693420739
BSU01020	16.1372813676005	15.9632686474028	15.7838806890155	15.6146810911373	16.1815405269222
BSU01030	15.9123163161239	15.656257254211	15.4262483722617	15.2286871888611	15.9328375826761
BSU01040	16.4057148763022	16.1850593088805	15.851883214403	15.7424541825938	16.456442655545
BSU01050	16.2010039381558	15.8171210685983	15.6309922724772	15.4003457965347	16.0740473599664
BSU01060	10.9425145053392	10.8121773055144	10.5166849493096	10.319672120947	11.1605017475557
BSU01070	16.270103660174	16.1597333976929	16.1231211135444	15.9695214304059	16.3503522078359
BSU01080	16.5531942841011	16.53065017975	16.4973684880728	16.3441311677065	16.7041535691905
BSU01090	16.0289636197201	15.5089553395428	15.4078818147485	15.1273092327445	15.8339895116395
BSU01100	15.6011323892401	15.5185148538911	15.3987937846463	15.1598516320022	15.7540393147136
BSU01110	16.3212322916973	15.8951492268455	15.9102679558108	15.564402582626	16.1980900794605
BSU01120	18.1398510833622	17.9837507195969	17.8377726635031	17.6585253084403	18.2847021237316
BSU01130	17.8491087853338	17.8279938840417	17.7397839053996	17.6060979190126	18.1019038790037
BSU01140	9.12799432097639	9.03342300153745	8.92629599478111	8.7431513941125	8.97871045910636
BSU01150	14.932791456288	14.651584304407	14.5248783535714	14.2770694099956	14.9246269599053
BSU01160	16.1699250014423	15.8856010547149	15.7209656392203	15.4853261892405	16.1328711998722
BSU01170	15.4633487512436	15.4307138857919	15.2917282973872	15.0571244579054	15.7022268070635
BSU01180	15.2789394208813	14.7530600168417	14.6727291864561	14.4185114903876	15.0166124452535
BSU01190	16.3323250725074	16.2603774658692	16.1920230546023	15.8893732441474	16.4532867124588
BSU01200	14.7726238664603	14.4747516286944	14.4754484604218	14.1197517122014	14.6863910953145
BSU01210	14.2305834093626	14.3479327378663	14.2957330674512	13.996120363033	14.5878653971214
BSU01220	15.615442851499	15.4116764859349	15.38857232008	15.1043120860844	15.6483294918795
BSU01230	15.0598514107708	14.7776405989546	14.698134898065	14.4543314274174	15.0131481714548
BSU01240	14.634158741051	14.1887047387902	14.1334633465234	13.8570090251111	14.3700062155009
BSU01250	14.6342438415775	14.2162153580824	14.1849140745362	13.8763250860632	14.4296028886726
BSU01260	15.0753746873651	14.7749671793729	14.7651047661331	14.4690694075347	15.0438176434315
BSU01270	14.8979872233167	14.4301584941775	14.4776317974505	14.1022628030113	14.6485541976083
BSU01280	15.1976774463074	15.0963033676894	15.0416805386798	14.7390421996898	15.3320890115893
BSU01290	14.0351857152899	13.6785451237491	13.6943034695144	13.3133790799379	13.9480477736067
BSU01300	15.1029188903561	14.7748385246878	14.7673051214483	14.4901927915623	15.0313781365727
BSU01310	15.2856189536393	15.1328210067796	15.0547526834111	14.7986996090441	15.3544904538885
BSU01320	14.7481666375955	14.6889332417097	14.6739439248749	14.37170859108	14.937925484863
BSU01330	15.3318266763709	15.1566361508751	15.0817746773064	14.8346438707062	15.3929881629651
BSU01340	13.9341976480872	13.5841404187838	13.5989829710361	13.2602579998152	13.8617169779162
BSU01350	15.4796066098737	15.2582163587901	15.159319501287	14.9459238623012	15.4790855219581
BSU01360	16.4173333597441	16.3982677244431	16.2735042339622	16.0958502664152	16.6567251141664
BSU01370	15.9077826116404	15.5125861622182	15.4719133156234	15.2391136712238	15.7706767961848
BSU01380	15.9735292154571	15.7263113055401	15.667749123838	15.3917638272703	15.980630510358
BSU01389	14.3786335405722	13.9155059622319	13.9142916903315	13.6360014628386	14.2188280793072
BSU01390	14.7420725468291	14.1790149017022	14.2401950539799	13.8887432488983	14.4501480207719
BSU01400	13.9794251953315	13.3397804267933	13.3746319862868	13.0511239540195	13.6427850420036
BSU01410	14.9916989834129	14.7467504822392	14.7143528570539	14.4947930963465	15.0282730148914
BSU01420	14.6671947208949	14.8283100653575	14.7373529846666	14.5446022650853	15.1319373223991
BSU01430	17.0686261002227	16.6058411882251	16.6100587953451	16.3356607648807	16.8855414773763
BSU01440	14.6745509107492	14.4413880293467	14.4114116801448	14.0843516613547	14.5977034188095
BSU01450	11.1369911120802	11.0731373831104	10.9188632372746	10.6124077931387	11.158294103604
BSU01460	11.609178738142	11.5660540381711	11.211279947482	10.9262959947811	11.5703301010308
BSU01470	11.4532706340106	11.4858293087019	11.1761731491075	10.8963324039099	11.5362472156881
BSU01480	13.4577656148518	13.12153351734	12.8092657100945	12.3431857154479	13.3161400841221
BSU01490	15.6311628424498	15.3939936889038	15.29854591563	15.0435186392769	15.6674996688779
BSU01500	14.2022769030434	14.1859981381662	14.0986078613704	13.8620561334695	14.3889590362329
BSU01510	11.9719027460455	11.2473341780287	11.2758335100135	11.1430642806314	11.5840229402575
BSU01520	5.02236781302845	5.08746284125034	4.90689059560852	4.20945336562895	4.90689059560852
BSU01530	6.14974711950468	6.01122725542325	6.01122725542325	5.58496250072116	5.70043971814109
BSU01540	12.9116728590681	12.360984215974	12.6488069497258	12.3581017074408	12.6097558854237
BSU01550	4.95419631038687	5	4.70043971814109	4.24792751344359	4.4262647547021
BSU01560	8.39446269461032	8.33315535031062	8.50581155391959	8.26209484537018	8.41362792902417
BSU01570	2.90689059560852	3.32192809488736	2.4594316186373	2.58496250072116	3.39231742277876
BSU01580	10.8109732200022	11.1513337192917	11.0129736483745	10.8978454560055	11.1250905393033
BSU01590	9.82892982765149	9.91438513215544	9.99081307915361	9.85875809993542	10.0091287895393
BSU01600	4.08746284125034	4.24792751344359	3.85798099512757	3.32192809488736	5.4093909361377
BSU01610	4.6724253419715	5.12928301694497	5.06608919045777	5.02236781302845	6.32192809488736
BSU01620	4.35755200461808	4.4594316186373	4.90689059560852	4.16992500144231	5.90689059560852
BSU01630	5.68650052718322	4.97727992349992	5.12928301694497	4.97727992349992	6.83289001416474
BSU01640	6.11894107272351	5.32192809488736	5.90689059560852	5.4757334309664	6.57742882803575
BSU01650	5.3037807481771	5.7279204545632	5.90689059560852	5.4262647547021	5.58496250072116
BSU01660	6.25738784269265	6.69348695749933	6.54689445988764	6.63662462054365	6.39231742277876
BSU01670	5.8703647195834	6.21916852046216	6.38370429247405	6.57742882803575	5.6724253419715
BSU01680	5.91886323727459	6.23840473932508	6.70043971814109	6.78790255939143	6.35755200461808
BSU01690	7.2336196767597	7.29462074889163	7.7515440590891	7.78135971352466	7.32192809488736
BSU01700	8.59991284218713	8.67065624911844	9.01541505238669	8.97441458980553	8.403012023575
BSU01710	4.49185309632967	5	5.12928301694497	5.08746284125034	4.95419631038687
BSU01720	7.06608919045777	7.01680828768655	7.1548181090521	7.02790599656988	6.86418614465428
BSU01730	13.1258170328348	12.7529032674754	12.6946843503662	12.5929241556276	13.1434629363141
BSU01740	13.2105191527373	12.7864738452213	12.8417608868005	12.6278758228605	13.1579784499454
BSU01750	11.004922678569	10.9936460600166	10.9801395776392	10.8478403556307	11.2585660338899
BSU01760	13.2979909468467	12.9401300364814	12.99903106841	12.7553048882624	13.1362702251115
BSU01770	13.2034244796975	12.923420343852	12.9909016940636	12.7535301627812	13.2239262805559
BSU01780	14.4008460895802	14.3263241463139	14.3039590766332	14.1549367468583	14.5893585521477
BSU01800	8.71424551766612	8.22641219278879	8.29462074889163	8.18239435340453	8.44501484586842
BSU01810	5.39231742277876	4.97727992349992	4.88264304936184	4.49185309632967	5
BSU01820	5.90689059560852	5.35755200461808	5.37503943134692	5.37503943134692	5.58496250072116
BSU01830	8.04439411935845	8.40514146313634	8.24792751344359	7.56985560833095	8.4241662888181
BSU01845	9.48884434645734	9.48179943166575	9.29691620687929	8.44914864537544	9.48179943166575
BSU01860	8.03066713624694	7.97154355395077	7.37937836707126	6.73470962022584	7.82336724004623
BSU01870	7.54689445988764	7.46352437327118	6.96000193206808	6.19967234483636	7.40087943628218
BSU01880	7.73809225962049	7.53138146051631	7.11894107272351	6.2667865406949	7.48381577726426
BSU01889	10.0947375050481	9.4908508767403	9.52552080909507	9.27844945822048	9.74651432113846
BSU01890	7.53915881110803	7.82972273508606	8.10590850857116	7.58120058192496	7.93369065495223
BSU01900	3.32192809488736	2.90689059560852	2	2.32192809488736	2.32192809488736
BSU01910	5.61470984411521	5.71424551766612	6.48381577726426	7.21431912080077	5.98868468677217
BSU01920	7.07681559705083	7.01122725542325	6.98868468677217	7.8008998999203	7.03342300153745
BSU01935	8.58683978796183	8.43462822763673	8.67419226814568	9.07414146275251	8.7262181593322
BSU01950	8.47167521439204	8.30833903013941	8.48784003382305	8.78299820892041	8.49185309632967
BSU01960	8.12928301694497	8.21916852046216	8.26209484537018	8.61654884377899	8.62205181945638
BSU01970	7.65105169117893	7.23840473932508	7.73470962022584	7.66533591718518	7.79766152585376
BSU01980	7.59991284218713	7.17990909001493	7.43045255166553	7.37937836707126	7.60362634498619
BSU01990	7.91288933622996	7.72451385311995	7.51569983828404	7.4178525148859	7.89784545600551
BSU02000	7.46352437327118	7.24792751344359	7.14974711950468	7.01122725542325	7.40087943628218
BSU02010	8.11634396123747	7.75488750216347	7.62205181945638	7.55458885167764	7.79441586635011
BSU02019	10.61194694182	10.0525680508042	10.211279947482	9.78299820892041	9.98939449984473
BSU02030	7.70043971814109	7.53915881110803	7.65105169117893	7.56985560833095	7.64024493622235
BSU02040	7.09275714091985	6.58496250072116	6.85798099512757	6.76155123244448	7.26209484537018
BSU02050	7.58871463558226	7.05528243550119	7.2807707701306	6.82654848729092	7.18982455888002
BSU02060	11.5301624532272	11.8165837077876	11.4810425749338	11.1879705919842	11.5142209093581
BSU02070	4.04439411935845	3.52356195605701	3.8073549220576	3.39231742277876	3.95419631038688
BSU02080	3.16992500144231	2.8073549220576	2.70043971814109	2.58496250072116	0.584962500721156
BSU02090	7.56605403817109	7	7.38801728534513	7.25266543245025	7.40514146313634
BSU02100	6.27612440527424	5.75488750216347	6.11894107272351	6.02236781302845	5.6724253419715
BSU02110	6.70735913208088	6.53915881110803	6.4262647547021	6.84549005094437	5.78135971352466
BSU02120	13.2367616635716	13.3388756321316	13.1681236393592	12.8203784363237	12.4819255358607
BSU02130	6.61470984411521	6.33985000288462	5.8073549220576	5.61470984411521	6.74146698640115
BSU02140	6.13955135239879	6.4093909361377	5.53915881110803	5.32192809488736	6.4594316186373
BSU02150	4.12928301694497	3.16992500144231	3.58496250072116	2.70043971814109	4.16992500144231
BSU02160	12.0440525318013	12.331196877153	12.6082548219779	10.919980595049	8.09803208296053
BSU02170	11.3506629883723	12.734074491428	12.9249052665083	11.3613955331659	8.34872815423108
BSU02180	6.34872815423108	6.21916852046216	6.25738784269265	6.64385618977472	6.95419631038687
BSU02190	9.49984588708321	9.18611423954164	8.9915218460757	9.20089860503844	9.76487159073609
BSU02200	9.35974956032233	9.25620868852739	9.92481250360578	10.1389117181427	9.37503943134693
BSU02210	7.11374216604919	7.44708322620965	7.4178525148859	7.49185309632967	7.53915881110803
BSU02220	6.85798099512757	6.86418614465428	6.98299357469431	7.00562454919388	6.97154355395077
BSU02230	11.9549232920303	11.7694246415528	11.8225708309502	11.9605450132117	11.3384578431308
BSU02240	10.610563503925	10.8173834278972	11.4797802640291	11.6579882762779	8.97010589061218
BSU02250	8.65463602852797	8.95855271543101	9.63299519714296	9.78299820892041	7.07146236255662
BSU02260	9.33315535031062	9.18611423954164	9.39446269461032	9.33539035469392	9.25974326369078
BSU02270	10.5929241556276	10.5536292939164	10.5684311931675	10.4351493383669	11.0354864512922
BSU02280	10.9095181142966	10.5985178106126	10.539158811108	10.3901689562002	10.868822554775
BSU02290	11.2836671674915	11.2091487103557	11.0811505212719	10.9744145898055	11.5159461791095
BSU02300	7.81378119121704	7.33985000288462	7.21431912080077	7.20945336562895	7.60362634498619
BSU02310	8.39874369193819	8.17492568250068	8.19475685442225	7.91288933622996	8.9469062744564
BSU02320	7.66888498426625	7.467605550083	7.24792751344359	7.2336196767597	7.87344411251538
BSU02330	11.8515538584298	11.5945578798637	11.5166849493096	11.7161764058074	11.6772791913122
BSU02340	6.3037807481771	6.81378119121704	7.04984854945056	7.17492568250068	7.4178525148859
BSU02350	10.0035179121086	10.4918530963297	10.2894425756883	9.88569637333939	10.4517262680745
BSU02360	9.7714894695006	9.96578428466209	9.56985560833095	9.32080054888164	9.69870466677034
BSU02370	9.14720492494223	8.68299458368168	8.79766152585376	8.52356195605701	9.13057056280543
BSU02380	5.96578428466209	6.19967234483636	6.37503943134692	6.53915881110803	6.38370429247405
BSU02390	10.7039035734447	11.8291280953685	13.9731143595509	15.0430700168195	7.76818432477693
BSU02400	10.6429542234803	11.3842441222431	11.9822806045583	11.9100805319664	9.83605035505807
BSU02410	9.70822173003835	10.0084286220706	10.0437108633472	9.73893668167614	8.89935692292311
BSU02420	3.39231742277876	4.49185309632967	3.8073549220576	3.95419631038688	4.28540221886225
BSU02430	2.4594316186373	3.85798099512757	2.70043971814109	2.8073549220576	3
BSU02440	8.6582114827518	8.403012023575	8.35314682549808	8.24555270625568	8.57364718749332
BSU02450	8.211888294546	8.02790599656988	8.10852445677817	7.85486838326024	8.29001884693262
BSU02460	5.3037807481771	5.75488750216347	5.64385618977472	5.4594316186373	5.14974711950468
BSU02470	6	6.3037807481771	6.4594316186373	6.32192809488736	5.61470984411521
BSU02480	5.08746284125034	5.97727992349992	6.12928301694497	6.09803208296053	5.90689059560852
BSU02490	4.8073549220576	5.4757334309664	6.02236781302845	5.53915881110803	4.35755200461808
BSU02500	9.60177078840771	9.38478375009335	9.39981195932569	9.17242750864548	9.60825482197791
BSU02510	6.10852445677817	6.34872815423108	6.40087943628218	6.05528243550119	6.49185309632967
BSU02520	9.57175264350355	9.403012023575	9.33315535031062	9.15355203170811	9.88874324889826
BSU02530	7.56985560833095	6.62205181945638	6.99435343685886	6.32192809488736	7.2240016741981
BSU02540	7.15987133677839	7.55458885167764	7.4757334309664	7.07681559705083	7.91288933622996
BSU02550	7.21916852046216	6.8703647195834	6.97727992349992	6.68650052718322	7.18982455888002
BSU02560	7.67595703294175	7.29001884693262	7.25266543245025	7.25266543245025	7.62570884306447
BSU02570	8.96434086779242	8.62205181945638	8.71080643369935	8.52943055414615	9.05799172275918
BSU02580	7.8008998999203	7.92777796208234	8.06339508128851	7.75488750216347	8.45532722030456
BSU02590	7.13955135239879	6.74146698640115	6.13955135239879	6.44294349584873	5.37503943134692
BSU02600	5.08746284125034	5	4.58496250072116	4.7279204545632	5.52356195605701
BSU02610	7.82654848729092	7.35314682549808	7.54303182025524	7.32192809488736	7.73131903102506
BSU02619	2	1.58496250072116	1.32192809488736	1	1.32192809488736
BSU02620	5	5.4262647547021	5.4262647547021	5.12928301694497	5.76818432477693
BSU02630	2	2.16992500144231	2.8073549220576	2.16992500144231	2.32192809488736
BSU02640	2.16992500144231	3.32192809488736	3.16992500144231	2.32192809488736	3.52356195605701
BSU02650	7.8073549220576	7.467605550083	7.64745842645492	7.29462074889163	7.82336724004623
BSU02660	8.13185696060879	7.99435343685886	7.89481776330794	7.7714894695006	8.30606168942834
BSU02670	10.4918530963297	10.8637991037288	10.5245417150358	10.3481748675356	11.0275604822488
BSU02680	9.67595703294175	9.73301532168596	9.51569983828404	9.36850646150769	10.0484868739923
BSU02690	6.78135971352466	6.24792751344359	6.37503943134692	6.16992500144231	6.54689445988764
BSU02700	10.7623820387104	10.2957689344205	10.6697708885255	10.4568677383803	10.6017707884077
BSU02710	8.14210705730255	7.64024493622235	7.84549005094437	7.47167521439204	8.34872815423108
BSU02720	12.0851404617018	11.6688849842662	11.5447229977555	11.2440664641948	11.8724825081067
BSU02730	8.52356195605701	8.3151495622563	8.283088353024	8.22641219278879	8.5980525001616
BSU02740	8.50977500432694	8.33091687811462	8.42206476617281	8.31288295528435	8.48381577726426
BSU02750	7.96578428466209	7.56985560833095	7.59618975614441	7.25738784269265	7.98584193700334
BSU02760	7.29920801838728	7.4178525148859	7.48784003382305	7.25266543245025	7.98584193700334
BSU02770	9.21067134378562	8.6582114827518	8.94251450533924	8.73301532168596	9.18487534290828
BSU02780	12.9066087917125	12.8258531886244	13.2688343693438	13.2421320576824	12.4378820858452
BSU02790	8.96289600533726	8.68299458368168	8.77313920671969	8.31741261376487	8.99293833616581
BSU02800	9.39767463294827	9.01402047031493	9.26091953366291	8.94397991434374	9.22641219278879
BSU02810	7.8008998999203	7.64024493622235	7.71424551766612	7.51963625284321	7.51963625284321
BSU02820	11.0556213747817	10.7801296196253	10.9603640088778	10.8360503550581	10.9549232920303
BSU02830	6.35755200461808	6.11894107272351	5.78135971352466	5.61470984411521	5.83289001416474
BSU02840	7.21916852046216	6.99435343685886	6.82654848729092	6.67948009950545	6.59991284218713
BSU02850	15.7710896398389	11.981032058361	15.8670132300436	14.6587414597649	12.1467277643489
BSU02860	11.8517490414161	9.57459352733761	11.7319553737719	10.5449644327892	9.79034849675191
BSU02870	10.5603328342124	8.82336724004623	10.9534689622288	10.1947568544222	9.15860968821448
BSU02880	7.55458885167764	8.30149619498255	7.71080643369935	7.78135971352466	8.16239132875691
BSU02890	12.5489422885365	12.2203783276952	12.1275107630564	12.0704564159446	12.5587794290405
BSU02900	12.617008227652	12.357689449961	12.2905948880826	12.2224930522465	12.7058483435089
BSU02910	12.2250567716997	12.1909049403465	12.0603581826421	12.0384046289419	12.5149605633302
BSU02920	12.415477707698	12.5053153561362	12.3832992875472	12.4202234193486	12.856230977342
BSU02930	12.0542651396258	11.8902642770211	11.8763250860632	11.8933015308606	12.1763290066176
BSU02940	11.9177450134432	11.7120970510875	11.7399915146842	11.7172480058276	11.9480021309777
BSU02950	11.8291280953685	12.2155329997457	11.9552866455245	11.8948177633079	12.4347585229668
BSU02960	4.64385618977472	5.4093909361377	5.75488750216347	5.94251450533924	5.24792751344359
BSU02970	10.6151698138436	10.1541852092653	10.2963426846929	10	10.1497471195047
BSU02980	12.5716341518571	12.6292427665467	12.7964452590618	13.0670981857484	12.9792465444686
BSU02990	11.292321632802	11.9722618487333	11.9556499075284	12.2839564876651	12.2309210881379
BSU03000	12.2230966903477	12.3383185532402	12.5433943823617	12.6569834195745	12.6651138103352
BSU03010	7.97727992349992	9.42731284413496	12.1068900450922	13.4999081567615	6.81378119121704
BSU03020	8.10852445677817	8.64024493622235	10.6068678373742	12.0491678723722	8.11113567023471
BSU03030	7.82654848729092	7.876516946565	8.33315535031062	8.83130724380205	7.74819284958946
BSU03040	9.38154295118458	9.20823435833979	9.46250227259726	9.97154355395077	9.28771237954945
BSU03050	9.06877827798541	9.14847658217828	8.42206476617281	7.68299458368168	9.25029841790633
BSU03060	9.18239435340453	10.2185632361903	9.43254190038826	8.52356195605701	10.2544381482673
BSU03070	10.9214690605314	11.095726668639	11.1228279948077	10.8544788341716	11.2131042196419
BSU03080	8.69696752623429	8.57742882803575	8.59058704991503	8.43462822763673	8.67065624911844
BSU03090	8.14720492494223	8.38586240064146	8.4093909361377	8.2667865406949	8.31288295528435
BSU03100	8.71080643369935	8.68299458368168	8.63299519714296	8.57742882803575	8.67771964164101
BSU03110	4.16992500144231	4.49185309632967	4.12928301694497	4.08746284125034	4.28540221886225
BSU03120	4.04439411935845	3.16992500144231	2.8073549220576	2.70043971814109	4.16992500144231
BSU03130	12.1437020768579	11.8133803869247	11.8033239190415	11.7519624134609	11.9987667013615
BSU03140	8.41996017784789	7.83289001416474	8.08746284125034	7.93369065495223	7.92777796208234
BSU03150	10.769011321097	10.2894425756883	10.3619437737352	10.0347989625773	10.3663222142458
BSU03160	5.71424551766612	5.53915881110803	5.88264304936184	5.70043971814109	5.59991284218713
BSU03170	8.94104760634058	8.63662462054365	8.95710204156229	8.55266909751427	8.68299458368168
BSU03180	9.46045589630964	9.37503943134693	9.73047013718422	9.52160043972373	9.24911345271373
BSU03190	9.140829770773	8.85330955540367	9.17617314910749	8.93221475196838	8.64745842645492
BSU03200	13.2655417965014	13.8736844135038	14.8875776268883	15.1658687692073	11.6856248397264
BSU03210	14.4789275793635	14.9587339471429	15.9818125263492	16.239990026423	12.9498267107591
BSU03220	13.2187902475528	14.0494231639128	14.9947511839663	15.2534412636583	12.7435721889356
BSU03230	10.6537407787066	10.4883422775325	11.1254134704833	11.0818162781092	9.97297978606629
BSU03240	9.49685377738804	9.12153351734003	8.90237511448603	8.67595703294175	9.52552080909507
BSU03250	8.79279029430106	8.73131903102506	8.68650052718322	8.4178525148859	9.19844504145236
BSU03260	7.68299458368168	7.4757334309664	7.7176764230664	7.68650052718322	7.48784003382305
BSU03270	6.75488750216347	6.17990909001493	6.65105169117893	6.15987133677839	7.48784003382305
BSU03280	10.2755425560867	10.3548003443506	10.3592004851336	10.2848241002246	10.3241805466187
BSU03290	8.84077792359505	8.74651432113846	8.8008998999203	8.71596199025514	8.85486838326024
BSU03300	7.28540221886225	7.6724253419715	7.43462822763672	7.11374216604919	6.94251450533924
BSU03310	5.85798099512757	5.90689059560852	5.58496250072116	5.10852445677817	5.79441586635011
BSU03320	6.31288295528436	6.3037807481771	6.04439411935845	5.8703647195834	6.60733031374961
BSU03330	7.43879185257826	7.36194377373524	7.59991284218713	6.97154355395077	7.92184093707449
BSU03340	11.0017600283272	5.91886323727459	11.2609195336629	10.0230612497353	6.59245703726808
BSU03350	10.9251835194342	4.32192809488736	10.6506030222153	9.16364967601582	5.4262647547021
BSU03359	12.7939080718143	5.08746284125034	12.7349212677053	10.9844184588011	6.74146698640115
BSU03360	14.41831382934	9.08081752760833	15.0316796672464	13.2074719554045	10.5381889320524
BSU03370	7.13442632022093	8.04712391211403	7.12928301694497	7.49984588708321	8.87805091272854
BSU03380	9.1873520732005	9.11634396123747	8.56985560833095	8.72280753116955	9.97799536861296
BSU03390	8.59245703726808	8.24317398347295	8.33762190199251	8.18487534290828	8.51569983828404
BSU03400	3.90689059560852	3.8073549220576	3.8073549220576	4	2.90689059560852
BSU03410	7.38370429247405	7.20945336562895	6.96578428466209	7.18982455888002	7.8856963733394
BSU03420	9.14974711950468	8.71424551766612	8.48784003382305	8.467605550083	8.64565843240871
BSU03430	9.29920801838728	9.17866485100647	8.8376279331714	9.1006623390052	9.2045711442492
BSU03440	6.4757334309664	6.3037807481771	6.24792751344359	6.18982455888002	6.15987133677839
BSU03450	6.59245703726808	6.53138146051631	7.23840473932508	7.06608919045777	6.66533591718518
BSU03460	8.3151495622563	8.07948478382682	8.79116288855502	8.43045255166553	8.01122725542325
BSU03470	7.51963625284321	6.7279204545632	7.04439411935845	6.88264304936184	6.92481250360578
BSU03480	12.9587339471429	13.2978476944346	13.0239275771744	13.101811569824	13.3512153218556
BSU03490	13.2766333308867	13.5529692275453	13.2522219129384	13.2313712035929	13.6421081176319
BSU03500	7.15987133677839	7.29462074889163	7.01122725542325	7.17990909001493	7.33091687811462
BSU03510	12.1603441706847	12.4115109880121	12.1666338592993	12.0311842621408	12.5263769716641
BSU03520	10.0265234425198	10.1104833098162	9.77643303244473	9.73978060977326	10.2008986050384
BSU03530	9.37937836707126	10.3331553503106	10.6234242898699	10.7895336449704	9.18487534290828
BSU03540	8.20701432017753	7.60733031374961	7.82972273508606	7.34872815423108	7.98584193700334
BSU03550	5.94251450533924	6.8073549220576	6.48381577726426	6.52356195605701	6.66533591718518
BSU03560	7.44294349584873	7.23840473932508	7.65821148275179	7.40087943628218	7.52356195605701
BSU03580	9.86263735755879	10.0389189892923	9.93884445746617	9.81618368143234	10.2567983860794
BSU03590	11.0341111460966	10.7685978821944	10.6488069497258	10.0967151544885	10.695663296788
BSU03600	10.0105281058865	10.3202364452416	10.0498485494506	9.56605403817109	10.2720465243899
BSU03610	12.4903495057393	12.0924268157803	11.9645213738972	11.4387918525783	12.007027266894
BSU03620	6.86418614465428	6.69348695749933	6.70735913208088	6.45121111183233	7.00562454919388
BSU03630	5	4.55458885167764	5.16992500144231	4.35755200461808	4.08746284125034
BSU03640	5.70043971814109	5.76818432477693	5.70043971814109	5.4093909361377	5.93073733756289
BSU03651	4.88264304936184	4.39231742277876	3.75488750216347	3.90689059560852	3.95419631038688
BSU03652	4.20945336562895	3.85798099512757	4.24792751344359	3.70043971814109	4.52356195605701
BSU03660	8.05528243550119	7.64024493622235	8.01122725542325	7.83289001416474	8.02236781302845
BSU03670	9.28540221886225	9.20701432017753	8.39446269461032	7.86418614465428	10.5844927969759
BSU03680	5.4262647547021	5.20945336562895	5.10852445677817	4.49185309632967	5.84549005094437
BSU03690	3.39231742277876	2.4594316186373	2.32192809488736	3.39231742277876	3.08746284125034
BSU03700	6.07681559705083	6.04439411935845	6.01122725542325	5.88264304936184	6.14974711950468
BSU03710	6.53915881110803	6.08746284125034	6.34872815423108	6.10852445677817	6.62935662007961
BSU03720	6.48381577726426	6.36632221424582	6.43462822763672	6.04439411935845	6.77478705960117
BSU03730	4	3.90689059560852	4.12928301694497	3.64385618977472	4.55458885167764
BSU03740	5.06608919045777	4.78135971352466	4.64385618977472	4.28540221886225	4.97727992349992
BSU03750	9.38694024532431	8.96722625883599	9.09803208296053	8.96434086779242	9.31061278165953
BSU03760	10.3586512008929	9.93737382019215	10.1630206395808	9.95128471496697	10.2638560195961
BSU03770	11.2252074369435	10.5338163894334	11.0234078431402	10.9143851321554	10.8614746751258
BSU03780	6.70735913208088	5.98868468677217	6.60733031374961	6.38370429247405	6.31288295528436
BSU03789	6.16992500144231	6.32192809488736	6.62935662007961	6.89481776330794	6.07681559705083
BSU03790	11.3429080337916	11.7996863613313	12.4698961486709	12.9985022858601	9.8726748802706
BSU03800	8.4797802640291	8.39874369193819	8.86418614465428	8.57742882803575	8.7515440590891
BSU03810	8.02513956227851	8.12412131182919	8.7632123668144	8.24317398347295	8.40514146313634
BSU03820	8.58308276750293	8.42836017270429	8.88874324889826	8.63843591399047	8.68123841177781
BSU03830	9.69609817095586	9.43983088398139	10.0443941193585	9.75739000936664	9.83920378809694
BSU03840	10.0707918094231	10.4828079567267	10.4496645384762	10.4335854411505	10.3236177632916
BSU03850	10.0347989625773	9.94617524072356	9.97656412341533	9.91288933622996	9.84705734609134
BSU03860	9.62205181945638	9.52649923913657	9.4542992936199	9.19352536050122	9.59898297103609
BSU03870	9.99717948093762	9.4594316186373	9.37612538927617	9.04028972102572	9.47775826644389
BSU03880	9.60269886501796	10.0620461377205	10.1692986957928	10.1395513523988	10.1279943209764
BSU03890	7.33985000288462	7.4178525148859	7.54303182025524	7.51175265376738	7.07146236255662
BSU03900	6.18982455888002	6.33091687811462	6.60733031374961	6.45121111183233	5.44294349584873
BSU03910	11.1630206395808	10.8860775848731	10.9804966361835	10.7891260464252	10.8289298276515
BSU03920	-1	1.58496250072116	0	0.584962500721156	1
BSU03930	4.12928301694497	3.70043971814109	4.4262647547021	3.90689059560852	3.85798099512757
BSU03940	10.5053153561362	10.5323559252888	10.4014128787142	10.2538474849874	10.9751314569213
BSU03950	11.7488217946147	11.5961897561444	11.4665863377192	11.3437409184722	12.0573148777827
BSU03960	11.1267044728432	10.930367747439	10.7090838125503	10.5938579388582	11.3193898760002
BSU03970	8.7262181593322	8.30833903013941	8.37068740680722	8.18487534290828	8.49385544924082
BSU03981	7.10328780841202	7.07146236255662	6.97727992349992	7.09803208296053	7.72451385311995
BSU03982	6.17990909001493	6.2667865406949	6.17990909001493	6.11894107272351	6.53138146051631
BSU03990	6.82017896241519	7.10852445677817	7.02236781302845	6.95419631038687	7.39231742277876
BSU04000	9.12799432097639	8.73131903102506	8.91438513215544	8.77313920671969	9.39016895620018
BSU04010	9.90011206297746	9.28886607416582	9.13185696060879	8.84862294042934	9.65731844958129
BSU04020	7.92481250360578	7.89178370321831	8.20212382383046	8.2336196767597	8.32867492732795
BSU04030	12.0349708654718	11.467605550083	11.6151698138436	11.5294305541462	11.8127789716277
BSU04039	5.18982455888002	3.8073549220576	4.4262647547021	4	3
BSU04040	11.8417608868005	11.3384578431308	11.5112584955023	11.3365065598103	11.4908508767403
BSU04050	8.88722061546838	8.91587937883577	8.81858217748086	8.60547951806167	8.64024493622235
BSU04060	9.38154295118458	9.68123841177781	9.35974956032233	9.37829485591189	9.2749604721406
BSU04070	8.51372759595244	8.89935692292311	8.60362634498619	8.73978060977326	8.45738087907253
BSU04080	8.84077792359505	8.84235034341381	8.40514146313634	8.47775826644389	8.45121111183233
BSU04090	8.78463484555752	8.91288933622996	8.65642486327778	8.82972273508606	8.67065624911844
BSU04100	8.38370429247405	8.41574176829009	8.27379559921426	8.17242750864548	8.20212382383046
BSU04110	7.56605403817109	7.467605550083	7.40514146313634	7.31288295528436	7.44294349584873
BSU04120	10.8403845507117	11.0313565962557	11.0323901688665	11.075479149488	11.2664937563122
BSU04130	8.5274770060604	7.72109918870719	8.19229281447077	7.95710204156229	7.98013957763916
BSU04140	14.0159812165082	13.7016854986972	13.9575555338619	13.7725207763148	13.9878857294021
BSU04150	12.1747696733044	12.3100446796475	12.3285346896568	12.4010128153828	12.5056875204723
BSU04160	9.58402294025754	9.43879185257826	9.52356195605701	9.60825482197791	9.90162115834611
BSU04170	9.65284497300198	9.60733031374961	9.17866485100647	8.53915881110803	9.2538474849874
BSU04180	2.8073549220576	3	2	2.4594316186373	2.32192809488736
BSU04190	4.35755200461808	4.58496250072116	3.85798099512757	3.58496250072116	3.32192809488736
BSU04200	3.39231742277876	3.64385618977472	3.4594316186373	3.16992500144231	2.90689059560852
BSU04210	8.18239435340453	7.98868468677217	8.25738784269265	7.91288933622996	8.26209484537018
BSU04220	8.42836017270429	8.211888294546	8.04439411935845	8.14720492494223	8.01959072835788
BSU04230	10.5176693881338	10.2632692003727	10.2008986050384	10.0292872269682	10.43410692861
BSU04240	7.92184093707449	8.01122725542325	7.87958324961278	7.5352753766208	8.59432460392485
BSU04250	8.86418614465428	8.31741261376487	8.35755200461808	8.15228484230658	8.72962074355304
BSU04260	12.2376581186797	11.8993569229231	12.004922678569	11.7968507952672	12.1449768240501
BSU04270	7.7515440590891	7.21431912080077	7	6.49984588708321	7.72451385311995
BSU04280	5.91886323727459	5.96578428466209	5.52356195605701	5.35755200461808	6.23840473932508
BSU04290	7.48381577726426	7.13442632022093	6.85174904141606	6.4178525148859	7.54689445988764
BSU04300	7.13955135239879	6.8008998999203	6.39231742277876	6.29462074889163	7.25738784269265
BSU04310	8.211888294546	8.05256805080415	7.49984588708321	7.3037807481771	8.39231742277876
BSU04320	11.5291865052509	11.5403702437436	11.3063465536885	11.1433832139898	11.9061389961954
BSU04330	5.55458885167764	5.4093909361377	4.88264304936184	4.32192809488736	5.83289001416474
BSU04340	7.37068740680722	7.18982455888002	6.94251450533924	7.03342300153745	7.21916852046216
BSU04359	9.89708912831276	9.85018683764577	9.81217730551445	9.56605403817109	9.92703716872029
BSU04360	14.5064315612526	14.9078764759892	15.0398829209521	15.1286589485852	15.1354086933247
BSU04370	5.61470984411521	5.32192809488736	4.61470984411521	5.33985000288462	4.24792751344359
BSU04380	4.8073549220576	5.10852445677817	3.85798099512757	4.52356195605701	4.4262647547021
BSU04390	9.13442632022093	8.60547951806167	8.90689059560852	8.65105169117893	9.00422046631819
BSU04400	8.283088353024	6.94251450533924	6.96000193206808	7.23840473932508	5.89481776330794
BSU04410	8.89178370321831	8.4655664048094	8.92629599478111	8.90989308377004	8.20212382383046
BSU04420	7.7515440590891	7.49984588708321	7.76155123244448	7.78790255939143	7.16992500144231
BSU04430	8.24555270625568	8.05528243550119	7.9915218460757	7.83289001416474	8.04165915163721
BSU04440	8.98156728190301	8.79928162152192	8.67948009950545	8.58683978796183	8.82654848729091
BSU04450	9.49385544924082	9.37177664433792	9.24317398347295	9.26795708440284	9.43671154213721
BSU04460	8.20945336562895	7.97727992349992	8.04439411935845	7.93369065495223	8.17741953798924
BSU04470	8.89178370321831	8.48784003382305	8.75488750216347	9.13185696060879	8.868822554775
BSU04480	12.4088604360248	12.4725639252299	12.4744664641326	12.4712941706673	12.720030446499
BSU04490	11.4645457503339	11.129283016945	11.1308922698066	10.9080172610628	11.3484515374071
BSU04500	10.9008668079807	10.8221724614762	10.7000061508829	10.4594316186373	11.0220209696464
BSU04510	9.74399286106017	9.88798213305845	9.66533591718518	9.56795607541547	10.1978309980122
BSU04520	10.0091287895393	10.0861362250273	10.1052537797009	9.89330153086056	10.1091777033553
BSU04530	1.58496250072116	1.58496250072116	1.58496250072116	1	2.70043971814109
BSU04540	10.3060616894283	10.3701424794954	10.382083590142	10.3100446796475	10.6790401863931
BSU04550	12.3359485652023	11.5710415476011	11.6366246205436	11.2395985292491	11.7306824074768
BSU04560	12.7562435657123	12.5068034377956	12.4993476328766	12.3429080337916	12.8180828195302
BSU04570	11.1036156563945	11.0684424160258	10.8745971924016	10.7099453802325	11.2476308762387
BSU04580	14.6125805744368	14.4829969767126	14.4792750302502	14.3794799045342	14.6221376371197
BSU04590	11.2321210840822	10.9370059265166	10.827739648807	10.6101020629997	11.403012023575
BSU04600	12.1984450414524	12.1441802390589	11.9270371687203	11.7931968590609	12.5943246039248
BSU04610	8.66888498426625	8.467605550083	8.59618975614441	8.52160043972373	8.5372184005386
BSU04620	7.81698362325538	7.7279204545632	7.66533591718518	7.42206476617281	8.11634396123747
BSU04630	9.66088727030257	9.38478375009335	9.2045711442492	8.95564990752837	9.62296694479051
BSU04640	11.3216462909914	11.0402897210257	11.1430642806314	10.9158793788358	11.4099212412497
BSU04650	13.6292996944363	13.1242021056601	13.2366869338292	13.1487148931731	13.3327359012479
BSU04660	12.1065629404449	11.9123280126871	12.0373753577632	12.0401184507648	12.1535520317081
BSU04670	10.9388444574662	10.7262181593322	10.6799198785184	10.5636729598275	10.9657842846621
BSU04680	10.1091777033553	9.93590168226759	9.94544383637791	9.73386271967854	10.120237877342
BSU04690	10.2900188469326	9.95492329203032	9.83526091862749	9.68912440491326	10.237209960755
BSU04700	11.6497052654714	11.3077700318907	11.3484515374071	11.1858046151085	11.5545888516776
BSU04710	11.1321783809155	10.4167975276061	10.4777582664439	10.3145832442742	10.4908508767403
BSU04720	11.0940776856719	10.602698865018	10.7502882675917	10.579787329527	10.6693280043959
BSU04730	11.4571243315408	11.2778685461768	11.2230966903477	11.2321210840822	11.3054917921107
BSU04740	11.0392617943411	10.6174674652942	10.7648715907361	10.580729651599	10.7043359711823
BSU04750	6.4757334309664	5.62935662007961	5.5077946401987	5.08746284125034	6.02236781302845
BSU04760	8.18982455888002	7.86418614465428	7.81057163474115	7.65105169117893	8.05256805080415
BSU04770	7.51569983828404	7.40514146313634	7.4178525148859	7.37937836707126	7.60362634498619
BSU04780	11.393390457444	11.1764848472919	11.2018176166679	11.0306671362469	11.3725930331407
BSU04790	7.89481776330794	7.50382573799575	7.56224242422107	7.46352437327118	7.61102479730735
BSU04800	10.2986354067342	10.1516508299734	10.4072677642447	10.6501542136751	9.09275714091985
BSU04810	9.8772841335232	9.69087100929231	9.83999107053989	9.89557528238069	9.13699111208023
BSU04820	10.3509391815464	9.80251636512122	9.99859042974533	10.0457596613827	9.99788512782911
BSU04830	7.2240016741981	7.11374216604919	7.10852445677817	7.25738784269265	6.44294349584873
BSU04839	6.38370429247405	6.62935662007961	6.33091687811462	6.79441586635011	5.89481776330794
BSU04840	5.74146698640115	6.32192809488736	6.34872815423108	6.4178525148859	5.85798099512757
BSU04850	7.38801728534513	7.4797802640291	7.51569983828404	7.40514146313634	7.04439411935845
BSU04860	7.57364718749332	8.1873520732005	7.98013957763916	8.06608919045777	7.35755200461808
BSU04870	7.37503943134692	7.78790255939143	7.57742882803575	7.43462822763672	6.84549005094437
BSU04880	5.7279204545632	6.01122725542325	5.74146698640115	5.90689059560852	5
BSU04890	6.07681559705083	6.4262647547021	6.40087943628218	6.23840473932508	5.33985000288462
BSU04900	5.52356195605701	5.65821148275179	5.56985560833095	5.4594316186373	4.6724253419715
BSU04910	7.44294349584873	7.66533591718518	7.37937836707126	7.85174904141606	6.45121111183233
BSU04920	4.6724253419715	5.28540221886225	4.83289001416474	4.97727992349992	4.4594316186373
BSU04930	5.12928301694497	5.68650052718322	5.35755200461808	5.4093909361377	4.55458885167764
BSU04940	7.53915881110803	8.09803208296053	7.84235034341381	7.53915881110803	7.2667865406949
BSU04950	4.70043971814109	5.12928301694497	4.6724253419715	4.55458885167764	4.12928301694497
BSU04960	7.47167521439204	8.06877827798541	7.66888498426625	7.41362792902417	7.12412131182919
BSU04970	5.10852445677817	6.07681559705083	5.68650052718322	5.4093909361377	4.52356195605701
BSU04980	4.70043971814109	5.20945336562895	4.6724253419715	4.58496250072116	3.64385618977472
BSU04990	8.66888498426625	8.03066713624694	8	8.28771237954945	7.94544383637791
BSU05000	10.8575922856975	10.4599438483749	10.2124963851939	10.1941412388631	10.7603041252864
BSU05010	9.60825482197791	9.19598729802851	9.21674585819531	9.36632221424582	8.93810932621924
BSU05020	7.47167521439204	7.07681559705083	6.88264304936184	7.15987133677839	6.97727992349992
BSU05030	9.70130646195862	9.34983409145725	9.34318571544788	9.47167521439204	9.21431912080077
BSU05040	7.82972273508606	7.58496250072116	7.43462822763672	7.37937836707126	7.89481776330794
BSU05050	9.05528243550119	8.49785183695112	8.4898479604393	8.43045255166553	8.68825030913318
BSU05060	6.70735913208088	5.95419631038687	5.8703647195834	5.98868468677217	6.7279204545632
BSU05070	8.64745842645492	8.04712391211403	7.74819284958946	7.2336196767597	8.35974956032233
BSU05080	7.65463602852797	7.10852445677817	6.82654848729092	6.70735913208088	7.43045255166553
BSU05090	7.66177809777199	7.62205181945638	7.61838550225861	7.56605403817109	7.19967234483636
BSU05099	7.21916852046216	6.95419631038687	6.62205181945638	6.78135971352466	6.33985000288462
BSU05100	9.18858884570735	8.8008998999203	8.80251636512122	8.74819284958946	8.05799172275918
BSU05109	8.97727992349992	8.57553924683453	8.58308276750293	8.31288295528435	8.80251636512122
BSU05110	8.09275714091985	7.95710204156229	7.70390357344466	7.89784545600551	8.37721053038855
BSU05120	11.1481587729379	10.8253563414793	10.8293263358417	10.4898479604393	11.0947375050481
BSU05130	8.4093909361377	8.12670447284319	8.03066713624694	7.96866679319521	7.93957921431469
BSU05140	4.24792751344359	5.08746284125034	4.95419631038687	4.8073549220576	4.83289001416474
BSU05150	7.90689059560852	7.85174904141606	7.61838550225861	7.57742882803575	7.7515440590891
BSU05160	9.72195361280139	9.63026712502677	9.47775826644389	8.79441586635011	8.74651432113846
BSU05170	7.2336196767597	6.99435343685886	7.2045711442492	7.11374216604919	7.27146302790437
BSU05180	9.21431912080077	8.9469062744564	9.08214904135387	9.16490692667569	9.04575966138268
BSU05190	6.44294349584873	6.6724253419715	6.5077946401987	6.57742882803575	6.86418614465428
BSU05200	7.34429590791582	7.16992500144231	7.31741261376487	7.34429590791582	7.43045255166553
BSU05210	7.85174904141606	7.57364718749332	7.5352753766208	7.5352753766208	7.56224242422107
BSU05220	8.45327063401062	8.3037807481771	8.29920801838728	8.2240016741981	8.58120058192496
BSU05230	5.90689059560852	6.96000193206808	6.94251450533924	7.18982455888002	6.82017896241519
BSU05240	7.57742882803575	7.4797802640291	7.4757334309664	7.38801728534513	7.49984588708321
BSU05250	9.84862294042934	9.2667865406949	9.41574176829009	9.40087943628218	9.52061868055628
BSU05260	8.01959072835788	7.96866679319521	8.30149619498255	8.29001884693262	8.18239435340453
BSU05270	7.95128471496697	7.54303182025524	7.65105169117893	7.37937836707126	7.39231742277876
BSU05280	11.0481462542196	10.7743752728021	10.8745971924016	10.7223806351638	10.8719052376592
BSU05290	7.44708322620965	7.18982455888002	6.91288933622996	6.85798099512757	7.14465824283188
BSU05300	7.1548181090521	6.56224242422107	7.1548181090521	6.70735913208088	6.4178525148859
BSU05310	5.08746284125034	5.65821148275179	5.64385618977472	5.53915881110803	5.83289001416474
BSU05320	9.36959734627868	8.9614496943982	9.11243950678155	8.94397991434374	9.39660478118186
BSU05329	6.33091687811462	6.08746284125034	6.06608919045777	5.58496250072116	6.14974711950468
BSU05330	6.91288933622996	7.06069593168755	6.23840473932508	6.21916852046216	7.0389189892923
BSU05340	8.67771964164101	8.90086680798075	8.5274770060604	8.4262647547021	9.22881869049588
BSU05350	7.7714894695006	7.4757334309664	7.37503943134692	7.39660478118186	7.70390357344466
BSU05360	2.16992500144231	2.90689059560852	2.16992500144231	1.32192809488736	2.58496250072116
BSU05370	7.55458885167764	7.4594316186373	7.20945336562895	7.26209484537018	7.18487534290828
BSU05380	6.20945336562895	5.84549005094437	5.79441586635011	5.71424551766612	5.76818432477693
BSU05390	9.77478705960117	9.27146302790437	9.33873638257392	9.17492568250068	9.49685377738804
BSU05400	10.580729651599	10.0202855008446	10.281350514981	10.2015113445001	10.2384047393251
BSU05408	3.16992500144231	2.4594316186373	3.52356195605701	1.32192809488736	3.39231742277876
BSU05409	3.24792751344359	1	2.70043971814109	2	2.58496250072116
BSU05410	9.17117679765177	8.74146698640115	8.94397991434374	8.8073549220576	9.06069593168755
BSU05420	8.36850646150769	7.73131903102506	8.18239435340453	7.8856963733394	8.21916852046216
BSU05430	6.33985000288462	6.4093909361377	6.43462822763672	5.91886323727459	6.14974711950468
BSU05440	10.3793783670713	10.2306209331299	10.1755495506362	9.90689059560852	10.2957689344205
BSU05450	5.96578428466209	5.61470984411521	5.3037807481771	5.37503943134692	5.71424551766612
BSU05460	7.94544383637791	7.86418614465428	7.90989308377004	7.68299458368168	7.95419631038687
BSU05470	7.06608919045777	6.65105169117893	6.59991284218713	6.36632221424582	6.83920378809694
BSU05480	4.85798099512757	3.39231742277876	4.52356195605701	4.7279204545632	4.7279204545632
BSU05490	5	4.64385618977472	5.02236781302845	5.28540221886225	5.20945336562895
BSU05500	7.64024493622235	6.63662462054365	6.74146698640115	6.72109918870719	6.90086680798075
BSU05510	5.28540221886225	4.93073733756289	4.52356195605701	4.55458885167764	4.70043971814109
BSU05520	2.32192809488736	1.58496250072116	2.32192809488736	2.32192809488736	1
BSU05529	-1	1	1	1.32192809488736	1.32192809488736
BSU05530	2.70043971814109	3.39231742277876	2.70043971814109	2.4594316186373	2.4594316186373
BSU05540	5.33985000288462	5.56985560833095	5.2667865406949	5.08746284125034	5.5077946401987
BSU05550	2.16992500144231	2.58496250072116	2.58496250072116	2	2.58496250072116
BSU05560	-1	-1	-1	-1	0.584962500721156
BSU05570	1	2.32192809488736	1.8073549220576	0	1.32192809488736
BSU05580	11.2164427391605	10.8253563414793	10.7321674256634	10.5536292939164	11.1366707623418
BSU05590	9.75238064655289	9.60362634498619	9.41256984680521	9.31854280970272	9.81297947125148
BSU05600	9.45532722030456	9.18115225686557	9.16239132875691	8.97297978606629	9.32192809488736
BSU05610	9.02928722696825	8.85018683764577	8.99435343685886	8.86418614465428	8.61102479730735
BSU05620	11.2966294742855	11.3440184398813	11.1953722074027	10.963257356633	11.828731532683
BSU05630	8.4594316186373	8.18982455888002	8.40087943628218	8.15228484230658	8.29920801838728
BSU05640	7.62570884306447	7.12928301694497	7.29462074889163	6.98868468677217	7.61470984411521
BSU05650	10.2354159356025	10.1755495506362	9.99717948093762	9.78790255939143	10.3498340914572
BSU05660	8.18239435340453	8.00281501560705	7.85174904141606	7.66533591718518	8.18239435340453
BSU05670	9.01262453886506	8.5980525001616	8.5372184005386	7.99717948093762	8.51963625284321
BSU05680	9.5274770060604	10.075479149488	9.97082490136262	9.93663793900257	10.1189410727235
BSU05690	7.26209484537018	7.84235034341381	7.70043971814109	7.18487534290828	7.61470984411521
BSU05700	10.0154150523867	9.71681946132995	9.6733090755617	9.44501484586842	9.8376279331714
BSU05710	6.4757334309664	6.49185309632967	6.467605550083	6.15987133677839	6.66533591718518
BSU05720	9.19598729802851	8.90989308377004	8.81858217748086	8.68999797141945	9.21674585819531
BSU05730	5.82017896241519	5.06608919045777	5.33985000288462	5.44294349584873	5.5077946401987
BSU05740	7.33985000288462	7.06069593168755	7.27146302790437	6.82017896241519	7.74483383749955
BSU05750	9.38478375009335	8.89935692292311	9.03342300153745	8.67948009950545	9.13955135239879
BSU05760	8.7262181593322	8.34872815423108	8.52552080909507	8.36194377373524	8.50581155391959
BSU05770	7.95419631038687	7.63662462054365	7.56605403817109	7.67948009950545	7.86727873970966
BSU05780	8.17492568250068	8.06608919045777	8.25029841790633	8.24079133216196	8.33315535031062
BSU05790	8.02513956227851	7.82017896241519	7.37503943134692	7.20945336562895	7.37937836707126
BSU05800	6.53915881110803	6.85798099512757	6.52356195605701	6.35755200461808	7.36632221424582
BSU05810	4.49185309632967	4.08746284125034	3.8073549220576	3.24792751344359	4.95419631038687
BSU05820	4.4262647547021	3.85798099512757	3.24792751344359	3.24792751344359	4.64385618977472
BSU05830	5.3037807481771	5	4.64385618977472	4.78135971352466	5.79441586635011
BSU05840	6.33985000288462	5.75488750216347	5.70043971814109	5.08746284125034	6.73470962022584
BSU05850	8.11634396123747	8.15228484230658	8.20701432017753	8.27612440527424	8.12670447284319
BSU05860	7.30833903013941	7.91886323727459	8.13442632022093	8.28771237954945	7.02790599656988
BSU05870	7.2336196767597	7.79766152585376	8.44708322620965	8.5274770060604	6.31288295528436
BSU05880	7.25738784269265	7.82654848729092	8.37503943134693	8.60733031374961	6.4594316186373
BSU05900	10.6510516911789	10.2708792953288	10.2877123795494	10.1554507313121	10.4747199465265
BSU05910	10.047123912114	9.45327063401062	9.39124358942744	9.26912667914942	9.56414948998573
BSU05920	9.41996017784789	9.22761594341422	9.14465824283188	9.14465824283188	9.44397954260125
BSU05930	8.89935692292311	8.283088353024	8.25029841790633	8.32192809488736	8.63117705570398
BSU05940	9.68474862042163	9.42101285577923	9.23481743111732	9.38694024532431	9.46658633771924
BSU05950	11.2588604314098	10.7952279660287	10.91288933623	10.7181047131218	10.8435285346111
BSU05960	10.6706562491184	10.1389117181427	10.093417564388	9.91587937883577	10.2911706993219
BSU05970	10.6895612542855	10.4460494067166	10.3847837500934	10.3847837500934	10.7372473430277
BSU05980	9.73809225962049	9.51865315567339	9.45738087907253	9.38262402657492	9.69087100929231
BSU05990	11.2336196767597	11.1134166114859	10.9869086246977	11.0724676082419	11.3205185246327
BSU06000	7.66177809777199	7.5077946401987	7.90086680798075	7.54303182025524	7.5352753766208
BSU06010	10.6137894644726	10.5502658068687	10.5655781367843	10.5318687751776	10.72366094441
BSU06020	13.4087277805108	13.2050295550059	13.0963033676894	13.0633950812885	13.2227194461333
BSU06030	15.7642755267787	15.653964643249	15.5344700765492	15.5424878061976	15.6322994605253
BSU06040	7.96578428466209	7.50382573799575	7.63662462054365	7.5077946401987	7.56605403817109
BSU06048	6.79441586635011	6.68650052718322	6.43462822763672	6.22881869049588	6.39231742277876
BSU06060	11.9275927993996	11.5550683913333	11.4312364120711	11.2827988586835	11.7213128421753
BSU06070	12.1478408936723	11.8572034715082	11.723020931812	11.567480801143	11.9565576625705
BSU06090	11.6158594935831	11.1379517347154	11.047123912114	10.8241632097442	11.3955341354623
BSU06100	11.6843103111243	11.2203783276952	11.0195907283579	10.894059846274	11.5394011790281
BSU06110	12.0816498677	11.6388883822523	11.3012103712984	11.419696888306	11.9728003352245
BSU06120	7.63662462054365	6.99435343685886	7.02236781302845	6.67948009950545	7.34872815423108
BSU06130	7.04984854945056	6.67948009950545	6.59991284218713	6.28540221886225	6.6724253419715
BSU06140	9.54978466794786	9.35314682549808	9.45327063401062	9.4757334309664	9.54496443278924
BSU06150	6.56985560833095	6.3037807481771	6.4178525148859	6.59991284218713	6.5077946401987
BSU06160	6.62205181945638	6.49185309632967	6.4178525148859	6.35755200461808	6.01122725542325
BSU06170	12.2297200932374	12.1560830762887	12.2316712025628	12.2330204264745	11.2224930522465
BSU06180	9.91214085629572	9.21916852046216	9.2252074369435	8.94544383637791	9.93073733756289
BSU06190	10.1996723448364	9.66266837551754	9.56319627221674	9.4231159101471	10.237209960755
BSU06200	9.61654884377899	9.22881869049588	9.02236781302845	8.75822321472672	9.73809225962049
BSU06210	10.6519486107234	9.89330153086056	9.83605035505807	9.61194694181998	10.4146852358072
BSU06220	2.32192809488736	3.8073549220576	2.90689059560852	1.8073549220576	2.70043971814109
BSU06230	4.75488750216347	4.7279204545632	4.85798099512757	4.32192809488736	4.8073549220576
BSU06240	12.6512759733466	12.7435721889356	12.8035257369114	12.7654933080656	12.9819239873173
BSU06250	11.3174126137649	10.7891260464252	10.9417812422785	10.9776376904059	11.2735042339622
BSU06260	10.3409627642517	9.83841607579734	9.91214085629572	9.8772841335232	10.257977058564
BSU06269	7.40087943628218	6.90086680798075	7.09803208296053	6.70735913208088	6.76155123244448
BSU06270	11.1696118826042	10.580729651599	10.7797193551434	10.5318687751776	10.9494619793602
BSU06280	9.29117069932186	9.25502856981873	9.32418054661874	9.15860968821448	9.9901039638575
BSU06290	10.2957689344205	9.94397991434374	9.87881728461423	9.76652890859886	10.5386739530827
BSU06300	5.22881869049588	6.02236781302845	6.07681559705083	5.96578428466209	5.18982455888002
BSU06310	9.38046106508897	10.1636496760158	10.7262181593322	11.0199381564248	8.2667865406949
BSU06319	-1	-1	-1	-Inf	-1
BSU06320	8.01122725542325	7.95419631038687	8.06069593168755	7.82654848729092	8.18487534290828
BSU06330	10.2282174422934	10.0265234425198	10.2076244682268	10.0980320829605	10.2732128098543
BSU06340	9.99788512782911	10.2312211807112	10.199058823653	10.2191685204622	10.3864014236408
BSU06350	11.4782640315817	11.3434633436679	11.3939266756404	11.3404064908533	11.596888567028
BSU06360	14.6457709978549	14.4960735626479	14.5648639902269	14.5873966376864	15.1643570143226
BSU06370	13.3287450410519	13.400078902622	13.0807342671818	12.9435221339049	13.8594862557278
BSU06380	10.3134499409631	10.1623913287569	10.0389189892923	9.96000193206808	10.2276159434142
BSU06390	5.76818432477693	5.4594316186373	5.49185309632967	4.85798099512757	5.78135971352466
BSU06400	8.19475685442225	7.84235034341381	7.70043971814109	7.11894107272351	7.98584193700334
BSU06410	8.15987133677839	7.2045711442492	7.07146236255662	6.91886323727459	7.4262647547021
BSU06420	13.0543499416855	12.7450440050345	12.2648823792396	12.0045716151677	13.2502984179063
BSU06430	14.520158250863	14.1942566867919	13.7299393247713	13.4640989868414	14.6756263039354
BSU06440	15.0659630164143	14.7403605241057	14.3676536334672	14.1150843026277	15.2359955001455
BSU06450	14.1646319967004	13.7680292101769	13.4214074120625	13.1827822893667	14.210252779765
BSU06460	12.7510209454676	12.4117757755765	12.0869655031101	11.7948219733312	12.8938703047851
BSU06470	13.4881539566306	13.3853905902569	13.0315289097872	12.8175832886776	13.9146187102408
BSU06480	15.3890767118811	15.2681033356109	14.9552866455245	14.7290896184722	15.7916716500798
BSU06490	14.9028461370639	14.784915955595	14.4927920452993	14.2394866533977	15.285384156161
BSU06500	14.1088919443728	13.9769668046618	13.5908209309305	13.366117271417	14.5083209396154
BSU06510	13.5444815223108	13.2728484469175	12.909049265363	12.6531809653276	13.8262008798446
BSU06520	15.0686523389132	14.8051896579818	14.5061525909257	14.1969478524409	15.3617896021315
BSU06530	14.9123280126871	14.7266173150303	14.373918680426	14.0835624294914	15.2395798838764
BSU06540	6.48381577726426	6.66533591718518	6.90086680798075	6.876516946565	6.59991284218713
BSU06550	8.13442632022093	8.28540221886225	7.81378119121704	7.43462822763672	8.47775826644389
BSU06559	0.584962500721156	-1	-1	0	1.58496250072116
BSU06560	9.98085360637974	9.66266837551754	9.48482289426215	9.44501484586842	9.93073733756289
BSU06570	13.4549418336211	13.1775752609146	13.1871974020622	13.1721930829105	13.2623151097602
BSU06580	10.43410692861	10.1910592145317	10.2691266791494	10.2215871212648	10.2076244682268
BSU06590	4.88264304936184	4.58496250072116	5.18982455888002	5.4757334309664	4.32192809488736
BSU06600	9.85875809993542	9.55650605467193	9.63208641283518	9.39767463294827	9.78217919383121
BSU06610	11.8384160757973	11.5866052606036	11.7287708495427	11.6454332751643	11.7719020806977
BSU06620	12.4093909361377	12.2027360432502	12.2363132270428	12.0902778568574	12.3749036291121
BSU06630	12.2842457498297	11.911017407797	12.1581362854076	11.8986013874039	12.18146288127
BSU06640	10.8668925276766	10.4853261892405	10.6715410667119	10.6781599575428	10.9876193119243
BSU06650	7.96866679319521	7.94251450533924	8.11374216604919	8.24555270625568	8.13699111208023
BSU06660	9.46658633771924	9.85096815098244	9.43358544115049	8.17242750864548	10.5127404628035
BSU06670	12.2679570844028	11.8636055443214	11.9858419370033	11.8997345423575	12.1057448542075
BSU06680	13.7766900461523	13.7412562970921	13.8723382121483	13.8649599151426	14.0188956211216
BSU06690	13.9506014589557	13.8160836575102	13.9798270789055	13.970285676897	14.0848083878044
BSU06700	9.1548181090521	8.82972273508606	8.82336724004623	8.62935662007961	9.08480838780436
BSU06710	14.4127352233132	14.2701858059911	14.2635626398206	14.0582454577809	14.5731441918526
BSU06720	11.6434052771157	11.646333693381	11.5277213442845	11.2638560195961	11.9065148448469
BSU06730	10.6252522217469	10.6183855022586	10.3761253892762	10.0734721539765	10.8376279331714
BSU06740	5.33985000288462	5.49185309632967	5.04439411935845	4.32192809488736	4.83289001416474
BSU06750	6.86418614465428	6.67948009950545	6.16992500144231	6.15987133677839	7.22881869049588
BSU06760	10.8868397058844	10.5072991241228	10.1774195379892	10.0654161346765	10.6474584264549
BSU06770	10.942880997159	10.5608104687279	10.3060616894283	10.2215871212648	10.6279897843157
BSU06780	10.8372337003391	10.3652288492515	10.2191685204622	10.3420746679991	10.4210128557792
BSU06790	4.58496250072116	4.24792751344359	4.6724253419715	4.75488750216347	4.61470984411521
BSU06800	5.16992500144231	3.95419631038688	4.39231742277876	4.75488750216347	4.83289001416474
BSU06811	9.60269886501796	8.90086680798075	9.10197567094923	9.10983065427879	9.28771237954945
BSU06812	11.3014961949825	10.9549232920303	11.1221809012598	11.0430272835945	11.3140167039014
BSU06820	4.88264304936184	5.02236781302845	4.55458885167764	4.32192809488736	4.12928301694497
BSU06830	9.20089860503844	9.1357092861044	9.25029841790633	9.31741261376487	9.60362634498619
BSU06839	5.75488750216347	5.64385618977472	5.82017896241519	5.58496250072116	5.90689059560852
BSU06840	11.6606644774613	11.3356694869461	11.3592004851336	11.2294196882304	11.5738838306565
BSU06850	4.16992500144231	4.93073733756289	4.83289001416474	4.55458885167764	5.04439411935845
BSU06860	10.5584207132687	10.1085244567782	10.0854724591813	9.94836723158468	10.333714426094
BSU06870	6.74819284958946	6.17990909001493	6.01122725542325	5.78135971352466	6.6724253419715
BSU06880	6.34872815423108	6.75488750216347	6.91886323727459	6.65105169117893	7.16490692667569
BSU06890	1.8073549220576	0	1.32192809488736	-Inf	2.90689059560852
BSU06900	2.4594316186373	2.8073549220576	2	0.584962500721156	3
BSU06910	2.16992500144231	2.90689059560852	1.8073549220576	2.4594316186373	4
BSU06920	10.0272148851598	9.69957245328727	9.99859042974533	9.83920378809694	9.8910241901495
BSU06930	4	4	4.52356195605701	3.70043971814109	4.6724253419715
BSU06940	4.32192809488736	5	4.35755200461808	3.90689059560852	4.8073549220576
BSU06950	6.17990909001493	5.88264304936184	5.93073733756289	5.8703647195834	6.45121111183233
BSU06960	5.37503943134692	5.18982455888002	4.6724253419715	4.70043971814109	5.4262647547021
BSU06970	3.90689059560852	4.24792751344359	3.64385618977472	3.08746284125034	3.90689059560852
BSU06980	2.70043971814109	3.39231742277876	3.16992500144231	2.4594316186373	4.04439411935845
BSU06990	2.8073549220576	3.24792751344359	3.08746284125034	2.4594316186373	3.39231742277876
BSU07000	4.04439411935845	3.90689059560852	3.58496250072116	3.90689059560852	4.49185309632967
BSU07010	5.94251450533924	5.4757334309664	5.65821148275179	5.55458885167764	5.32192809488736
BSU07020	4	4.16992500144231	4.32192809488736	4	3.64385618977472
BSU07030	2.90689059560852	3.70043971814109	3.58496250072116	3	2.8073549220576
BSU07040	2.8073549220576	3.16992500144231	2.58496250072116	2.58496250072116	2
BSU07050	3.8073549220576	3.90689059560852	3.90689059560852	3.16992500144231	3.70043971814109
BSU07060	4.16992500144231	4.83289001416474	4.28540221886225	3.95419631038688	4.4594316186373
BSU07070	4.16992500144231	3.85798099512757	3.75488750216347	3.85798099512757	3.52356195605701
BSU07080	5.58496250072116	5.64385618977472	5.16992500144231	5.4093909361377	6.12928301694497
BSU07090	5.70043971814109	5.6724253419715	6.09803208296053	4.75488750216347	5.91886323727459
BSU07100	4.39231742277876	4.16992500144231	3.16992500144231	3.16992500144231	4.4262647547021
BSU07110	3.52356195605701	3.58496250072116	3.52356195605701	3.58496250072116	3.70043971814109
BSU07120	4.90689059560852	5.2667865406949	5.02236781302845	4.70043971814109	5.55458885167764
BSU07130	5.83289001416474	6.19967234483636	6.10852445677817	5.83289001416474	6.02236781302845
BSU07140	6.33091687811462	5.95419631038687	5.93073733756289	5.76818432477693	6.44294349584873
BSU07150	7.2336196767597	6.83920378809694	6.78135971352466	6.49185309632967	8.6724253419715
BSU07160	8.45738087907253	8.24792751344359	8.58120058192496	8.57742882803575	8.84235034341381
BSU07190	5.20945336562895	4.32192809488736	4.7279204545632	4.75488750216347	4.64385618977472
BSU07200	13.1305705628054	13.2457012462858	13.329165651854	13.3509391815464	13.4486325677306
BSU07210	9.31854280970272	9.90463462166815	10.01471792986	10.243173983473	10.0272148851598
BSU07220	6.94251450533924	7.01122725542325	7.31288295528436	7.33539035469393	7.16992500144231
BSU07230	6.06608919045777	5.95419631038687	5.93073733756289	5.62935662007961	6.22881869049588
BSU07240	9.43462822763673	9.03342300153745	8.93073733756289	8.60362634498619	9.26091953366291
BSU07250	5.49185309632967	5.71424551766612	5.2667865406949	5.14974711950468	6.04439411935845
BSU07260	14.3858960954797	14.1664377210296	14.0735558345566	13.7938064914558	14.3844127776297
BSU07270	4.35755200461808	2.90689059560852	3.4594316186373	2.70043971814109	4
BSU07280	3.75488750216347	3.8073549220576	3.8073549220576	3.16992500144231	4.64385618977472
BSU07290	4.39231742277876	4.52356195605701	3.90689059560852	4.39231742277876	4.85798099512757
BSU07300	7.39231742277876	7.1548181090521	7.13442632022093	6.76818432477693	7.29920801838728
BSU07310	7.13955135239879	7.2045711442492	6.99435343685886	6.70735913208088	7.14465824283188
BSU07320	8.23840473932508	9.03754695396218	9.15734693536284	9.18487534290828	8.95564990752837
BSU07330	9.67683860647415	9.25148241062021	9.55937709052668	9.29117069932186	9.47674620393947
BSU07340	11.5449644327892	12.0539258815311	12.0437108633472	11.8961431607745	11.2775780024157
BSU07350	5.98868468677217	5.94251450533924	5.82017896241519	6.02236781302845	5.70043971814109
BSU07360	5.18982455888002	5.08746284125034	5.35755200461808	5.8703647195834	5.28540221886225
BSU07370	11.3815429511846	11.3000665099573	11.3470676571659	11.3306368247233	11.4660764613963
BSU07380	10.5627194270493	10.1978309980122	9.96578428466209	9.6838718686226	10.5260101070617
BSU07390	9.01541505238669	8.68650052718322	8.49984588708321	8.25502856981873	8.85174904141606
BSU07400	7.88264304936184	8.43671154213721	8.08480838780436	7.92481250360578	8.15228484230658
BSU07410	0	-Inf	0.584962500721156	0.584962500721156	0.584962500721156
BSU07420	11.2182604987973	11.0168082876866	11.0275604822488	10.9012440324674	11.3000665099573
BSU07430	11.0192432166036	10.7439928610602	10.8061468033205	10.61194694182	10.8324944843361
BSU07440	7.69348695749933	7.43462822763672	7.56605403817109	7.35755200461808	7.86727873970966
BSU07450	9.90689059560852	9.82575383288311	9.9091430473399	10.0874628412503	9.85564716602727
BSU07460	7.09275714091985	7.47167521439204	7.3264294871223	7.63662462054365	7.53138146051631
BSU07480	9.00702726689397	9.09275714091985	9.4948555844912	9.89026427702111	8.33985000288462
BSU07490	10.0063260785249	10.0881256921882	10.399277924509	10.1730524577741	10.2743781532464
BSU07500	9.15608307628868	9.283088353024	9.4757334309664	9.38801728534514	9.51471405413849
BSU07510	7.81378119121704	8.44708322620965	8.78463484555752	8.76155123244448	8.7262181593322
BSU07520	9.21310421964191	9.33650655981026	10.3230547603416	10.3739526553702	9.75488750216347
BSU07530	5.98868468677217	6.70735913208088	7.84549005094437	8.38154295118458	4.58496250072116
BSU07540	1	0	1.8073549220576	1.32192809488736	1.58496250072116
BSU07550	6.45121111183233	5.61470984411521	5.20945336562895	5.49185309632967	5
BSU07560	9.02236781302845	8.65642486327778	8.59991284218713	8.36850646150769	9.16113188298431
BSU07570	7.14465824283188	7.17492568250068	7.03342300153745	6.7279204545632	6.91886323727459
BSU07580	9.83920378809694	9.73555602391153	10.2378074737231	10.2796105810525	8.88874324889826
BSU07590	7.94251450533924	7.83920378809694	8.16490692667569	8.39016895620018	7.00562454919388
BSU07600	8.30606168942834	8.22881869049588	8.72280753116955	8.61102479730735	7.37503943134692
BSU07610	6.03342300153745	6.28540221886225	6.33091687811462	6.33091687811462	6.68650052718322
BSU07620	4.83289001416474	5.2667865406949	5.22881869049588	5.33985000288462	5.49185309632967
BSU07630	9.62021982550749	9.11764310138909	9.60362634498619	9.43149760425805	9.58590144969077
BSU07640	6.65821148275179	6.61470984411521	6.69348695749933	6.8703647195834	6.93663793900257
BSU07650	8.69522829149575	8.48381577726426	8.70217268536555	8.56033283421244	8.71080643369935
BSU07660	4.97727992349992	5.37503943134692	5.37503943134692	4.97727992349992	4.8073549220576
BSU07670	8.49585502688717	8.2336196767597	8.16992500144231	8.22641219278879	8.36850646150769
BSU07680	9.36413465500805	9.0389189892923	9.10459875356437	8.93516504960369	9.1331422124006
BSU07690	10.9943534368589	10.7300455028792	10.8814963848101	10.8161836814323	10.9158793788358
BSU07700	10.4873376152072	10.4630134134497	10.5216004397237	10.3837042924741	10.8201789624152
BSU07710	14.0399899847247	13.9368679421981	13.7362962200128	13.5655781367843	14.1588463313776
BSU07720	3	3.24792751344359	2.90689059560852	3.08746284125034	3
BSU07735	7.98013957763916	7.18982455888002	7.66888498426625	7.31741261376487	7.16992500144231
BSU07750	6.4178525148859	6.29462074889163	5.93073733756289	6.25738784269265	5.59991284218713
BSU07760	3.39231742277876	3.85798099512757	3.64385618977472	2.90689059560852	3.32192809488736
BSU07770	-1	2	1.58496250072116	1	1
BSU07780	4.4594316186373	3.90689059560852	4.20945336562895	3.70043971814109	4.24792751344359
BSU07790	3.58496250072116	4.32192809488736	4	3.24792751344359	3.95419631038688
BSU07800	6.21916852046216	5.98868468677217	5.98868468677217	5.94251450533924	6.45121111183233
BSU07810	6.57742882803575	6.25738784269265	6.25738784269265	6.13955135239879	6.76818432477693
BSU07820	11.1263818305426	10.726643921484	10.610563503925	10.5018371849023	11.0275604822488
BSU07830	10.0112272554233	9.68737568343747	9.59525748144904	9.42836017270429	9.98584193700334
BSU07840	12.2343683897564	12.4286218860911	12.8793917964852	12.928148216169	11.2121923719085
BSU07850	6.62935662007961	6.64385618977472	6.8008998999203	6.94836723158468	5.83289001416474
BSU07860	9.06339508128851	9.38586240064146	9.54592976908547	9.53040633709907	9.69087100929231
BSU07870	8.86263735755879	9.16741814583174	9.19598729802851	9.09143538632361	9.2252074369435
BSU07880	8.28771237954945	8.13185696060879	7.93663793900257	7.97727992349992	7.85486838326024
BSU07890	8.05256805080415	7.70043971814109	7.82972273508606	7.7176764230664	7.80413102118332
BSU07900	8.35755200461808	8.55458885167764	8.52160043972373	8.70735913208088	8.52943055414615
BSU07910	7.95419631038687	8.76155123244448	8.65999589242998	8.57553924683453	8.87344411251538
BSU07920	6.17990909001493	5.85798099512757	5.79441586635011	6.4262647547021	5.95419631038687
BSU07930	7.1548181090521	6.66533591718518	6.70043971814109	6.65821148275179	6.74819284958946
BSU07940	9.85330955540367	9.83526091862749	9.60733031374961	9.4377520723236	9.87190523765919
BSU07955	10.1279943209764	10.1749256825007	10.0647427647503	9.76071994746562	10.3476213685681
BSU07970	10.2443638351205	9.57742882803575	9.7176764230664	9.53040633709907	9.44501484586842
BSU07980	7.61470984411521	7.01680828768655	7.03342300153745	7.27146302790437	7.27146302790437
BSU07990	9.03342300153745	9.09671515448854	9.28655776160796	9.14210705730255	9.08214904135387
BSU08000	10.1039434298916	9.93516504960369	9.85953478638265	9.66444728454797	10.0423433797937
BSU08010	9.52356195605701	9.19844504145236	9.46964181723952	9.467605550083	9.31741261376487
BSU08020	10.9443460341378	10.9008668079807	10.8978454560055	10.7257922714942	11.0464419480073
BSU08029	6.8008998999203	6.467605550083	6.45121111183233	6.4262647547021	6.78790255939143
BSU08030	10.3258675805754	10.0230612497353	9.93737382019215	9.6174674652942	10.3365065598103
BSU08040	8.02236781302845	7.86418614465428	7.96866679319521	7.59991284218713	8.10852445677817
BSU08050	9.09803208296053	8.45327063401062	8.64024493622235	8.33539035469392	8.75655632252409
BSU08060	3.16992500144231	3.16992500144231	3.95419631038688	3.08746284125034	2.58496250072116
BSU08070	3.75488750216347	3.58496250072116	3.75488750216347	3.58496250072116	4
BSU08080	6.25738784269265	5.89481776330794	6.10852445677817	5.49185309632967	6.12928301694497
BSU08090	5.84549005094437	5.96578428466209	6.21916852046216	5.68650052718322	5.97727992349992
BSU08100	7.48784003382305	7.2045711442492	7.3037807481771	7.4178525148859	8.01680828768655
BSU08110	4.20945336562895	3.58496250072116	4.32192809488736	3.52356195605701	4.24792751344359
BSU08120	7.89481776330794	8.56795607541547	8.71252700043982	8.84705734609134	8.38370429247405
BSU08130	9.98370619265935	9.97727992349992	10.1560830762887	10.257977058564	9.8910241901495
BSU08140	10.6174674652942	10.3624918060461	10.6501542136751	10.7619666953821	10.2395985292491
BSU08150	10.6077926419192	10.3864014236408	10.5802585674998	10.6755160440828	10.1337844091799
BSU08160	10.7364019313183	10.595257481449	10.90989308377	10.9957671508778	10.3520434257954
BSU08170	8.69174351917128	8.25974326369078	8.7515440590891	8.86108690599539	8.35974956032233
BSU08180	7.38370429247405	7.29001884693262	7.3264294871223	7.68299458368168	7.44294349584873
BSU08190	7.62205181945638	7.37937836707126	7.51569983828404	7.54303182025524	7.40514146313634
BSU08200	5.32192809488736	5.70043971814109	5.79441586635011	5.79441586635011	6.04439411935845
BSU08210	9.08347932733184	9.08480838780436	9.25148241062021	8.90538700501813	9.17617314910749
BSU08220	9.38586240064146	9.23959852924912	9.20945336562895	9.12412131182919	9.05120894091477
BSU08230	7.01680828768655	6.55458885167764	6.4594316186373	6.16992500144231	7.57364718749332
BSU08240	6.49984588708321	6.4178525148859	6.5077946401987	5.88264304936184	7.61838550225861
BSU08250	5.64385618977472	5.78135971352466	6.18982455888002	6.09803208296053	6.27612440527424
BSU08260	5.71424551766612	5.83289001416474	5.6724253419715	5.78135971352466	5.59991284218713
BSU08270	5.06608919045777	5.06608919045777	5.4093909361377	5.20945336562895	4.90689059560852
BSU08280	5.91886323727459	6.18982455888002	6.01122725542325	5.95419631038687	5.52356195605701
BSU08290	9.19721669311005	9.07280253454421	9.09539702279256	9.10459875356437	9.4189067312579
BSU08300	8.66888498426625	8.28540221886225	8.40087943628218	8.283088353024	8.66533591718518
BSU08310	3.64385618977472	3.52356195605701	3.64385618977472	3.24792751344359	3.52356195605701
BSU08320	4.20945336562895	4.64385618977472	3.85798099512757	3.8073549220576	4.39231742277876
BSU08330	4.95419631038687	4.95419631038687	4.64385618977472	4.93073733756289	5
BSU08340	9.32867492732795	9.11243950678155	9.36741475124683	9.45121111183233	9.3454052467178
BSU08350	11.0707918094231	10.4455322190283	10.4625022725973	10.0993478104032	9.96650545190574
BSU08360	6.59245703726808	6.74146698640115	6.81378119121704	6.83920378809694	6.73470962022584
BSU08370	9.03754695396218	8.67065624911844	8.72280753116955	8.81698362325538	8.8073549220576
BSU08380	7.86108690599539	8	7.8008998999203	7.91587937883577	8.05799172275918
BSU08390	9.62662165235837	9.3151495622563	9.45532722030456	9.4377520723236	9.52160043972373
BSU08400	7.04984854945056	7.13955135239879	6.89481776330794	7.12412131182919	7.21916852046216
BSU08410	9.17741953798924	8.37503943134693	8.49385544924082	8.4241662888181	8.67948009950545
BSU08425	11.7893298600924	11.8879821330585	11.914198242455	11.8031220729354	12.1195896207411
BSU08440	8.467605550083	8.09275714091985	8.12670447284319	7.07681559705083	10.0042204663182
BSU08450	6.65821148275179	6.79441586635011	7.28540221886225	6.68650052718322	8.70217268536555
BSU08460	6.64385618977472	6.93663793900257	7.06608919045777	6.39231742277876	8.7262181593322
BSU08470	10.6202198255075	10.3492812288175	11.0804844570676	11.1522848423066	9.33427328530719
BSU08480	9.61102479730735	9.59152234657073	10.0980320829605	10.1363503414542	9.90086680798075
BSU08490	3.95419631038688	3.32192809488736	4	3.16992500144231	3.39231742277876
BSU08500	4.70043971814109	3.58496250072116	3.64385618977472	4.4594316186373	3.95419631038688
BSU08510	7.01680828768655	6.4757334309664	6.68650052718322	6.77478705960117	6.8008998999203
BSU08520	10.602698865018	9.95637615724967	10.283088353024	10.0035179121086	10.2550285698187
BSU08530	8.99717948093762	8.45327063401062	8.82177398197057	8.45738087907253	8.75822321472672
BSU08540	9.37068740680722	9.67595703294175	9.26326920037266	8.8703647195834	9.93810932621924
BSU08550	-1	1.58496250072116	0.584962500721156	-Inf	1
BSU08560	8.27844945822048	8.01402047031493	8.12670447284319	7.86727873970966	7.8703647195834
BSU08570	6.74146698640115	6.4594316186373	6.52356195605701	7.2667865406949	5.71424551766612
BSU08580	9.5708044377245	8.92629599478111	8.94836723158468	8.85018683764577	9.34318571544788
BSU08590	8.85486838326024	8.74146698640115	8.85798099512757	8.80574387215162	9.15228484230658
BSU08600	10.7013064619586	10.4512111118323	10.3619437737352	10.2324209271761	10.7498694273968
BSU08610	11.7569732261654	11.512987309419	11.3484515374071	11.0385761027688	11.8121773055144
BSU08620	9.85486838326024	9.93957921431469	10.1085244567782	10.1305705628054	10.0423433797937
BSU08630	10.8317030992143	10.4823037823232	10.5698556083309	10.4046093978377	10.8201789624152
BSU08640	2.58496250072116	-1	0	0.584962500721156	1.58496250072116
BSU08650	11.3487281542311	11.1081977225358	11.1315354686763	11.0133226734254	11.3616696794928
BSU08660	8.56795607541547	8.60362634498619	8.5980525001616	8.41362792902417	8.57931593758001
BSU08670	6.84549005094437	6.4594316186373	6.36632221424582	6.6724253419715	6.8073549220576
BSU08680	11.0275604822488	10.4978518369511	10.7899411283909	10.5802585674998	10.7397806097733
BSU08690	11.3074854485895	11.0354864512922	11.0867996856235	10.8097681287104	11.1369911120802
BSU08700	11.1573469353628	10.8061468033205	10.4199601778479	10.171802288683	11.0457596613827
BSU08710	11.512987309419	11.3379006028609	11.2149261879424	11.1786648510065	11.5070513022479
BSU08720	10.9384769386664	10.5435152161522	10.706064267335	10.6693280043959	10.6352646565395
BSU08730	13.1925239970754	12.8375293850624	12.8947230454508	12.8238647725686	12.729620743553
BSU08740	9.92184093707449	9.47269083924278	9.56605403817109	9.52943055414615	9.72024425828757
BSU08750	10.9545598469998	10.732591435965	10.6519486107234	10.5760118742068	11.0140204703149
BSU08760	13.2861967539137	12.6797000057692	12.6516123312361	12.4869606863897	13.2253580864545
BSU08770	4.20945336562895	4.12928301694497	4.16992500144231	4.20945336562895	3.75488750216347
BSU08779	3.4594316186373	3.8073549220576	3.4594316186373	3.08746284125034	3.8073549220576
BSU08780	8.46147944728616	8.46964181723952	8.89633240390994	9.06608919045777	7.86108690599539
BSU08790	15.1515517403727	14.919282347859	15.2537920979045	15.2669146151804	14.538007007119
BSU08800	6.4178525148859	6.59245703726808	6.53138146051631	6.01122725542325	5.4262647547021
BSU08810	-Inf	-Inf	0	0	-Inf
BSU08820	14.8183075519974	14.5702114924854	15.1262406518435	15.0531622590021	13.3470676571659
BSU08830	3.58496250072116	4.24792751344359	4.49185309632967	4	2.16992500144231
BSU08840	4.90689059560852	4.78135971352466	4.49185309632967	4.20945336562895	3.39231742277876
BSU08850	4.04439411935845	4.4262647547021	3.75488750216347	3.70043971814109	3
BSU08860	4.64385618977472	4.97727992349992	4.95419631038687	4.95419631038687	4.24792751344359
BSU08870	7.89481776330794	6.82654848729092	7.43462822763672	7.18982455888002	7.00562454919388
BSU08880	9.80976812871041	6.04439411935845	11.0077281146323	8.90989308377004	6.56985560833095
BSU08890	8.10852445677817	7.91886323727459	8.15987133677839	7.97154355395077	7.96000193206808
BSU08899	9.7262181593322	8.92035285541508	9.14847658217828	8.86108690599539	8.9957671508778
BSU08900	8.03342300153745	8.16239132875691	8.24792751344359	8.28540221886225	8.2336196767597
BSU08910	8.95274124718649	9.17242750864548	8.81698362325538	8.62021982550749	9.04165915163721
BSU08920	6.73470962022584	6.92481250360578	6.21916852046216	5.84549005094437	6.06608919045777
BSU08930	12.1228279948077	11.5149605633302	11.3387363825739	11.192909219112	11.7140308149288
BSU08940	8.67771964164101	8.2240016741981	8.13699111208023	8.17242750864548	8.42836017270429
BSU08950	8.83920378809694	8.62388149001346	8.51175265376738	8.40514146313634	8.73809225962049
BSU08960	9.21431912080077	8.66888498426625	8.8811139606751	8.51766938813381	8.87958324961278
BSU08970	6.16992500144231	6.3037807481771	6.18982455888002	5.4594316186373	6
BSU08980	6.99435343685886	6.59991284218713	6.74819284958946	6.51569983828404	6.36632221424582
BSU08990	8.89633240390994	8.73809225962049	8.70563238736142	8.16992500144231	7.88874324889826
BSU09000	9.98370619265935	9.71681946132995	9.66355810421727	9.20701432017753	8.70043971814109
BSU09010	9.91960823860325	10.1736771363034	10.2197735508929	9.7714894695006	9.24198314969433
BSU09020	9.06069593168755	9.25974326369078	9.27029532647204	8.84235034341381	8.45327063401062
BSU09030	7.58496250072116	7.89481776330794	7.95128471496697	7.37068740680722	6.90086680798075
BSU09040	3	2.58496250072116	2.4594316186373	2.4594316186373	3.32192809488736
BSU09050	8.89481776330794	8.88417051910844	8.53138146051631	8.6582114827518	9.24911345271373
BSU09060	8.9469062744564	8.49984588708321	8.47167521439204	8.14720492494223	8.77643303244473
BSU09070	9.82654848729091	9.4093909361377	9.33091687811462	9.19352536050122	9.75655632252409
BSU09080	10.656871725614	10.1947568544222	10.1984450414524	9.87498134765377	10.5459297690855
BSU09090	10.036860446673	9.93295289219471	9.876516946565	9.65553072315564	10.192909219112
BSU09100	14.632853237325	14.0500611951936	14.1657706513838	13.7934000984838	14.2382927708576
BSU09110	9.17990909001493	8.95564990752837	9.30492166958167	9.22279490286811	9.78953364497036
BSU09120	10.9035053104239	10.5603328342124	10.4393114618188	10.3325960577892	10.8189815394324
BSU09130	8.90689059560852	9.05934446082443	9.17866485100647	8.87498134765377	9.35424938194524
BSU09140	3.90689059560852	3.8073549220576	3.52356195605701	4	4.24792751344359
BSU09150	4.61470984411521	3.75488750216347	3.39231742277876	3.95419631038688	3.90689059560852
BSU09165	1.58496250072116	2	2	1.8073549220576	2.58496250072116
BSU09180	5.64385618977472	5.49185309632967	5.62935662007961	5.61470984411521	5.33985000288462
BSU09190	10.18982455888	10.0640690803855	10.3353903546939	10.3314768218596	10.2951949558807
BSU09200	7.67595703294175	7.57742882803575	7.95128471496697	7.95710204156229	7.86108690599539
BSU09210	7.85486838326024	7.82972273508606	7.81698362325538	7.73131903102506	7.89178370321831
BSU09220	6.467605550083	6.04439411935845	5.88264304936184	5.79441586635011	6.09803208296053
BSU09230	6.28540221886225	6.10852445677817	5.90689059560852	6	6.38370429247405
BSU09240	8.97441458980553	8.73470962022584	8.63662462054365	8.74483383749955	8.82972273508606
BSU09250	10.3043513216632	10.1440208692669	10.1661630826461	10.1586096882145	10.243173983473
BSU09260	10.4670960339057	10.5722265127937	10.652844973002	10.656871725614	10.7652860987237
BSU09270	10.3230547603416	10.0573148777827	10.1529185761366	10.0361736125535	10.2070143201775
BSU09280	7.97441458980553	7.57364718749332	7.23840473932508	7.2045711442492	8.08746284125034
BSU09290	10.5512276035983	10.1440208692669	9.94909715572921	9.83605035505807	10.3885555039826
BSU09300	8.55074678538324	8.35314682549808	8.319672120947	8.07146236255662	8.37286506011259
BSU09310	12.9130763955548	12.6204489520133	12.7434670017356	12.652732958169	12.9107364089243
BSU09320	9.25974326369078	9.1873520732005	9.36959734627868	9.31741261376487	9.4262647547021
BSU09330	8.51766938813381	8.49785183695112	8.63117705570398	8.50977500432694	8.61838550225861
BSU09340	8.61654884377899	8.36632221424582	8.55074678538324	8.4757334309664	8.52943055414615
BSU09350	-1	-Inf	-1	-1	-1
BSU09360	5.33985000288462	4.83289001416474	5.2667865406949	4.78135971352466	4.95419631038687
BSU09370	6.39231742277876	6.31288295528436	5.8703647195834	5.59991284218713	5.85798099512757
BSU09380	9.33650655981026	9.40407713624123	9.4241662888181	9.4178525148859	9.43462822763673
BSU09390	6.04439411935845	6.2667865406949	6.33985000288462	6.40087943628218	6.16992500144231
BSU09400	6.6724253419715	6.04439411935845	6.22881869049588	5.94251450533924	6.10852445677817
BSU09410	7.86418614465428	7.876516946565	8.29462074889163	8.27379559921426	7.86108690599539
BSU09420	13.2017410547213	12.5859014496908	12.782383991197	12.7534256991454	12.9551049802166
BSU09430	8.53332973230583	8.45738087907253	8.7279204545632	8.79766152585376	8.18487534290828
BSU09440	8.68999797141945	8.88874324889826	9.45224124043082	9.59058704991503	8.49385544924082
BSU09450	8.40514146313634	8.4757334309664	9.1548181090521	9.33985000288462	8.10852445677817
BSU09460	10.7731392067197	12.2663473418359	13.7898392683251	14.2644059459236	6.82654848729092
BSU09470	10.8645730817736	10.7519624134609	10.9248125036058	10.8730595476615	10.7193888209421
BSU09480	8.37937836707126	8.49585502688717	8.37937836707126	8.22158712126481	8.73470962022584
BSU09490	6.78135971352466	6.4262647547021	6.53138146051631	6.3037807481771	6.53915881110803
BSU09500	8.11374216604919	8.39660478118186	8.36194377373524	8.35755200461808	8.42206476617281
BSU09510	11.9138243904081	11.5734105055076	11.5323559252888	11.3578268822108	11.7336509168387
BSU09520	11.4655664048094	10.7673568541257	10.7477734005268	10.471675214392	10.9181178510318
BSU09530	7.94251450533924	7.43045255166553	7.10852445677817	7.72109918870719	6.19967234483636
BSU09540	10.8879821330585	10.664447284548	10.5097750043269	10.4797802640291	11.1065629404449
BSU09550	11.801304186049	11.7176764230664	11.8435285346111	11.6862816551444	11.9355334129507
BSU09560	10.9978851278291	10.7372473430277	10.9296282830246	10.7829982089204	11.0525680508042
BSU09570	10.9915218460757	10.7858611057596	10.9876193119243	10.9869086246977	10.3230547603416
BSU09590	12.3219280948874	12.3004955642477	12.486835021563	12.5308939811939	11.6934869574993
BSU09600	7.42206476617281	7.91288933622996	8.11374216604919	7.93957921431469	7.90388184573618
BSU09610	8.27146302790437	8.47370574961942	8.4178525148859	8.55266909751427	8.63117705570398
BSU09620	9.26209484537018	9.61378946447258	9.70649601806119	9.79603960882977	9.73809225962049
BSU09630	10.7964452590618	10.3387363825739	10.6229669447905	10.2755425560867	9.95128471496697
BSU09640	9.45635441510829	9.17866485100647	8.91737207947684	8.51175265376738	9.53915881110803
BSU09650	7.78463484555752	7.8008998999203	7.82336724004623	7.7714894695006	8.09803208296053
BSU09660	12.4649285803855	12.5230718269404	12.631177055704	12.631177055704	12.4374920101254
BSU09670	12.2185632361903	12.0995121919952	12.6086013598812	12.4900987548842	11.1913677134189
BSU09680	10.8891236562942	10.0914353863236	8.62753388447279	7.35755200461808	12.642164540129
BSU09690	5.58496250072116	5.14974711950468	5.53915881110803	5.49185309632967	4.24792751344359
BSU09700	7.46352437327118	7.12928301694497	7.69348695749933	7.6724253419715	7.95710204156229
BSU09710	9.32305476034165	9.14465824283188	9.00982861736811	8.8703647195834	9.45840661323653
BSU09720	10.0647427647503	9.97656412341533	9.81858217748086	9.73978060977326	10.3072008091408
BSU09730	9.47775826644389	8.89481776330794	8.94251450533924	8.88264304936184	9.10590850857116
BSU09740	-Inf	-1	-Inf	-Inf	-Inf
BSU09750	1.8073549220576	2.16992500144231	0.584962500721156	0	0
BSU09760	5.4757334309664	5.62935662007961	5.55458885167764	5.76818432477693	5.64385618977472
BSU09770	6.54689445988764	6.32192809488736	6.14974711950468	6.13955135239879	6.18982455888002
BSU09780	5.85798099512757	5.94251450533924	5.53915881110803	5.83289001416474	5.74146698640115
BSU09790	10.5933911227917	10.2076244682268	10.1331422124006	10.0244471240406	10.4522412404308
BSU09800	11.5634346357102	11.2679570844028	11.3089078040639	11.2452555803066	11.5105169405947
BSU09810	9.24198314969433	9.10197567094923	9.12282799480767	8.63117705570398	8.9901039638575
BSU09830	8.08746284125034	7.91288933622996	7.83920378809694	7.79116288855502	7.90086680798075
BSU09840	11.3054917921107	10.9964734887332	10.9336906549522	10.8415643477306	11.0562990145503
BSU09850	8.22158712126481	8.35093918154643	8.33762190199251	8.06069593168755	8.51569983828404
BSU09860	7.86727873970966	7.58496250072116	7.51963625284321	7.18982455888002	7.6724253419715
BSU09870	9.10459875356437	8.64925617751731	8.37503943134693	8.26912667914942	8.58683978796183
BSU09880	5.65821148275179	5.56985560833095	5.5077946401987	5.49185309632967	6.3037807481771
BSU09889	5.85798099512757	5.68650052718322	5.5077946401987	5.37503943134692	5.6724253419715
BSU09890	10.2749604721406	9.65910396347366	9.76404221730659	9.70390357344466	10.0437108633472
BSU09900	10.0035179121086	10.0667619323869	10.129283016945	10.0105281058865	10.2819300269554
BSU09910	9.57553924683453	9.47471994652648	9.55362929391636	9.33873638257392	9.71080643369935
BSU09920	11.2288186904959	10.9222127177854	11.0017600283272	10.7578066721972	11.0741414627525
BSU09930	10.6501542136751	10.5957236941016	10.5521887595571	10.624338545313	10.7809497987497
BSU09940	3.16992500144231	3.16992500144231	3.8073549220576	3.32192809488736	4.16992500144231
BSU09950	14.2083486840381	13.5410966153495	13.7924852955245	13.5784906308696	13.8793439292332
BSU09958	1.8073549220576	1.8073549220576	0.584962500721156	1.32192809488736	1.8073549220576
BSU09965	8.89784545600551	8.90538700501813	8.8073549220576	8.67065624911844	9.16113188298431
BSU09980	9.94617524072356	9.5352753766208	9.57553924683453	9.36194377373524	9.81137469350994
BSU09990	12.2249060907198	12.0437108633472	12.6035104425928	12.704119788513	11.1446582428319
BSU10000	9.41045135150399	9.23002043570563	9.28424574982967	9.31288295528435	9.39124358942744
BSU10009	2.16992500144231	1	0.584962500721156	1	0.584962500721156
BSU10010	11.6087168540206	11.8490140736948	11.9465408038931	12.0642375309714	11.8957646000164
BSU10020	12.7479831403019	12.6798099463325	12.8085620299575	12.8570090251111	12.4902241357596
BSU10030	11.3509391815464	11.0327345285867	10.9925843440058	10.7936033092794	11.116993677547
BSU10040	10.5891829670394	10.1286388128526	10.3219280948874	10.0306671362469	10.5028318040667
BSU10050	10.2258099406235	10.6298119443822	10.5741204350097	10.577900836887	10.9370059265166
BSU10060	10.5736471874933	10.3275526440812	10.427312844135	10.1299269335104	10.6225094546833
BSU10070	11.1108095268987	11.8091652053719	12.7862696276485	13.334831928118	9.46964181723952
BSU10080	5.24792751344359	5.53915881110803	5.22881869049588	5.08746284125034	5.64385618977472
BSU10090	5.2667865406949	5.2667865406949	5.20945336562895	4.83289001416474	5.20945336562895
BSU10100	11.2497060569697	10.9355334129507	10.9711842724047	10.9854861991046	10.8089641749193
BSU10110	9.66177809777199	9.70217268536555	9.54785850605842	9.39016895620018	9.61378946447258
BSU10120	10.5028318040667	10.4903495057393	10.467605550083	10.3128829552844	10.6693280043959
BSU10130	11.3880172853451	11.2008986050384	11.1867332891289	10.9541963103869	11.3517674439599
BSU10140	11.1324997296285	10.97046544078	10.9140113285413	10.7351328841399	11.194449079479
BSU10150	9.83683935974872	9.4898479604393	9.38370429247405	9.28193002695544	9.54785850605842
BSU10160	11.2434715383963	11.0590063952011	10.9288884393976	10.7393587074334	11.1795981308498
BSU10170	8.22641219278879	8.01680828768655	8.25266543245025	8.20212382383046	8.44501484586842
BSU10180	7.82972273508606	7.29462074889163	7.69696752623429	7.94544383637791	7.81378119121704
BSU10200	9.73555602391153	9.63662462054365	9.82097669262124	9.82336724004623	9.89557528238069
BSU10210	8.43671154213721	8.03066713624694	8.45738087907253	8.17242750864548	8.30833903013941
BSU10220	13.6404709045901	13.4526916905019	13.3894969037164	12.7929935910027	13.7597321740256
BSU10230	8.92332748541919	8.97584796800678	8.73640193131829	8.17990909001493	7.3264294871223
BSU10240	10.0566377151132	9.71166697356435	9.76652890859886	9.6174674652942	9.92332748541919
BSU10250	10.8462739113499	10.4532706340106	10.4933551214949	10.2708792953288	10.5603328342124
BSU10260	10.5760118742068	10.2100624832402	10.2615073092021	10.0808175276083	10.2626821423622
BSU10270	7.04984854945056	6.70735913208088	6.876516946565	7.01122725542325	7.28540221886225
BSU10280	4.39231742277876	4.08746284125034	4.24792751344359	3	3.75488750216347
BSU10290	6.88264304936184	7.0389189892923	6.99435343685886	7.17492568250068	7.06608919045777
BSU10300	6.84549005094437	7.35314682549808	7.11894107272351	6.89481776330794	5.5077946401987
BSU10310	9.4594316186373	8.68650052718322	8.19967234483636	7.66533591718518	8.91438513215544
BSU10320	9.2667865406949	9.35314682549808	9.33315535031062	9.24555270625568	9.57270022648729
BSU10330	8.19475685442225	7.63299519714296	8.01680828768655	7.35755200461808	8.60547951806167
BSU10340	12.0317012027403	11.8257538328831	12.0375469539622	11.7848392946531	12.1858046151085
BSU10350	12.2196223170712	12.4528846974866	12.45365646732	12.4170613467603	12.8055423643587
BSU10360	13.0170693695828	13.0336810942137	13.1121136580979	13.0161989127922	13.4224590349179
BSU10370	11.0515488384404	11.5973542529716	11.5480994169784	11.6316318059176	11.9140113285413
BSU10380	6.5077946401987	6.90086680798075	7.13442632022093	7.20945336562895	6.33091687811462
BSU10390	4.52356195605701	5.7279204545632	5.98868468677217	6.53915881110803	4.28540221886225
BSU10400	5	4.85798099512757	4.35755200461808	4.32192809488736	4.8073549220576
BSU10410	8.12928301694497	9.38370429247405	10.6193029554157	11.4236411950759	6.79441586635011
BSU10420	7.22881869049588	7.10328780841202	7.30833903013941	7.44708322620965	6.59991284218713
BSU10430	5.06608919045777	5.4262647547021	5.49185309632967	5.55458885167764	3.95419631038688
BSU10440	11.9467235507476	11.2027360432502	11.2073194264578	11.1147183891884	11.4757334309664
BSU10450	7.95710204156229	9.59245703726808	10.9890396369624	11.7215264640075	6.06608919045777
BSU10460	5.4093909361377	6.98868468677217	8.39446269461032	9.13699111208023	3.52356195605701
BSU10470	5.35755200461808	5.7279204545632	5.49185309632967	5.08746284125034	5.32192809488736
BSU10480	8.60547951806167	8.82336724004623	8.9957671508778	8.94544383637791	9.12023787734196
BSU10490	8.88417051910844	8.44708322620965	8.64385618977473	8.69870466677034	8.80251636512122
BSU10500	7.34872815423108	7.30833903013941	7.22881869049588	7.18487534290828	7.5077946401987
BSU10510	9.09143538632361	8.55074678538324	8.70908381255034	8.52943055414615	8.82972273508606
BSU10520	6.82017896241519	6.876516946565	6.52356195605701	6.8008998999203	6.85174904141606
BSU10530	7.48784003382305	7.04984854945056	7.07681559705083	7.18982455888002	7.29920801838728
BSU10540	6.43462822763672	5.98868468677217	5.82017896241519	5.94251450533924	5.8703647195834
BSU10550	6.18982455888002	5.65821148275179	5.7279204545632	5.64385618977472	5.76818432477693
BSU10560	9.12282799480767	8.88874324889826	9.20212382383046	9.33650655981026	9.13955135239879
BSU10570	7.22881869049588	7.88874324889826	8.4655664048094	9.24079133216196	7.27612440527424
BSU10580	0.584962500721156	3.24792751344359	1.58496250072116	2.90689059560852	3.24792751344359
BSU10590	8.29001884693262	8.60733031374961	8.52356195605701	8.47775826644389	8.56605403817109
BSU10600	4.24792751344359	3.32192809488736	3.75488750216347	2.90689059560852	3.16992500144231
BSU10610	1.32192809488736	2	1	0.584962500721156	1.32192809488736
BSU10620	11.062720767165	11.0234078431402	11.0420013062791	11.0569763361782	11.0728025345442
BSU10630	11.7101606917829	11.6660020326449	11.8135808029896	11.7323794463914	11.9223985722193
BSU10640	9.66177809777199	9.61378946447258	9.84784035563071	9.74062404448941	9.86805085374516
BSU10650	12.2099102279458	11.8931118897113	12.137471503352	11.9874416729361	12.1291219928876
BSU10660	7.87344411251538	7.81698362325538	8.19967234483636	7.82972273508606	7.96578428466209
BSU10670	2.90689059560852	3.58496250072116	2.58496250072116	3	3.08746284125034
BSU10680	3.24792751344359	3.24792751344359	3.16992500144231	2.58496250072116	3.16992500144231
BSU10690	3	3.08746284125034	2.8073549220576	3	2.4594316186373
BSU10700	4.35755200461808	4.75488750216347	4.24792751344359	4.64385618977472	4.20945336562895
BSU10710	1.8073549220576	1.8073549220576	2.8073549220576	0.584962500721156	1.32192809488736
BSU10720	1.8073549220576	2.58496250072116	2.16992500144231	1	2.70043971814109
BSU10730	5.62935662007961	5.33985000288462	5.53915881110803	5.70043971814109	5.02236781302845
BSU10740	2	1.8073549220576	2	-1	0.584962500721156
BSU10750	11.3165643853969	10.8474489039824	11.2288186904959	11.1966021265232	11.266200912499
BSU10760	10.4040771362412	10.4157417682901	10.5430318202552	10.5240519187178	10.7099453802325
BSU10770	16.868623640092	16.6518435318035	17.0388547042764	17.1022474223851	16.8134555462118
BSU10780	2.8073549220576	4.12928301694497	1.8073549220576	2.16992500144231	2
BSU10790	7.06069593168755	7.24792751344359	6.98868468677217	6.84549005094437	7.26209484537018
BSU10800	7.0389189892923	6.19967234483636	6.62935662007961	6.4262647547021	6.60733031374961
BSU10810	8.35755200461808	7.90388184573618	8.17741953798924	8.06069593168755	8.21431912080077
BSU10820	5.04439411935845	4.78135971352466	4.52356195605701	4.04439411935845	5.02236781302845
BSU10830	8.20945336562895	7.90388184573618	7.94251450533924	8.01959072835788	8.11894107272351
BSU10840	8.60733031374961	8.44086916761087	8.63299519714296	8.52160043972373	8.56985560833095
BSU10850	6.94836723158468	6.22881869049588	6.60733031374961	6.04439411935845	6.85798099512757
BSU10860	9.3264294871223	9.10197567094923	9.25502856981873	9.5352753766208	9.05528243550119
BSU10870	3.8073549220576	4.16992500144231	4.16992500144231	4.12928301694497	3.58496250072116
BSU10880	7.93369065495223	7.88874324889826	8.22641219278879	8.0389189892923	8.11894107272351
BSU10890	8.39231742277876	8.53915881110803	8.55458885167764	8.5274770060604	8.63299519714296
BSU10900	6.51569983828404	6.62205181945638	6.69348695749933	6.71424551766612	6.61470984411521
BSU10910	2.32192809488736	3.32192809488736	2.58496250072116	2.16992500144231	2.32192809488736
BSU10920	3.08746284125034	3.75488750216347	3	3.39231742277876	3.24792751344359
BSU10930	3.24792751344359	3.52356195605701	2.8073549220576	2	2.32192809488736
BSU10940	3.32192809488736	2.90689059560852	3.58496250072116	3.08746284125034	3.32192809488736
BSU10950	3.16992500144231	2.8073549220576	2.70043971814109	3.24792751344359	2.8073549220576
BSU10960	1.8073549220576	2.16992500144231	0.584962500721156	1.58496250072116	2
BSU10970	4.39231742277876	4.6724253419715	4.64385618977472	4.35755200461808	5.08746284125034
BSU10980	4.8073549220576	4.90689059560852	4.88264304936184	4.90689059560852	4.93073733756289
BSU10990	9.1006623390052	9.16490692667569	9.23959852924912	9.30720080914081	9.26561504648446
BSU11000	9.01541505238669	9.03754695396218	9.14338321398982	9.22881869049588	9.15355203170811
BSU11010	7.95128471496697	8.40726776424473	9.24436383512051	9.63117705570398	6.85174904141606
BSU11020	10.539158811108	10.3297963382207	10.4257404243162	10.5068034377956	10.2491134527137
BSU11030	11.0209799389042	10.5689061545021	10.6697708885255	10.4194335507054	10.7681843247769
BSU11040	5.59991284218713	5.4594316186373	5.58496250072116	5.58496250072116	4.88264304936184
BSU11055	3.85798099512757	3.58496250072116	4.49185309632967	4.4594316186373	4.16992500144231
BSU11070	2.70043971814109	2	2.8073549220576	1.8073549220576	2.8073549220576
BSU11079	8.97584796800678	8.47775826644389	8.63662462054365	8.41574176829009	8.58120058192496
BSU11080	8.07146236255662	7.91288933622996	8.06608919045777	7.97154355395077	8.07948478382682
BSU11090	6.29462074889163	6.4262647547021	6.15987133677839	6.07681559705083	6.44294349584873
BSU11100	6.32192809488736	6.4093909361377	6.24792751344359	6.44294349584873	6.65821148275179
BSU11110	9.56985560833095	9.36850646150769	9.73216742566338	9.76071994746562	9.58871463558226
BSU11120	10.1234747982441	9.89860138740394	9.85953478638265	9.59152234657073	10.0518886559054
BSU11130	8.39231742277876	7.93957921431469	7.83289001416474	7.68999797141945	8.12153351734003
BSU11139	6.4093909361377	6.44294349584873	6.65821148275179	6.60733031374961	6.29462074889163
BSU11140	10.2871351860867	10.0841440106151	10.283088353024	10.2591547688668	10.1910592145317
BSU11150	9.77643303244473	9.41256984680521	9.54592976908547	9.5708044377245	9.74819284958946
BSU11160	10.8722901102881	10.4288835520102	10.7895336449704	10.577900836887	10.4807902010958
BSU11170	10.7846348455575	10.5517082616207	10.6710987257485	10.4204866128258	10.7992816215219
BSU11180	8.7714894695006	8.74146698640115	8.66711154207503	8.4594316186373	9.00140819439281
BSU11190	6.65105169117893	6.82654848729092	7.72109918870719	8.62205181945638	6
BSU11200	5.85798099512757	6.02236781302845	7.60733031374961	8.80413102118332	5.52356195605701
BSU11210	5.39231742277876	5.8073549220576	6.4757334309664	8.33762190199251	4.32192809488736
BSU11220	4.97727992349992	5.37503943134692	7.29001884693262	8.80896417491926	4.64385618977472
BSU11230	2.4594316186373	3.4594316186373	5.70043971814109	7.93073733756289	2.90689059560852
BSU11240	6.13955135239879	6.09803208296053	7.34872815423108	9.18487534290828	6.20945336562895
BSU11250	5.49185309632967	6.06608919045777	6.52356195605701	7.69696752623429	6.01122725542325
BSU11260	0	-1	-1	-1	-1
BSU11270	12.5803763529463	12.0346270391973	12.2031950373813	11.919980595049	12.0930873904442
BSU11280	6.97154355395077	6.59245703726808	6.93073733756289	6.99435343685886	6.57742882803575
BSU11290	5.5077946401987	4.61470984411521	5.24792751344359	4.78135971352466	5.04439411935845
BSU11300	12.0134971542917	11.6257088430645	11.5724633890837	11.3148664310532	11.7420988697783
BSU11310	8.72280753116955	8.93663793900257	8.68825030913318	8.51372759595244	8.85642552862553
BSU11320	4.32192809488736	4.12928301694497	4.75488750216347	4.24792751344359	4.20945336562895
BSU11330	12.4463079310503	12.0019359131236	11.8281364841941	11.6987046667703	12.4425547864187
BSU11340	12.5796694959793	12.29275299625	12.0689461796488	12.010877723007	12.6328816304061
BSU11350	3.75488750216347	3.85798099512757	4.64385618977472	4.35755200461808	3.32192809488736
BSU11360	8.91438513215544	10.0647427647503	10.7870863245516	10.8233672400462	6.03342300153745
BSU11370	9.09803208296053	10.1724275086455	10.9844184588011	10.9392118826664	6.48381577726426
BSU11390	9.22037832769523	10.3320365483617	11.1101570189541	11.1373113907009	6.60733031374961
BSU11400	9.02513956227851	10.1503819688178	11.0296323280441	10.9975323475264	6.53915881110803
BSU11410	6.81378119121704	7.40087943628218	8.22881869049588	7.78135971352466	5.20945336562895
BSU11420	11.4983506079296	11.2567983860794	11.3286749273279	11.3492812288175	11.6836525973947
BSU11430	14.1196301453136	13.5922234213594	13.1109726077829	12.3587885415604	13.4126359996833
BSU11440	10.4898479604393	10.6895612542855	10.1130909834424	9.51471405413849	10.5220910688871
BSU11450	10.7355560239115	10.8486229404293	10.3297963382207	9.66533591718518	10.6604416502092
BSU11460	11.977995368613	11.664447284548	11.2030420555625	10.4398308839814	11.5040741145206
BSU11470	11.935349243034	11.6130987942092	11.1299269335104	10.4236411950759	11.3874788658424
BSU11480	6.79441586635011	6.67948009950545	6.69348695749933	6.61470984411521	7.06069593168755
BSU11490	12.3670051468223	11.8251575547011	11.6926155016946	11.7378810768578	12.0454183970308
BSU11500	13.1696901686851	12.6618894125393	12.6845294824185	12.5734105055076	12.7245138531199
BSU11510	4.28540221886225	4.93073733756289	4.95419631038687	5.02236781302845	4.49185309632967
BSU11520	12.4704046770656	12.0387475562173	12.0914353863236	12.0384046289419	12.0052736565639
BSU11530	6.49185309632967	6.70043971814109	6.54689445988764	6.72109918870719	6.84549005094437
BSU11540	12.5101460201554	12.2650289424582	12.4456615333331	12.4146852358072	12.4663314220828
BSU11549	-1	1.32192809488736	0.584962500721156	1.58496250072116	0.584962500721156
BSU11550	10.9173720794768	10.8225708309502	10.8273427042341	10.7944158663501	10.9285183752579
BSU11560	10.2252074369435	10.1286388128526	10.2203783276952	10.1941412388631	10.2443638351205
BSU11570	7.9915218460757	8.20701432017753	8.21431912080077	8.29232163280204	8.16992500144231
BSU11580	8.82177398197057	8.53138146051631	8.55650605467193	8.62570884306447	8.6582114827518
BSU11590	10.791162888555	10.2209828510818	10.1234747982441	10.0028150156071	10.3657756353263
BSU11600	10.7813597135247	10.403012023575	10.3213644320394	10.1830150008828	10.5835529304665
BSU11610	10.7116669735643	10.4367115421372	10.3657756353263	10.4115109880121	10.6878130625649
BSU11620	10.5627194270493	10.6307221621038	10.5655781367843	10.5938579388582	10.8061468033205
BSU11630	6.82654848729092	6.59991284218713	6.90689059560852	7.08746284125034	6.93073733756289
BSU11640	10.8853150610494	10.7907557501183	10.8392037880969	10.5415806599912	10.8332854355845
BSU11650	13.7678223647641	13.496229639355	13.6702136367386	13.6062895333455	13.9112983519492
BSU11660	13.5556076829878	13.3526641919642	13.5208641829887	13.5347892114803	13.7362962200128
BSU11670	14.1650640059987	14.0342831309619	14.1342257536998	14.1627846801896	14.46192702259
BSU11680	12.8512610344294	12.3059192362028	12.5487015183355	12.4831859719367	12.7245138531199
BSU11690	13.5229492686393	13.4603919002557	13.5497245142988	13.6365113391616	13.8589523107509
BSU11700	13.8948651199047	13.9061389961954	14.0388332753012	14.1070126902168	14.3536292976277
BSU11710	13.9691616448644	13.9401759288372	14.096632806531	14.0641954201688	14.3174479457931
BSU11720	12.5278434978802	12.4497934829318	12.2785946496905	12.1761731491075	12.8873158271524
BSU11730	5.83289001416474	5.61470984411521	5.96578428466209	5.20945336562895	5.6724253419715
BSU11740	0.584962500721156	2.16992500144231	-1	-1	1.32192809488736
BSU11750	2.16992500144231	1	0	1.32192809488736	3.4594316186373
BSU11760	3.16992500144231	2.90689059560852	3	2.32192809488736	4.88264304936184
BSU11770	2.32192809488736	2	2.16992500144231	2	3.39231742277876
BSU11780	3.08746284125034	1.58496250072116	1.58496250072116	1.8073549220576	4.61470984411521
BSU11790	2.70043971814109	3.16992500144231	2.90689059560852	2.90689059560852	3
BSU11799	2.58496250072116	2.16992500144231	0.584962500721156	1	0.584962500721156
BSU11809	-1	-1	-Inf	-1	2
BSU11810	0.584962500721156	2.16992500144231	0.584962500721156	0	1.8073549220576
BSU11820	10.0821490413539	10.0063260785249	9.92999806260903	9.8525295094042	10.1124395067816
BSU11839	5.95419631038687	5.12928301694497	5.4594316186373	5.4594316186373	5.12928301694497
BSU11840	10.9381093262192	10.6497052654714	10.9876193119243	10.9487322398196	9.85096815098244
BSU11850	11.2179576978641	11.2164427391605	11.5686686933805	11.6054795180617	10.61194694182
BSU11860	11.7648715907361	11.7054163988827	12.0356582722941	12.0660891904578	10.9618114080872
BSU11870	10.8788172846142	10.9469062744564	11.3556263936379	11.5260101070617	9.59152234657073
BSU11880	10.4609677625704	10.7681843247769	11.2470374187886	11.3845139613986	9.28655776160796
BSU11890	8.09011241966429	8.43671154213721	9.33873638257392	9.91737207947684	7.73470962022584
BSU11900	7.7176764230664	8.9614496943982	10.0375469539622	10.7780771295354	6.3037807481771
BSU11910	11.3864014236408	11.0590063952011	10.8466656818997	10.7502882675917	11.12153351734
BSU11920	11.7465143211385	11.115693952197	11.1395513523988	11.0389189892923	11.3376219019925
BSU11928	4.39231742277876	3.95419631038688	3.58496250072116	3.8073549220576	4
BSU11929	5.44294349584873	4.20945336562895	4.4262647547021	4.39231742277876	4.93073733756289
BSU11930	6.07681559705083	5.02236781302845	5.37503943134692	5.44294349584873	5.83289001416474
BSU11940	7.52356195605701	7.05528243550119	6.94251450533924	7.21916852046216	7.18982455888002
BSU11950	6.65105169117893	6.25738784269265	6.38370429247405	6.10852445677817	6.28540221886225
BSU11960	1.32192809488736	1	-1	-1	1.32192809488736
BSU11970	8.89330153086056	8.33539035469392	8.5077946401987	8.25974326369078	8.75988818322183
BSU11980	9.27961058105248	8.85798099512757	8.96289600533726	9.01402047031493	9.14974711950468
BSU11990	4.78135971352466	5.14974711950468	4.58496250072116	4.64385618977472	4.70043971814109
BSU12000	7.94836723158468	7.59245703726808	7.40087943628218	7.33091687811462	7.86727873970966
BSU12010	5.71424551766612	5	5.12928301694497	5.12928301694497	6.04439411935845
BSU12020	4.08746284125034	4.20945336562895	4.55458885167764	3.52356195605701	5.12928301694497
BSU12030	10.0423433797937	9.63117705570398	9.71252700043982	9.59152234657073	9.85875809993542
BSU12040	9.8193807908646	9.43045255166553	9.43254190038826	9.55650605467193	9.58308276750293
BSU12050	2.90689059560852	4.04439411935845	4.20945336562895	3.58496250072116	2.58496250072116
BSU12060	8.74146698640115	8.25502856981873	8.59618975614441	8.61286849729104	8.60362634498619
BSU12069	9.77561028075954	8.81057163474115	9.07948478382682	8.56985560833095	9
BSU12070	6.52356195605701	6.52356195605701	6.48381577726426	6.34872815423108	6.65105169117893
BSU12080	6.54689445988764	6.467605550083	6.82654848729092	6.62935662007961	7.00562454919388
BSU12090	1	2	2	1.32192809488736	2.4594316186373
BSU12100	11.4199601778479	10.7644569636199	11.0126245388651	10.2526654324502	11.0299773465896
BSU12110	1.58496250072116	2.70043971814109	2	2.4594316186373	1.32192809488736
BSU12120	1.58496250072116	-1	2.16992500144231	1.32192809488736	2
BSU12130	3.95419631038688	4.16992500144231	3.16992500144231	2.32192809488736	2.90689059560852
BSU12140	7.8856963733394	7.94544383637791	8.02790599656988	7.97727992349992	7.96866679319521
BSU12150	2.16992500144231	1.58496250072116	2	1.32192809488736	0
BSU12160	6.82654848729092	6.56224242422107	6.56224242422107	6.59991284218713	6.02236781302845
BSU12170	5	4.39231742277876	4.4594316186373	4.95419631038687	4.12928301694497
BSU12180	11.5444815223108	10.664447284548	10.6523968614777	10.5488219084588	10.9541963103869
BSU12190	8.61286849729104	8.16992500144231	8.56033283421244	8.11634396123747	8.62205181945638
BSU12200	8.68650052718322	7.90086680798075	8.20212382383046	7.93663793900257	7.83920378809694
BSU12210	7.45121111183233	7.27146302790437	7.58871463558226	7.58871463558226	7.53915881110803
BSU12220	7.93073733756289	7.75488750216347	8.02790599656988	7.94544383637791	7.89481776330794
BSU12229	6.70735913208088	7.27146302790437	7.31288295528436	7.24792751344359	7.44708322620965
BSU12230	10.1984450414524	9.82495874052852	10.1440208692669	10.0600203545079	10.0209799389042
BSU12240	7.21916852046216	7.53138146051631	7.50382573799575	7.55458885167764	7.60733031374961
BSU12250	7.9915218460757	8.06608919045777	8.07948478382682	8.11634396123747	8.21431912080077
BSU12260	8.96578428466209	9.26326920037266	9.50481898763284	9.53430288245463	9.40087943628218
BSU12270	7.0389189892923	6.29462074889163	6.92481250360578	6.4262647547021	6.49185309632967
BSU12280	13.695935108504	13.394596668241	13.3522503775314	13.1328210067796	13.5244804995891
BSU12290	14.5748300153376	14.5314119225055	14.4297663242693	14.2878205776201	14.6218801688138
BSU12300	4.58496250072116	3.85798099512757	3.90689059560852	3.32192809488736	4.78135971352466
BSU12310	2	2.16992500144231	3.39231742277876	2.16992500144231	3.16992500144231
BSU12320	2.16992500144231	2.16992500144231	3.16992500144231	3	1
BSU12330	3	4.12928301694497	3.24792751344359	3.32192809488736	3.32192809488736
BSU12340	3.32192809488736	3.16992500144231	3.52356195605701	3.8073549220576	3.58496250072116
BSU12350	3.08746284125034	3.85798099512757	3.64385618977472	3.85798099512757	3.4594316186373
BSU12360	3.39231742277876	3.95419631038688	4.35755200461808	4.58496250072116	4.35755200461808
BSU12370	8.96289600533726	9.01262453886506	9.21795769786411	9.29576893442051	9.28655776160796
BSU12380	5.24792751344359	4.90689059560852	5.10852445677817	4.78135971352466	5.4594316186373
BSU12390	5.53915881110803	5.20945336562895	5	5.18982455888002	5.08746284125034
BSU12400	6.4093909361377	7.07681559705083	8.17741953798924	8.18982455888002	5.37503943134692
BSU12410	11.0017600283272	10.6781599575428	10.7657004876511	10.3140167039014	10.7435721889356
BSU12420	11.362765744154	10.9833499276765	10.6947931549999	10.5774288280357	11.4372319010395
BSU12430	11.467605550083	11.3520434257954	11.9783529581651	12.0447356260569	10.2638560195961
BSU12440	4.97727992349992	5.68650052718322	5.91886323727459	5.91886323727459	4.04439411935845
BSU12450	7.74483383749955	7.07681559705083	7.17492568250068	6.85174904141606	7.40514146313634
BSU12460	7.66888498426625	7.47167521439204	8.64745842645492	8.72109918870719	7.19475685442225
BSU12470	9.25738784269265	9.13185696060879	9.19229281447077	9.26091953366291	9.23601419190008
BSU12480	7.33091687811462	6.91288933622996	7.14974711950468	6.8008998999203	7.19475685442225
BSU12490	7.83605035505807	7.69696752623429	7.84549005094437	8.00281501560705	7.93073733756289
BSU12500	5.90689059560852	5.88264304936184	5.61470984411521	5.24792751344359	5.5077946401987
BSU12510	9.91064273046963	9.34983409145725	9.56224242422107	9.38046106508897	9.65194861072345
BSU12519	2.90689059560852	1.8073549220576	4	3.58496250072116	2.8073549220576
BSU12520	4.55458885167764	3.95419631038688	5.22881869049588	5.28540221886225	3.70043971814109
BSU12530	4.6724253419715	4.70043971814109	5.61470984411521	5.82017896241519	4.7279204545632
BSU12539	2.4594316186373	3.32192809488736	3.4594316186373	3.95419631038688	2.32192809488736
BSU12540	3.70043971814109	4	4.8073549220576	5.20945336562895	4.08746284125034
BSU12550	3.4594316186373	3.24792751344359	4.4262647547021	4.88264304936184	3.4594316186373
BSU12560	3.39231742277876	3.16992500144231	4.6724253419715	4.52356195605701	2.70043971814109
BSU12570	7.10852445677817	7.13442632022093	8.11894107272351	8.58496250072116	7.3037807481771
BSU12580	7.4757334309664	7.37937836707126	8.54689445988764	8.79766152585376	7.55074678538324
BSU12590	7.68999797141945	7.63299519714296	8.78299820892041	9.08613622502731	7.83605035505807
BSU12600	7.90689059560852	7.54689445988764	8.82177398197057	9.15987133677839	7.82336724004623
BSU12610	7.73809225962049	7.80413102118332	8.88722061546838	9.33315535031062	8.2045711442492
BSU12619	5.97727992349992	6.48381577726426	7.25266543245025	7.96000193206808	6.56985560833095
BSU12620	5.79441586635011	5.39231742277876	6.93073733756289	7.28540221886225	6.25738784269265
BSU12630	6.63662462054365	6.8008998999203	7.89784545600551	8.29232163280204	7.0389189892923
BSU12640	6.13955135239879	6.24792751344359	7.59245703726808	8.01122725542325	6.83920378809694
BSU12649	6.32192809488736	5.8703647195834	7.21431912080077	7.68999797141945	6.44294349584873
BSU12650	8.80413102118332	8.71424551766612	9.95346896222885	10.2997804028585	9.140829770773
BSU12660	7.25738784269265	7.21431912080077	8.44708322620965	8.62388149001346	7.33985000288462
BSU12671	6.63662462054365	6.23840473932508	7.75488750216347	7.92777796208234	6.54689445988764
BSU12672	4.49185309632967	3.39231742277876	4.6724253419715	5.04439411935845	3.70043971814109
BSU12680	9.22279490286811	8.97871045910636	9.89330153086056	10.1484765821783	9.28193002695544
BSU12690	6.05528243550119	5.61470984411521	7.29920801838728	7.21916852046216	6.31288295528436
BSU12700	6.27612440527424	6.2667865406949	6.85798099512757	7.49984588708321	6.48381577726426
BSU12710	3.4594316186373	3.85798099512757	4.70043971814109	5.22881869049588	4.35755200461808
BSU12720	5.2667865406949	5.7279204545632	6.57742882803575	6.56224242422107	5.33985000288462
BSU12730	6.31288295528436	6.20945336562895	7.35755200461808	7.54689445988764	6.56224242422107
BSU12740	5.28540221886225	5.18982455888002	6.49185309632967	6.876516946565	5.85798099512757
BSU12749	4.58496250072116	4.70043971814109	5.84549005094437	5.83289001416474	5.18982455888002
BSU12750	8.2667865406949	8.07948478382682	8.93810932621924	9.36084708417966	8.13955135239879
BSU12760	5.10852445677817	5.16992500144231	6.4093909361377	6.83289001416474	5.65821148275179
BSU12770	4.64385618977472	4.04439411935845	5.58496250072116	6.07681559705083	4.70043971814109
BSU12780	6.99435343685886	6.67948009950545	7.97154355395077	8.40726776424473	7.16992500144231
BSU12790	7.15987133677839	6.54689445988764	8.33762190199251	8.30606168942834	7
BSU12800	6.11894107272351	6.08746284125034	7.29920801838728	7.61102479730735	6.07681559705083
BSU12810	7.88874324889826	8.01959072835788	9.15734693536284	9.55266909751427	8.34207466799914
BSU12820	7.84235034341381	7.58120058192496	7.87344411251538	7.59618975614441	7.467605550083
BSU12830	9.72451385311995	9.98797452429615	10.0768155970508	10.0525680508042	9.95564990752837
BSU12840	12.9250907744217	12.9614496943982	12.8387115183133	12.6453206833633	13.0225412034548
BSU12850	13.3665954260714	12.9705553143225	12.8548683832602	12.6230812946531	13.0940776856719
BSU12860	11.097044499323	10.2620948453702	8.84392105128904	8.16741814583174	12.8210763778893
BSU12870	8.30833903013941	7.96578428466209	8.16490692667569	8.15987133677839	8.05528243550119
BSU12880	6.79441586635011	6.53138146051631	6.4178525148859	6.5077946401987	6.48381577726426
BSU12890	5.53915881110803	5.35755200461808	5.14974711950468	5.10852445677817	5.3037807481771
BSU12900	10.6361714416359	10.5372184005386	10.4767462039395	10.4496645384762	10.539643506238
BSU12910	9.03479896257727	8.76818432477693	9.2538474849874	9.42940674151398	8.94836723158468
BSU12920	8.96000193206808	9.62205181945638	11.2425786894513	11.9572834555884	6.876516946565
BSU12930	6.01122725542325	7.68999797141945	8.73131903102506	9.71424551766612	4.61470984411521
BSU12940	5.24792751344359	7.40514146313634	8.24792751344359	9.37503943134693	4.12928301694497
BSU12950	5.18982455888002	7.27146302790437	7.92184093707449	9.07681559705083	4.20945336562895
BSU12960	7.81698362325538	8.74483383749955	9.84470576441194	10.8368393597487	6.76818432477693
BSU12970	6.09803208296053	6.72109918870719	8.09275714091985	8.92629599478111	5.82017896241519
BSU12980	6.05528243550119	7.08214904135387	8.09011241966429	9.22037832769523	5.7279204545632
BSU12990	6.81378119121704	7.33985000288462	8.49984588708321	9.35645197022176	6.33091687811462
BSU13000	6.54689445988764	7.46352437327118	8.47775826644389	9.53138146051631	6.48381577726426
BSU13010	12.5680748695232	12.3050642213372	12.4956052311908	12.3618067331233	11.9663251938883
BSU13020	5.24792751344359	4.97727992349992	5.3037807481771	5.20945336562895	4.64385618977472
BSU13030	11.5030803517529	10.7198166030181	11.0467829703564	10.7052003780631	10.9567391450591
BSU13040	5.2667865406949	5.18982455888002	4.93073733756289	5.02236781302845	5.2667865406949
BSU13050	1	1	-1	0	0
BSU13060	2.32192809488736	2.16992500144231	2.32192809488736	2.16992500144231	1.8073549220576
BSU13070	8.03342300153745	7.43462822763672	7.45121111183233	7.55074678538324	7.61838550225861
BSU13080	6.33985000288462	6.05528243550119	6.11894107272351	5.98868468677217	6.55458885167764
BSU13090	6.876516946565	6.7279204545632	6.61470984411521	6.59245703726808	6.81378119121704
BSU13100	6.08746284125034	6.20945336562895	5.76818432477693	5.82017896241519	6.24792751344359
BSU13110	12.1503819688178	12.1270270430046	12.2212850178105	12.0385761027688	12.1379517347154
BSU13120	10.1873520732005	10.1680452682241	10.4304525516655	10.496853777388	10.3320365483617
BSU13130	10.97046544078	10.7673568541257	11.1576627272084	11.1487943214243	10.8376279331714
BSU13140	8.2644426002266	7.89784545600551	8.23601419190008	8.25266543245025	7.71424551766612
BSU13150	9.70130646195862	8.87805091272854	9.04848687399234	8.76652890859886	8.90689059560852
BSU13160	6.89481776330794	6.40087943628218	6.4093909361377	6.65105169117893	5.56985560833095
BSU13169	3.4594316186373	2	3.08746284125034	3.16992500144231	3.64385618977472
BSU13170	3.24792751344359	4.08746284125034	4	4.75488750216347	3.32192809488736
BSU13180	10.1705510353167	10.4578938373147	11.3148664310532	11.6153997437255	8.89026427702111
BSU13190	7.21916852046216	7.54303182025524	8.4757334309664	9.09407768567191	6.76155123244448
BSU13200	11.4194335507054	10.5844927969759	10.652844973002	10.4225904338926	10.8799660796644
BSU13210	11.9706451822667	12.2259605272362	12.3325960577892	12.2498541700072	12.7389366816761
BSU13220	13.9573288055308	13.8599714888284	13.9461295388137	13.836099680495	14.3762610765597
BSU13230	12.204876767604	12.3972735315025	12.4673508144876	12.3587885415604	12.9000176920835
BSU13240	12.7403078142523	12.6702136367386	12.7461993795238	12.5781367834147	13.1178054116824
BSU13250	7.48381577726426	7.34429590791582	7.20945336562895	7.07146236255662	7.39660478118186
BSU13260	8.25502856981873	7.98584193700334	8.13442632022093	8.0389189892923	8.30833903013941
BSU13270	7.41362792902417	7.19967234483636	7.2045711442492	6.97727992349992	7.33539035469393
BSU13280	9.23840473932508	8.68299458368168	9.14465824283188	9.17492568250068	9.1357092861044
BSU13290	2.58496250072116	1.32192809488736	1.8073549220576	2	2.90689059560852
BSU13300	12.6890151718986	12.567480801143	12.4560976849642	12.2911706993219	12.7866780338907
BSU13310	7.58120058192496	7.09275714091985	7.39231742277876	7.42206476617281	7.19967234483636
BSU13320	4.58496250072116	3.4594316186373	3.39231742277876	3.8073549220576	3.58496250072116
BSU13330	0	-1	1	0.584962500721156	1.32192809488736
BSU13340	9.06204613772049	8.62021982550749	8.63299519714296	8.5077946401987	9.1357092861044
BSU13350	4.16992500144231	4.75488750216347	4.35755200461808	4.35755200461808	4.16992500144231
BSU13360	2.16992500144231	1.8073549220576	1.8073549220576	2.16992500144231	2.58496250072116
BSU13370	6.53138146051631	6.36632221424582	6.35755200461808	6.40087943628218	6.35755200461808
BSU13380	5.18982455888002	5.53915881110803	5.22881869049588	5.2667865406949	5.06608919045777
BSU13390	5.32192809488736	5.10852445677817	5.04439411935845	5.37503943134692	5.33985000288462
BSU13400	5.90689059560852	6.17990909001493	5.8703647195834	6.32192809488736	6.2667865406949
BSU13410	4.20945336562895	3.58496250072116	3.70043971814109	3	3.75488750216347
BSU13420	5.90689059560852	5.58496250072116	5.7279204545632	5.58496250072116	5.4262647547021
BSU13430	11.4175888403826	11.0035179121086	10.8818787076004	10.7181047131218	10.7743752728021
BSU13440	8.67419226814568	9.09539702279256	9.17492568250068	9.24198314969433	8.69870466677034
BSU13450	10.0077281146323	9.78217919383121	9.71681946132995	9.83841607579734	9.80170835891646
BSU13460	11.0237543532994	10.468624042918	10.9589151560913	10.6352646565395	10.6851867965953
BSU13470	3	1.8073549220576	2.8073549220576	3.58496250072116	2.8073549220576
BSU13480	10.2644426002266	10.1260591160707	10.1484765821783	10.0175044011094	10.2626821423622
BSU13490	11.7868821936647	11.8187818722754	11.6932691428932	11.5372184005386	11.9711842724047
BSU13500	10.4943556035328	10.5401280385821	10.4194335507054	10.319107575825	10.6816776552097
BSU13509	2.16992500144231	1.58496250072116	2	2.32192809488736	1.8073549220576
BSU13510	2	2.58496250072116	1	1	1
BSU13520	6.97727992349992	8.18487534290828	7.66177809777199	7.86108690599539	6.86418614465428
BSU13530	10.7813597135247	10.4517262680745	10.8201789624152	11.0077281146323	10.2088439907346
BSU13540	9.19721669311005	9.04848687399234	9.30606168942834	9.31854280970272	8.93810932621924
BSU13550	8.59245703726808	8.65105169117893	9.36303963025651	9.56510207836031	7.4797802640291
BSU13560	8.67065624911844	8.79279029430106	9.52061868055628	9.75739000936664	7.54303182025524
BSU13570	10.5736471874933	10.2282174422934	10.582612451267	10.6523968614777	9.23840473932508
BSU13580	11.1279943209764	11.1088511170402	11.2517782570359	11.2676645375011	9.66711154207503
BSU13590	10.2928967554092	10.3728650601126	10.8788172846142	10.8328900141647	9.77313920671969
BSU13600	10.286557761608	10.2252074369435	10.6266216523584	10.7565563225241	9.57459352733761
BSU13610	10.2514824106202	10.2790301364496	10.7389366816761	10.7719020806977	9.40832974076739
BSU13620	10.4189067312579	10.3032099489448	10.7648715907361	10.8221724614762	9.41679752760606
BSU13630	7.83289001416474	7.4594316186373	7.71080643369935	7.53915881110803	7.75488750216347
BSU13640	9.65194861072345	9.28540221886225	9.74399286106017	9.55074678538324	9.37068740680722
BSU13650	7.10852445677817	6.63662462054365	6.89481776330794	6.78790255939143	6.83289001416474
BSU13660	11.8297227350861	11.4663314220828	11.6686634231753	11.5228266999258	11.450953464713
BSU13670	11.8008998999203	11.2137117981057	11.1430642806314	10.8649599151426	11.3431857154479
BSU13680	5.56985560833095	5.3037807481771	5.70043971814109	5.83289001416474	5.78135971352466
BSU13690	4.08746284125034	4.20945336562895	4.64385618977472	4.49185309632967	3.64385618977472
BSU13700	9.84627391134991	9.62388149001346	10.1848753429083	10.2366122002158	9.55650605467193
BSU13710	4.83289001416474	4.70043971814109	4.90689059560852	4.8073549220576	4.83289001416474
BSU13720	10.695663296788	10.3151495622563	10.7364019313183	10.9947069952581	10.4506957715729
BSU13730	10.0993478104032	9.94763693795183	10.1842554954053	10.5975870395862	10.0940776856719
BSU13740	11.0467829703564	10.8427431807317	11.1802199821702	11.4865836590673	11.0481462542196
BSU13750	11.477252323938	11.0031665066652	11.3091921069599	11.5819066893088	11.1972166931101
BSU13760	7.68999797141945	7.01680828768655	7.2807707701306	7.01680828768655	7.1548181090521
BSU13770	6.43462822763672	6.22881869049588	6.06608919045777	5.91886323727459	5.94251450533924
BSU13780	5.94251450533924	5.4262647547021	5.56985560833095	5.4262647547021	5.37503943134692
BSU13789	6.56985560833095	6	5.74146698640115	6.16992500144231	6
BSU13790	6.85174904141606	6.2667865406949	6.4757334309664	6.51569983828404	6.74146698640115
BSU13799	4.75488750216347	5.02236781302845	4.97727992349992	4.83289001416474	4.85798099512757
BSU13800	8.61286849729104	8.00281501560705	8.1873520732005	7.8703647195834	7.51569983828404
BSU13810	10.5574637015978	9.72109918870719	10.2825093062408	9.79197682089869	10.0182001788132
BSU13819	9.77889847600838	9.18239435340453	9.12412131182919	8.63662462054365	9.09275714091985
BSU13820	7.06608919045777	6.95419631038687	6.84549005094437	6.40087943628218	6.82654848729092
BSU13830	5.70043971814109	6.19967234483636	5.90689059560852	6.02236781302845	5.68650052718322
BSU13840	8.33985000288462	7.8856963733394	8.09275714091985	8.11374216604919	7.876516946565
BSU13850	13.88631579094	13.7550962103072	13.5741204350097	13.7337568221455	12.8385145633586
BSU13860	11.6865005271832	11.496853777388	11.5877775163282	11.4981012439949	11.6252522217469
BSU13870	8.84392105128904	8.44708322620965	8.44501484586842	8.31288295528435	8.59432460392485
BSU13880	13.6834332928354	13.1750036807729	13.0529925102032	12.6926155016946	13.396537889097
BSU13890	15.3887068418038	15.3849860585109	15.1009907840928	14.8919023410245	15.6332223038008
BSU13900	14.8188567506977	14.3513533721921	14.2252827636654	13.7695279531673	14.6744405686744
BSU13910	16.5467663740314	16.3348842897927	16.1258674701922	15.848317293765	16.6234885923957
BSU13920	6.6724253419715	6.467605550083	6.35755200461808	5.79441586635011	6.62935662007961
BSU13930	8.85798099512757	8.63662462054365	8.51175265376738	7.78135971352466	8.76652890859886
BSU13940	8.24079133216196	8.58496250072116	10.1421070573025	11.2410893788609	5.93073733756289
BSU13950	6.94251450533924	6.91886323727459	7.00562454919388	6.84549005094437	6.62935662007961
BSU13960	11.7247270015344	11.2963426846929	11.6133290543711	11.8099690471761	11.2315212108757
BSU13970	7.36194377373524	7.08214904135387	7.58871463558226	7.56224242422107	7.12928301694497
BSU13980	11.6323136625861	11.1786648510065	11.2905948880826	10.9661449133456	11.4382720561248
BSU13990	9.89860138740394	9.60455322907904	9.80574387215162	9.97656412341533	9.97584796800678
BSU14000	12.0182001788132	11.9804966361835	12.1678885131806	12.2291192206586	12.0285967770671
BSU14009	9.2240016741981	8.85330955540367	8.89178370321831	8.49185309632967	8.85018683764577
BSU14010	7.12412131182919	6.68650052718322	6.99435343685886	6.96578428466209	6.97154355395077
BSU14020	10.6733090755617	9.94104760634058	10.403544678202	10.2124963851939	10.0272148851598
BSU14030	9.95201316488949	10.1104833098162	10.1401907031918	10.1241213118292	10.3014961949825
BSU14040	6.24792751344359	6.62205181945638	6.75488750216347	6.24792751344359	6.6724253419715
BSU14050	7.31741261376487	7.62205181945638	7.59991284218713	7.4797802640291	7.54689445988764
BSU14060	6.19967234483636	5.4757334309664	5.53915881110803	5.59991284218713	6.18982455888002
BSU14071	10.0035179121086	9.59991284218713	9.90538700501813	10.0505289055306	9.85798099512757
BSU14072	7.55074678538324	7.27612440527424	7.87344411251538	7.80413102118332	7.65463602852797
BSU14080	10.5929241556276	10.2888660741658	10.0907740546408	10.3145832442742	10.1605017475557
BSU14090	11.4848228942621	11.1692986957928	11.2894425756883	11.3281138948337	11.0512089409148
BSU14100	12.1882797519641	11.729620743553	11.6697708885255	11.5722265127937	11.9384769386664
BSU14110	11.8299208938723	11.579787329527	11.6526209346382	11.5788443915582	11.8643796261862
BSU14120	9.4093909361377	9.20945336562895	9.7714894695006	9.69174351917128	9.17617314910749
BSU14130	7.06608919045777	6.62935662007961	7.07146236255662	7.10328780841202	7.16490692667569
BSU14140	10.6860627498954	10.4210128557792	10.4434616122274	10.582612451267	10.6064052126978
BSU14150	3.58496250072116	3.16992500144231	2.58496250072116	3.85798099512757	4
BSU14160	4.8073549220576	4.52356195605701	4.32192809488736	4.61470984411521	5.22881869049588
BSU14170	4.32192809488736	4.16992500144231	3.70043971814109	3.16992500144231	4
BSU14180	13.2778685461768	12.9181178510318	12.9876193119243	12.894059846274	13.0029907718406
BSU14190	11.3823538336645	11.2859801059282	11.4054074222192	11.4460494067166	11.2656150464845
BSU14200	8.20212382383046	8.2336196767597	8.319672120947	8.29232163280204	7.97154355395077
BSU14210	8.22881869049588	7.93073733756289	7.81378119121704	7.67948009950545	7.95128471496697
BSU14220	8.43671154213721	8.28540221886225	8.33985000288462	8.34429590791582	8.58120058192496
BSU14230	8.14974711950468	7.90689059560852	8.14720492494223	7.91886323727459	7.93073733756289
BSU14240	11.9754897569458	11.5338163894334	11.5097750043269	11.5767205250802	11.7679775016039
BSU14250	4.55458885167764	4.32192809488736	4.20945336562895	4.39231742277876	3.70043971814109
BSU14260	9.07681559705083	8.54109661534952	8.79279029430106	8.57364718749332	9.04439411935845
BSU14270	10.2650289424582	9.66888498426625	10.0209799389042	9.94178124227853	10.1497471195047
BSU14280	10.1440208692669	10.0901124196643	10.2336196767597	10.3342732853072	10.4309751725881
BSU14290	9.3297963382207	9.10983065427879	9.23601419190008	9.25266543245025	9.43462822763673
BSU14300	9.76404221730659	9.31288295528435	9.61838550225861	9.47167521439204	9.71938882094208
BSU14310	7.86108690599539	7.2336196767597	7.94836723158468	7.2667865406949	7.64745842645492
BSU14320	7.13442632022093	7.82654848729092	7.8856963733394	8.14720492494223	6.03342300153745
BSU14330	7.34872815423108	7.60362634498619	8.10328780841202	8.19721669311005	6.54689445988764
BSU14340	11.0758133774615	11.0724676082419	11.0778171208959	11.211888294546	11.347898144596
BSU14350	12.2701492973165	11.880348808156	12.0518886559054	11.9143851321554	12.2002856052243
BSU14360	10.6763978870448	10.7155330635266	10.7603041252864	10.7385145324293	11.0549434165733
BSU14370	11.8253563414793	11.7652860987237	11.8380220583045	11.7586396370246	12.0697853949833
BSU14380	9.78381675932018	9.56319627221674	9.5274770060604	9.41256984680521	9.55746370159782
BSU14390	10.0734721539765	9.81698362325538	9.85875809993542	9.65284497300198	9.83368074865474
BSU14400	11.0440525318013	10.9162526988122	10.9925843440058	10.9534689622288	10.8784341495593
BSU14410	10.8165837077876	10.4088604360248	10.661778097772	10.567480801143	10.5274770060604
BSU14420	6.88264304936184	7.24792751344359	7.16992500144231	7.25266543245025	7.27612440527424
BSU14430	13.9375117561375	13.6493684626122	13.642728643769	13.5709822737852	13.8058949845279
BSU14440	10.0848083878044	9.7657004876511	9.96361861744397	9.95055589704751	9.91513244895065
BSU14450	11.2758335100135	10.9373738201921	11.1163439612375	11.0237543532994	11.0385761027688
BSU14460	3.39231742277876	3.8073549220576	2.70043971814109	1.8073549220576	3.4594316186373
BSU14470	8.54303182025524	8.45121111183233	8.02236781302845	8.06608919045777	8.96866679319521
BSU14480	11.8023144059915	11.0320457269308	10.8061468033205	10.4393114618188	11.5149605633302
BSU14490	11.3275526440812	10.9207250197512	10.9266666293473	10.9162526988122	11.1617617433047
BSU14500	10.7257922714942	10.3066313617125	10.319107575825	10.2419831496943	10.523561956057
BSU14510	11.3283944383525	11.0206327616577	11.0947375050481	11.1541852092653	11.140829770773
BSU14520	12.5583011215215	12.0696175909656	11.9747730678893	11.8237652797897	12.8744050764095
BSU14530	14.2091487103557	14.0225412034548	14.1064811526935	14.1172778364496	14.2281046803544
BSU14540	12.1683587272239	11.6153997437255	11.8185821774809	11.678820179524	11.9220268394059
BSU14550	9.89026427702111	9.51471405413849	9.72451385311995	9.7632123668144	9.65463602852797
BSU14560	10.2609195336629	10.3003525603282	10.3325960577892	10.2556187498396	10.5430318202552
BSU14569	2.90689059560852	2.8073549220576	3.39231742277876	2.70043971814109	3.58496250072116
BSU14570	9.47167521439204	9.12282799480767	9.06877827798541	8.98726401207254	9.15987133677839
BSU14580	15.9167308738981	15.6019738561877	15.5253678694419	15.1427452767515	15.5445117089518
BSU14590	14.9426290440343	14.9389822528824	14.7233676405462	14.4829024698153	14.8694492580589
BSU14600	16.0566377151132	15.8975027941461	15.7729975064981	15.5910547740368	15.8508949208293
BSU14610	15.5225355574903	15.4487777332285	15.2784857574579	15.1807638822863	15.44585548306
BSU14620	6.29462074889163	6.43462822763672	6.38370429247405	6.39231742277876	6.40087943628218
BSU14629	4.95419631038687	4.39231742277876	4.90689059560852	4.4262647547021	4.7279204545632
BSU14630	11.1919845133603	11.0467829703564	10.8415643477306	10.7064960180612	11.3054917921107
BSU14640	9.30947635384111	9.00842862207058	9.27262978497637	9.39446269461032	9.29576893442051
BSU14650	10.668441828053	10.2203783276952	10.3185428097027	10.1522848423066	10.4382720561248
BSU14660	4.35755200461808	3.24792751344359	4.12928301694497	3.70043971814109	3.08746284125034
BSU14670	10.4599438483749	9.89026427702111	10.3728650601126	10.2900188469326	10.281350514981
BSU14680	8.24079133216196	8.02513956227851	8.5018371849023	8.4178525148859	8.39446269461032
BSU14690	7.89178370321831	7.83605035505807	7.7714894695006	7.85798099512757	8.04165915163721
BSU14700	9.66088727030257	9.34429590791582	9.14974711950468	8.56985560833095	9.84392105128904
BSU14710	7.28540221886225	7.12928301694497	6.76155123244448	6.57742882803575	7.5077946401987
BSU14720	6.24792751344359	5.83289001416474	5.53915881110803	5.4093909361377	5.90689059560852
BSU14730	7.52356195605701	7.29462074889163	7.04984854945056	6.90689059560852	7.5274770060604
BSU14740	6.04439411935845	5.8703647195834	5.90689059560852	5.58496250072116	5.70043971814109
BSU14750	6.876516946565	6.34872815423108	6.96578428466209	6.70043971814109	6.44294349584873
BSU14760	10.1478408936723	9.82575383288311	9.98797452429615	9.82734270423412	9.74986942739684
BSU14770	15.6169077499283	15.0555578297318	15.01733040424	14.7178905839873	15.1899017558215
BSU14780	10.0600203545079	10.5372184005386	10.4019461239765	10.407798850222	10.6995724532873
BSU14790	11.9481846928306	10.9046346216682	11.1755495506362	10.4938554492408	10.8665062122262
BSU14800	5.55458885167764	5.58496250072116	5.55458885167764	5.4594316186373	5.53915881110803
BSU14810	6.38370429247405	6.17990909001493	6.18982455888002	6.25738784269265	6.31288295528436
BSU14820	11.8889334651344	11.2911706993219	11.4162697445232	11.2398968224459	11.2972028824969
BSU14830	8.3151495622563	8.09011241966429	8.15228484230658	8.29232163280204	8.04712391211403
BSU14840	11.0920964149908	11.0791514054219	11.2856911913301	11.179287104646	11.2252074369435
BSU14850	11.5139742737407	11.4299297413533	11.6730881929094	11.8055423643587	11.4494066149856
BSU14860	14.5792570027553	14.5328124791722	14.9842849356826	15.3070584683543	14.7447550167799
BSU14870	10.5132341138061	10.5112584955023	10.2149261879424	10.0874628412503	10.8769005910403
BSU14880	12.2529610363937	12.3521813969179	12.2205294822913	12.1530769661067	12.5260101070617
BSU14890	7.63299519714296	7.51963625284321	7.51569983828404	7.83920378809694	7.92481250360578
BSU14900	7.73470962022584	8.22641219278879	8.25266543245025	8.54496443278924	8.68825030913318
BSU14910	6.51569983828404	6.69348695749933	6.63662462054365	6.98299357469431	7.13442632022093
BSU14920	5.93073733756289	5.83289001416474	5.62935662007961	6	6.22881869049588
BSU14930	5.4594316186373	6.08746284125034	6.09803208296053	6.33091687811462	6.65105169117893
BSU14940	8.81217730551445	8.68299458368168	8.9901039638575	9.06743436075652	8.99293833616581
BSU14950	9.11374216604919	8.86263735755879	8.83447104998422	8.64565843240871	8.85642552862553
BSU14960	10.4532706340106	10.0654161346765	10.2215871212648	10.1279943209764	10.0667619323869
BSU14970	4.95419631038687	5.14974711950468	4.85798099512757	4.88264304936184	4.64385618977472
BSU14980	4.12928301694497	2.70043971814109	3.08746284125034	3.24792751344359	3.08746284125034
BSU14990	11.7189609119842	11.3484515374071	11.4275747475651	11.2769967392971	11.4719291876417
BSU15000	9.16490692667569	8.82177398197057	8.90689059560852	8.75655632252409	8.88569637333939
BSU15010	10.5521887595571	10.1623913287569	10.0613711926598	9.98370619265935	10.4241662888181
BSU15020	10.036860446673	9.65999589242998	9.5708044377245	9.52258153125483	9.92184093707449
BSU15030	4.12928301694497	4.39231742277876	4.28540221886225	3.52356195605701	4.35755200461808
BSU15040	9.43358544115049	9.15734693536284	9.16364967601582	9.09275714091985	9.2807707701306
BSU15050	10.257977058564	9.83289001416474	9.90989308377004	9.79603960882977	10.0901124196643
BSU15060	8.64925617751731	8.55074678538324	8.79603960882977	8.85953478638265	8.76818432477693
BSU15069	7.35755200461808	6.73470962022584	7.06608919045777	7.06608919045777	6.82654848729092
BSU15070	15.7897756021318	15.1894192071536	15.1671044823799	14.9343589267281	15.461559381632
BSU15080	13.7804885053674	13.3318266763709	13.5484607079459	13.1039434298916	13.5940912902604
BSU15090	7.15987133677839	6.85174904141606	6.60733031374961	6.55458885167764	6.74146698640115
BSU15100	8.46964181723952	8.16741814583174	8.32418054661874	8.54303182025524	7.35314682549808
BSU15110	10.6604416502092	10.518161355757	10.632995197143	10.7000061508829	10.2819300269554
BSU15120	12.3843790481296	12.1116247470373	12.1563991448716	12.0871313015405	11.8682438177046
BSU15130	12.7817695118631	12.1349075661388	12.4079315911744	12.1326603771473	12.4047424325596
BSU15140	12.691525441166	12.4214074120625	12.5242968376626	12.4617352216049	12.6871569441389
BSU15150	11.2670792656712	10.9008668079807	10.9726208620587	10.8509681509824	11.1270270430046
BSU15160	13.0382331347318	12.6675551070411	12.6988131686349	12.515699838284	12.9480934147919
BSU15170	8.70735913208088	8.73131903102506	8.81858217748086	8.62021982550749	8.93221475196838
BSU15180	12.5842578877446	12.3719127412241	12.403810931786	12.2434715383963	12.5856667697324
BSU15190	11.8597288926784	11.7095146607067	11.7439928610602	11.6339034093485	11.9794251953315
BSU15200	12.8038284107908	12.6291289040282	12.5711600879274	12.5072991241228	12.79948400562
BSU15210	11.5712786185146	11.7573900093666	11.7210991887072	11.6834332928354	11.977816540594
BSU15220	12.424691191513	11.995943767765	12.0776502485296	11.844117269588	12.2173519052703
BSU15230	12.3770749323772	11.9298131846641	12.0199381564248	11.834866038362	12.1645927167124
BSU15240	11.3395716783847	10.8769005910403	10.8814963848101	10.7952279660287	10.9647018574204
BSU15250	11.2688343693438	10.7300455028792	10.9975323475264	10.7206717868256	10.8719052376592
BSU15260	11.0508689632907	10.5750664645787	10.6995724532873	10.5211096436513	10.7410455770098
BSU15270	10.1478408936723	9.73216742566338	9.55650605467193	9.51175265376738	9.85174904141606
BSU15280	13.491978324839	13.1606593072174	13.2542166778755	13.1870427143399	13.3841766545675
BSU15290	13.7046601844593	13.4727542920627	13.5918145024699	13.5304673016257	13.6484699370614
BSU15300	7.91587937883577	7.80413102118332	8.19967234483636	8.52943055414615	7.92481250360578
BSU15310	4.90689059560852	4.35755200461808	4.75488750216347	4.95419631038687	5.12928301694497
BSU15320	4.83289001416474	4.20945336562895	4.61470984411521	4.6724253419715	4.8073549220576
BSU15330	7.51569983828404	6.93073733756289	7.15987133677839	7.07146236255662	7.3264294871223
BSU15340	9.73978060977326	9.99647348873323	11.1570310743784	11.6300395526561	7.73470962022584
BSU15350	10.7439928610602	10.585432051593	11.5975870395862	11.9419645929861	10.0973737689902
BSU15360	10.3815429511846	9.73724734302774	10.4267888945956	10.5008418795569	9.52649923913657
BSU15370	12.0022876184011	11.8934911470849	12.1392315707194	12.2606255560682	11.9902812753603
BSU15380	12.1161814864312	11.9470889750254	12.0881256921882	12.189206834597	11.9177450134432
BSU15390	11.763004829586	11.6633357234784	11.7915699121269	11.88168755887	11.6699922796164
BSU15400	10.6474584264549	10.6151698138436	10.724087461794	10.8153832958135	10.6133290543711
BSU15410	11.4828079567267	11.3761253892762	11.4670960339057	11.5171772526895	11.4524986576928
BSU15420	12.9215620386541	12.5014640258605	12.5912885792461	12.7072512710632	12.6937047392253
BSU15430	14.2299453559502	14.0509114648754	14.0781091011003	13.9610426580668	14.312741174041
BSU15440	4.64385618977472	3.52356195605701	3.70043971814109	3.16992500144231	3.90689059560852
BSU15450	10.8049376720519	10.5684311931675	10.4403501192006	10.3476213685681	10.6697708885255
BSU15460	11.9406806484241	11.690216280422	11.626393504174	11.4395711962765	11.8668925276766
BSU15470	13.2305458846194	13.0024634388925	12.8806357879085	12.7991804188253	13.253773635071
BSU15480	12.9432473959016	13.1458525598301	12.843430388753	12.6564248632778	13.6027568499878
BSU15490	12.3645450751068	12.0329066776283	11.6969675262343	11.3611213347348	12.6285594565999
BSU15500	12.9643408677924	12.5241743833876	12.2895866650808	11.9169990490828	13.1770301571224
BSU15510	13.082648042353	12.6633357234784	12.4134957111768	12.0598514107708	13.3192487328175
BSU15520	14.5105787513974	14.2792115504758	13.9389822528824	13.6418259720418	14.8881248728677
BSU15530	12.582612451267	12.37964911776	12.109504215757	11.7972562175098	13.0305809305739
BSU15540	12.6429542234803	12.6148248502965	12.2415363334906	11.9863753794353	13.2667133501695
BSU15550	12.7820767842453	12.5683124283976	12.2194710673944	11.9571020415623	13.1737552021047
BSU15560	12.6242242950622	12.3966047811819	12.1045987535644	11.7404132320333	13.0562990145503
BSU15570	11.8955752823807	11.7500788626938	11.9373738201921	12.2838118348309	10.9410476063406
BSU15580	11.1503819688178	11.4499224158638	11.5600939576425	11.9489147093122	10.590587049915
BSU15590	12.111787735801	11.8517490414161	12.1486354605487	12.5476175549028	11.0914353863236
BSU15600	11.2381061374321	11.0804844570676	11.3506629883723	11.7183188104793	10.2801907922169
BSU15610	11.9740560226256	11.693922488081	11.9386607097692	12.342213595732	10.9373738201921
BSU15620	11.8177831217745	11.6921795763125	11.9386607097692	12.3006385539937	11.1369911120802
BSU15630	10.6124077931387	10.5308939811939	10.9654235658101	11.2324209271761	9.97010589061218
BSU15640	11.2188659100697	10.8364449113414	10.9465408038931	10.7829982089204	11.0385761027688
BSU15650	7.56224242422107	7.73470962022584	7.71424551766612	7.93073733756289	7.49984588708321
BSU15660	12.8840750996143	12.476619646192	12.5122466428292	12.455070307288	12.7104835988699
BSU15670	11.6728672764338	11.4678602407079	11.4254781876453	11.3108967487977	11.6971847832245
BSU15680	13.2833054356638	12.7976615258538	12.8317030992143	12.6990301478864	13.0539258815311
BSU15690	11.0694497674278	10.6082548219779	10.8665062122262	10.4928546201747	10.7473538294781
BSU15700	10.1984450414524	10.0230612497353	9.94031359714597	9.85720347150817	10.2650289424582
BSU15710	11.2482240896685	11.036860446673	10.9711842724047	10.9668659003875	11.3230547603416
BSU15720	10.0272148851598	9.67507492038544	9.81778312177453	9.68211676495007	10.0188956211216
BSU15730	11.1686721181322	11.007027266894	11.1357092861044	10.9861975872063	11.2249060907198
BSU15740	11.759680167211	11.5490626585704	11.6588808950479	11.5328429109613	11.7708703313575
BSU15750	11.539158811108	11.3712321283696	11.4757334309664	11.4262647547021	11.612177385881
BSU15760	11.4619909505856	11.0848083878044	11.1341054004018	11.0084286220706	11.288289342181
BSU15770	12.7605120513573	12.455969302758	12.5378250592418	12.3184015836206	12.6879223866313
BSU15780	11.7636273517276	11.4524986576928	11.5166849493096	11.4162697445232	11.6682201988889
BSU15790	10.7469341363723	10.590587049915	10.5521887595571	10.5068034377956	10.8521393281872
BSU15800	9.15228484230658	8.8073549220576	8.85174904141606	8.65284497300198	9.02790599656988
BSU15810	4.08746284125034	3.24792751344359	3.85798099512757	3.39231742277876	4.04439411935845
BSU15820	13.8613292739155	13.5996223218291	13.6264505446026	13.2239262805559	13.7238742188639
BSU15830	11.4354098231633	10.9733386208004	11.118292233027	11	11.3845139613986
BSU15840	13.1127652818853	12.8812095762129	12.9634379983463	12.859631842795	13.1655351413779
BSU15850	10.0901124196643	9.83130724380205	9.74651432113846	9.61930295541569	9.95492329203032
BSU15860	10.3874788658424	10.0874628412503	10.1299269335104	9.99788512782911	10.393390457444
BSU15870	11.0059753565004	10.8113746935099	10.8193807908646	10.6429542234803	10.9708249013626
BSU15880	12.1656921523201	11.6519486107234	11.8017083589165	11.6215940390175	12.1072170755914
BSU15890	12.5061835902927	12.2400459459191	12.121371625959	12.0697853949833	12.6352646565395
BSU15900	12.4604558963096	12.3091921069599	12.1893612904658	12.1505406375055	12.6835429492821
BSU15910	12.9530141833451	12.5277213442845	12.495230456532	12.410451351504	12.9046346216682
BSU15920	15.2866119049715	14.7536085055444	14.5000015562398	14.1837904349465	14.79948400562
BSU15930	12.0234078431402	11.656871725614	11.5033288566267	11.4483744596628	11.9869086246977
BSU15940	13.3056342875467	12.9221197815893	12.8186820283333	12.582259613445	13.2616542156775
BSU15950	11.8390069003394	11.4663314220828	11.288289342181	11.1036156563945	11.7249401184624
BSU15960	5.7279204545632	4.8073549220576	5.61470984411521	5.04439411935845	5.44294349584873
BSU15970	13.8400894506443	13.2640026871142	13.0913527364401	12.9610878899973	13.5824948482475
BSU15980	14.7098107941938	14.4541064758029	14.3165643853969	14.1962947450283	14.6705179473361
BSU15990	14.4396361225851	14.0823569794123	13.8685332152599	13.7370360365402	14.3559016383284
BSU16000	11.4596877562395	11.5884804128298	11.3690520070014	11.2511865035243	11.8263498647201
BSU16010	11.025831668332	10.5684311931675	10.403012023575	10.0532471259124	10.6483575820097
BSU16020	11.6635581042173	11.0464419480073	10.9886846867722	10.664447284548	11.2393001743642
BSU16030	11.0593444608244	11.0375469539622	10.7772553151919	10.6087168540206	11.0821490413539
BSU16040	15.9230720939068	15.5761300068612	15.5681936538501	15.2587868376616	15.810195047009
BSU16050	11.6993555555885	11.4048754550152	11.3682336113809	11.2182604987973	11.5048189876328
BSU16060	9.25266543245025	8.75988818322183	8.76487159073609	8.49585502688717	8.95855271543101
BSU16070	10.0841440106151	9.88950396341148	9.742309436084	9.57553924683453	10.0341111460966
BSU16080	6.8703647195834	6.53915881110803	6.38370429247405	6.43462822763672	6.40087943628218
BSU16090	14.1594771901101	13.8531145834403	14.0599358851123	14.2283677778368	13.5962480033149
BSU16100	13.352112413006	13.1445785865339	13.3544560175056	13.5238069581873	12.8719052376592
BSU16110	8.9957671508778	9.01402047031493	8.93516504960369	8.98584193700334	8.55842071326866
BSU16120	13.5446626326834	13.2116601944574	13.2774327085901	13.0939126836656	13.3865361479291
BSU16130	11.729408316984	11.4343676016689	11.2946207488916	10.9740560226256	11.6156296369681
BSU16140	12.7142455176661	12.3365065598103	12.3033526699263	12.1927551426404	12.4141566792741
BSU16150	11.6176970293079	11.4380120876511	11.4752267777423	11.2653220242349	11.4916026066961
BSU16160	13.2125723785065	12.9359016822676	13.0037814100316	12.7262181593322	13.0656685673926
BSU16170	12.7993828171198	12.4010128153828	12.6202198255075	12.00579996351	12.512987309419
BSU16180	-Inf	-Inf	-Inf	-Inf	-Inf
BSU16190	5.4594316186373	5.89481776330794	6.05528243550119	5.10852445677817	5.39231742277876
BSU16200	5.4757334309664	5.49185309632967	5.2667865406949	4.35755200461808	5.08746284125034
BSU16210	8.03066713624694	7.81698362325538	8.11374216604919	7.24792751344359	7.74483383749955
BSU16220	7.71424551766612	7.44294349584873	7.71424551766612	6.84549005094437	7.3037807481771
BSU16230	7.44294349584873	7.2045711442492	7.24792751344359	6.64385618977472	6.90086680798075
BSU16240	7.74819284958946	7.79116288855502	8.04165915163721	7.35314682549808	7.74146698640115
BSU16250	6.83289001416474	6.62935662007961	6.62205181945638	6.02236781302845	6.61470984411521
BSU16260	7.22881869049588	6.69348695749933	7.04984854945056	6.56224242422107	6.62205181945638
BSU16270	8.55842071326866	8.18239435340453	8.5372184005386	8.04984854945056	8.09275714091985
BSU16280	6.96000193206808	6.79441586635011	6.93663793900257	6.60733031374961	6.68650052718322
BSU16290	7.81378119121704	7.62570884306447	7.80413102118332	7.1548181090521	7.43462822763672
BSU16299	5.8703647195834	5.33985000288462	5.35755200461808	5.12928301694497	5.22881869049588
BSU16300	7.15987133677839	6.85174904141606	7.29462074889163	6.57742882803575	6.64385618977472
BSU16310	8.34429590791582	8.20212382383046	8.37286506011259	7.72109918870719	8.10590850857116
BSU16320	8.59432460392485	8.17492568250068	8.55842071326866	7.9915218460757	8.25738784269265
BSU16330	7.40087943628218	7.18982455888002	7.35314682549808	6.81378119121704	7.11894107272351
BSU16340	7.74483383749955	7.6724253419715	7.74146698640115	7.14465824283188	7.45532722030456
BSU16350	7.03342300153745	6.89481776330794	7.11894107272351	6.65821148275179	6.876516946565
BSU16360	4.78135971352466	5.82017896241519	5.97727992349992	5.37503943134692	5.6724253419715
BSU16370	6.45121111183233	7	7.10852445677817	6.85174904141606	6.85174904141606
BSU16380	7.57364718749332	7.6724253419715	7.70735913208088	7.3037807481771	7.48784003382305
BSU16390	8.69870466677034	8.75655632252409	9.01402047031493	8.56224242422107	8.73640193131829
BSU16400	7.7515440590891	7.82336724004623	7.95710204156229	7.49984588708321	7.56605403817109
BSU16410	7.4093909361377	7.4594316186373	7.56224242422107	7.13955135239879	7.29920801838728
BSU16420	7.90086680798075	7.94251450533924	8.10328780841202	7.68650052718322	7.73470962022584
BSU16430	9.63934070865223	9.43879185257826	9.58965114651479	9.21310421964191	9.30263892378755
BSU16440	7.70390357344466	7.39231742277876	7.76818432477693	7.32192809488736	7.57364718749332
BSU16450	7.95710204156229	7.70735913208088	7.82972273508606	7.68999797141945	7.77478705960117
BSU16460	7.21916852046216	6.96578428466209	7.11894107272351	6.96000193206808	7.0389189892923
BSU16470	9.04848687399234	8.74651432113846	8.76487159073609	8.69522829149575	8.58496250072116
BSU16480	8.86418614465428	8.56985560833095	8.62021982550749	8.51963625284321	8.49385544924082
BSU16490	15.7726109805949	15.355006901018	15.2030420555625	15.0207412635222	15.5541841160737
BSU16500	15.5009352186079	15.1004775557784	15.0164601049792	14.853260814883	15.3139104528089
BSU16510	13.378362599205	13.1036976067505	13.055451915095	12.8549657540996	13.4485680450426
BSU16520	13.1829374345481	12.7212060193963	12.7495552174335	12.4488906296293	12.9783529581651
BSU16530	12.0251395622785	11.6602187885356	11.6318591272828	11.5641494899857	11.880348808156
BSU16540	11.427312844135	11.2002856052243	11.0986900966736	11.0986900966736	11.4923539451599
BSU16550	12.5160693337505	12.2421320576824	12.2223421032491	12.0766486087943	12.4567394246843
BSU16560	13.2764879418872	12.9833499276765	12.9923187928732	12.8598259360337	13.1926780982335
BSU16570	13.6858438114261	13.448438991009	13.4605838799017	13.4119743343621	13.698596156745
BSU16580	13.3791075655611	13.0964680965136	13.0667619323869	12.9102679558108	13.2820024495875
BSU16590	12.8752693969791	12.4011461821535	12.3335746774581	12.1692986957928	12.6069834703675
BSU16600	13.9655588459491	13.5578824723203	13.5560269927247	13.382488936445	13.8051896579818
BSU16610	12.1302487840507	11.6697708885255	11.6849677251439	11.5169311219987	11.9130763955548
BSU16620	11.6541884730595	11.4496645384762	11.4486325677306	11.2877123795494	11.7378810768578
BSU16630	15.2890102211451	14.8929459332543	14.9418729205451	14.7581190903688	15.1243636797493
BSU16640	12.1052537797009	11.9244413923392	11.8505775472056	11.827938080145	12.0329066776283
BSU16650	12.2488170592785	11.7646642920733	11.7298331388484	11.6202198255075	11.8835979074554
BSU16660	10.8241632097442	10.4563544151083	10.4863322527687	10.1996723448364	10.6746336617673
BSU16670	11.5842578877446	11.2303207156611	11.2155329997457	11.0814834380937	11.3309168781146
BSU16680	14.5538692431961	14.4079647745043	14.3766002389471	14.1490325799436	14.5474066896253
BSU16690	14.8083860562816	14.4699597245238	14.4334550398271	14.3443652665871	14.7855035541889
BSU16700	11.5308939811939	11.0566377151132	10.9362698576022	10.6361714416359	11.2124963851939
BSU16710	11.4558409091264	11.1250905393033	11.0337671148464	10.7291958591321	11.2735042339622
BSU16720	5.39231742277876	5.02236781302845	4.95419631038687	4.35755200461808	5
BSU16730	4.24792751344359	3.90689059560852	4.4262647547021	3.4594316186373	4.12928301694497
BSU16740	4.12928301694497	4.04439411935845	3.70043971814109	4.04439411935845	4.52356195605701
BSU16750	13.3650237510343	13.2948361032954	13.4957925820177	13.5986922633476	13.3118192561719
BSU16760	12.6716516307646	12.6854058347861	12.8135808029896	12.8585638629724	12.7209923501067
BSU16770	13.2819300269554	13.08406094195	13.1682803688587	13.179287104646	13.0908567376818
BSU16780	13.9613140283806	13.6401319387646	13.8282356759877	13.7727269492398	13.8327911418732
BSU16790	7.03342300153745	6.82017896241519	7.04439411935845	6.6724253419715	6.62205181945638
BSU16799	5.65821148275179	4.75488750216347	4.49185309632967	4.75488750216347	4.58496250072116
BSU16800	11.6497052654714	11.55818151986	11.631177055704	11.6651138103352	11.6934869574993
BSU16810	11.967226258836	11.7285582977867	11.9594586464127	11.9643408677924	11.4165336601996
BSU16825	8.75321674917896	8.79279029430106	8.76818432477693	8.7279204545632	8.52160043972373
BSU16845	11.5323559252888	11.3037807481771	11.3490047180277	11.2357150947619	11.5423064225826
BSU16860	11.8101699376647	11.5593770905267	11.6566483117474	11.5282098966227	11.8131799430146
BSU16870	8.88874324889826	8.67948009950545	8.467605550083	8.14974711950468	8.74986942739684
BSU16880	7.21916852046216	7.07146236255662	6.88264304936184	6.12928301694497	6.94836723158468
BSU16910	12.2939026686215	11.7868821936647	11.9754897569458	11.8636055443214	12.0392617943411
BSU16920	9.81698362325538	9.97010589061218	10.0028150156071	9.85330955540367	10.2155329997457
BSU16930	11.7590559391602	11.6488069497258	11.6225094546833	11.5550683913333	11.8699793329
BSU16940	13.1409096343198	12.7839190454729	12.9233274854192	12.6911982623369	12.8807314351417
BSU16950	11.4380120876511	10.9392118826664	10.6252522217469	10.319107575825	11.3406846543634
BSU16960	15.7536999000582	15.5582562720604	15.6507432462559	15.6170225810413	15.6996402271313
BSU16970	10.9325838692893	10.6648916692861	10.5284541107648	10.4527560290325	10.8008998999203
BSU16980	8.8376279331714	8.40726776424473	8.53138146051631	8.34207466799914	8.79116288855502
BSU16990	7.25266543245025	6.85798099512757	6.67948009950545	6.57742882803575	7.74146698640115
BSU17000	6.04439411935845	5.94251450533924	5.53915881110803	5.08746284125034	6.4757334309664
BSU17010	13.4049419616438	13.0474647733184	13.029114645469	12.9502824953776	13.0462714065991
BSU17020	11.9406806484241	11.4928546201747	11.5228266999258	11.3909750061555	11.3831642606351
BSU17030	4.28540221886225	4.52356195605701	4.88264304936184	4.78135971352466	4.8073549220576
BSU17040	11.6361714416359	11.3663222142458	11.3465137331656	11.2994942390094	11.7439928610602
BSU17050	10.9643408677924	10.8722901102881	10.9061389961954	10.8053408284164	11.2200759709843
BSU17060	7.84235034341381	7.88264304936184	7.98584193700334	8.05528243550119	8.05528243550119
BSU17070	6.67948009950545	6.15987133677839	6.07681559705083	5.55458885167764	6.4093909361377
BSU17080	9.68737568343747	9.25856603388993	9.61010206299966	9.45532722030456	9.41151098801207
BSU17090	7.10328780841202	7.17492568250068	7.27146302790437	7.58871463558226	6.99435343685886
BSU17100	8.84077792359505	8.69870466677034	9.07948478382682	9.22881869049588	8.93369065495223
BSU17110	7.43462822763672	7.38801728534513	7.93073733756289	8.35093918154643	7.92481250360578
BSU17120	8.15228484230658	8.34207466799914	9.06743436075652	9.52552080909507	8.60547951806167
BSU17130	4.39231742277876	4.93073733756289	5.97727992349992	6.53138146051631	3.70043971814109
BSU17140	6.20945336562895	7.07146236255662	8.1873520732005	8.8376279331714	5.95419631038687
BSU17150	6.27612440527424	7.28540221886225	8.31288295528435	9.1006623390052	6.43462822763672
BSU17160	6.09803208296053	6.8703647195834	7.74146698640115	8.61102479730735	6.18982455888002
BSU17170	5.8073549220576	6.31288295528436	7.12928301694497	7.98299357469431	5.53915881110803
BSU17180	9.77561028075954	10.5082899861403	11.4853261892405	12.1344263202209	9.77313920671969
BSU17190	10.257977058564	10.7034710460719	11.5636729598275	12.1686721181322	10.0681064758588
BSU17200	10.4532706340106	10.6384359139905	11.4928546201747	11.9505558970475	10.2819300269554
BSU17210	11.2874238116835	11.4231159101471	12.0625521393768	12.3937926397746	10.8161836814323
BSU17220	10.6790401863931	10.7511255833673	11.2787398265501	11.5743570005659	10.319672120947
BSU17230	10.0341111460966	9.73640193131829	9.82257083095017	9.89481776330794	9.89178370321831
BSU17240	6.37503943134692	6.4178525148859	6.70735913208088	6.75488750216347	6.04439411935845
BSU17250	9.09011241966429	8.7176764230664	9.01680828768655	8.97727992349992	8.56605403817109
BSU17260	6.2667865406949	7.57364718749332	7.04984854945056	6.97727992349992	6.17990909001493
BSU17270	7.87958324961278	7.5274770060604	7.44708322620965	7.45532722030456	7.41362792902417
BSU17280	9.8525295094042	9.27612440527424	9.31401670390136	9.00982861736811	9.17741953798924
BSU17290	7.47167521439204	7.2045711442492	7.29920801838728	7.09803208296053	6.97727992349992
BSU17300	8.15987133677839	7.84235034341381	7.8008998999203	7.78135971352466	7.70043971814109
BSU17310	1	2.90689059560852	-Inf	0	1.58496250072116
BSU17320	3.24792751344359	4	3.58496250072116	3.58496250072116	3.16992500144231
BSU17330	10.6657800283295	10.3359485652023	10.3151495622563	10.3281138948337	10.4367115421372
BSU17340	11.1360298493856	10.7406240444894	10.7460943837055	10.963618617444	10.8221724614762
BSU17350	7.27146302790437	6.97154355395077	6.93663793900257	7.07146236255662	7.33091687811462
BSU17360	10.4817994316658	9.72706955802371	9.77889847600838	9.41574176829009	9.80815977286838
BSU17370	11.5299185281203	11.2697111211428	11.2452555803066	11.1241213118292	11.443202577297
BSU17380	13.799231021061	13.5929825347896	13.6586577921261	13.5097750043269	13.7746841239199
BSU17390	12.8475467768525	12.5095276074232	12.5349107681253	12.4182479363056	12.7163907894977
BSU17400	10.1916761463524	9.81057163474115	9.82972273508606	9.57553924683453	10.1401907031918
BSU17410	5.78135971352466	6.10852445677817	5.96578428466209	5.74146698640115	6.14974711950468
BSU17420	6.92481250360578	6.63662462054365	6.25738784269265	5.95419631038687	6.68650052718322
BSU17430	10.5401280385821	10.2772874001304	10.4522412404308	10.3592004851336	10.5536292939164
BSU17440	10.4650561678312	10.2650289424582	10.3094763538411	10.3009244909763	10.4988492065317
BSU17450	14.3735109186764	13.4960423452801	13.3670734223028	13.0387475562173	13.6322568535042
BSU17460	15.5239906824844	15.3153795654518	15.1133352113651	15.1404503585394	15.511968794795
BSU17470	5.8703647195834	5.32192809488736	4.95419631038687	5.02236781302845	5.33985000288462
BSU17480	6.14974711950468	5.82017896241519	5.55458885167764	5.49185309632967	5.58496250072116
BSU17490	4.55458885167764	4.16992500144231	4.08746284125034	4.28540221886225	4.04439411935845
BSU17500	8.65999589242998	8.19475685442225	8.05256805080415	8.06608919045777	8.57931593758001
BSU17510	8.98584193700334	8.45327063401062	8.53332973230583	8.4898479604393	8.68650052718322
BSU17520	6.53915881110803	6.45121111183233	6.33985000288462	6.33985000288462	6.3037807481771
BSU17530	8.95274124718649	8.56414948998573	8.55650605467193	8.88722061546838	8.65642486327778
BSU17540	7.4594316186373	6.96000193206808	6.76818432477693	7.27612440527424	7.31288295528436
BSU17550	6.29462074889163	5.95419631038687	6.33091687811462	6.4594316186373	6.4262647547021
BSU17559	6.94836723158468	6.55458885167764	6.51569983828404	6.44294349584873	6.35755200461808
BSU17560	7.01122725542325	6.34872815423108	6.27612440527424	6.70735913208088	6.43462822763672
BSU17570	5.6724253419715	5.3037807481771	5.3037807481771	5.12928301694497	5.37503943134692
BSU17580	6.77478705960117	6	6.53138146051631	6.4594316186373	6.33091687811462
BSU17590	8.92777796208234	8.60917873814198	8.6724253419715	8.63299519714296	8.73301532168596
BSU17600	7.4594316186373	6.74819284958946	6.83920378809694	6.8073549220576	7.22881869049588
BSU17610	7.93073733756289	7.2045711442492	7.36194377373524	7.30833903013941	7.59991284218713
BSU17620	9.31174831500496	8.62570884306447	8.74483383749955	8.36850646150769	8.66711154207503
BSU17630	7.0389189892923	7.00562454919388	7.2240016741981	7.29001884693262	6.99435343685886
BSU17640	4.49185309632967	4.35755200461808	4.24792751344359	3.95419631038688	3.64385618977472
BSU17650	7.98299357469431	7.25266543245025	7.43879185257826	7.29462074889163	7.48784003382305
BSU17660	8.51372759595244	8.15734693536284	8.30149619498255	8.20701432017753	8.46147944728616
BSU17670	4.70043971814109	3.75488750216347	4.61470984411521	4.52356195605701	3.90689059560852
BSU17680	10.025831668332	9.39767463294827	9.50977500432694	9.28655776160796	9.72195361280139
BSU17690	8.89481776330794	8.93516504960369	8.97154355395077	9.15860968821448	9.07414146275251
BSU17699	4.70043971814109	4.6724253419715	4.32192809488736	4.49185309632967	4.93073733756289
BSU17700	5.61470984411521	5.16992500144231	5.49185309632967	4.83289001416474	4.95419631038687
BSU17710	8.78626962764847	8.18239435340453	8.82813648419411	8.37068740680722	8.4178525148859
BSU17720	2	0.584962500721156	1.58496250072116	1.32192809488736	1
BSU17730	10.4257404243162	10.2603315185576	10.429406741514	10.5415806599912	10.3264294871223
BSU17740	4.4594316186373	4.4262647547021	4.4594316186373	4.78135971352466	4.70043971814109
BSU17750	4.6724253419715	3.70043971814109	4.55458885167764	3.64385618977472	4.32192809488736
BSU17760	4.04439411935845	4.35755200461808	3.90689059560852	3.75488750216347	4.04439411935845
BSU17770	5.56985560833095	5.08746284125034	5.33985000288462	5.33985000288462	5.53915881110803
BSU17780	8.84549005094438	8.39231742277876	8.42836017270429	8.34872815423108	8.94104760634058
BSU17790	8.07948478382682	7.69348695749933	7.55842071326866	7.32192809488736	8.07681559705083
BSU17800	9.4858293087019	9.2644426002266	9.29117069932186	9.17617314910749	9.6733090755617
BSU17810	7.4178525148859	7.2667865406949	7.15987133677839	6.97154355395077	7.36632221424582
BSU17820	4.88264304936184	5.39231742277876	5.8073549220576	5.98868468677217	3.08746284125034
BSU17830	4.83289001416474	5.18982455888002	4.32192809488736	4.52356195605701	3.95419631038688
BSU17840	8.99293833616581	8.30606168942834	7.96578428466209	7.99717948093762	9.15101653889225
BSU17850	11.8670856466168	11.7387256224934	11.8618623400592	11.6908710092923	11.5367328898354
BSU17860	8.37068740680722	8.10852445677817	7.96000193206808	7.876516946565	7.62205181945638
BSU17870	9.45224124043082	8.7797193551434	8.98156728190301	8.62935662007961	8.79603960882977
BSU17880	11.546653347655	11.0464419480073	11.1446582428319	10.7846348455575	10.856814552503
BSU17890	14.9862198124332	14.9597529515384	15.0174391547425	14.9268750694547	15.0004842218743
BSU17900	6.2667865406949	5.82017896241519	5.90689059560852	5.93073733756289	5.91886323727459
BSU17910	11.8883627411706	11.4807902010958	11.5240519187178	11.3202364452416	11.6036263449862
BSU17920	7.66533591718518	7.45532722030456	7.4262647547021	7.48381577726426	7.27146302790437
BSU17930	7.36632221424582	7.5077946401987	7.2336196767597	7.45532722030456	7.67948009950545
BSU17940	9.28655776160796	8.52943055414615	8.62021982550749	8.82495874052852	8.8703647195834
BSU17950	10.0774833568595	10.0063260785249	9.87421293483087	10.0505289055306	10.1312139050863
BSU17960	10.5859014496908	9.98085360637974	10.2836671674915	10.2585660338899	9.93369065495223
BSU17970	5.55458885167764	4.93073733756289	5.4262647547021	4.97727992349992	4.20945336562895
BSU17980	-Inf	0	-Inf	0	0
BSU17990	2.58496250072116	1.58496250072116	2.32192809488736	1	1.32192809488736
BSU18000	13.3762610765597	13.3026389237876	13.8627342054789	14.2358272634554	12.680799034573
BSU18010	8.27146302790437	8.01122725542325	8.47775826644389	8.65642486327778	7.44294349584873
BSU18019	2.70043971814109	0	0.584962500721156	1.32192809488736	-1
BSU18020	3	1	3.24792751344359	2.58496250072116	2.32192809488736
BSU18030	4.20945336562895	3.85798099512757	3.95419631038688	3.08746284125034	2.4594316186373
BSU18040	8.67595703294175	8.52943055414615	8.48179943166575	8.40087943628218	8.60917873814198
BSU18050	7.98868468677217	7.56224242422107	7.81698362325538	7.56985560833095	7.71424551766612
BSU18060	10.7627972624982	10.1579784499454	10.3646818558646	10.2620948453702	10.2137117981057
BSU18070	11.7425199716613	11.0963857344527	11.266200912499	11.0420013062791	11.3162815317462
BSU18080	11.5545888516776	10.9975323475264	11.0529076283133	11.1114617398577	11.0365170704865
BSU18090	12.1495883635165	11.8793917964852	11.9740560226256	11.8045344029952	12.109014419439
BSU18100	12.8503822056522	12.5723449558003	12.6203343933091	12.4902241357596	12.8027182959832
BSU18110	11.1465686757408	11.1962947450283	11.6744129818371	11.9322147519684	9.77396336843356
BSU18120	12.4631411703717	12.1271883010432	11.5013396180614	11.0660891904578	12.8282356759877
BSU18130	7.67595703294175	7.39231742277876	7.45532722030456	7.2667865406949	7.32192809488736
BSU18140	2.32192809488736	1.8073549220576	2.16992500144231	1.8073549220576	-1
BSU18150	8.39016895620018	8.45121111183233	8.35093918154643	8.29691620687929	8.48784003382305
BSU18160	7.83605035505807	7.85798099512757	7.87958324961278	7.82336724004623	8.12153351734003
BSU18170	2.32192809488736	3.52356195605701	3.4594316186373	3.75488750216347	3.85798099512757
BSU18180	8.74819284958946	8.13442632022093	8.26209484537018	8.2807707701306	8.09539702279256
BSU18190	9.77478705960117	9.59245703726808	9.6156296369681	9.67154106671188	9.75070698622495
BSU18200	5.33985000288462	5.04439411935845	4.85798099512757	4.49185309632967	5.59991284218713
BSU18210	4.6724253419715	4.4594316186373	4.6724253419715	4.64385618977472	4.20945336562895
BSU18220	1.8073549220576	1.58496250072116	1	2.58496250072116	3.08746284125034
BSU18230	2.16992500144231	2.58496250072116	2.90689059560852	2.4594316186373	2.8073549220576
BSU18239	0	1	0.584962500721156	-1	1.32192809488736
BSU18240	3.52356195605701	3.32192809488736	2.4594316186373	3.24792751344359	3.4594316186373
BSU18250	2.90689059560852	3.58496250072116	3.32192809488736	2	3.70043971814109
BSU18260	3	1.8073549220576	3.32192809488736	2.16992500144231	1
BSU18270	1.8073549220576	0.584962500721156	1	0	0
BSU18280	3.95419631038688	4.4594316186373	4.4594316186373	4.08746284125034	4.32192809488736
BSU18290	-Inf	2.16992500144231	0	2.16992500144231	1.8073549220576
BSU18300	8.19229281447077	8.33091687811462	8.36194377373524	8.5352753766208	8.2240016741981
BSU18310	9.4262647547021	9.63026712502677	9.70303838898642	9.81217730551445	9.59152234657073
BSU18320	8.57742882803575	9.09275714091985	9.10197567094923	9.15608307628868	9.01402047031493
BSU18330	8.61102479730735	9.04439411935845	9.00842862207058	9.1357092861044	8.55650605467193
BSU18340	9.13699111208023	9.50878516206451	9.39446269461032	9.51175265376738	8.88264304936184
BSU18350	9.83683935974872	9.52845411076479	9.96361861744397	9.88950396341148	9.85018683764577
BSU18360	9.55650605467193	9.21067134378562	9.43567026093655	9.68912440491326	9.52160043972373
BSU18370	9.07547914948802	9.32305476034165	9.29691620687929	9.30720080914081	9.75238064655289
BSU18380	10.5641494899857	10.0920964149908	10.2917462808339	9.7797193551434	10.360298426618
BSU18390	8.48381577726426	8.24792751344359	8.22158712126481	7.8073549220576	8.2240016741981
BSU18400	8.57175264350355	7.92777796208234	8.00562454919388	7.70390357344466	7.89481776330794
BSU18410	5.70043971814109	6.24792751344359	6.7279204545632	6.8008998999203	4.83289001416474
BSU18420	8.32867492732795	8.11894107272351	8.25029841790633	8.28540221886225	8.467605550083
BSU18430	6.25738784269265	6.20945336562895	6.15987133677839	6.06608919045777	6.4093909361377
BSU18440	11.0042204663182	11.1337844091799	12.2500022678404	12.841859146296	11.0633950812885
BSU18450	12.2315212108757	12.4705317811617	13.6373041221062	14.2190928738145	12.4892207835217
BSU18460	9.6156296369681	9.35424938194524	9.52845411076479	9.58965114651479	9.54882190845875
BSU18470	8.29920801838728	8.45532722030456	8.403012023575	8.54689445988764	8.50977500432694
BSU18480	8.86108690599539	8.69870466677034	8.69870466677034	8.8811139606751	8.70908381255034
BSU18490	8.21916852046216	7.48381577726426	7.67948009950545	7.61102479730735	7.67595703294175
BSU18500	12.3462366913902	12.0282514281628	11.894059846274	11.5992154950177	12.097044499323
BSU18510	5.65821148275179	4.49185309632967	4.8073549220576	4.88264304936184	3.24792751344359
BSU18520	2.4594316186373	3.52356195605701	3.52356195605701	3.52356195605701	2.4594316186373
BSU18530	5.65821148275179	5.97727992349992	6.19967234483636	6.53138146051631	5.90689059560852
BSU18540	6.97727992349992	7.33985000288462	8.41151098801207	8.7431513941125	6.20945336562895
BSU18550	7.49984588708321	7.57742882803575	8.50382573799575	8.77643303244473	6.21916852046216
BSU18560	7.0389189892923	6.84549005094437	7.93073733756289	8.2045711442492	5.90689059560852
BSU18570	11.3484515374071	11.3286749273279	11.8167836793786	12.0119260663068	10.6724253419715
BSU18580	9.74483383749955	9.48482289426215	9.81458246590628	9.76487159073609	9.65910396347366
BSU18590	8.50977500432694	8.403012023575	7.93663793900257	8.00842862207058	8.78135971352466
BSU18600	4.55458885167764	5.18982455888002	4.88264304936184	4.55458885167764	4.20945336562895
BSU18610	5.55458885167764	5.22881869049588	4.90689059560852	5.02236781302845	5.5077946401987
BSU18620	6.43462822763672	6.51569983828404	6.34872815423108	6.92481250360578	6.16992500144231
BSU18630	6.76155123244448	6.37503943134692	6.40087943628218	6.22881869049588	7.4797802640291
BSU18640	6.93663793900257	6.99435343685886	6.49185309632967	6.36632221424582	7.57364718749332
BSU18650	5.59991284218713	5.28540221886225	5.08746284125034	5.20945336562895	5.32192809488736
BSU18660	2.16992500144231	1	2.58496250072116	1.58496250072116	1.58496250072116
BSU18669	6.70735913208088	6.66533591718518	6.20945336562895	6.43462822763672	6.49185309632967
BSU18670	3.16992500144231	3.32192809488736	3.70043971814109	3.39231742277876	3.4594316186373
BSU18680	5.02236781302845	4.78135971352466	4.20945336562895	4.24792751344359	4
BSU18690	4.24792751344359	4.08746284125034	3.95419631038688	4.4262647547021	4.4262647547021
BSU18700	5.10852445677817	4.16992500144231	4.32192809488736	4.24792751344359	3.90689059560852
BSU18709	1.32192809488736	1.8073549220576	1.58496250072116	0.584962500721156	1.8073549220576
BSU18710	4.35755200461808	4.32192809488736	3.90689059560852	3.39231742277876	3.70043971814109
BSU18720	3.08746284125034	2.70043971814109	2.58496250072116	2.58496250072116	3.16992500144231
BSU18730	6.91886323727459	6.76818432477693	6.44294349584873	6.85174904141606	6.88264304936184
BSU18740	6.62205181945638	6.28540221886225	6.38370429247405	6.21916852046216	6.38370429247405
BSU18750	6.59991284218713	7.06608919045777	6.97727992349992	6.71424551766612	7.02236781302845
BSU18760	6.29462074889163	6.15987133677839	5.83289001416474	5.91886323727459	5.97727992349992
BSU18770	5.8073549220576	5.70043971814109	5.58496250072116	6.05528243550119	6.06608919045777
BSU18780	8.01959072835788	7.67948009950545	7.29920801838728	7.23840473932508	7.26209484537018
BSU18790	6.53915881110803	6.65105169117893	6.61470984411521	6.56985560833095	6.34872815423108
BSU18800	10.8645730817736	10.8745971924016	10.9581901836937	11.1392315707194	10.8209766926212
BSU18810	5.28540221886225	5.4093909361377	5.08746284125034	4.7279204545632	4.70043971814109
BSU18820	5.22881869049588	4.90689059560852	5.5077946401987	5.91886323727459	5.14974711950468
BSU18830	9.37177664433792	9.35865120089289	9.3264294871223	9.20334800297976	9.2538474849874
BSU18840	10.9762060901486	10.7838167593202	10.6197614632984	10.3777527950222	10.9240701855853
BSU18849	8.79116288855502	8.23840473932508	8.00281501560705	7.82336724004623	8.283088353024
BSU18850	7.83605035505807	7.65463602852797	7.36194377373524	7.65821148275179	7.56605403817109
BSU18860	5.35755200461808	4.78135971352466	5.24792751344359	5.20945336562895	4.70043971814109
BSU18870	7.81057163474115	7.76487159073609	7.67595703294175	7.53138146051631	7.60733031374961
BSU18880	8.56985560833095	8.6724253419715	8.79603960882977	8.82336724004623	8.24555270625568
BSU18890	10.1363503414542	9.94544383637791	10	10.1592406504117	9.89254281664855
BSU18898	4.32192809488736	3.90689059560852	3.90689059560852	3.85798099512757	3.70043971814109
BSU18899	-Inf	0.584962500721156	0.584962500721156	1.32192809488736	0
BSU18900	5.06608919045777	4.85798099512757	4.64385618977472	4.35755200461808	4.35755200461808
BSU18908	9.07547914948802	8.73470962022584	9.04712391211403	8.98299357469431	8.83130724380205
BSU18910	10.6064052126978	10.3842441222431	10.5877775163282	10.880348808156	9.85174904141606
BSU18920	5.8073549220576	5.91886323727459	6.03342300153745	5.95419631038687	5.37503943134692
BSU18930	4.4594316186373	3.32192809488736	3.8073549220576	3.24792751344359	3.39231742277876
BSU18940	0	2.8073549220576	1	0	2.16992500144231
BSU18950	1	2.58496250072116	1.32192809488736	-Inf	1.32192809488736
BSU18960	5	4.78135971352466	4.78135971352466	4.90689059560852	4.97727992349992
BSU18970	11.8452940192788	11.4054074222192	11.3154326379054	11.3998119593257	11.5987504095718
BSU18980	11.7901448269498	11.3012103712984	11.0392617943411	11.1452953349336	11.7454642482768
BSU18990	7.88264304936184	7.44708322620965	7.49585502688717	7.43045255166553	7.73809225962049
BSU19000	9.81538329581354	9.34318571544788	9.39446269461032	9.27728740013036	9.65553072315564
BSU19010	8.14720492494223	7.64024493622235	7.58871463558226	7.68999797141945	7.76818432477693
BSU19020	3.58496250072116	3.39231742277876	3.58496250072116	3.52356195605701	3.4594316186373
BSU19030	6.88874324889826	6.84549005094437	6.82654848729092	7.14974711950468	6.95419631038687
BSU19040	8.55842071326866	8.56985560833095	9.13057056280543	9.06877827798541	6.69348695749933
BSU19050	9.19229281447077	9.2667865406949	9.78135971352466	9.84156434773057	7.97154355395077
BSU19060	9.6008421143873	9.65463602852797	10.1065629404449	10.093417564388	8.14720492494223
BSU19070	6.91288933622996	6.68650052718322	6.69348695749933	6.57742882803575	6.85798099512757
BSU19080	7.13442632022093	7.08214904135387	7.35314682549808	7.32192809488736	7.49185309632967
BSU19090	5.06608919045777	4.61470984411521	4.88264304936184	5.28540221886225	4.58496250072116
BSU19100	7.35314682549808	6.85174904141606	6.94251450533924	7.12412131182919	7.02790599656988
BSU19110	1.8073549220576	1.58496250072116	2	1	0
BSU19120	10.1260591160707	9.21553299974566	9.59152234657073	9.40832974076739	9.33315535031062
BSU19130	11.4885933338354	11.2957689344205	11.3912435894274	11.3564519702218	11.5703301010308
BSU19140	10.5873087283335	10.6234242898699	10.467605550083	10.5048189876328	10.8189815394324
BSU19150	6.7279204545632	6.32192809488736	6.33985000288462	6.33985000288462	6.14974711950468
BSU19160	8.78626962764847	8.51963625284321	8.48381577726426	8.54496443278924	8.78790255939143
BSU19170	10.3624918060461	10.4157417682901	10.5206186805563	10.5736471874933	10.580729651599
BSU19180	9.94982671075911	9.94982671075911	9.96434086779242	10.1137421660492	10.3253054550897
BSU19190	8.64024493622235	8.39660478118186	8.48179943166575	8.52552080909507	8.59432460392485
BSU19200	7.40514146313634	7.34429590791582	7.46352437327118	7.17990909001493	7.33091687811462
BSU19210	12.8489163003194	12.7786931832238	12.908486445444	13.1622339581496	12.7461993795238
BSU19220	9.52845411076479	9.19105921453166	9.24555270625568	9.31854280970272	9.1548181090521
BSU19230	10.580729651599	9.96722625883599	9.77313920671969	9.27262978497637	10.2691266791494
BSU19240	8.00562454919388	7.56224242422107	7.79441586635011	7.29462074889163	7.4757334309664
BSU19250	7.4093909361377	7.10852445677817	7.3264294871223	6.95419631038687	7.14974711950468
BSU19259	3.70043971814109	3.32192809488736	2.58496250072116	4	3.70043971814109
BSU19260	8.04165915163721	7.61470984411521	7.56985560833095	7.7714894695006	7.61470984411521
BSU19270	3	3.16992500144231	3	3.58496250072116	3.32192809488736
BSU19280	3	2.16992500144231	2	3.16992500144231	3
BSU19290	10.2233984147116	9.69783635796238	9.74819284958946	9.68650052718322	9.73470962022584
BSU19300	11.3012103712984	10.4983506079296	10.6679985356725	10.3077700318907	10.4635243732712
BSU19310	10.8618623400592	10.6790401863931	10.8049376720519	10.9222127177854	10.859146495426
BSU19320	5.18982455888002	5.59991284218713	5.32192809488736	5.39231742277876	5.39231742277876
BSU19330	3.58496250072116	3.4594316186373	3.52356195605701	4.04439411935845	3.39231742277876
BSU19340	11.3971398062356	11.497352893477	11.7047682393626	11.9046346216682	11.399010832952
BSU19350	9.87958324961278	11.0457596613827	12.4438500774384	13.1508579225388	7.32192809488736
BSU19360	14.2592651299333	13.8867920851143	14.1436622228533	14.0947787337411	13.9175119410117
BSU19370	14.953878140688	14.8195304816709	14.9207017622926	15.0184175405482	14.8412203399185
BSU19380	11.6934869574993	11.3750394313469	11.3594750488495	11.1305705628054	11.579787329527
BSU19390	10.8622499008515	10.6429542234803	10.4486325677306	10.2679570844028	10.8017083589165
BSU19400	4.88264304936184	4.78135971352466	5.18982455888002	5.49185309632967	5.10852445677817
BSU19410	8.52160043972373	8.4655664048094	8.65999589242998	8.83130724380205	8.57553924683453
BSU19420	8.58683978796183	8.24317398347295	8.27379559921426	8.15228484230658	8.58496250072116
BSU19430	2.8073549220576	3.24792751344359	2.70043971814109	2.70043971814109	2.32192809488736
BSU19440	10.240791332162	10.3297963382207	10.1091777033553	10.1478408936723	10.3880172853451
BSU19450	10.1395513523988	9.91064273046963	9.80009098762499	9.80976812871041	9.86727873970966
BSU19460	11.175237650291	10.7402023887679	10.9458095849008	10.7120970510875	10.4767462039395
BSU19470	10.2027360432502	9.89481776330794	9.9901039638575	9.71938882094208	9.59058704991503
BSU19479	10.9087678828492	10.2324209271761	10.3145832442742	10.1318569606088	10.1208858427878
BSU19480	8.95274124718649	9.48482289426215	9.52552080909507	9.45121111183233	8.66177809777199
BSU19490	1.8073549220576	2.58496250072116	2.4594316186373	2.32192809488736	2.16992500144231
BSU19510	-1	1	0	1.58496250072116	1.32192809488736
BSU19520	4.4594316186373	5	4.58496250072116	4.55458885167764	4.20945336562895
BSU19530	7.0389189892923	7.09803208296053	7.03342300153745	7.06069593168755	6.18982455888002
BSU19540	8.45121111183233	7.91587937883577	8.24555270625568	8.12412131182919	7.96289600533726
BSU19550	11.8332854355845	11.6913073301911	11.6530689765799	11.539158811108	11.8233672400462
BSU19560	5.95419631038687	5.90689059560852	6.04439411935845	6.16992500144231	5.6724253419715
BSU19570	6.76818432477693	6.33091687811462	6.59245703726808	6.53915881110803	6.09803208296053
BSU19579	11.5703301010308	11.6485822833637	12.1294440230319	11.9627152957434	8.77313920671969
BSU19580	12.1430642806314	13.0239275771744	13.4250847432428	13.3998119593257	10.1440208692669
[truncated: 2,177 more rows]
