# Supplementary material for: T-REx: Transcriptome analysis webserver for RNA-seq Expression data
Source: BMC Genomics. 2015 Sep 3;16(1):663. doi: 10.1186/s12864-015-1834-4 (PMC4558784; doi:10.1186/s12864-015-1834-4)
Supplement: Additional file 3: — Figure S3; k-means clustering of differentially expressed genes in the mutants. (ZIP 31925 kb) [file 12864_2015_1834_MOESM3_ESM.zip › Brinsmade.Mean_signals_log2_scaled.txt]

	A_F71Y	B_R61K	C_R61H	Null	WT
BSU00010	69.705	67.614	67.502	66.219	68.533
BSU00020	66.752	64.678	64.143	62.862	65.716
BSU00030	56.697	54.554	55.051	53.821	55.863
BSU00040	68.68	67.245	67.181	66.612	68.007
BSU00050	52.764	50.268	50.328	49.803	51.723
BSU00060	71.806	70.878	71.024	70.266	72.027
BSU00070	76.748	74.857	74.968	73.792	76.115
BSU00080	22.606	22.191	19.982	21.286	21.286
BSU00090	79.193	76.56	73.392	70.033	80.9
BSU00100	77.307	74.847	74.656	73.828	76.295
BSU00110	72.345	71.974	71.857	71.59	70.281
BSU00120	69.554	68.704	68.519	68.447	67.375
BSU00130	67.626	65.823	65.918	65.274	67.113
BSU00140	57.216	54.719	54.626	53.239	55.974
BSU00150	57.173	55.653	54.929	54.006	57.247
BSU00160	27.296	27.512	27.512	27.186	26.844
BSU00170	30.336	29.394	28.604	26.844	25.719
BSU00180	48.353	47.447	47.196	46.895	46.869
BSU00190	68.847	66.605	66.269	65.319	67.387
BSU00200	64.932	60.754	61.417	59.736	61.799
BSU00210	61.782	59.415	58.936	57.572	60.742
BSU00220	53.539	50.152	49.584	48.021	50.927
BSU00230	34.59	33.448	30.034	32.108	33.096
BSU00240	39.224	38.021	35.803	30.696	36.053
BSU00250	55.335	53.481	52.961	52.083	54.617
BSU00260	59.727	58.688	57.722	56.987	59.084
BSU00270	61.633	60.999	60.346	59.07	61.736
BSU00280	58.805	56.597	55.984	54.971	57.585
BSU00290	56.346	54.929	54.386	53.685	55.287
BSU00300	58.879	56.65	56.2	55.468	57.613
BSU00310	65.046	63.033	63.044	62.517	63.862
BSU00320	66.632	64.968	65.599	65.31	66.048
BSU00330	58.748	56.853	57.18	56.478	57.487
BSU00340	55.344	54.006	54.13	53.832	54.805
BSU00350	51.459	48.472	48.339	47.407	49.182
BSU00360	56.514	54.567	55.078	54.431	55.496
BSU00370	67.367	65.119	64.673	63.973	65.191
BSU00380	70.607	68.869	69.304	68.522	69.538
BSU00390	53.773	51.492	52.113	51.827	52.331
BSU00400	71.281	69.142	69.529	68.332	69.171
BSU00410	53.575	52.816	51.894	50.871	53.657
BSU00420	60.015	58.538	58.635	57.433	59.564
BSU00430	30.482	31.04	26.96	26.844	29.721
BSU00440	65.828	65.097	66.049	64.715	65.557
BSU00450	19.982	23.731	22.606	20.261	26.239
BSU00460	62.08	60.763	60.549	60.429	61.874
BSU00470	69.853	68.265	67.718	67.623	70.219
BSU00480	66.683	63.803	63.844	62.642	64.988
BSU00490	73.773	71.647	72.735	72.922	74.348
BSU00500	74.881	72.451	72.101	70.854	73.906
BSU00510	70.565	69.195	68.922	67.834	70.942
BSU00520	67.631	65.904	66.497	65.324	67.666
BSU00530	57.661	55.737	56.366	55.515	57.207
BSU00540	51.557	50.29	50.312	49.78	50.528
BSU00550	68.568	67.466	67.448	66.475	68.688
BSU00560	53.589	52.187	52.448	51.506	53.674
BSU00570	54.535	53.976	52.895	51.047	54.243
BSU00580	60.987	58.968	58.727	57.224	60.263
BSU00590	52.026	49.302	49.413	47.991	50.388
BSU00600	50.759	48.451	47.526	46.921	49.913
BSU00610	61.749	58.93	58.946	58.114	60.621
BSU00620	66.642	63.918	63.672	63.24	65.305
BSU00630	72.967	70.049	70.563	69.061	71.776
BSU00640	50.062	50.135	47.557	45.201	50.707
BSU00650	46.661	45.834	45.018	44.522	47.27
BSU00660	37.829	38.844	37.341	35.947	38.34
BSU00670	69.771	68.18	68.193	67.544	69.132
BSU00680	69.838	67.504	66.877	66.818	68.634
BSU00690	82.307	81.927	81.75	80.738	82.99
BSU00700	60.342	58.189	57.763	56.446	58.521
BSU00710	60.763	59.274	59.662	57.95	59.992
BSU00720	57.811	55.381	55.445	53.748	55.801
BSU00730	68.892	68.707	69.617	68.641	67.151
BSU00740	59.152	56.5	57.038	56.203	57.629
BSU00750	57.409	55.81	55.535	54.427	56.339
BSU00760	57.954	56.536	56.167	55.501	57.813
BSU00770	58.536	57.431	57.899	57.09	59.075
BSU00780	53.038	50.992	51.326	50.815	52.268
BSU00790	59.27	58.543	58.616	57.753	59.669
BSU00800	57.713	55.742	55.625	54.741	57.04
BSU00810	70.512	68.524	68.845	67.776	69.866
BSU00820	72.881	71.197	71.369	70.399	72.677
BSU00830	56.787	54.308	54.117	53.137	54.357
BSU00840	58.163	55.764	55.493	54.558	55.863
BSU00850	62.739	61.358	61.029	60.487	61.622
BSU00860	70.941	69.991	69.764	69.238	69.901
BSU00870	61.323	60.817	60.771	60.44	60.966
BSU00880	61.252	59.03	59.063	58.428	59.248
BSU00890	63.829	61.617	61.651	61.365	62.109
BSU00900	57.913	56.152	57.311	55.745	56.712
BSU00910	52.066	49.838	48.785	48.872	50.388
BSU00920	74.928	73.181	73.401	73.119	74.597
BSU00930	56.312	53.685	55.417	53.717	54.808
BSU00940	62.414	60.591	61.346	60.183	61.223
BSU00950	56.883	53.539	55.793	53.061	53.653
BSU00960	58.403	56.116	57.4	56.223	56.654
BSU00970	55.457	52.485	53.741	52.026	53.088
BSU00980	66.673	64.707	64.833	64.399	66.139
BSU00990	61.307	59.222	58.489	57.74	59.889
BSU01000	55.548	53.952	53.557	52.057	54.05
BSU01010	66.818	64.208	63.611	62.401	65.321
BSU01020	85.876	84.95	83.996	83.095	86.112
BSU01030	84.679	83.316	82.092	81.041	84.788
BSU01040	87.305	86.131	84.358	83.775	87.575
BSU01050	86.215	84.173	83.182	81.955	85.54
BSU01060	58.232	57.538	55.966	54.917	59.392
BSU01070	86.583	85.996	85.801	84.984	87.01
BSU01080	88.09	87.97	87.793	86.977	88.893
BSU01090	85.3	82.533	81.995	80.502	84.262
BSU01100	83.023	82.583	81.946	80.675	83.837
BSU01110	86.855	84.588	84.668	82.828	86.2
BSU01120	96.533	95.702	94.926	93.972	97.304
BSU01130	94.986	94.874	94.404	93.693	96.331
BSU01140	48.576	48.072	47.502	46.528	47.781
BSU01150	79.466	77.97	77.296	75.977	79.423
BSU01160	86.05	84.537	83.661	82.407	85.853
BSU01170	82.29	82.116	81.377	80.128	83.561
BSU01180	81.309	78.51	78.083	76.73	79.913
BSU01190	86.914	86.531	86.168	84.557	87.558
BSU01200	78.614	77.029	77.033	75.14	78.155
BSU01210	75.73	76.354	76.076	74.482	77.631
BSU01220	83.099	82.015	81.892	80.379	83.274
BSU01230	80.143	78.641	78.218	76.92	79.894
BSU01240	77.877	75.507	75.213	73.742	76.472
BSU01250	77.878	75.653	75.487	73.844	76.789
BSU01260	80.225	78.627	78.574	76.999	80.057
BSU01270	79.281	76.792	77.044	75.047	77.954
BSU01280	80.876	80.337	80.046	78.435	81.591
BSU01290	74.69	72.792	72.876	70.849	74.226
BSU01300	80.372	78.626	78.586	77.111	79.991
BSU01310	81.344	80.531	80.115	78.753	81.711
BSU01320	78.484	78.169	78.089	76.481	79.494
BSU01330	81.59	80.658	80.259	78.944	81.915
BSU01340	74.152	72.289	72.368	70.566	73.767
BSU01350	82.376	81.198	80.672	79.536	82.374
BSU01360	87.367	87.265	86.601	85.656	88.641
BSU01370	84.655	82.552	82.335	81.097	83.925
BSU01380	85.005	83.689	83.378	81.909	85.043
BSU01389	76.517	74.053	74.046	72.565	75.667
BSU01390	78.452	75.455	75.781	73.91	76.898
BSU01400	74.393	70.989	71.175	69.453	72.602
BSU01410	79.78	78.476	78.304	77.136	79.975
BSU01420	78.053	78.91	78.426	77.401	80.526
BSU01430	90.833	88.37	88.392	86.932	89.858
BSU01440	78.092	76.851	76.692	74.951	77.683
BSU01450	59.267	58.927	58.106	56.475	59.38
BSU01460	61.779	61.55	59.662	58.145	61.573
BSU01470	60.95	61.123	59.475	57.986	61.391
BSU01480	71.617	69.828	68.166	65.686	70.863
BSU01490	83.183	81.921	81.413	80.056	83.376
BSU01500	75.579	75.492	75.027	73.768	76.572
BSU01510	63.71	59.854	60.006	59.299	61.646
BSU01520	26.727	27.073	26.113	22.401	26.113
BSU01530	32.727	31.989	31.989	29.721	30.336
BSU01540	68.711	65.78	67.312	65.765	67.104
BSU01550	26.364	26.608	25.014	22.606	23.555
BSU01560	44.672	44.346	45.265	43.968	44.774
BSU01570	15.469	17.678	13.088	13.756	18.053
BSU01580	57.532	59.343	58.607	57.994	59.203
BSU01590	52.306	52.76	53.167	52.464	53.265
BSU01600	21.752	22.606	20.531	17.678	28.787
BSU01610	24.865	27.296	26.96	26.727	33.643
BSU01620	23.189	23.731	26.113	22.191	31.434
BSU01630	30.261	26.487	27.296	26.487	36.362
BSU01640	32.563	28.321	31.434	29.14	35.002
BSU01650	28.225	30.482	31.434	28.876	29.721
BSU01660	33.299	35.62	34.84	35.318	34.017
BSU01670	31.24	33.096	33.972	35.002	30.186
BSU01680	31.498	33.198	35.657	36.123	33.832
BSU01690	38.494	38.819	41.251	41.409	38.964
BSU01700	45.765	46.142	47.977	47.758	44.718
BSU01710	23.904	26.608	27.296	27.073	26.364
BSU01720	37.603	37.341	38.075	37.4	36.529
BSU01730	69.85	67.866	67.556	67.015	69.944
BSU01740	70.301	68.045	68.339	67.201	70.022
BSU01750	58.564	58.504	58.432	57.728	59.914
BSU01760	70.767	68.862	69.176	67.879	69.906
BSU01770	70.263	68.773	69.132	67.869	70.373
BSU01780	76.636	76.239	76.12	75.327	77.639
BSU01800	46.374	43.778	44.141	43.543	44.941
BSU01810	28.696	26.487	25.984	23.904	26.608
BSU01820	31.434	28.511	28.604	28.604	29.721
BSU01830	42.809	44.729	43.892	40.284	44.83
BSU01845	50.496	50.458	49.475	44.963	50.458
BSU01860	42.736	42.421	39.27	35.839	41.633
BSU01870	40.162	39.718	37.038	32.992	39.385
BSU01880	41.179	40.079	37.884	33.349	39.826
BSU01889	53.72	50.507	50.691	49.376	51.867
BSU01890	40.12	41.667	43.136	40.344	42.22
BSU01900	17.678	15.469	10.643	12.356	12.356
BSU01910	29.879	30.409	34.504	38.392	31.869
BSU01920	37.66	37.311	37.191	41.513	37.429
BSU01935	45.696	44.886	46.161	48.289	46.438
BSU01950	45.083	44.214	45.169	46.74	45.19
BSU01960	43.261	43.739	43.968	45.854	45.883
BSU01970	40.716	38.52	41.161	40.792	41.496
BSU01980	40.444	38.209	39.542	39.27	40.464
BSU01990	42.109	41.107	39.996	39.475	42.029
BSU02000	39.718	38.571	38.048	37.311	39.385
BSU02010	43.192	41.268	40.562	40.203	41.479
BSU02019	56.473	53.496	54.34	52.061	53.16
BSU02030	40.979	40.12	40.716	40.284	40.658
BSU02040	37.745	35.043	36.495	35.982	38.646
BSU02050	40.384	37.545	38.745	36.328	38.261
BSU02060	61.359	62.883	61.098	59.538	61.274
BSU02070	21.523	18.751	20.261	18.053	21.043
BSU02080	16.869	14.94	14.371	13.756	3.113
BSU02090	40.264	37.251	39.316	38.596	39.407
BSU02100	33.399	30.625	32.563	32.049	30.186
BSU02110	35.694	34.799	34.198	36.429	30.766
BSU02120	70.441	70.984	70.076	68.225	66.424
BSU02130	35.201	33.738	30.904	29.879	35.875
BSU02140	32.672	34.108	29.477	28.321	34.375
BSU02150	21.974	16.869	19.078	14.371	22.191
BSU02160	64.094	65.622	67.096	58.112	43.095
BSU02170	60.404	67.766	68.781	60.461	44.429
BSU02180	33.785	33.096	33.299	35.356	37.008
BSU02190	50.554	48.885	47.849	48.964	51.965
BSU02200	49.809	49.258	52.816	53.955	49.89
BSU02210	37.857	39.63	39.475	39.869	40.12
BSU02220	36.495	36.529	37.161	37.281	37.1
BSU02230	63.619	62.632	62.915	63.649	60.339
BSU02240	56.465	57.566	61.091	62.039	47.735
BSU02250	46.057	47.674	51.263	52.061	37.632
BSU02260	49.667	48.885	49.994	49.679	49.277
BSU02270	56.371	56.162	56.241	55.532	58.727
BSU02280	58.056	56.401	56.085	55.292	57.84
BSU02290	60.047	59.651	58.97	58.402	61.283
BSU02300	41.582	39.06	38.392	38.366	40.464
BSU02310	44.695	43.504	43.609	42.109	47.612
BSU02320	40.811	39.74	38.571	38.494	41.899
BSU02330	63.069	61.702	61.287	62.349	62.142
BSU02340	33.546	36.26	37.517	38.182	39.475
BSU02350	53.235	55.834	54.756	52.608	55.62
BSU02360	52	53.034	50.927	49.602	51.613
BSU02370	48.678	46.207	46.818	45.359	48.589
BSU02380	31.748	32.992	33.925	34.799	33.972
BSU02390	56.962	62.95	74.359	80.053	41.339
BSU02400	56.638	60.582	63.765	63.381	52.344
BSU02410	51.663	53.261	53.449	51.827	47.359
BSU02420	18.053	23.904	20.261	21.043	22.805
BSU02430	13.088	20.531	14.371	14.94	15.965
BSU02440	46.076	44.718	44.452	43.88	45.626
BSU02450	43.7	42.721	43.15	41.801	44.116
BSU02460	28.225	30.625	30.034	29.053	27.405
BSU02470	31.93	33.546	34.375	33.643	29.879
BSU02480	27.073	31.809	32.618	32.451	31.434
BSU02490	25.583	29.14	32.049	29.477	23.189
BSU02500	51.097	49.942	50.022	48.812	51.131
BSU02510	32.507	33.785	34.063	32.224	34.547
BSU02520	50.937	50.039	49.667	48.712	52.624
BSU02530	40.284	35.24	37.221	33.643	38.443
BSU02540	38.102	40.203	39.783	37.66	42.109
BSU02550	38.418	36.561	37.13	35.583	38.261
BSU02560	40.848	38.795	38.596	38.596	40.581
BSU02570	47.705	45.883	46.355	45.39	48.203
BSU02580	41.513	42.189	42.91	41.268	44.996
BSU02590	37.994	35.875	32.672	34.287	28.604
BSU02600	27.073	26.608	24.399	25.16	29.394
BSU02610	41.65	39.131	40.141	38.964	41.143
BSU02619	10.643	8.435	7.035	5.322	7.035
BSU02620	26.608	28.876	28.876	27.296	30.696
BSU02630	10.643	11.547	14.94	11.547	12.356
BSU02640	11.547	17.678	16.869	12.356	18.751
BSU02650	41.548	39.74	40.697	38.819	41.633
BSU02660	43.275	42.543	42.013	41.357	44.202
BSU02670	55.834	57.813	56.007	55.069	58.684
BSU02680	51.492	51.795	50.639	49.856	53.474
BSU02690	36.088	33.249	33.925	32.834	34.84
BSU02700	57.273	54.79	56.78	55.647	56.418
BSU02710	43.329	40.658	41.751	39.761	44.429
BSU02720	64.312	62.097	61.436	59.837	63.181
BSU02730	45.359	44.25	44.079	43.778	45.755
BSU02740	45.286	44.334	44.819	44.238	45.148
BSU02750	42.391	40.284	40.424	38.621	42.498
BSU02760	38.844	39.475	39.847	38.596	42.498
BSU02770	49.016	46.076	47.589	46.474	48.878
BSU02780	68.684	68.254	70.612	70.469	66.19
BSU02790	47.697	46.207	46.687	44.262	47.857
BSU02800	50.011	47.969	49.283	47.596	49.099
BSU02810	41.513	40.658	41.052	40.017	40.017
BSU02820	58.834	57.368	58.327	57.665	58.298
BSU02830	33.832	32.563	30.766	29.879	31.04
BSU02840	38.418	37.221	36.328	35.546	35.122
BSU02850	83.928	63.758	84.438	78.008	64.64
BSU02860	63.07	50.952	62.433	56.116	52.1
BSU02870	56.198	46.955	58.29	54.253	48.739
BSU02880	40.203	44.177	41.034	41.409	43.437
BSU02890	66.781	65.032	64.538	64.234	66.833
BSU02900	67.143	65.763	65.406	65.043	67.616
BSU02910	65.057	64.875	64.18	64.064	66.6
BSU02920	66.07	66.548	65.899	66.096	68.416
BSU02930	64.148	63.275	63.201	63.291	64.798
BSU02940	63.422	62.327	62.476	62.355	63.583
BSU02950	62.95	65.006	63.621	63.3	66.173
BSU02960	24.713	28.787	30.625	31.624	27.927
BSU02970	56.49	54.037	54.793	53.216	54.013
BSU02980	66.901	67.208	68.098	69.538	69.07
BSU02990	60.093	63.712	63.623	65.37	65.088
BSU03000	65.047	65.66	66.751	67.356	67.399
BSU03010	42.452	50.168	64.428	71.841	36.26
BSU03020	43.15	45.98	56.446	64.121	43.164
BSU03030	41.65	41.916	44.346	46.997	41.233
BSU03040	49.925	49.003	50.356	53.065	49.426
BSU03050	48.26	48.685	44.819	40.886	49.226
BSU03060	48.865	54.379	50.196	45.359	54.57
BSU03070	58.12	59.047	59.191	57.763	59.672
BSU03080	46.282	45.646	45.716	44.886	46.142
BSU03090	43.356	44.626	44.751	43.993	44.238
BSU03100	46.355	46.207	45.941	45.646	46.179
BSU03110	22.191	23.904	21.974	21.752	22.805
BSU03120	21.523	16.869	14.94	14.371	22.191
BSU03130	64.624	62.866	62.813	62.539	63.853
BSU03140	44.808	41.684	43.038	42.22	42.189
BSU03150	57.308	54.756	55.142	53.401	55.166
BSU03160	30.409	29.477	31.305	30.336	29.801
BSU03170	47.581	45.961	47.666	45.514	46.207
BSU03180	50.345	49.89	51.782	50.67	49.22
BSU03190	48.644	47.114	48.832	47.534	46.018
BSU03200	70.594	73.83	79.226	80.707	62.186
BSU03210	77.051	79.605	85.049	86.423	68.914
BSU03220	70.345	74.766	79.796	81.173	67.816
BSU03230	56.695	55.815	59.205	58.973	53.072
BSU03240	50.539	48.541	47.375	46.17	50.691
BSU03250	46.792	46.465	46.226	44.797	48.951
BSU03260	40.886	39.783	41.07	40.905	39.847
BSU03270	35.947	32.887	35.394	32.78	39.847
BSU03280	54.682	55.104	55.128	54.732	54.941
BSU03290	47.047	46.546	46.835	46.383	47.122
BSU03300	38.77	40.83	39.564	37.857	36.945
BSU03310	31.174	31.434	29.721	27.186	30.836
BSU03320	33.595	33.546	32.166	31.24	35.162
BSU03330	39.586	39.177	40.444	37.1	42.157
BSU03340	58.547	31.498	59.926	53.339	35.082
BSU03350	58.14	23	56.678	48.765	28.876
BSU03359	68.084	27.073	67.77	58.455	35.875
BSU03360	76.729	48.325	79.993	70.285	56.08
BSU03370	37.967	42.824	37.939	39.911	47.246
BSU03380	48.891	48.514	45.605	46.419	53.099
BSU03390	45.726	43.867	44.37	43.557	45.317
BSU03400	20.791	20.261	20.261	21.286	15.469
BSU03410	39.293	38.366	37.069	38.261	41.965
BSU03420	48.691	46.374	45.169	45.061	46.009
BSU03430	49.487	48.845	47.03	48.43	48.983
BSU03440	34.461	33.546	33.249	32.94	32.78
BSU03450	35.082	34.757	38.52	37.603	35.47
BSU03460	44.25	42.996	46.783	44.864	42.633
BSU03470	40.017	35.803	37.488	36.627	36.851
BSU03480	68.961	70.766	69.308	69.723	71.05
BSU03490	70.653	72.124	70.523	70.412	72.598
BSU03500	38.102	38.819	37.311	38.209	39.012
BSU03510	64.713	66.049	64.746	64.025	66.66
BSU03520	53.357	53.804	52.026	51.831	54.285
BSU03530	49.913	54.989	56.534	57.418	48.878
BSU03540	43.675	40.483	41.667	39.107	42.498
BSU03550	31.624	36.226	34.504	34.716	35.47
BSU03560	39.608	38.52	40.754	39.385	40.037
BSU03580	52.485	53.423	52.891	52.238	54.583
BSU03590	58.719	57.306	56.669	53.731	56.918
BSU03600	53.272	54.92	53.481	50.907	54.664
BSU03610	66.469	64.351	63.67	60.873	63.897
BSU03620	36.529	35.62	35.694	34.331	37.281
BSU03630	26.608	24.238	27.512	23.189	21.752
BSU03640	30.336	30.696	30.336	28.787	31.561
BSU03651	25.984	23.374	19.982	20.791	21.043
BSU03652	22.401	20.531	22.606	19.692	24.073
BSU03660	42.867	40.658	42.633	41.684	42.692
BSU03670	49.413	48.996	44.672	41.85	56.327
BSU03680	28.876	27.723	27.186	23.904	31.107
BSU03690	18.053	13.088	12.356	18.053	16.43
BSU03700	32.338	32.166	31.989	31.305	32.727
BSU03710	34.799	32.395	33.785	32.507	35.279
BSU03720	34.504	33.879	34.243	32.166	36.053
BSU03730	21.286	20.791	21.974	19.391	24.238
BSU03740	26.96	25.445	24.713	22.805	26.487
BSU03750	49.954	47.72	48.416	47.705	49.547
BSU03760	55.125	52.883	54.084	52.957	54.62
BSU03770	59.736	56.057	58.662	58.082	57.801
BSU03780	35.694	31.869	35.162	33.972	33.595
BSU03789	32.834	33.643	35.279	36.692	32.338
BSU03790	60.363	62.793	66.36	69.173	52.539
BSU03800	45.126	44.695	47.172	45.646	46.572
BSU03810	42.707	43.233	46.634	43.867	44.729
BSU03820	45.676	44.852	47.302	45.97	46.198
BSU03830	51.599	50.235	53.452	51.925	52.36
BSU03840	53.593	55.785	55.609	55.523	54.938
BSU03850	53.401	52.93	53.091	52.753	52.402
BSU03860	51.205	50.696	50.312	48.924	51.082
BSU03870	53.201	50.339	49.896	48.109	50.437
BSU03880	51.102	53.546	54.117	53.959	53.897
BSU03890	39.06	39.475	40.141	39.975	37.632
BSU03900	32.94	33.691	35.162	34.331	28.965
BSU03910	59.405	57.931	58.434	57.416	57.627
BSU03920	-5.322	8.435	0	3.113	5.322
BSU03930	21.974	19.692	23.555	20.791	20.531
BSU03940	55.905	56.049	55.352	54.567	58.405
BSU03950	62.523	61.71	61.021	60.367	64.164
BSU03960	59.212	58.167	56.99	56.376	60.237
BSU03970	46.438	44.214	44.546	43.557	45.201
BSU03981	37.801	37.632	37.13	37.773	41.107
BSU03982	32.887	33.349	32.887	32.563	34.757
BSU03990	36.294	37.829	37.37	37.008	39.339
BSU04000	48.576	46.465	47.439	46.687	49.971
BSU04010	52.685	49.432	48.596	47.089	51.392
BSU04020	42.173	41.997	43.648	43.816	44.322
BSU04030	64.045	61.026	61.811	61.355	62.863
BSU04039	27.618	20.261	23.555	21.286	15.965
BSU04040	63.017	60.339	61.258	60.328	61.15
BSU04050	47.294	47.447	46.929	45.795	45.98
BSU04060	49.925	51.52	49.809	49.908	49.358
BSU04070	45.307	47.359	45.785	46.51	45.007
BSU04080	47.047	47.056	44.729	45.115	44.974
BSU04090	46.748	47.431	46.066	46.988	46.142
BSU04100	44.615	44.785	44.03	43.49	43.648
BSU04110	40.264	39.74	39.407	38.916	39.608
BSU04120	57.688	58.705	58.71	58.939	59.956
BSU04130	45.38	41.089	43.596	42.345	42.467
BSU04140	74.588	72.915	74.277	73.292	74.438
BSU04150	64.789	65.509	65.608	65.993	66.55
BSU04160	51.002	50.23	50.681	51.131	52.693
BSU04170	51.369	51.126	48.845	45.442	49.245
BSU04180	14.94	15.965	10.643	13.088	12.356
BSU04190	23.189	24.399	20.531	19.078	17.678
BSU04200	18.053	19.391	18.41	16.869	15.469
BSU04210	43.543	42.513	43.943	42.109	43.968
BSU04220	44.852	43.7	42.809	43.356	42.677
BSU04230	55.971	54.617	54.285	53.372	55.526
BSU04240	42.157	42.633	41.932	40.1	45.736
BSU04250	47.172	44.262	44.476	43.383	46.456
BSU04260	65.124	63.324	63.885	62.778	64.631
BSU04270	41.251	38.392	37.251	34.59	41.107
BSU04280	31.498	31.748	29.394	28.511	33.198
BSU04290	39.826	37.967	36.462	34.153	40.162
BSU04300	37.994	36.192	34.017	33.498	38.621
BSU04310	43.7	42.853	39.911	38.868	44.661
BSU04320	61.354	61.413	60.168	59.301	63.36
BSU04330	29.559	28.787	25.984	23	31.04
BSU04340	39.224	38.261	36.945	37.429	38.418
BSU04359	52.668	52.419	52.217	50.907	52.828
BSU04360	77.198	79.334	80.036	80.509	80.545
BSU04370	29.879	28.321	24.558	28.417	22.606
BSU04380	25.583	27.186	20.531	24.073	23.555
BSU04390	48.61	45.795	47.399	46.038	47.917
BSU04400	44.079	36.945	37.038	38.52	31.37
BSU04410	47.319	45.05	47.502	47.415	43.648
BSU04420	41.251	39.911	41.304	41.444	38.156
BSU04430	43.88	42.867	42.528	41.684	42.795
BSU04440	47.796	46.826	46.189	45.696	46.971
BSU04450	50.523	49.873	49.189	49.32	50.218
BSU04460	43.687	42.452	42.809	42.22	43.517
BSU04470	47.319	45.169	46.59	48.596	47.196
BSU04480	66.035	66.374	66.384	66.367	67.691
BSU04490	61.01	59.226	59.234	58.048	60.392
BSU04500	58.01	57.591	56.941	55.661	58.655
BSU04510	51.854	52.62	51.435	50.917	54.269
BSU04520	53.265	53.674	53.776	52.648	53.797
BSU04530	8.435	8.435	8.435	5.322	14.371
BSU04540	54.845	55.186	55.249	54.866	56.83
BSU04550	65.647	61.577	61.926	59.813	62.426
BSU04560	67.884	66.556	66.517	65.684	68.213
BSU04570	59.089	58.902	57.87	56.994	59.855
BSU04580	77.762	77.073	77.053	76.522	77.813
BSU04590	59.773	58.202	57.621	56.463	60.682
BSU04600	64.915	64.627	63.471	62.759	67.022
BSU04610	46.132	45.061	45.746	45.349	45.432
BSU04620	41.599	41.125	40.792	39.497	43.192
BSU04630	51.411	49.942	48.983	47.658	51.21
BSU04640	60.249	58.752	59.299	58.09	60.719
BSU04650	72.53	69.842	70.44	69.972	70.952
BSU04660	64.426	63.393	64.058	64.073	64.676
BSU04670	58.212	57.081	56.834	56.216	58.356
BSU04680	53.797	52.875	52.926	51.8	53.856
BSU04690	54.759	52.976	52.339	51.562	54.478
BSU04700	61.995	60.176	60.392	59.526	61.489
BSU04710	59.241	55.434	55.759	54.89	55.828
BSU04720	59.038	56.423	57.209	56.301	56.778
BSU04730	60.97	60.016	59.725	59.773	60.163
BSU04740	58.747	56.502	57.286	56.306	56.964
BSU04750	34.461	29.957	29.31	27.073	32.049
BSU04760	43.583	41.85	41.565	40.716	42.853
BSU04770	39.996	39.407	39.475	39.27	40.464
BSU04780	60.631	59.477	59.612	58.701	60.52
BSU04790	42.013	39.932	40.243	39.718	40.503
BSU04800	54.805	54.023	55.383	56.676	48.388
BSU04810	52.563	51.571	52.365	52.66	48.623
BSU04820	55.084	52.165	53.209	53.46	53.205
BSU04830	38.443	37.857	37.829	38.621	34.287
BSU04839	33.972	35.279	33.691	36.157	31.37
BSU04840	30.554	33.643	33.785	34.153	31.174
BSU04850	39.316	39.804	39.996	39.407	37.488
BSU04860	40.304	43.57	42.467	42.925	39.154
BSU04870	39.247	41.444	40.324	39.564	36.429
BSU04880	30.482	31.989	30.554	31.434	26.608
BSU04890	32.338	34.198	34.063	33.198	28.417
BSU04900	29.394	30.111	29.641	29.053	24.865
BSU04910	39.608	40.792	39.27	41.784	34.331
BSU04920	24.865	28.127	25.719	26.487	23.731
BSU04930	27.296	30.261	28.511	28.787	24.238
BSU04940	40.12	43.095	41.734	40.12	38.671
BSU04950	25.014	27.296	24.865	24.238	21.974
BSU04960	39.761	42.939	40.811	39.452	37.912
BSU04970	27.186	32.338	30.261	28.787	24.073
BSU04980	25.014	27.723	24.865	24.399	19.391
BSU04990	46.132	42.736	42.573	44.104	42.283
BSU05000	57.78	55.664	54.347	54.249	57.262
BSU05010	51.131	48.937	49.048	49.844	47.565
BSU05020	39.761	37.66	36.627	38.102	37.13
BSU05030	51.627	49.756	49.721	50.405	49.035
BSU05040	41.667	40.364	39.564	39.27	42.013
BSU05050	48.189	45.222	45.18	44.864	46.235
BSU05060	35.694	31.686	31.24	31.869	35.803
BSU05070	46.018	42.824	41.233	38.494	44.487
BSU05080	40.735	37.829	36.328	35.694	39.542
BSU05090	40.773	40.562	40.542	40.264	38.314
BSU05099	38.418	37.008	35.24	36.088	33.738
BSU05100	48.898	46.835	46.844	46.554	42.881
BSU05109	47.774	45.636	45.676	44.238	46.844
BSU05110	43.066	42.345	40.997	42.029	44.58
BSU05120	59.326	57.608	57.629	55.823	59.042
BSU05130	44.751	43.247	42.736	42.406	42.251
BSU05140	22.606	27.073	26.364	25.583	25.719
BSU05150	42.077	41.784	40.542	40.324	41.251
BSU05160	51.736	51.249	50.437	46.8	46.546
BSU05170	38.494	37.221	38.34	37.857	38.696
BSU05180	49.035	47.612	48.332	48.772	48.138
BSU05190	34.287	35.508	34.632	35.002	36.529
BSU05200	39.083	38.156	38.94	39.083	39.542
BSU05210	41.784	40.304	40.1	40.1	40.243
BSU05220	44.985	44.189	44.165	43.765	45.666
BSU05230	31.434	37.038	36.945	38.261	36.294
BSU05240	40.324	39.804	39.783	39.316	39.911
BSU05250	52.411	49.314	50.107	50.028	50.665
BSU05260	42.677	42.406	44.177	44.116	43.543
BSU05270	42.314	40.141	40.716	39.27	39.339
BSU05280	58.794	57.337	57.87	57.06	57.856
BSU05290	39.63	38.261	36.788	36.495	38.021
BSU05300	38.075	34.922	38.075	35.694	34.153
BSU05310	27.073	30.111	30.034	29.477	31.04
BSU05320	49.861	47.689	48.493	47.596	50.005
BSU05329	33.691	32.395	32.281	29.721	32.727
BSU05330	36.788	37.574	33.198	33.096	37.458
BSU05340	46.179	47.367	45.38	44.841	49.112
BSU05350	41.357	39.783	39.247	39.362	40.997
BSU05360	11.547	15.469	11.547	7.035	13.756
BSU05370	40.203	39.696	38.366	38.646	38.235
BSU05380	33.044	31.107	30.836	30.409	30.696
BSU05390	52.018	49.339	49.697	48.825	50.539
BSU05400	56.306	53.324	54.713	54.288	54.485
BSU05408	16.869	13.088	18.751	7.035	18.053
BSU05409	17.284	5.322	14.371	10.643	13.756
BSU05410	48.805	46.519	47.596	46.869	48.217
BSU05420	44.534	41.143	43.543	41.965	43.739
BSU05430	33.738	34.108	34.243	31.498	32.727
BSU05440	55.235	54.443	54.15	52.721	54.79
BSU05450	31.748	29.879	28.225	28.604	30.409
BSU05460	42.283	41.85	42.093	40.886	42.329
BSU05470	37.603	35.394	35.122	33.879	36.396
BSU05480	25.852	18.053	24.073	25.16	25.16
BSU05490	26.608	24.713	26.727	28.127	27.723
BSU05500	40.658	35.318	35.875	35.767	36.724
BSU05510	28.127	26.239	24.073	24.238	25.014
BSU05520	12.356	8.435	12.356	12.356	5.322
BSU05529	-5.322	5.322	5.322	7.035	7.035
BSU05530	14.371	18.053	14.371	13.088	13.088
BSU05540	28.417	29.641	28.028	27.073	29.31
BSU05550	11.547	13.756	13.756	10.643	13.756
BSU05560	-5.322	-5.322	-5.322	-5.322	3.113
BSU05570	5.322	12.356	9.618	0	7.035
BSU05580	59.69	57.608	57.112	56.162	59.265
BSU05590	51.898	51.107	50.09	49.59	52.221
BSU05600	50.318	48.858	48.759	47.751	49.608
BSU05610	48.05	47.097	47.864	47.172	45.824
BSU05620	60.116	60.368	59.577	58.342	62.948
BSU05630	45.018	43.583	44.706	43.383	44.165
BSU05640	40.581	37.939	38.819	37.191	40.523
BSU05650	54.469	54.15	53.201	52.087	55.078
BSU05660	43.543	42.588	41.784	40.792	43.543
BSU05670	47.962	45.755	45.432	42.558	45.338
BSU05680	50.701	53.618	53.061	52.879	53.849
BSU05690	38.646	41.734	40.979	38.235	40.523
BSU05700	53.298	51.709	51.478	50.263	52.352
BSU05710	34.461	34.547	34.418	32.78	35.47
BSU05720	48.937	47.415	46.929	46.245	49.048
BSU05730	30.973	26.96	28.417	28.965	29.31
BSU05740	39.06	37.574	38.696	36.294	41.215
BSU05750	49.942	47.359	48.072	46.189	48.637
BSU05760	46.438	44.429	45.369	44.499	45.265
BSU05770	42.329	40.639	40.264	40.867	41.867
BSU05780	43.504	42.925	43.905	43.854	44.346
BSU05790	42.707	41.616	39.247	38.366	39.27
BSU05800	34.799	36.495	34.716	33.832	39.201
BSU05810	23.904	21.752	20.261	17.284	26.364
BSU05820	23.555	20.531	17.284	17.284	24.713
BSU05830	28.225	26.608	24.713	25.445	30.836
BSU05840	33.738	30.625	30.336	27.073	35.839
BSU05850	43.192	43.383	43.675	44.042	43.247
BSU05860	38.892	42.141	43.288	44.104	37.4
BSU05870	38.494	41.496	44.952	45.38	33.595
BSU05880	38.621	41.65	44.569	45.805	34.375
BSU05900	56.681	54.658	54.747	54.043	55.742
BSU05910	53.467	50.307	49.977	49.327	50.897
BSU05920	50.129	49.106	48.664	48.664	50.257
BSU05930	47.359	44.079	43.905	44.286	45.932
BSU05940	51.538	50.135	49.144	49.954	50.377
BSU05950	59.915	57.448	58.074	57.038	57.705
BSU05960	56.785	53.955	53.713	52.768	54.766
BSU05970	56.886	55.59	55.264	55.264	57.139
BSU05980	51.822	50.655	50.328	49.931	51.571
BSU05990	59.781	59.141	58.468	58.923	60.243
BSU06000	40.773	39.954	42.045	40.141	40.1
BSU06010	56.482	56.144	56.226	56.046	57.067
BSU06020	71.356	70.272	69.693	69.518	70.366
BSU06030	83.891	83.304	82.668	82.711	83.189
BSU06040	42.391	39.932	40.639	39.954	40.264
BSU06048	36.157	35.583	34.243	33.147	34.017
BSU06060	63.474	61.492	60.833	60.043	62.376
BSU06070	64.646	63.099	62.385	61.558	63.628
BSU06090	61.815	59.272	58.788	57.602	60.643
BSU06100	62.179	59.71	58.642	57.974	61.408
BSU06110	64.294	61.938	60.141	60.771	63.715
BSU06120	40.639	37.221	37.37	35.546	39.107
BSU06130	37.517	35.546	35.122	33.448	35.508
BSU06140	50.82	49.774	50.307	50.426	50.795
BSU06150	34.962	33.546	34.153	35.122	34.632
BSU06160	35.24	34.547	34.153	33.832	31.989
BSU06170	65.082	64.69	65.092	65.099	59.722
BSU06180	52.749	49.061	49.093	47.604	52.847
BSU06190	54.279	51.421	50.892	50.146	54.478
BSU06200	51.176	49.112	48.014	46.608	51.822
BSU06210	56.685	52.648	52.344	51.151	55.423
BSU06220	12.356	20.261	15.469	9.618	14.371
BSU06230	25.304	25.16	25.852	23	25.583
BSU06240	67.325	67.816	68.135	67.933	69.085
BSU06250	60.227	57.416	58.228	58.419	59.993
BSU06260	55.031	52.356	52.749	52.563	54.589
BSU06269	39.385	36.724	37.773	35.694	35.982
BSU06270	59.44	56.306	57.365	56.046	58.269
BSU06280	49.444	49.252	49.62	48.739	53.163
BSU06290	54.79	52.918	52.571	51.974	56.083
BSU06300	27.826	32.049	32.338	31.748	27.618
BSU06310	49.919	54.087	57.081	58.644	43.993
BSU06319	-5.322	-5.322	-5.322	-Inf	-5.322
BSU06320	42.633	42.329	42.896	41.65	43.557
BSU06330	54.431	53.357	54.321	53.738	54.67
BSU06340	53.205	54.447	54.275	54.382	55.272
BSU06350	61.083	60.365	60.634	60.349	61.714
BSU06360	77.939	77.142	77.508	77.628	80.699
BSU06370	70.93	71.31	69.611	68.88	73.755
BSU06380	54.884	54.08	53.423	53.003	54.427
BSU06390	30.696	29.053	29.225	25.852	30.766
BSU06400	43.609	41.734	40.979	37.884	42.498
BSU06410	43.424	38.34	37.632	36.819	39.52
BSU06420	69.47	67.824	65.269	63.884	70.513
BSU06430	77.271	75.536	73.065	71.651	78.098
BSU06440	80.175	78.442	76.459	75.115	81.08
BSU06450	75.379	73.268	71.423	70.154	75.621
BSU06460	67.856	66.051	64.322	62.767	68.616
BSU06470	71.779	71.232	69.349	68.21	74.048
BSU06480	81.895	81.251	79.586	78.382	84.037
BSU06490	79.307	78.68	77.125	75.777	81.343
BSU06500	75.082	74.38	72.325	71.129	77.208
BSU06510	72.078	70.633	68.697	67.335	73.578
BSU06520	80.189	78.787	77.196	75.551	81.749
BSU06530	79.358	78.369	76.492	74.947	81.099
BSU06540	34.504	35.47	36.724	36.594	35.122
BSU06550	43.288	44.092	41.582	39.564	45.115
BSU06559	3.113	-5.322	-5.322	0	8.435
BSU06560	53.114	51.421	50.475	50.263	52.847
BSU06570	71.602	70.126	70.177	70.097	70.577
BSU06580	55.526	54.233	54.648	54.395	54.321
BSU06590	25.984	24.399	27.618	29.14	23
BSU06600	52.464	50.856	51.258	50.011	52.057
BSU06610	62.999	61.659	62.416	61.972	62.645
BSU06620	66.038	64.938	65.117	64.34	65.854
BSU06630	65.372	63.386	64.701	63.32	64.825
BSU06640	57.829	55.799	56.79	56.825	58.472
BSU06650	42.406	42.267	43.178	43.88	43.302
BSU06660	50.377	52.423	50.202	43.49	55.945
BSU06670	65.285	63.133	63.784	63.326	64.422
BSU06680	73.314	73.126	73.823	73.784	74.603
BSU06690	74.24	73.524	74.395	74.344	74.954
BSU06700	48.718	46.988	46.955	45.922	48.346
BSU06710	76.699	75.94	75.905	74.812	77.553
BSU06720	61.962	61.977	61.346	59.942	63.362
BSU06730	56.543	56.507	55.218	53.607	57.674
BSU06740	28.417	29.225	26.844	23	25.719
BSU06750	36.529	35.546	32.834	32.78	38.469
BSU06760	57.935	55.916	54.16	53.564	56.662
BSU06770	58.234	56.2	54.845	54.395	56.558
BSU06780	57.672	55.16	54.382	55.036	55.457
BSU06790	24.399	22.606	24.865	25.304	24.558
BSU06800	27.512	21.043	23.374	25.304	25.719
BSU06811	51.102	47.367	48.437	48.479	49.426
BSU06812	60.142	58.298	59.188	58.767	60.209
BSU06820	25.984	26.727	24.238	23	21.974
BSU06830	48.964	48.617	49.226	49.584	51.107
BSU06839	30.625	30.034	30.973	29.721	31.434
BSU06840	62.053	60.324	60.449	59.759	61.592
BSU06850	22.191	26.239	25.719	24.238	26.844
BSU06860	56.188	53.794	53.671	52.941	54.992
BSU06870	35.911	32.887	31.989	30.766	35.508
BSU06880	33.785	35.947	36.819	35.394	38.129
BSU06890	9.618	0	7.035	-Inf	15.469
BSU06900	13.088	14.94	10.643	3.113	15.965
BSU06910	11.547	15.469	9.618	13.088	21.286
BSU06920	53.361	51.617	53.209	52.36	52.636
BSU06930	21.286	21.286	24.073	19.692	24.865
BSU06940	23	26.608	23.189	20.791	25.583
BSU06950	32.887	31.305	31.561	31.24	34.331
BSU06960	28.604	27.618	24.865	25.014	28.876
BSU06970	20.791	22.606	19.391	16.43	20.791
BSU06980	14.371	18.053	16.869	13.088	21.523
BSU06990	14.94	17.284	16.43	13.088	18.053
BSU07000	21.523	20.791	19.078	20.791	23.904
BSU07010	31.624	29.14	30.111	29.559	28.321
BSU07020	21.286	22.191	23	21.286	19.391
BSU07030	15.469	19.692	19.078	15.965	14.94
BSU07040	14.94	16.869	13.756	13.756	10.643
BSU07050	20.261	20.791	20.791	16.869	19.692
BSU07060	22.191	25.719	22.805	21.043	23.731
BSU07070	22.191	20.531	19.982	20.531	18.751
BSU07080	29.721	30.034	27.512	28.787	32.618
BSU07090	30.336	30.186	32.451	25.304	31.498
BSU07100	23.374	22.191	16.869	16.869	23.555
BSU07110	18.751	19.078	18.751	19.078	19.692
BSU07120	26.113	28.028	26.727	25.014	29.559
BSU07130	31.04	32.992	32.507	31.04	32.049
BSU07140	33.691	31.686	31.561	30.696	34.287
BSU07150	38.494	36.396	36.088	34.547	46.151
BSU07160	45.007	43.892	45.666	45.646	47.056
BSU07190	27.723	23	25.16	25.304	24.713
BSU07200	69.876	70.488	70.933	71.048	71.568
BSU07210	49.59	52.709	53.294	54.51	53.361
BSU07220	36.945	37.311	38.916	39.036	38.156
BSU07230	32.281	31.686	31.561	29.957	33.147
BSU07240	50.207	48.072	47.526	45.785	49.283
BSU07250	29.225	30.409	28.028	27.405	32.166
BSU07260	76.556	75.388	74.894	73.405	76.548
BSU07270	23.189	15.469	18.41	14.371	21.286
BSU07280	19.982	20.261	20.261	16.869	24.713
BSU07290	23.374	24.073	20.791	23.374	25.852
BSU07300	39.339	38.075	37.967	36.018	38.844
BSU07310	37.994	38.34	37.221	35.694	38.021
BSU07320	43.842	48.094	48.732	48.878	47.658
BSU07330	51.496	49.233	50.871	49.444	50.432
BSU07340	61.438	64.146	64.092	63.307	60.015
BSU07350	31.869	31.624	30.973	32.049	30.336
BSU07360	27.618	27.073	28.511	31.24	28.127
BSU07370	60.568	60.135	60.385	60.297	61.018
BSU07380	56.211	54.269	53.034	51.534	56.015
BSU07390	47.977	46.226	45.233	43.93	47.106
BSU07400	41.948	44.897	43.024	42.173	43.383
BSU07410	0	-Inf	3.113	3.113	3.113
BSU07420	59.699	58.627	58.684	58.012	60.135
BSU07430	58.64	57.175	57.506	56.473	57.646
BSU07440	40.942	39.564	40.264	39.154	41.867
BSU07450	52.721	52.289	52.733	53.682	52.448
BSU07460	37.745	39.761	38.988	40.639	40.079
BSU07480	47.932	48.388	50.528	52.632	44.381
BSU07490	53.25	53.685	55.341	54.137	54.676
BSU07500	48.725	49.401	50.426	49.959	50.634
BSU07510	41.582	44.952	46.748	46.626	46.438
BSU07520	49.029	49.685	54.935	55.206	51.912
BSU07530	31.869	35.694	41.751	44.603	24.399
BSU07540	5.322	0	9.618	7.035	8.435
BSU07550	34.331	29.879	27.723	29.225	26.608
BSU07560	48.014	46.066	45.765	44.534	48.752
BSU07570	38.021	38.182	37.429	35.803	36.819
BSU07580	52.36	51.809	54.482	54.704	47.302
BSU07590	42.267	41.717	43.45	44.649	37.281
BSU07600	44.202	43.791	46.419	45.824	39.247
BSU07610	32.108	33.448	33.691	33.691	35.583
BSU07620	25.719	28.028	27.826	28.417	29.225
BSU07630	51.195	48.521	51.107	50.191	51.012
BSU07640	35.432	35.201	35.62	36.561	36.914
BSU07650	46.273	45.148	46.31	45.555	46.355
BSU07660	26.487	28.604	28.604	26.487	25.583
BSU07670	45.212	43.816	43.477	43.778	44.534
BSU07680	49.832	48.102	48.451	47.549	48.603
BSU07690	58.508	57.101	57.907	57.559	58.09
BSU07700	55.81	55.68	55.992	55.258	57.581
BSU07710	74.715	74.167	73.099	72.191	75.348
BSU07720	15.965	17.284	15.469	16.43	15.965
BSU07735	42.467	38.261	40.811	38.94	38.156
BSU07750	34.153	33.498	31.561	33.299	29.801
BSU07760	18.053	20.531	19.391	15.469	17.678
BSU07770	-5.322	10.643	8.435	5.322	5.322
BSU07780	23.731	20.791	22.401	19.692	22.606
BSU07790	19.078	23	21.286	17.284	21.043
BSU07800	33.096	31.869	31.869	31.624	34.331
BSU07810	35.002	33.299	33.299	32.672	36.018
BSU07820	59.21	57.083	56.465	55.887	58.684
BSU07830	53.276	51.552	51.062	50.174	53.141
BSU07840	65.107	66.14	68.539	68.799	59.667
BSU07850	35.279	35.356	36.192	36.976	31.04
BSU07860	48.232	49.948	50.8	50.717	51.571
BSU07870	47.163	48.785	48.937	48.381	49.093
BSU07880	44.104	43.275	42.236	42.452	41.801
BSU07890	42.853	40.979	41.667	41.07	41.531
BSU07900	44.476	45.524	45.349	46.337	45.39
BSU07910	42.329	46.626	46.085	45.636	47.221
BSU07920	32.887	31.174	30.836	34.198	31.686
BSU07930	38.075	35.47	35.657	35.432	35.911
BSU07940	52.435	52.339	51.126	50.224	52.534
BSU07955	53.897	54.147	53.561	51.943	55.066
BSU07970	54.516	50.967	51.714	50.717	50.263
BSU07980	40.523	37.341	37.429	38.696	38.696
BSU07990	48.072	48.409	49.419	48.651	48.332
BSU08000	53.769	52.871	52.469	51.43	53.441
BSU08010	50.681	48.951	50.394	50.383	49.584
BSU08020	58.242	58.01	57.994	57.078	58.785
BSU08029	36.192	34.418	34.331	34.198	36.123
BSU08030	54.95	53.339	52.883	51.18	55.007
BSU08040	42.692	41.85	42.406	40.444	43.15
BSU08050	48.416	44.985	45.98	44.358	46.599
BSU08060	16.869	16.869	21.043	16.43	13.756
BSU08070	19.982	19.078	19.982	19.078	21.286
BSU08080	33.299	31.37	32.507	29.225	32.618
BSU08090	31.107	31.748	33.096	30.261	31.809
BSU08100	39.847	38.34	38.868	39.475	42.662
BSU08110	22.401	19.078	23	18.751	22.606
BSU08120	42.013	45.595	46.365	47.081	44.615
BSU08130	53.129	53.095	54.047	54.589	52.636
BSU08140	56.502	55.145	56.676	57.271	54.491
BSU08150	56.451	55.272	56.304	56.811	53.928
BSU08160	57.135	56.384	58.058	58.515	55.09
BSU08170	46.254	43.955	46.572	47.155	44.487
BSU08180	39.293	38.795	38.988	40.886	39.608
BSU08190	40.562	39.27	39.996	40.141	39.407
BSU08200	28.321	30.336	30.836	30.836	32.166
BSU08210	48.339	48.346	49.233	47.391	48.832
BSU08220	49.948	49.17	49.009	48.555	48.167
BSU08230	37.341	34.881	34.375	32.834	40.304
BSU08240	34.59	34.153	34.632	31.305	40.542
BSU08250	30.034	30.766	32.94	32.451	33.399
BSU08260	30.409	31.04	30.186	30.766	29.801
BSU08270	26.96	26.96	28.787	27.723	26.113
BSU08280	31.498	32.94	31.989	31.686	29.394
BSU08290	48.944	48.282	48.402	48.451	50.124
BSU08300	46.132	44.092	44.706	44.079	46.114
BSU08310	19.391	18.751	19.391	17.284	18.751
BSU08320	22.401	24.713	20.531	20.261	23.374
BSU08330	26.364	26.364	24.713	26.239	26.608
BSU08340	49.644	48.493	49.85	50.296	49.733
BSU08350	58.914	55.587	55.677	53.745	53.038
BSU08360	35.082	35.875	36.26	36.396	35.839
BSU08370	48.094	46.142	46.419	46.921	46.869
BSU08380	41.834	42.573	41.513	42.125	42.881
BSU08390	51.229	49.572	50.318	50.224	50.67
BSU08400	37.517	37.994	36.692	37.912	38.418
BSU08410	48.839	44.569	45.201	44.83	46.189
BSU08425	62.738	63.263	63.403	62.812	64.496
BSU08440	45.061	43.066	43.247	37.66	53.239
BSU08450	35.432	36.157	38.77	35.583	46.31
BSU08460	35.356	36.914	37.603	34.017	46.438
BSU08470	56.517	55.075	58.966	59.348	49.673
BSU08480	51.146	51.042	53.738	53.942	52.689
BSU08490	21.043	17.678	21.286	16.869	18.053
BSU08500	25.014	19.078	19.391	23.731	21.043
BSU08510	37.341	34.461	35.583	36.053	36.192
BSU08520	56.423	52.984	54.723	53.235	54.573
BSU08530	47.879	44.985	46.946	45.007	46.608
BSU08540	49.867	51.492	49.295	47.205	52.887
BSU08550	-5.322	8.435	3.113	-Inf	5.322
BSU08560	44.055	42.647	43.247	41.867	41.883
BSU08570	35.875	34.375	34.716	38.671	30.409
BSU08580	50.932	47.502	47.62	47.097	49.721
BSU08590	47.122	46.519	47.139	46.861	48.705
BSU08600	56.948	55.617	55.142	54.453	57.207
BSU08610	62.566	61.268	60.392	58.743	62.86
BSU08620	52.444	52.895	53.794	53.911	53.441
BSU08630	57.642	55.783	56.249	55.369	57.581
BSU08640	13.756	-5.322	0	3.113	8.435
BSU08650	60.393	59.113	59.238	58.609	60.462
BSU08660	45.595	45.785	45.755	44.774	45.656
BSU08670	36.429	34.375	33.879	35.508	36.226
BSU08680	58.684	55.865	57.42	56.304	57.153
BSU08690	60.174	58.727	59	57.525	59.267
BSU08700	59.375	57.506	55.451	54.13	58.781
BSU08710	61.268	60.336	59.681	59.488	61.236
BSU08720	58.21	56.108	56.973	56.778	56.597
BSU08730	70.205	68.316	68.621	68.244	67.742
BSU08740	52.8	50.41	50.907	50.712	51.727
BSU08750	58.296	57.115	56.685	56.281	58.612
BSU08760	70.704	67.476	67.327	66.451	70.38
BSU08770	22.401	21.974	22.191	22.401	19.982
BSU08779	18.41	20.261	18.41	16.43	20.261
BSU08780	45.029	45.072	47.343	48.246	41.834
BSU08790	80.631	79.395	81.175	81.245	77.366
BSU08800	34.153	35.082	34.757	31.989	28.876
BSU08810	-Inf	-Inf	0	0	-Inf
BSU08820	78.857	77.537	80.496	80.107	71.028
BSU08830	19.078	22.606	23.904	21.286	11.547
BSU08840	26.113	25.445	23.904	22.401	18.053
BSU08850	21.523	23.555	19.982	19.692	15.965
BSU08860	24.713	26.487	26.364	26.364	22.606
BSU08870	42.013	36.328	39.564	38.261	37.281
BSU08880	52.204	32.166	58.579	47.415	34.962
BSU08890	43.15	42.141	43.424	42.421	42.36
BSU08899	51.759	47.471	48.685	47.155	47.872
BSU08900	42.751	43.437	43.892	44.092	43.816
BSU08910	47.643	48.812	46.921	45.873	48.116
BSU08920	35.839	36.851	33.096	31.107	32.281
BSU08930	64.513	61.278	60.34	59.564	62.337
BSU08940	46.179	43.765	43.302	43.49	44.852
BSU08950	47.039	45.893	45.296	44.729	46.501
BSU08960	49.035	46.132	47.262	45.328	47.254
BSU08970	32.834	33.546	32.94	29.053	31.93
BSU08980	37.221	35.122	35.911	34.674	33.879
BSU08990	47.343	46.501	46.328	43.477	41.981
BSU09000	53.129	51.709	51.426	48.996	46.3
BSU09010	52.788	54.14	54.386	52	49.182
BSU09020	48.217	49.277	49.333	47.056	44.985
BSU09030	40.364	42.013	42.314	39.224	36.724
BSU09040	15.965	13.756	13.088	13.088	17.678
BSU09050	47.335	47.278	45.401	46.076	49.22
BSU09060	47.612	45.233	45.083	43.356	46.705
BSU09070	52.293	50.073	49.655	48.924	51.921
BSU09080	56.712	54.253	54.272	52.551	56.121
BSU09090	53.412	52.859	52.559	51.383	54.243
BSU09100	77.87	74.769	75.385	73.403	75.771
BSU09110	48.852	47.658	49.517	49.08	52.096
BSU09120	58.024	56.198	55.554	54.986	57.574
BSU09130	47.399	48.21	48.845	47.229	49.78
BSU09140	20.791	20.261	18.751	21.286	22.606
BSU09150	24.558	19.982	18.053	21.043	20.791
BSU09165	8.435	10.643	10.643	9.618	13.756
BSU09180	30.034	29.225	29.957	29.879	28.417
BSU09190	54.226	53.557	55.001	54.98	54.787
BSU09200	40.848	40.324	42.314	42.345	41.834
BSU09210	41.801	41.667	41.599	41.143	41.997
BSU09220	34.418	32.166	31.305	30.836	32.451
BSU09230	33.448	32.507	31.434	31.93	33.972
BSU09240	47.758	46.483	45.961	46.537	46.988
BSU09250	54.836	53.983	54.1	54.06	54.51
BSU09260	55.702	56.261	56.69	56.712	57.289
BSU09270	54.935	53.521	54.03	53.409	54.318
BSU09280	42.437	40.304	38.52	38.34	43.038
BSU09290	56.149	53.983	52.945	52.344	55.284
BSU09300	45.504	44.452	44.274	42.953	44.557
BSU09310	68.718	67.161	67.816	67.333	68.706
BSU09320	49.277	48.891	49.861	49.584	50.163
BSU09330	45.328	45.222	45.932	45.286	45.864
BSU09340	45.854	44.522	45.504	45.105	45.39
BSU09350	-5.322	-Inf	-5.322	-5.322	-5.322
BSU09360	28.417	25.719	28.028	25.445	26.364
BSU09370	34.017	33.595	31.24	29.801	31.174
BSU09380	49.685	50.045	50.152	50.118	50.207
BSU09390	32.166	33.349	33.738	34.063	32.834
BSU09400	35.508	32.166	33.147	31.624	32.507
BSU09410	41.85	41.916	44.141	44.03	41.834
BSU09420	70.254	66.977	68.023	67.869	68.942
BSU09430	45.411	45.007	46.447	46.818	43.557
BSU09440	46.245	47.302	50.301	51.037	45.201
BSU09450	44.729	45.105	48.718	49.703	43.15
BSU09460	57.33	65.277	73.384	75.91	36.328
BSU09470	57.817	57.218	58.138	57.862	57.044
BSU09480	44.592	45.212	44.592	43.752	46.483
BSU09490	36.088	34.198	34.757	33.546	34.799
BSU09500	43.178	44.683	44.499	44.476	44.819
BSU09510	63.401	61.589	61.371	60.442	62.442
BSU09520	61.015	57.3	57.195	55.726	58.102
BSU09530	42.267	39.542	37.829	41.089	32.992
BSU09540	57.942	56.752	55.929	55.769	59.105
BSU09550	62.802	62.357	63.027	62.19	63.516
BSU09560	58.526	57.139	58.163	57.383	58.817
BSU09570	58.493	57.398	58.472	58.468	54.935
BSU09590	65.572	65.458	66.45	66.685	62.228
BSU09600	39.497	42.109	43.178	42.251	42.061
BSU09610	44.017	45.094	44.797	45.514	45.932
BSU09620	49.289	51.161	51.654	52.131	51.822
BSU09630	57.454	55.019	56.531	54.682	52.957
BSU09640	50.323	48.845	47.455	45.296	50.764
BSU09650	41.427	41.513	41.633	41.357	43.095
BSU09660	66.333	66.643	67.218	67.218	66.187
BSU09670	65.022	64.389	67.098	66.467	59.556
BSU09680	57.948	53.703	45.912	39.154	67.277
BSU09690	29.721	27.405	29.477	29.225	22.606
BSU09700	39.718	37.939	40.942	40.83	42.345
BSU09710	49.614	48.664	47.947	47.205	50.334
BSU09720	53.561	53.091	52.251	51.831	54.851
BSU09730	50.437	47.335	47.589	47.27	48.458
BSU09740	-Inf	-5.322	-Inf	-Inf	-Inf
BSU09750	9.618	11.547	3.113	0	0
BSU09760	29.14	29.957	29.559	30.696	30.034
BSU09770	34.84	33.643	32.727	32.672	32.94
BSU09780	31.174	31.624	29.477	31.04	30.554
BSU09790	56.374	54.321	53.925	53.346	55.623
BSU09800	61.536	59.964	60.182	59.843	61.254
BSU09810	49.182	48.437	48.548	45.932	47.842
BSU09830	43.038	42.109	41.717	41.462	42.045
BSU09840	60.163	58.519	58.185	57.695	58.837
BSU09850	43.752	44.44	44.37	42.896	45.317
BSU09860	41.867	40.364	40.017	38.261	40.83
BSU09870	48.451	46.028	44.569	44.005	45.696
BSU09880	30.111	29.641	29.31	29.225	33.546
BSU09889	31.174	30.261	29.31	28.604	30.186
BSU09890	54.679	51.402	51.96	51.64	53.449
BSU09900	53.235	53.571	53.904	53.272	54.716
BSU09910	50.957	50.421	50.841	49.697	51.677
BSU09920	59.755	58.124	58.547	57.249	58.932
BSU09930	56.676	56.386	56.155	56.539	57.372
BSU09940	16.869	16.869	20.261	17.678	22.191
BSU09950	75.611	72.06	73.398	72.259	73.86
BSU09958	9.618	9.618	3.113	7.035	9.618
BSU09965	47.351	47.391	46.869	46.142	48.752
BSU09980	52.93	50.743	50.957	49.821	52.212
BSU09990	65.056	64.092	67.071	67.606	59.308
BSU10000	50.079	49.119	49.407	49.56	49.977
BSU10009	11.547	5.322	3.113	5.322	3.113
BSU10010	61.777	63.056	63.575	64.201	63.305
BSU10020	67.84	67.477	68.162	68.42	66.468
BSU10030	60.405	58.712	58.498	57.439	59.16
BSU10040	56.351	53.901	54.929	53.379	55.892
BSU10050	54.418	56.568	56.271	56.291	58.202
BSU10060	56.269	54.959	55.49	53.908	56.529
BSU10070	59.127	62.844	68.044	70.963	50.394
BSU10080	27.927	29.477	27.826	27.073	30.034
BSU10090	28.028	28.028	27.723	25.719	27.723
BSU10100	59.867	58.195	58.384	58.46	57.521
BSU10110	51.416	51.631	50.81	49.971	51.161
BSU10120	55.892	55.826	55.704	54.881	56.778
BSU10130	60.603	59.607	59.531	58.294	60.41
BSU10140	59.243	58.381	58.08	57.128	59.572
BSU10150	52.348	50.501	49.936	49.395	50.81
BSU10160	59.833	58.852	58.159	57.151	59.493
BSU10170	43.778	42.662	43.917	43.648	44.941
BSU10180	41.667	38.819	40.96	42.283	41.582
BSU10200	51.809	51.282	52.263	52.276	52.66
BSU10210	44.897	42.736	45.007	43.49	44.214
BSU10220	72.589	71.59	71.254	68.079	73.224
BSU10230	47.486	47.766	46.492	43.53	38.988
BSU10240	53.517	51.682	51.974	51.18	52.808
BSU10250	57.72	55.628	55.842	54.658	56.198
BSU10260	56.281	54.334	54.608	53.646	54.614
BSU10270	37.517	35.694	36.594	37.311	38.77
BSU10280	23.374	21.752	22.606	15.965	19.982
BSU10290	36.627	37.458	37.221	38.182	37.603
BSU10300	36.429	39.131	37.884	36.692	29.31
BSU10310	50.339	46.226	43.635	40.792	47.439
BSU10320	49.314	49.774	49.667	49.201	50.942
BSU10330	43.609	40.62	42.662	39.154	45.795
BSU10340	64.028	62.932	64.059	62.714	64.848
BSU10350	65.028	66.269	66.273	66.079	68.146
BSU10360	69.272	69.36	69.778	69.267	71.429
BSU10370	58.812	61.717	61.454	61.899	63.402
BSU10380	34.632	36.724	37.967	38.366	33.691
BSU10390	24.073	30.482	31.869	34.799	22.805
BSU10400	26.608	25.852	23.189	23	25.583
BSU10410	43.261	49.936	56.512	60.792	36.157
BSU10420	38.469	37.801	38.892	39.63	35.122
BSU10430	26.96	28.876	29.225	29.559	21.043
BSU10440	63.576	59.617	59.641	59.148	61.069
BSU10450	42.345	51.047	58.479	62.377	32.281
BSU10460	28.787	37.191	44.672	48.623	18.751
BSU10470	28.511	30.482	29.225	27.073	28.321
BSU10480	45.795	46.955	47.872	47.604	48.534
BSU10490	47.278	44.952	45.999	46.291	46.844
BSU10500	39.107	38.892	38.469	38.235	39.954
BSU10510	48.381	45.504	46.346	45.39	46.988
BSU10520	36.294	36.594	34.716	36.192	36.462
BSU10530	39.847	37.517	37.66	38.261	38.844
BSU10540	34.243	31.869	30.973	31.624	31.24
BSU10550	32.94	30.111	30.482	30.034	30.696
BSU10560	48.548	47.302	48.97	49.685	48.637
BSU10570	38.469	41.981	45.05	49.176	38.721
BSU10580	3.113	17.284	8.435	15.469	17.284
BSU10590	44.116	45.805	45.359	45.115	45.585
BSU10600	22.606	17.678	19.982	15.469	16.869
BSU10610	7.035	10.643	5.322	3.113	7.035
BSU10620	58.871	58.662	58.761	58.841	58.925
BSU10630	62.317	62.082	62.867	62.435	63.446
BSU10640	51.416	51.161	52.406	51.836	52.514
BSU10650	64.976	63.29	64.591	63.792	64.546
BSU10660	41.899	41.599	43.635	41.667	42.391
BSU10670	15.469	19.078	13.756	15.965	16.43
BSU10680	17.284	17.284	16.869	13.756	16.869
BSU10690	15.965	16.43	14.94	15.965	13.088
BSU10700	23.189	25.304	22.606	24.713	22.401
BSU10710	9.618	9.618	14.94	3.113	7.035
BSU10720	9.618	13.756	11.547	5.322	14.371
BSU10730	29.957	28.417	29.477	30.336	26.727
BSU10740	10.643	9.618	10.643	-5.322	3.113
BSU10750	60.222	57.726	59.755	59.584	59.954
BSU10760	55.366	55.428	56.106	56.005	56.994
BSU10770	89.768	88.615	90.674	91.011	89.475
BSU10780	14.94	21.974	9.618	11.547	10.643
BSU10790	37.574	38.571	37.191	36.429	38.646
BSU10800	37.458	32.992	35.279	34.198	35.162
BSU10810	44.476	42.061	43.517	42.896	43.713
BSU10820	26.844	25.445	24.073	21.523	26.727
BSU10830	43.687	42.061	42.267	42.677	43.206
BSU10840	45.805	44.919	45.941	45.349	45.605
BSU10850	36.976	33.147	35.162	32.166	36.495
BSU10860	49.632	48.437	49.252	50.743	48.189
BSU10870	20.261	22.191	22.191	21.974	19.078
BSU10880	42.22	41.981	43.778	42.78	43.206
BSU10890	44.661	45.442	45.524	45.38	45.941
BSU10900	34.674	35.24	35.62	35.731	35.201
BSU10910	12.356	17.678	13.756	11.547	12.356
BSU10920	16.43	19.982	15.965	18.053	17.284
BSU10930	17.284	18.751	14.94	10.643	12.356
BSU10940	17.678	15.469	19.078	16.43	17.678
BSU10950	16.869	14.94	14.371	17.284	14.94
BSU10960	9.618	11.547	3.113	8.435	10.643
BSU10970	23.374	24.865	24.713	23.189	27.073
BSU10980	25.583	26.113	25.984	26.113	26.239
BSU10990	48.43	48.772	49.17	49.529	49.308
BSU11000	47.977	48.094	48.658	49.112	48.712
BSU11010	42.314	44.74	49.195	51.253	36.462
BSU11020	56.085	54.971	55.482	55.913	54.542
BSU11030	58.649	56.244	56.78	55.448	57.304
BSU11040	29.801	29.053	29.721	29.721	25.984
BSU11055	20.531	19.078	23.904	23.731	22.191
BSU11070	14.371	10.643	14.94	9.618	14.94
BSU11079	47.766	45.115	45.961	44.785	45.666
BSU11080	42.953	42.109	42.925	42.421	42.996
BSU11090	33.498	34.198	32.78	32.338	34.287
BSU11100	33.643	34.108	33.249	34.287	35.432
BSU11110	50.927	49.856	51.791	51.943	51.027
BSU11120	53.873	52.676	52.469	51.042	53.492
BSU11130	44.661	42.251	41.684	40.923	43.22
BSU11139	34.108	34.287	35.432	35.162	33.498
BSU11140	54.744	53.664	54.723	54.595	54.233
BSU11150	52.026	50.09	50.8	50.932	51.876
BSU11160	57.858	55.498	57.418	56.291	55.775
BSU11170	57.392	56.152	56.787	55.454	57.47
BSU11180	46.678	46.519	46.123	45.018	47.902
BSU11190	35.394	36.328	41.089	45.883	31.93
BSU11200	31.174	32.049	40.483	46.852	29.394
BSU11210	28.696	30.904	34.461	44.37	23
BSU11220	26.487	28.604	38.795	46.878	24.713
BSU11230	13.088	18.41	30.336	42.204	15.469
BSU11240	32.672	32.451	39.107	48.878	33.044
BSU11250	29.225	32.281	34.716	40.96	31.989
BSU11260	0	-5.322	-5.322	-5.322	-5.322
BSU11270	66.948	64.044	64.941	63.433	64.355
BSU11280	37.1	35.082	36.883	37.221	35.002
BSU11290	29.31	24.558	27.927	25.445	26.844
BSU11300	63.931	61.867	61.584	60.213	62.487
BSU11310	46.419	47.557	46.235	45.307	47.13
BSU11320	23	21.974	25.304	22.606	22.401
BSU11330	66.234	63.87	62.945	62.256	66.214
BSU11340	66.944	65.417	64.226	63.917	67.227
BSU11350	19.982	20.531	24.713	23.189	17.678
BSU11360	47.439	53.561	57.405	57.598	32.108
BSU11370	48.416	54.134	58.455	58.214	34.504
BSU11390	49.067	54.983	59.124	59.268	35.162
BSU11400	48.028	54.016	58.695	58.525	34.799
BSU11410	36.26	39.385	43.791	41.409	27.723
BSU11420	61.19	59.904	60.287	60.396	62.176
BSU11430	75.139	72.332	69.771	65.769	71.377
BSU11440	55.823	56.886	53.818	50.634	55.994
BSU11450	57.13	57.732	54.971	51.435	56.731
BSU11460	63.742	62.074	59.618	55.557	61.22
BSU11470	63.515	61.8	59.229	55.471	60.6
BSU11480	36.157	35.546	35.62	35.201	37.574
BSU11490	65.812	62.929	62.224	62.464	64.101
BSU11500	70.084	67.382	67.502	66.911	67.715
BSU11510	22.805	26.239	26.364	26.727	23.904
BSU11520	66.363	64.065	64.346	64.064	63.887
BSU11530	34.547	35.657	34.84	35.767	36.429
BSU11540	66.574	65.27	66.231	66.066	66.341
BSU11549	-5.322	7.035	3.113	8.435	3.113
BSU11550	58.098	57.593	57.619	57.444	58.157
BSU11560	54.415	53.901	54.389	54.249	54.516
BSU11570	42.528	43.675	43.713	44.128	43.477
BSU11580	46.946	45.401	45.534	45.903	46.076
BSU11590	57.426	54.392	53.873	53.231	55.163
BSU11600	57.374	55.361	54.926	54.19	56.322
BSU11610	57.003	55.54	55.163	55.406	56.876
BSU11620	56.211	56.573	56.226	56.376	57.506
BSU11630	36.328	35.122	36.756	37.717	36.883
BSU11640	57.927	57.424	57.682	56.098	57.65
BSU11650	73.267	71.822	72.748	72.407	74.03
BSU11660	72.138	71.058	71.953	72.027	73.099
BSU11670	75.381	74.685	75.217	75.369	76.961
BSU11680	68.389	65.487	66.779	66.431	67.715
BSU11690	71.964	71.631	72.106	72.568	73.752
BSU11700	73.943	74.003	74.709	75.072	76.384
BSU11710	74.338	74.184	75.017	74.844	76.192
BSU11720	66.668	66.253	65.342	64.797	68.581
BSU11730	31.04	29.879	31.748	27.723	30.186
BSU11740	3.113	11.547	-5.322	-5.322	7.035
BSU11750	11.547	5.322	0	7.035	18.41
BSU11760	16.869	15.469	15.965	12.356	25.984
BSU11770	12.356	10.643	11.547	10.643	18.053
BSU11780	16.43	8.435	8.435	9.618	24.558
BSU11790	14.371	16.869	15.469	15.469	15.965
BSU11799	13.756	11.547	3.113	5.322	3.113
BSU11809	-5.322	-5.322	-Inf	-5.322	10.643
BSU11810	3.113	11.547	3.113	0	9.618
BSU11820	53.653	53.25	52.844	52.431	53.814
BSU11839	31.686	27.296	29.053	29.053	27.296
BSU11840	58.208	56.674	58.472	58.265	52.423
BSU11850	59.698	59.69	61.564	61.76	56.473
BSU11860	62.608	62.292	64.049	64.211	58.334
BSU11870	57.893	58.255	60.43	61.337	51.042
BSU11880	55.669	57.304	59.852	60.584	49.419
BSU11890	43.052	44.897	49.697	52.776	41.161
BSU11900	41.07	47.689	53.416	57.357	33.546
BSU11910	60.594	58.852	57.722	57.209	59.184
BSU11920	62.51	59.153	59.28	58.745	60.334
BSU11928	23.374	21.043	19.078	20.261	21.286
BSU11929	28.965	22.401	23.555	23.374	26.239
BSU11930	32.338	26.727	28.604	28.965	31.04
BSU11940	40.037	37.545	36.945	38.418	38.261
BSU11950	35.394	33.299	33.972	32.507	33.448
BSU11960	7.035	5.322	-5.322	-5.322	7.035
BSU11970	47.327	44.358	45.275	43.955	46.617
BSU11980	49.382	47.139	47.697	47.969	48.691
BSU11990	25.445	27.405	24.399	24.713	25.014
BSU12000	42.298	40.404	39.385	39.012	41.867
BSU12010	30.409	26.608	27.296	27.296	32.166
BSU12020	21.752	22.401	24.238	18.751	27.296
BSU12030	53.441	51.253	51.686	51.042	52.464
BSU12040	52.255	50.185	50.196	50.856	50.997
BSU12050	15.469	21.523	22.401	19.078	13.756
BSU12060	46.519	43.93	45.746	45.834	45.785
BSU12069	52.022	46.886	48.317	45.605	47.894
BSU12070	34.716	34.716	34.504	33.785	35.394
BSU12080	34.84	34.418	36.328	35.279	37.281
BSU12090	5.322	10.643	10.643	7.035	13.088
BSU12100	60.773	57.284	58.605	54.561	58.697
BSU12110	8.435	14.371	10.643	13.088	7.035
BSU12120	8.435	-5.322	11.547	7.035	10.643
BSU12130	21.043	22.191	16.869	12.356	15.469
BSU12140	41.965	42.283	42.721	42.452	42.406
BSU12150	11.547	8.435	10.643	7.035	0
BSU12160	36.328	34.922	34.922	35.122	32.049
BSU12170	26.608	23.374	23.731	26.364	21.974
BSU12180	61.435	56.752	56.688	56.137	58.294
BSU12190	45.834	43.477	45.555	43.192	45.883
BSU12200	46.226	42.045	43.648	42.236	41.717
BSU12210	39.652	38.696	40.384	40.384	40.12
BSU12220	42.204	41.268	42.721	42.283	42.013
BSU12229	35.694	38.696	38.916	38.571	39.63
BSU12230	54.272	52.285	53.983	53.535	53.328
BSU12240	38.418	40.079	39.932	40.203	40.483
BSU12250	42.528	42.925	42.996	43.192	43.713
BSU12260	47.712	49.295	50.581	50.738	50.028
BSU12270	37.458	33.498	36.851	34.198	34.547
BSU12280	72.884	71.281	71.055	69.888	71.972
BSU12290	77.562	77.33	76.79	76.034	77.812
BSU12300	24.399	20.531	20.791	17.678	25.445
BSU12310	10.643	11.547	18.053	11.547	16.869
BSU12320	11.547	11.547	16.869	15.965	5.322
BSU12330	15.965	21.974	17.284	17.678	17.678
BSU12340	17.678	16.869	18.751	20.261	19.078
BSU12350	16.43	20.531	19.391	20.531	18.41
BSU12360	18.053	21.043	23.189	24.399	23.189
BSU12370	47.697	47.962	49.054	49.468	49.419
BSU12380	27.927	26.113	27.186	25.445	29.053
BSU12390	29.477	27.723	26.608	27.618	27.073
BSU12400	34.108	37.66	43.517	43.583	28.604
BSU12410	58.547	56.825	57.291	54.887	57.173
BSU12420	60.468	58.449	56.913	56.289	60.864
BSU12430	61.026	60.411	63.744	64.097	54.62
BSU12440	26.487	30.261	31.498	31.498	21.523
BSU12450	41.215	37.66	38.182	36.462	39.407
BSU12460	40.811	39.761	46.018	46.41	38.288
BSU12470	49.264	48.596	48.918	49.283	49.15
BSU12480	39.012	36.788	38.048	36.192	38.288
BSU12490	41.7	40.96	41.751	42.588	42.204
BSU12500	31.434	31.305	29.879	27.927	29.31
BSU12510	52.741	49.756	50.887	49.919	51.364
BSU12519	15.469	9.618	21.286	19.078	14.94
BSU12520	24.238	21.043	27.826	28.127	19.692
BSU12530	24.865	25.014	29.879	30.973	25.16
BSU12539	13.088	17.678	18.41	21.043	12.356
BSU12540	19.692	21.286	25.583	27.723	21.752
BSU12550	18.41	17.284	23.555	25.984	18.41
BSU12560	18.053	16.869	24.865	24.073	14.371
BSU12570	37.829	37.967	43.206	45.686	38.868
BSU12580	39.783	39.27	45.483	46.818	40.182
BSU12590	40.923	40.62	46.74	48.353	41.7
BSU12600	42.077	40.162	46.946	48.745	41.633
BSU12610	41.179	41.531	47.294	49.667	43.662
BSU12619	31.809	34.504	38.596	42.36	34.962
BSU12620	30.836	28.696	36.883	38.77	33.299
BSU12630	35.318	36.192	42.029	44.128	37.458
BSU12640	32.672	33.249	40.404	42.633	36.396
BSU12649	33.643	31.24	38.392	40.923	34.287
BSU12650	46.852	46.374	52.968	54.811	48.644
BSU12660	38.621	38.392	44.952	45.893	39.06
BSU12671	35.318	33.198	41.268	42.189	34.84
BSU12672	23.904	18.053	24.865	26.844	19.692
BSU12680	49.08	47.781	52.648	54.006	49.395
BSU12690	32.224	29.879	38.844	38.418	33.595
BSU12700	33.399	33.349	36.495	39.911	34.504
BSU12710	18.41	20.531	25.014	27.826	23.189
BSU12720	28.028	30.482	35.002	34.922	28.417
BSU12730	33.595	33.044	39.154	40.162	34.922
BSU12740	28.127	27.618	34.547	36.594	31.174
BSU12749	24.399	25.014	31.107	31.04	27.618
BSU12750	43.993	42.996	47.565	49.815	43.316
BSU12760	27.186	27.512	34.108	36.362	30.111
BSU12770	24.713	21.523	29.721	32.338	25.014
BSU12780	37.221	35.546	42.421	44.74	38.156
BSU12790	38.102	34.84	44.37	44.202	37.251
BSU12800	32.563	32.395	38.844	40.503	32.338
BSU12810	41.981	42.677	48.732	50.836	44.393
BSU12820	41.734	40.344	41.899	40.424	39.74
BSU12830	51.75	53.152	53.625	53.496	52.98
BSU12840	68.782	68.976	68.323	67.293	69.301
BSU12850	71.132	69.024	68.409	67.175	69.682
BSU12860	59.054	54.611	47.064	43.464	68.229
BSU12870	44.214	42.391	43.45	43.424	42.867
BSU12880	36.157	34.757	34.153	34.632	34.504
BSU12890	29.477	28.511	27.405	27.186	28.225
BSU12900	56.602	56.075	55.753	55.609	56.088
BSU12910	48.08	46.661	49.245	50.18	47.62
BSU12920	47.682	51.205	59.829	63.632	36.594
BSU12930	31.989	40.923	46.465	51.695	24.558
BSU12940	27.927	39.407	43.892	49.89	21.974
BSU12950	27.618	38.696	42.157	48.303	22.401
BSU12960	41.599	46.537	52.39	57.669	36.018
BSU12970	32.451	35.767	43.066	47.502	30.973
BSU12980	32.224	37.688	43.052	49.067	30.482
BSU12990	36.26	39.06	45.233	49.791	33.691
BSU13000	34.84	39.718	45.115	50.722	34.504
BSU13010	66.882	65.483	66.497	65.785	63.68
BSU13020	27.927	26.487	28.225	27.723	24.713
BSU13030	61.215	57.047	58.787	56.969	58.307
BSU13040	28.028	27.618	26.239	26.727	28.028
BSU13050	5.322	5.322	-5.322	0	0
BSU13060	12.356	11.547	12.356	11.547	9.618
BSU13070	42.751	39.564	39.652	40.182	40.542
BSU13080	33.738	32.224	32.563	31.869	34.881
BSU13090	36.594	35.803	35.201	35.082	36.26
BSU13100	32.395	33.044	30.696	30.973	33.249
BSU13110	64.66	64.535	65.037	64.065	64.593
BSU13120	54.213	54.11	55.507	55.86	54.983
BSU13130	58.381	57.3	59.377	59.33	57.674
BSU13140	43.98	42.029	43.829	43.917	41.052
BSU13150	51.627	47.246	48.153	46.652	47.399
BSU13160	36.692	34.063	34.108	35.394	29.641
BSU13169	18.41	10.643	16.43	16.869	19.391
BSU13170	17.284	21.752	21.286	25.304	17.678
BSU13180	54.124	55.653	60.213	61.813	47.311
BSU13190	38.418	40.141	45.105	48.395	35.982
BSU13200	60.77	56.327	56.69	55.465	57.899
BSU13210	63.703	65.062	65.629	65.189	67.792
BSU13220	74.275	73.757	74.216	73.63	76.505
BSU13230	64.95	65.973	66.346	65.769	68.649
BSU13240	67.799	67.426	67.83	66.936	69.808
BSU13250	39.826	39.083	38.366	37.632	39.362
BSU13260	43.93	42.498	43.288	42.78	44.214
BSU13270	39.452	38.314	38.34	37.13	39.036
BSU13280	49.163	46.207	48.664	48.825	48.617
BSU13290	13.756	7.035	9.618	10.643	15.469
BSU13300	67.526	66.879	66.286	65.409	68.046
BSU13310	40.344	37.745	39.339	39.497	38.314
BSU13320	24.399	18.41	18.053	20.261	19.078
BSU13330	0	-5.322	5.322	3.113	7.035
BSU13340	48.225	45.873	45.941	45.275	48.617
BSU13350	22.191	25.304	23.189	23.189	22.191
BSU13360	11.547	9.618	9.618	11.547	13.756
BSU13370	34.757	33.879	33.832	34.063	33.832
BSU13380	27.618	29.477	27.826	28.028	26.96
BSU13390	28.321	27.186	26.844	28.604	28.417
BSU13400	31.434	32.887	31.24	33.643	33.349
BSU13410	22.401	19.078	19.692	15.965	19.982
BSU13420	31.434	29.721	30.482	29.721	28.876
BSU13430	60.76	58.556	57.909	57.038	57.337
BSU13440	46.161	48.402	48.825	49.182	46.291
BSU13450	53.257	52.057	51.709	52.356	52.161
BSU13460	58.664	55.71	58.319	56.597	56.862
BSU13470	15.965	9.618	14.94	19.078	14.94
BSU13480	54.623	53.887	54.006	53.309	54.614
BSU13490	62.725	62.895	62.227	61.397	63.706
BSU13500	55.847	56.09	55.448	54.914	56.844
BSU13509	11.547	8.435	10.643	12.356	9.618
BSU13510	10.643	13.756	5.322	5.322	5.322
BSU13520	37.13	43.557	40.773	41.834	36.529
BSU13530	57.374	55.62	57.581	58.579	54.327
BSU13540	48.944	48.153	49.523	49.59	47.565
BSU13550	45.726	46.038	49.826	50.902	39.804
BSU13560	46.142	46.792	50.665	51.925	40.141
BSU13570	56.269	54.431	56.317	56.688	49.163
BSU13580	59.219	59.117	59.878	59.962	51.445
BSU13590	54.775	55.2	57.893	57.648	52.009
BSU13600	54.741	54.415	56.551	57.242	50.952
BSU13610	54.554	54.701	57.148	57.324	50.067
BSU13620	55.445	54.83	57.286	57.591	50.113
BSU13630	41.684	39.696	41.034	40.12	41.268
BSU13640	51.364	49.413	51.854	50.825	49.867
BSU13650	37.829	35.318	36.692	36.123	36.362
BSU13660	62.953	61.019	62.096	61.32	60.937
BSU13670	62.8	59.675	59.299	57.819	60.364
BSU13680	29.641	28.225	30.336	31.04	30.766
BSU13690	21.752	22.401	24.713	23.904	19.391
BSU13700	52.398	51.215	54.2	54.475	50.856
BSU13710	25.719	25.014	26.113	25.583	25.719
BSU13720	56.918	54.893	57.135	58.51	55.615
BSU13730	53.745	52.937	54.197	56.396	53.717
BSU13740	58.787	57.701	59.497	61.127	58.794
BSU13750	61.077	58.555	60.183	61.634	59.587
BSU13760	40.923	37.341	38.745	37.341	38.075
BSU13770	34.243	33.147	32.281	31.498	31.624
BSU13780	31.624	28.876	29.641	28.876	28.604
BSU13789	34.962	31.93	30.554	32.834	31.93
BSU13790	36.462	33.349	34.461	34.674	35.875
BSU13799	25.304	26.727	26.487	25.719	25.852
BSU13800	45.834	42.588	43.57	41.883	39.996
BSU13810	56.183	51.732	54.719	52.109	53.313
BSU13819	52.039	48.865	48.555	45.961	48.388
BSU13820	37.603	37.008	36.429	34.063	36.328
BSU13830	30.336	32.992	31.434	32.049	30.261
BSU13840	44.381	41.965	43.066	43.178	41.916
BSU13850	73.898	73.199	72.236	73.086	68.322
BSU13860	62.191	61.182	61.666	61.188	61.865
BSU13870	47.064	44.952	44.941	44.238	45.736
BSU13880	72.818	70.112	69.463	67.545	71.291
BSU13890	81.893	81.873	80.362	79.249	83.194
BSU13900	78.86	76.372	75.701	73.276	78.092
BSU13910	88.055	86.928	85.816	84.339	88.464
BSU13920	35.508	34.418	33.832	30.836	35.279
BSU13930	47.139	45.961	45.296	41.409	46.652
BSU13940	43.854	45.686	53.972	59.821	31.561
BSU13950	36.945	36.819	37.281	36.429	35.279
BSU13960	62.394	60.115	61.802	62.848	59.77
BSU13970	39.177	37.688	40.384	40.243	37.939
BSU13980	61.903	59.488	60.084	58.358	60.87
BSU13990	52.676	51.112	52.182	53.091	53.088
BSU14000	63.956	63.756	64.753	65.079	64.011
BSU14009	49.087	47.114	47.319	45.19	47.097
BSU14010	37.912	35.583	37.221	37.069	37.1
BSU14020	56.799	52.902	55.364	54.347	53.361
BSU14030	52.961	53.804	53.962	53.877	54.821
BSU14040	33.249	35.24	35.947	33.249	35.508
BSU14050	38.94	40.562	40.444	39.804	40.162
BSU14060	32.992	29.14	29.477	29.801	32.94
BSU14071	53.235	51.087	52.713	53.485	52.46
BSU14072	40.182	38.721	41.899	41.531	40.735
BSU14080	56.371	54.753	53.699	54.89	54.07
BSU14090	61.118	59.439	60.078	60.284	58.81
BSU14100	64.861	62.42	62.102	61.583	63.532
BSU14110	62.954	61.623	62.011	61.618	63.138
BSU14120	50.073	49.009	52	51.576	48.832
BSU14130	37.603	35.279	37.632	37.801	38.129
BSU14140	56.867	55.457	55.576	56.317	56.443
BSU14150	19.078	16.869	13.756	20.531	21.286
BSU14160	25.583	24.073	23	24.558	27.826
BSU14170	23	22.191	19.692	16.869	21.286
BSU14180	70.66	68.745	69.115	68.617	69.197
BSU14190	60.572	60.06	60.695	60.911	59.951
BSU14200	43.648	43.816	44.274	44.128	42.421
BSU14210	43.791	42.204	41.582	40.867	42.314
BSU14220	44.897	44.092	44.381	44.405	45.666
BSU14230	43.37	42.077	43.356	42.141	42.204
BSU14240	63.729	61.378	61.251	61.607	62.625
BSU14250	24.238	23	22.401	23.374	19.692
BSU14260	48.303	45.452	46.792	45.626	48.131
BSU14270	54.626	51.454	53.328	52.906	54.013
BSU14280	53.983	53.696	54.459	54.995	55.51
BSU14290	49.65	48.479	49.15	49.239	50.207
BSU14300	51.96	49.56	51.185	50.405	51.723
BSU14310	41.834	38.494	42.298	38.671	40.697
BSU14320	37.967	41.65	41.965	43.356	32.108
BSU14330	39.107	40.464	43.123	43.622	34.84
BSU14340	58.941	58.923	58.952	59.665	60.389
BSU14350	65.297	63.223	64.135	63.404	64.925
BSU14360	56.816	57.024	57.262	57.146	58.83
BSU14370	62.93	62.61	62.997	62.575	64.231
BSU14380	52.066	50.892	50.701	50.09	50.861
BSU14390	53.607	52.242	52.464	51.369	52.331
BSU14400	58.772	58.092	58.498	58.29	57.891
BSU14410	57.562	55.392	56.738	56.236	56.023
BSU14420	36.627	38.571	38.156	38.596	38.721
BSU14430	74.17	72.637	72.601	72.219	73.47
BSU14440	53.667	51.969	53.022	52.953	52.764
BSU14450	60.006	58.204	59.157	58.664	58.743
BSU14460	18.053	20.261	14.371	9.618	18.41
BSU14470	45.463	44.974	42.692	42.925	47.728
BSU14480	62.807	58.708	57.506	55.554	61.278
BSU14490	60.281	58.116	58.147	58.092	59.399
BSU14500	57.078	54.848	54.914	54.504	56.002
BSU14510	60.285	58.647	59.042	59.358	59.287
BSU14520	66.83	64.23	63.725	62.921	68.513
BSU14530	75.616	74.622	75.069	75.127	75.716
BSU14540	64.755	61.813	62.894	62.15	63.444
BSU14550	52.632	50.634	51.75	51.956	51.378
BSU14560	54.605	54.814	54.986	54.576	56.106
BSU14569	15.469	14.94	18.053	14.371	19.078
BSU14570	50.405	48.548	48.26	47.827	48.745
BSU14580	84.703	83.028	82.62	80.584	82.722
BSU14590	79.519	79.499	78.352	77.072	79.129
BSU14600	85.447	84.6	83.938	82.969	84.352
BSU14610	82.605	82.212	81.306	80.786	82.197
BSU14620	33.498	34.243	33.972	34.017	34.063
BSU14629	26.364	23.374	26.113	23.555	25.16
BSU14630	59.559	58.787	57.695	56.976	60.163
BSU14640	49.541	47.939	49.345	49.994	49.468
BSU14650	56.773	54.389	54.911	54.026	55.548
BSU14660	23.189	17.284	21.974	19.692	16.43
BSU14670	55.664	52.632	55.2	54.759	54.713
BSU14680	43.854	42.707	45.243	44.797	44.672
BSU14690	41.997	41.7	41.357	41.817	42.795
BSU14700	51.411	49.727	48.691	45.605	52.385
BSU14710	38.77	37.939	35.982	35.002	39.954
BSU14720	33.249	31.04	29.477	28.787	31.434
BSU14730	40.037	38.819	37.517	36.756	40.058
BSU14740	32.166	31.24	31.434	29.721	30.336
BSU14750	36.594	33.785	37.069	35.657	34.287
BSU14760	54.003	52.289	53.152	52.297	51.885
BSU14770	83.107	80.12	79.916	78.323	80.835
BSU14780	53.535	56.075	55.355	55.386	56.939
BSU14790	63.584	58.03	59.472	55.844	57.827
BSU14800	29.559	29.721	29.559	29.053	29.477
BSU14810	33.972	32.887	32.94	33.299	33.595
BSU14820	63.268	60.087	60.753	59.814	60.119
BSU14830	44.25	43.052	43.383	44.128	42.824
BSU14840	59.028	58.959	60.058	59.492	59.736
BSU14850	61.273	60.826	62.12	62.824	60.929
BSU14860	77.585	77.338	79.74	81.458	78.466
BSU14870	55.947	55.937	54.36	53.682	57.883
BSU14880	65.205	65.733	65.033	64.674	66.659
BSU14890	40.62	40.017	39.996	41.717	42.173
BSU14900	41.161	43.778	43.917	45.473	46.235
BSU14910	34.674	35.62	35.318	37.161	37.967
BSU14920	31.561	31.04	29.957	31.93	33.147
BSU14930	29.053	32.395	32.451	33.691	35.394
BSU14940	46.895	46.207	47.842	48.253	47.857
BSU14950	48.5	47.163	47.014	46.009	47.13
BSU14960	55.628	53.564	54.395	53.897	53.571
BSU14970	26.364	27.405	25.852	25.984	24.713
BSU14980	21.974	14.371	16.43	17.284	16.43
BSU14990	62.364	60.392	60.813	60.012	61.049
BSU15000	48.772	46.946	47.399	46.599	47.286
BSU15010	56.155	54.08	53.543	53.129	55.473
BSU15020	53.412	51.407	50.932	50.675	52.8
BSU15030	21.974	23.374	22.805	18.751	23.189
BSU15040	50.202	48.732	48.765	48.388	49.389
BSU15050	54.589	52.327	52.737	52.131	53.696
BSU15060	46.028	45.504	46.809	47.147	46.661
BSU15069	39.154	35.839	37.603	37.603	36.328
BSU15070	84.027	80.832	80.713	79.475	82.28
BSU15080	73.334	70.947	72.1	69.734	72.342
BSU15090	38.102	36.462	35.162	34.881	35.875
BSU15100	45.072	43.464	44.298	45.463	39.131
BSU15110	56.731	55.974	56.585	56.941	54.716
BSU15120	65.905	64.453	64.692	64.323	63.158
BSU15130	68.02	64.577	66.03	64.565	66.013
BSU15140	67.539	66.102	66.649	66.316	67.516
BSU15150	59.959	58.01	58.392	57.745	59.214
BSU15160	69.384	67.412	67.578	66.604	68.905
BSU15170	46.337	46.465	46.929	45.873	47.534
BSU15180	66.968	65.838	66.008	65.155	66.976
BSU15190	63.113	62.313	62.497	61.911	63.75
BSU15200	68.137	67.207	66.899	66.559	68.114
BSU15210	61.578	62.568	62.375	62.175	63.741
BSU15220	66.119	63.838	64.273	63.03	65.016
BSU15230	65.866	63.486	63.965	62.981	64.735
BSU15240	60.345	57.883	57.907	57.448	58.35
BSU15250	59.968	57.101	58.525	57.051	57.856
BSU15260	58.808	56.276	56.939	55.989	57.16
BSU15270	54.003	51.791	50.856	50.618	52.427
BSU15280	71.799	70.036	70.534	70.176	71.225
BSU15290	72.931	71.697	72.33	72.004	72.632
BSU15300	42.125	41.531	43.635	45.39	42.173
BSU15310	26.113	23.189	25.304	26.364	27.296
BSU15320	25.719	22.401	24.558	24.865	25.583
BSU15330	39.996	36.883	38.102	37.632	38.988
BSU15340	51.831	53.197	59.373	61.891	41.161
BSU15350	57.175	56.332	61.718	63.55	53.734
BSU15360	55.247	51.818	55.487	55.881	50.696
BSU15370	63.871	63.292	64.6	65.246	63.808
BSU15380	64.478	63.578	64.328	64.866	63.422
BSU15390	62.598	62.068	62.75	63.23	62.103
BSU15400	56.662	56.49	57.069	57.555	56.48
BSU15410	61.107	60.539	61.023	61.29	60.946
BSU15420	68.763	66.528	67.006	67.623	67.551
BSU15430	75.726	74.773	74.918	74.295	76.167
BSU15440	24.713	18.751	19.692	16.869	20.791
BSU15450	57.5	56.241	55.559	55.066	56.78
BSU15460	63.544	62.211	61.871	60.877	63.151
BSU15470	70.408	69.194	68.546	68.112	70.531
BSU15480	68.879	69.957	68.348	67.353	72.389
BSU15490	65.799	64.034	62.247	60.459	67.204
BSU15500	68.991	66.649	65.4	63.418	70.123
BSU15510	69.621	67.389	66.06	64.178	70.88
BSU15520	77.22	75.988	74.178	72.596	79.229
BSU15530	66.96	65.88	64.442	62.78	69.344
BSU15540	67.281	67.131	65.145	63.787	70.6
BSU15550	68.021	66.884	65.027	63.631	70.106
BSU15560	67.181	65.97	64.416	62.478	69.481
BSU15570	63.304	62.529	63.526	65.37	58.224
BSU15580	59.338	60.932	61.518	63.587	56.359
BSU15590	64.454	63.07	64.65	66.774	59.024
BSU15600	59.805	58.966	60.404	62.36	54.707
BSU15610	63.721	62.23	63.533	65.68	58.204
BSU15620	62.89	62.221	63.533	65.459	59.267
BSU15630	56.475	56.041	58.354	59.775	53.057
BSU15640	59.702	57.667	58.253	57.383	58.743
BSU15650	40.243	41.161	41.052	42.204	39.911
BSU15660	68.564	66.396	66.585	66.281	67.64
BSU15670	62.118	61.027	60.802	60.192	62.248
BSU15680	70.689	68.104	68.285	67.579	69.468
BSU15690	58.907	56.453	57.827	55.839	57.193
BSU15700	54.272	53.339	52.898	52.456	54.626
BSU15710	59.859	58.734	58.384	58.361	60.257
BSU15720	53.361	51.487	52.246	51.524	53.317
BSU15730	59.435	58.575	59.26	58.464	59.735
BSU15740	62.58	61.46	62.044	61.373	62.64
BSU15750	61.407	60.513	61.069	60.806	61.795
BSU15760	60.996	58.989	59.251	58.583	60.072
BSU15770	67.906	66.286	66.721	65.554	67.52
BSU15780	62.601	60.946	61.287	60.753	62.094
BSU15790	57.191	56.359	56.155	55.913	57.751
BSU15800	48.705	46.869	47.106	46.047	48.043
BSU15810	21.752	17.284	20.531	18.053	21.523
BSU15820	73.765	72.372	72.515	70.373	73.033
BSU15830	60.855	58.396	59.167	58.538	60.584
BSU15840	69.781	68.549	68.986	68.434	70.062
BSU15850	53.696	52.318	51.867	51.19	52.976
BSU15860	55.278	53.682	53.908	53.205	55.31
BSU15870	58.569	57.534	57.577	56.638	58.382
BSU15880	64.741	62.007	62.804	61.846	64.43
BSU15890	66.553	65.137	64.505	64.231	67.24
BSU15900	66.31	65.505	64.867	64.66	67.497
BSU15910	68.931	66.668	66.495	66.044	68.673
BSU15920	81.349	78.513	77.163	75.481	78.757
BSU15930	63.984	62.033	61.216	60.924	63.79
BSU15940	70.807	68.766	68.216	66.958	70.573
BSU15950	63.003	61.019	60.072	59.089	62.396
BSU15960	30.482	25.583	29.879	26.844	28.965
BSU15970	73.652	70.586	69.667	68.974	72.281
BSU15980	78.28	76.919	76.187	75.547	78.071
BSU15990	76.842	74.941	73.803	73.103	76.396
BSU16000	60.984	61.669	60.502	59.874	62.935
BSU16010	58.675	56.241	55.361	53.499	56.666
BSU16020	62.069	58.785	58.477	56.752	59.811
BSU16030	58.853	58.737	57.352	56.455	58.975
BSU16040	84.736	82.89	82.848	81.201	84.136
BSU16050	62.259	60.692	60.497	59.699	61.224
BSU16060	49.239	46.617	46.643	45.212	47.674
BSU16070	53.664	52.628	51.845	50.957	53.398
BSU16080	36.561	34.799	33.972	34.243	34.063
BSU16090	75.351	73.721	74.821	75.718	72.354
BSU16100	71.055	69.95	71.067	71.968	68.499
BSU16110	47.872	47.969	47.549	47.819	45.545
BSU16120	72.079	70.307	70.657	69.681	71.238
BSU16130	62.419	60.849	60.106	58.4	61.814
BSU16140	67.66	65.65	65.474	64.885	66.063
BSU16150	61.825	60.869	61.067	59.95	61.154
BSU16160	70.312	68.84	69.201	67.724	69.53
BSU16170	68.113	65.993	67.16	63.89	66.589
BSU16180	-Inf	-Inf	-Inf	-Inf	-Inf
BSU16190	29.053	31.37	32.224	27.186	28.696
BSU16200	29.14	29.225	28.028	23.189	27.073
BSU16210	42.736	41.599	43.178	38.571	41.215
BSU16220	41.052	39.608	41.052	36.429	38.868
BSU16230	39.608	38.34	38.571	35.356	36.724
BSU16240	41.233	41.462	42.795	39.131	41.197
BSU16250	36.362	35.279	35.24	32.049	35.201
BSU16260	38.469	35.62	37.517	34.922	35.24
BSU16270	45.545	43.543	45.432	42.838	43.066
BSU16280	37.038	36.157	36.914	35.162	35.583
BSU16290	41.582	40.581	41.531	38.075	39.564
BSU16299	31.24	28.417	28.511	27.296	27.826
BSU16300	38.102	36.462	38.819	35.002	35.356
BSU16310	44.405	43.648	44.557	41.089	43.136
BSU16320	45.736	43.504	45.545	42.528	43.943
BSU16330	39.385	38.261	39.131	36.26	37.884
BSU16340	41.215	40.83	41.197	38.021	39.674
BSU16350	37.429	36.692	37.884	35.432	36.594
BSU16360	25.445	30.973	31.809	28.604	30.186
BSU16370	34.331	37.251	37.829	36.462	36.462
BSU16380	40.304	40.83	41.016	38.868	39.847
BSU16390	46.291	46.599	47.969	45.565	46.492
BSU16400	41.251	41.633	42.345	39.911	40.264
BSU16410	39.43	39.696	40.243	37.994	38.844
BSU16420	42.045	42.267	43.123	40.905	41.161
BSU16430	51.297	50.23	51.032	49.029	49.505
BSU16440	40.997	39.339	41.339	38.964	40.304
BSU16450	42.345	41.016	41.667	40.923	41.374
BSU16460	38.418	37.069	37.884	37.038	37.458
BSU16470	48.153	46.546	46.643	46.273	45.686
BSU16480	47.172	45.605	45.873	45.338	45.201
BSU16490	83.936	81.713	80.905	79.934	82.773
BSU16500	82.49	80.359	79.912	79.043	81.495
BSU16510	71.194	69.733	69.476	68.409	71.568
BSU16520	70.154	67.697	67.848	66.248	69.066
BSU16530	63.993	62.051	61.9	61.54	63.223
BSU16540	60.812	59.604	59.063	59.063	61.158
BSU16550	66.606	65.148	65.043	64.267	66.29
BSU16560	70.652	69.092	69.14	68.435	70.206
BSU16570	72.831	71.567	71.632	71.373	72.899
BSU16580	71.198	69.694	69.536	68.703	70.682
BSU16590	68.517	65.994	65.634	64.76	67.089
BSU16600	74.319	72.15	72.14	71.216	73.466
BSU16610	64.552	62.102	62.183	61.289	63.397
BSU16620	62.019	60.931	60.925	60.069	62.464
BSU16630	81.362	79.254	79.515	78.537	80.486
BSU16640	64.419	63.457	63.064	62.944	64.034
BSU16650	65.183	62.607	62.422	61.838	63.24
BSU16660	57.602	55.645	55.804	54.279	56.806
BSU16670	61.647	59.763	59.685	58.971	60.299
BSU16680	77.45	76.674	76.507	75.296	77.416
BSU16690	78.804	77.003	76.809	76.335	78.683
BSU16700	61.363	58.839	58.199	56.602	59.669
BSU16710	60.963	59.203	58.717	57.097	59.993
BSU16720	28.696	26.727	26.364	23.189	26.608
BSU16730	22.606	20.791	23.555	18.41	21.974
BSU16740	21.974	21.523	19.692	21.523	24.073
BSU16750	71.123	70.75	71.819	72.367	70.84
BSU16760	67.434	67.507	68.189	68.428	67.696
BSU16770	70.681	69.628	70.076	70.135	69.664
BSU16780	74.297	72.587	73.588	73.293	73.613
BSU16790	37.429	36.294	37.488	35.508	35.24
BSU16799	30.111	25.304	23.904	25.304	24.399
BSU16800	61.995	61.508	61.897	62.077	62.228
BSU16810	63.685	62.415	63.644	63.67	60.754
BSU16825	46.581	46.792	46.661	46.447	45.349
BSU16845	61.371	60.154	60.395	59.792	61.424
BSU16860	62.849	61.514	62.032	61.349	62.865
BSU16870	47.302	46.189	45.061	43.37	46.563
BSU16880	38.418	37.632	36.627	32.618	36.976
BSU16910	65.423	62.725	63.729	63.133	64.068
BSU16920	52.242	53.057	53.231	52.435	54.363
BSU16930	62.577	61.99	61.85	61.492	63.167
BSU16940	69.931	68.031	68.773	67.538	68.546
BSU16950	60.869	58.214	56.543	54.914	60.351
BSU16960	83.835	82.795	83.287	83.108	83.547
BSU16970	58.179	56.754	56.028	55.625	57.478
BSU16980	47.03	44.74	45.401	44.393	46.783
BSU16990	38.596	36.495	35.546	35.002	41.197
BSU17000	32.166	31.624	29.477	27.073	34.461
BSU17010	71.336	69.433	69.336	68.916	69.427
BSU17020	63.544	61.16	61.32	60.618	60.577
BSU17030	22.805	24.073	25.984	25.445	25.583
BSU17040	61.923	60.487	60.382	60.131	62.497
BSU17050	58.348	57.858	58.038	57.502	59.709
BSU17060	41.734	41.948	42.498	42.867	42.867
BSU17070	35.546	32.78	32.338	29.559	34.108
BSU17080	51.552	49.27	51.141	50.318	50.084
BSU17090	37.801	38.182	38.696	40.384	37.221
BSU17100	47.047	46.291	48.317	49.112	47.542
BSU17110	39.564	39.316	42.204	44.44	42.173
BSU17120	43.383	44.393	48.253	50.691	45.795
BSU17130	23.374	26.239	31.809	34.757	19.692
BSU17140	33.044	37.632	43.57	47.03	31.686
BSU17150	33.399	38.77	44.238	48.43	34.243
BSU17160	32.451	36.561	41.197	45.824	32.94
BSU17170	30.904	33.595	37.939	42.482	29.477
BSU17180	52.022	55.921	61.12	64.575	52.009
BSU17190	54.589	56.96	61.537	64.757	53.579
BSU17200	55.628	56.614	61.16	63.596	54.716
BSU17210	60.067	60.789	64.192	65.955	57.559
BSU17220	56.83	57.213	60.021	61.594	54.917
BSU17230	53.398	51.813	52.272	52.656	52.64
BSU17240	33.925	34.153	35.694	35.947	32.166
BSU17250	48.374	46.392	47.984	47.774	45.585
BSU17260	33.349	40.304	37.517	37.13	32.887
BSU17270	41.932	40.058	39.63	39.674	39.452
BSU17280	52.431	49.364	49.566	47.947	48.839
BSU17290	39.761	38.34	38.844	37.773	37.13
BSU17300	43.424	41.734	41.513	41.409	40.979
BSU17310	5.322	15.469	-Inf	0	8.435
BSU17320	17.284	21.286	19.078	19.078	16.869
BSU17330	56.759	55.004	54.893	54.962	55.54
BSU17340	59.262	57.157	57.187	58.344	57.591
BSU17350	38.696	37.1	36.914	37.632	39.012
BSU17360	55.78	51.764	52.039	50.107	52.195
BSU17370	61.358	59.973	59.843	59.198	60.896
BSU17380	73.434	72.337	72.686	71.894	73.303
BSU17390	68.37	66.571	66.706	66.085	67.672
BSU17400	54.236	52.208	52.31	50.957	53.962
BSU17410	30.766	32.507	31.748	30.554	32.727
BSU17420	36.851	35.318	33.299	31.686	35.583
BSU17430	56.09	54.692	55.623	55.128	56.162
BSU17440	55.691	54.626	54.863	54.817	55.871
BSU17450	76.49	71.821	71.134	69.387	72.546
BSU17460	82.613	81.502	80.427	80.572	82.549
BSU17470	31.24	28.321	26.364	26.727	28.417
BSU17480	32.727	30.973	29.559	29.225	29.721
BSU17490	24.238	22.191	21.752	22.805	21.523
BSU17500	46.085	43.609	42.853	42.925	45.656
BSU17510	47.819	44.985	45.411	45.18	46.226
BSU17520	34.799	34.331	33.738	33.738	33.546
BSU17530	47.643	45.575	45.534	47.294	46.066
BSU17540	39.696	37.038	36.018	38.721	38.916
BSU17550	33.498	31.686	33.691	34.375	34.198
BSU17559	36.976	34.881	34.674	34.287	33.832
BSU17560	37.311	33.785	33.399	35.694	34.243
BSU17570	30.186	28.225	28.225	27.296	28.604
BSU17580	36.053	31.93	34.757	34.375	33.691
BSU17590	47.51	45.815	46.151	45.941	46.474
BSU17600	39.696	35.911	36.396	36.226	38.469
BSU17610	42.204	38.34	39.177	38.892	40.444
BSU17620	49.553	45.903	46.537	44.534	46.123
BSU17630	37.458	37.281	38.443	38.795	37.221
BSU17640	23.904	23.189	22.606	21.043	19.391
BSU17650	42.482	38.596	39.586	38.819	39.847
BSU17660	45.307	43.41	44.177	43.675	45.029
BSU17670	25.014	19.982	24.558	24.073	20.791
BSU17680	53.354	50.011	50.607	49.419	51.736
BSU17690	47.335	47.549	47.743	48.739	48.289
BSU17699	25.014	24.865	23	23.904	26.239
BSU17700	29.879	27.512	29.225	25.719	26.364
BSU17710	46.757	43.543	46.98	44.546	44.797
BSU17720	10.643	3.113	8.435	7.035	5.322
BSU17730	55.482	54.601	55.501	56.098	54.953
BSU17740	23.731	23.555	23.731	25.445	25.014
BSU17750	24.865	19.692	24.238	19.391	23
BSU17760	21.523	23.189	20.791	19.982	21.523
BSU17770	29.641	27.073	28.417	28.417	29.477
BSU17780	47.072	44.661	44.852	44.429	47.581
BSU17790	42.996	40.942	40.223	38.964	42.982
BSU17800	50.48	49.302	49.444	48.832	51.478
BSU17810	39.475	38.671	38.102	37.1	39.201
BSU17820	25.984	28.696	30.904	31.869	16.43
BSU17830	25.719	27.618	23	24.073	21.043
BSU17840	47.857	44.202	42.391	42.558	48.698
BSU17850	63.152	62.469	63.124	62.214	61.394
BSU17860	44.546	43.15	42.36	41.916	40.562
BSU17870	50.301	46.722	47.796	45.922	46.809
BSU17880	61.447	58.785	59.308	57.392	57.776
BSU17890	79.751	79.61	79.917	79.435	79.827
BSU17900	33.349	30.973	31.434	31.561	31.498
BSU17910	63.265	61.096	61.326	60.242	61.75
BSU17920	40.792	39.674	39.52	39.826	38.696
BSU17930	39.201	39.954	38.494	39.674	40.867
BSU17940	49.419	45.39	45.873	46.963	47.205
BSU17950	53.628	53.25	52.547	53.485	53.914
BSU17960	56.334	53.114	54.726	54.592	52.863
BSU17970	29.559	26.239	28.876	26.487	22.401
BSU17980	-Inf	0	-Inf	0	0
BSU17990	13.756	8.435	12.356	5.322	7.035
BSU18000	71.183	70.791	73.772	75.757	67.482
BSU18010	44.017	42.633	45.115	46.066	39.608
BSU18019	14.371	0	3.113	7.035	-5.322
BSU18020	15.965	5.322	17.284	13.756	12.356
BSU18030	22.401	20.531	21.043	16.43	13.088
BSU18040	46.17	45.39	45.137	44.706	45.815
BSU18050	42.513	40.243	41.599	40.284	41.052
BSU18060	57.275	54.057	55.157	54.611	54.353
BSU18070	62.489	59.051	59.954	58.761	60.221
BSU18080	61.489	58.525	58.819	59.131	58.732
BSU18090	64.655	63.217	63.721	62.819	64.439
BSU18100	68.385	66.905	67.16	66.468	68.131
BSU18110	59.318	59.582	62.127	63.499	52.013
BSU18120	66.324	64.536	61.206	58.889	68.267
BSU18130	40.848	39.339	39.674	38.671	38.964
BSU18140	12.356	9.618	11.547	9.618	-5.322
BSU18150	44.649	44.974	44.44	44.153	45.169
BSU18160	41.7	41.817	41.932	41.633	43.22
BSU18170	12.356	18.751	18.41	19.982	20.531
BSU18180	46.554	43.288	43.968	44.067	43.081
BSU18190	52.018	51.047	51.171	51.468	51.889
BSU18200	28.417	26.844	25.852	23.904	29.801
BSU18210	24.865	23.731	24.865	24.713	22.401
BSU18220	9.618	8.435	5.322	13.756	16.43
BSU18230	11.547	13.756	15.469	13.088	14.94
BSU18239	0	5.322	3.113	-5.322	7.035
BSU18240	18.751	17.678	13.088	17.284	18.41
BSU18250	15.469	19.078	17.678	10.643	19.692
BSU18260	15.965	9.618	17.678	11.547	5.322
BSU18270	9.618	3.113	5.322	0	0
BSU18280	21.043	23.731	23.731	21.752	23
BSU18290	-Inf	11.547	0	11.547	9.618
BSU18300	43.596	44.334	44.499	45.421	43.765
BSU18310	50.163	51.249	51.636	52.217	51.042
BSU18320	45.646	48.388	48.437	48.725	47.969
BSU18330	45.824	48.131	47.939	48.617	45.534
BSU18340	48.623	50.602	49.994	50.618	47.27
BSU18350	52.348	50.707	53.022	52.628	52.419
BSU18360	50.856	49.016	50.213	51.562	50.67
BSU18370	48.296	49.614	49.475	49.529	51.898
BSU18380	56.218	53.706	54.769	52.044	55.133
BSU18390	45.148	43.892	43.752	41.548	43.765
BSU18400	45.616	42.189	42.603	40.997	42.013
BSU18410	30.336	33.249	35.803	36.192	25.719
BSU18420	44.322	43.206	43.905	44.092	45.061
BSU18430	33.299	33.044	32.78	32.281	34.108
BSU18440	58.56	59.25	65.19	68.339	58.875
BSU18450	65.091	66.363	72.572	75.668	66.463
BSU18460	51.171	49.78	50.707	51.032	50.815
BSU18470	44.165	44.996	44.718	45.483	45.286
BSU18480	47.155	46.291	46.291	47.262	46.346
BSU18490	43.739	39.826	40.867	40.503	40.848
BSU18500	65.702	64.01	63.296	61.726	64.376
BSU18510	30.111	23.904	25.583	25.984	17.284
BSU18520	13.088	18.751	18.751	18.751	13.088
BSU18530	30.111	31.809	32.992	34.757	31.434
BSU18540	37.13	39.06	44.763	46.528	33.044
BSU18550	39.911	40.324	45.254	46.705	33.096
BSU18560	37.458	36.429	42.204	43.662	31.434
BSU18570	60.392	60.287	62.884	63.923	56.794
BSU18580	51.858	50.475	52.229	51.965	51.402
BSU18590	45.286	44.718	42.236	42.618	46.731
BSU18600	24.238	27.618	25.984	24.238	22.401
BSU18610	29.559	27.826	26.113	26.727	29.31
BSU18620	34.243	34.674	33.785	36.851	32.834
BSU18630	35.982	33.925	34.063	33.147	39.804
BSU18640	36.914	37.221	34.547	33.879	40.304
BSU18650	29.801	28.127	27.073	27.723	28.321
BSU18660	11.547	5.322	13.756	8.435	8.435
BSU18669	35.694	35.47	33.044	34.243	34.547
BSU18670	16.869	17.678	19.692	18.053	18.41
BSU18680	26.727	25.445	22.401	22.606	21.286
BSU18690	22.606	21.752	21.043	23.555	23.555
BSU18700	27.186	22.191	23	22.606	20.791
BSU18709	7.035	9.618	8.435	3.113	9.618
BSU18710	23.189	23	20.791	18.053	19.692
BSU18720	16.43	14.371	13.756	13.756	16.869
BSU18730	36.819	36.018	34.287	36.462	36.627
BSU18740	35.24	33.448	33.972	33.096	33.972
BSU18750	35.122	37.603	37.13	35.731	37.37
BSU18760	33.498	32.78	31.04	31.498	31.809
BSU18770	30.904	30.336	29.721	32.224	32.281
BSU18780	42.677	40.867	38.844	38.52	38.646
BSU18790	34.799	35.394	35.201	34.962	33.785
BSU18800	57.817	57.87	58.315	59.279	57.585
BSU18810	28.127	28.787	27.073	25.16	25.014
BSU18820	27.826	26.113	29.31	31.498	27.405
BSU18830	49.873	49.803	49.632	48.977	49.245
BSU18840	58.411	57.387	56.514	55.226	58.134
BSU18849	46.783	43.842	42.588	41.633	44.079
BSU18850	41.7	40.735	39.177	40.754	40.264
BSU18860	28.511	25.445	27.927	27.723	25.014
BSU18870	41.565	41.322	40.848	40.079	40.483
BSU18880	45.605	46.151	46.809	46.955	43.88
BSU18890	53.942	52.926	53.216	54.063	52.644
BSU18898	23	20.791	20.791	20.531	19.692
BSU18899	-Inf	3.113	3.113	7.035	0
BSU18900	26.96	25.852	24.713	23.189	23.189
BSU18908	48.296	46.483	48.145	47.804	46.997
BSU18910	56.443	55.261	56.344	57.901	52.427
BSU18920	30.904	31.498	32.108	31.686	28.604
BSU18930	23.731	17.678	20.261	17.284	18.053
BSU18940	0	14.94	5.322	0	11.547
BSU18950	5.322	13.756	7.035	-Inf	7.035
BSU18960	26.608	25.445	25.445	26.113	26.487
BSU18970	63.036	60.695	60.216	60.665	61.724
BSU18980	62.743	60.141	58.747	59.311	62.505
BSU18990	41.948	39.63	39.89	39.542	41.179
BSU19000	52.234	49.721	49.994	49.37	51.383
BSU19010	43.356	40.658	40.384	40.923	41.339
BSU19020	19.078	18.053	19.078	18.751	18.41
BSU19030	36.659	36.429	36.328	38.048	37.008
BSU19040	45.545	45.605	48.589	48.26	35.62
BSU19050	48.918	49.314	52.053	52.373	42.421
BSU19060	51.092	51.378	53.783	53.713	43.356
BSU19070	36.788	35.583	35.62	35.002	36.495
BSU19080	37.967	37.688	39.131	38.964	39.869
BSU19090	26.96	24.558	25.984	28.127	24.399
BSU19100	39.131	36.462	36.945	37.912	37.4
BSU19110	9.618	8.435	10.643	5.322	0
BSU19120	53.887	49.041	51.042	50.067	49.667
BSU19130	61.138	60.112	60.62	60.435	61.573
BSU19140	56.342	56.534	55.704	55.903	57.574
BSU19150	35.803	33.643	33.738	33.738	32.727
BSU19160	46.757	45.338	45.148	45.473	46.766
BSU19170	55.145	55.428	55.987	56.269	56.306
BSU19180	52.949	52.949	53.026	53.821	54.947
BSU19190	45.98	44.683	45.137	45.369	45.736
BSU19200	39.407	39.083	39.718	38.209	39.012
BSU19210	68.377	68.003	68.694	70.044	67.83
BSU19220	50.707	48.911	49.201	49.59	48.718
BSU19230	56.306	53.042	52.009	49.345	54.648
BSU19240	42.603	40.243	41.479	38.819	39.783
BSU19250	39.43	37.829	38.988	37.008	38.048
BSU19259	19.692	17.678	13.756	21.286	19.692
BSU19260	42.795	40.523	40.284	41.357	40.523
BSU19270	15.965	16.869	15.965	19.078	17.678
BSU19280	15.965	11.547	10.643	16.869	15.965
BSU19290	54.405	51.608	51.876	51.548	51.804
BSU19300	60.141	55.868	56.771	54.854	55.683
BSU19310	57.803	56.83	57.5	58.124	57.788
BSU19320	27.618	29.801	28.321	28.696	28.696
BSU19330	19.078	18.41	18.751	21.523	18.053
BSU19340	60.651	61.184	62.288	63.352	60.661
BSU19350	52.575	58.781	66.221	69.984	38.964
BSU19360	75.882	73.9	75.267	75.007	74.064
BSU19370	79.579	78.864	79.402	79.922	78.979
BSU19380	62.228	60.534	60.451	59.233	61.623
BSU19390	57.805	56.638	55.604	54.642	57.482
BSU19400	25.984	25.445	27.618	29.225	27.186
BSU19410	45.349	45.05	46.085	46.997	45.636
BSU19420	45.696	43.867	44.03	43.383	45.686
BSU19430	14.94	17.284	14.371	14.371	12.356
BSU19440	54.497	54.971	53.797	54.003	55.281
BSU19450	53.959	52.741	52.152	52.204	52.51
BSU19460	59.47	57.155	58.249	57.006	55.753
BSU19470	54.295	52.656	53.163	51.723	51.037
BSU19479	58.052	54.453	54.89	53.918	53.859
BSU19480	47.643	50.475	50.691	50.296	46.095
BSU19490	9.618	13.756	13.088	12.356	11.547
BSU19510	-5.322	5.322	0	8.435	7.035
BSU19520	23.731	26.608	24.399	24.238	22.401
BSU19530	37.458	37.773	37.429	37.574	32.94
BSU19540	44.974	42.125	43.88	43.233	42.375
BSU19550	62.972	62.217	62.013	61.407	62.919
BSU19560	31.686	31.434	32.166	32.834	30.186
BSU19570	36.018	33.691	35.082	34.799	32.451
BSU19579	61.573	61.989	64.548	63.661	46.687
BSU19580	64.621	69.308	71.443	71.309	53.983
[truncated: 2,177 more rows]
