# Supplementary material for: T-REx: Transcriptome analysis webserver for RNA-seq Expression data
Source: BMC Genomics. 2015 Sep 3;16(1):663. doi: 10.1186/s12864-015-1834-4 (PMC4558784; doi:10.1186/s12864-015-1834-4)
Supplement: Additional file 3: — Figure S3; k-means clustering of differentially expressed genes in the mutants. (ZIP 31925 kb) [file 12864_2015_1834_MOESM3_ESM.zip › Brinsmade.Mean_signals_log2_scaled_CLASSES.txt]

	GeneID	A_F71Y	B_R61K	C_R61H	Null	WT	color	Group
1	BSU00010	69.705	67.614	67.502	66.219	68.533	grey	NA
2	BSU00020	66.752	64.678	64.143	62.862	65.716	grey	NA
3	BSU00030	56.697	54.554	55.051	53.821	55.863	grey	NA
4	BSU00040	68.68	67.245	67.181	66.612	68.007	grey	NA
5	BSU00050	52.764	50.268	50.328	49.803	51.723	grey	NA
6	BSU00060	71.806	70.878	71.024	70.266	72.027	grey	NA
7	BSU00070	76.748	74.857	74.968	73.792	76.115	grey	NA
8	BSU00080	22.606	22.191	19.982	21.286	21.286	grey	NA
9	BSU00090	79.193	76.56	73.392	70.033	80.9	grey	NA
10	BSU00100	77.307	74.847	74.656	73.828	76.295	grey	NA
11	BSU00110	72.345	71.974	71.857	71.59	70.281	grey	NA
12	BSU00120	69.554	68.704	68.519	68.447	67.375	grey	NA
13	BSU00130	67.626	65.823	65.918	65.274	67.113	grey	NA
14	BSU00140	57.216	54.719	54.626	53.239	55.974	grey	NA
15	BSU00150	57.173	55.653	54.929	54.006	57.247	grey	NA
16	BSU00160	27.296	27.512	27.512	27.186	26.844	grey	NA
17	BSU00170	30.336	29.394	28.604	26.844	25.719	grey	NA
18	BSU00180	48.353	47.447	47.196	46.895	46.869	grey	NA
19	BSU00190	68.847	66.605	66.269	65.319	67.387	grey	NA
20	BSU00200	64.932	60.754	61.417	59.736	61.799	grey	NA
21	BSU00210	61.782	59.415	58.936	57.572	60.742	grey	NA
22	BSU00220	53.539	50.152	49.584	48.021	50.927	grey	NA
23	BSU00230	34.59	33.448	30.034	32.108	33.096	grey	NA
24	BSU00240	39.224	38.021	35.803	30.696	36.053	grey	NA
25	BSU00250	55.335	53.481	52.961	52.083	54.617	grey	NA
26	BSU00260	59.727	58.688	57.722	56.987	59.084	grey	NA
27	BSU00270	61.633	60.999	60.346	59.07	61.736	grey	NA
28	BSU00280	58.805	56.597	55.984	54.971	57.585	grey	NA
29	BSU00290	56.346	54.929	54.386	53.685	55.287	grey	NA
30	BSU00300	58.879	56.65	56.2	55.468	57.613	grey	NA
31	BSU00310	65.046	63.033	63.044	62.517	63.862	grey	NA
32	BSU00320	66.632	64.968	65.599	65.31	66.048	grey	NA
33	BSU00330	58.748	56.853	57.18	56.478	57.487	grey	NA
34	BSU00340	55.344	54.006	54.13	53.832	54.805	grey	NA
35	BSU00350	51.459	48.472	48.339	47.407	49.182	grey	NA
36	BSU00360	56.514	54.567	55.078	54.431	55.496	grey	NA
37	BSU00370	67.367	65.119	64.673	63.973	65.191	grey	NA
38	BSU00380	70.607	68.869	69.304	68.522	69.538	grey	NA
39	BSU00390	53.773	51.492	52.113	51.827	52.331	grey	NA
40	BSU00400	71.281	69.142	69.529	68.332	69.171	grey	NA
41	BSU00410	53.575	52.816	51.894	50.871	53.657	grey	NA
42	BSU00420	60.015	58.538	58.635	57.433	59.564	grey	NA
43	BSU00430	30.482	31.04	26.96	26.844	29.721	grey	NA
44	BSU00440	65.828	65.097	66.049	64.715	65.557	grey	NA
45	BSU00450	19.982	23.731	22.606	20.261	26.239	grey	NA
46	BSU00460	62.08	60.763	60.549	60.429	61.874	grey	NA
47	BSU00470	69.853	68.265	67.718	67.623	70.219	grey	NA
48	BSU00480	66.683	63.803	63.844	62.642	64.988	grey	NA
49	BSU00490	73.773	71.647	72.735	72.922	74.348	green	CodY
50	BSU00500	74.881	72.451	72.101	70.854	73.906	grey	NA
51	BSU00510	70.565	69.195	68.922	67.834	70.942	grey	NA
52	BSU00520	67.631	65.904	66.497	65.324	67.666	grey	NA
53	BSU00530	57.661	55.737	56.366	55.515	57.207	grey	NA
54	BSU00540	51.557	50.29	50.312	49.78	50.528	grey	NA
55	BSU00550	68.568	67.466	67.448	66.475	68.688	grey	NA
56	BSU00560	53.589	52.187	52.448	51.506	53.674	grey	NA
57	BSU00570	54.535	53.976	52.895	51.047	54.243	grey	NA
58	BSU00580	60.987	58.968	58.727	57.224	60.263	grey	NA
59	BSU00590	52.026	49.302	49.413	47.991	50.388	grey	NA
60	BSU00600	50.759	48.451	47.526	46.921	49.913	grey	NA
61	BSU00610	61.749	58.93	58.946	58.114	60.621	grey	NA
62	BSU00620	66.642	63.918	63.672	63.24	65.305	grey	NA
63	BSU00630	72.967	70.049	70.563	69.061	71.776	grey	NA
64	BSU00640	50.062	50.135	47.557	45.201	50.707	grey	NA
65	BSU00650	46.661	45.834	45.018	44.522	47.27	grey	NA
66	BSU00660	37.829	38.844	37.341	35.947	38.34	grey	NA
67	BSU00670	69.771	68.18	68.193	67.544	69.132	grey	NA
68	BSU00680	69.838	67.504	66.877	66.818	68.634	grey	NA
69	BSU00690	82.307	81.927	81.75	80.738	82.99	grey	NA
70	BSU00700	60.342	58.189	57.763	56.446	58.521	grey	NA
71	BSU00710	60.763	59.274	59.662	57.95	59.992	grey	NA
72	BSU00720	57.811	55.381	55.445	53.748	55.801	grey	NA
73	BSU00730	68.892	68.707	69.617	68.641	67.151	grey	NA
74	BSU00740	59.152	56.5	57.038	56.203	57.629	grey	NA
75	BSU00750	57.409	55.81	55.535	54.427	56.339	grey	NA
76	BSU00760	57.954	56.536	56.167	55.501	57.813	grey	NA
77	BSU00770	58.536	57.431	57.899	57.09	59.075	grey	NA
78	BSU00780	53.038	50.992	51.326	50.815	52.268	grey	NA
79	BSU00790	59.27	58.543	58.616	57.753	59.669	grey	NA
80	BSU00800	57.713	55.742	55.625	54.741	57.04	grey	NA
81	BSU00810	70.512	68.524	68.845	67.776	69.866	grey	NA
82	BSU00820	72.881	71.197	71.369	70.399	72.677	grey	NA
83	BSU00830	56.787	54.308	54.117	53.137	54.357	grey	NA
84	BSU00840	58.163	55.764	55.493	54.558	55.863	grey	NA
85	BSU00850	62.739	61.358	61.029	60.487	61.622	grey	NA
86	BSU00860	70.941	69.991	69.764	69.238	69.901	grey	NA
87	BSU00870	61.323	60.817	60.771	60.44	60.966	grey	NA
88	BSU00880	61.252	59.03	59.063	58.428	59.248	grey	NA
89	BSU00890	63.829	61.617	61.651	61.365	62.109	grey	NA
90	BSU00900	57.913	56.152	57.311	55.745	56.712	grey	NA
91	BSU00910	52.066	49.838	48.785	48.872	50.388	grey	NA
92	BSU00920	74.928	73.181	73.401	73.119	74.597	grey	NA
93	BSU00930	56.312	53.685	55.417	53.717	54.808	grey	NA
94	BSU00940	62.414	60.591	61.346	60.183	61.223	grey	NA
95	BSU00950	56.883	53.539	55.793	53.061	53.653	grey	NA
96	BSU00960	58.403	56.116	57.4	56.223	56.654	grey	NA
97	BSU00970	55.457	52.485	53.741	52.026	53.088	grey	NA
98	BSU00980	66.673	64.707	64.833	64.399	66.139	grey	NA
99	BSU00990	61.307	59.222	58.489	57.74	59.889	grey	NA
100	BSU01000	55.548	53.952	53.557	52.057	54.05	grey	NA
101	BSU01010	66.818	64.208	63.611	62.401	65.321	grey	NA
102	BSU01020	85.876	84.95	83.996	83.095	86.112	grey	NA
103	BSU01030	84.679	83.316	82.092	81.041	84.788	grey	NA
104	BSU01040	87.305	86.131	84.358	83.775	87.575	grey	NA
105	BSU01050	86.215	84.173	83.182	81.955	85.54	grey	NA
106	BSU01060	58.232	57.538	55.966	54.917	59.392	grey	NA
107	BSU01070	86.583	85.996	85.801	84.984	87.01	grey	NA
108	BSU01080	88.09	87.97	87.793	86.977	88.893	grey	NA
109	BSU01090	85.3	82.533	81.995	80.502	84.262	grey	NA
110	BSU01100	83.023	82.583	81.946	80.675	83.837	grey	NA
111	BSU01110	86.855	84.588	84.668	82.828	86.2	grey	NA
112	BSU01120	96.533	95.702	94.926	93.972	97.304	grey	NA
113	BSU01130	94.986	94.874	94.404	93.693	96.331	grey	NA
114	BSU01140	48.576	48.072	47.502	46.528	47.781	grey	NA
115	BSU01150	79.466	77.97	77.296	75.977	79.423	grey	NA
116	BSU01160	86.05	84.537	83.661	82.407	85.853	grey	NA
117	BSU01170	82.29	82.116	81.377	80.128	83.561	grey	NA
118	BSU01180	81.309	78.51	78.083	76.73	79.913	grey	NA
119	BSU01190	86.914	86.531	86.168	84.557	87.558	grey	NA
120	BSU01200	78.614	77.029	77.033	75.14	78.155	grey	NA
121	BSU01210	75.73	76.354	76.076	74.482	77.631	grey	NA
122	BSU01220	83.099	82.015	81.892	80.379	83.274	grey	NA
123	BSU01230	80.143	78.641	78.218	76.92	79.894	grey	NA
124	BSU01240	77.877	75.507	75.213	73.742	76.472	grey	NA
125	BSU01250	77.878	75.653	75.487	73.844	76.789	grey	NA
126	BSU01260	80.225	78.627	78.574	76.999	80.057	grey	NA
127	BSU01270	79.281	76.792	77.044	75.047	77.954	grey	NA
128	BSU01280	80.876	80.337	80.046	78.435	81.591	grey	NA
129	BSU01290	74.69	72.792	72.876	70.849	74.226	grey	NA
130	BSU01300	80.372	78.626	78.586	77.111	79.991	grey	NA
131	BSU01310	81.344	80.531	80.115	78.753	81.711	grey	NA
132	BSU01320	78.484	78.169	78.089	76.481	79.494	grey	NA
133	BSU01330	81.59	80.658	80.259	78.944	81.915	grey	NA
134	BSU01340	74.152	72.289	72.368	70.566	73.767	grey	NA
135	BSU01350	82.376	81.198	80.672	79.536	82.374	grey	NA
136	BSU01360	87.367	87.265	86.601	85.656	88.641	grey	NA
137	BSU01370	84.655	82.552	82.335	81.097	83.925	grey	NA
138	BSU01380	85.005	83.689	83.378	81.909	85.043	grey	NA
139	BSU01389	76.517	74.053	74.046	72.565	75.667	grey	NA
140	BSU01390	78.452	75.455	75.781	73.91	76.898	grey	NA
141	BSU01400	74.393	70.989	71.175	69.453	72.602	grey	NA
142	BSU01410	79.78	78.476	78.304	77.136	79.975	grey	NA
143	BSU01420	78.053	78.91	78.426	77.401	80.526	grey	NA
144	BSU01430	90.833	88.37	88.392	86.932	89.858	grey	NA
145	BSU01440	78.092	76.851	76.692	74.951	77.683	grey	NA
146	BSU01450	59.267	58.927	58.106	56.475	59.38	grey	NA
147	BSU01460	61.779	61.55	59.662	58.145	61.573	grey	NA
148	BSU01470	60.95	61.123	59.475	57.986	61.391	grey	NA
149	BSU01480	71.617	69.828	68.166	65.686	70.863	grey	NA
150	BSU01490	83.183	81.921	81.413	80.056	83.376	grey	NA
151	BSU01500	75.579	75.492	75.027	73.768	76.572	grey	NA
152	BSU01510	63.71	59.854	60.006	59.299	61.646	grey	NA
153	BSU01520	26.727	27.073	26.113	22.401	26.113	grey	NA
154	BSU01530	32.727	31.989	31.989	29.721	30.336	grey	NA
155	BSU01540	68.711	65.78	67.312	65.765	67.104	red	CcpA
156	BSU01550	26.364	26.608	25.014	22.606	23.555	grey	NA
157	BSU01560	44.672	44.346	45.265	43.968	44.774	grey	NA
158	BSU01570	15.469	17.678	13.088	13.756	18.053	grey	NA
159	BSU01580	57.532	59.343	58.607	57.994	59.203	grey	NA
160	BSU01590	52.306	52.76	53.167	52.464	53.265	grey	NA
161	BSU01600	21.752	22.606	20.531	17.678	28.787	grey	NA
162	BSU01610	24.865	27.296	26.96	26.727	33.643	grey	NA
163	BSU01620	23.189	23.731	26.113	22.191	31.434	grey	NA
164	BSU01630	30.261	26.487	27.296	26.487	36.362	grey	NA
165	BSU01640	32.563	28.321	31.434	29.14	35.002	grey	NA
166	BSU01650	28.225	30.482	31.434	28.876	29.721	green	CodY
167	BSU01660	33.299	35.62	34.84	35.318	34.017	green	CodY
168	BSU01670	31.24	33.096	33.972	35.002	30.186	green	CodY
169	BSU01680	31.498	33.198	35.657	36.123	33.832	green	CodY
170	BSU01690	38.494	38.819	41.251	41.409	38.964	green	CodY
171	BSU01700	45.765	46.142	47.977	47.758	44.718	green	CodY
172	BSU01710	23.904	26.608	27.296	27.073	26.364	grey	NA
173	BSU01720	37.603	37.341	38.075	37.4	36.529	grey	NA
174	BSU01730	69.85	67.866	67.556	67.015	69.944	grey	NA
175	BSU01740	70.301	68.045	68.339	67.201	70.022	grey	NA
176	BSU01750	58.564	58.504	58.432	57.728	59.914	grey	NA
177	BSU01760	70.767	68.862	69.176	67.879	69.906	grey	NA
178	BSU01770	70.263	68.773	69.132	67.869	70.373	grey	NA
179	BSU01780	76.636	76.239	76.12	75.327	77.639	grey	NA
180	BSU01800	46.374	43.778	44.141	43.543	44.941	grey	NA
181	BSU01810	28.696	26.487	25.984	23.904	26.608	grey	NA
182	BSU01820	31.434	28.511	28.604	28.604	29.721	grey	NA
183	BSU01830	42.809	44.729	43.892	40.284	44.83	grey	NA
184	BSU01845	50.496	50.458	49.475	44.963	50.458	grey	NA
185	BSU01860	42.736	42.421	39.27	35.839	41.633	grey	NA
186	BSU01870	40.162	39.718	37.038	32.992	39.385	grey	NA
187	BSU01880	41.179	40.079	37.884	33.349	39.826	grey	NA
188	BSU01889	53.72	50.507	50.691	49.376	51.867	grey	NA
189	BSU01890	40.12	41.667	43.136	40.344	42.22	grey	NA
190	BSU01900	17.678	15.469	10.643	12.356	12.356	grey	NA
191	BSU01910	29.879	30.409	34.504	38.392	31.869	grey	NA
192	BSU01920	37.66	37.311	37.191	41.513	37.429	grey	NA
193	BSU01935	45.696	44.886	46.161	48.289	46.438	grey	NA
194	BSU01950	45.083	44.214	45.169	46.74	45.19	grey	NA
195	BSU01960	43.261	43.739	43.968	45.854	45.883	grey	NA
196	BSU01970	40.716	38.52	41.161	40.792	41.496	grey	NA
197	BSU01980	40.444	38.209	39.542	39.27	40.464	grey	NA
198	BSU01990	42.109	41.107	39.996	39.475	42.029	grey	NA
199	BSU02000	39.718	38.571	38.048	37.311	39.385	grey	NA
200	BSU02010	43.192	41.268	40.562	40.203	41.479	grey	NA
201	BSU02019	56.473	53.496	54.34	52.061	53.16	grey	NA
202	BSU02030	40.979	40.12	40.716	40.284	40.658	grey	NA
203	BSU02040	37.745	35.043	36.495	35.982	38.646	grey	NA
204	BSU02050	40.384	37.545	38.745	36.328	38.261	grey	NA
205	BSU02060	61.359	62.883	61.098	59.538	61.274	green	CodY
206	BSU02070	21.523	18.751	20.261	18.053	21.043	grey	NA
207	BSU02080	16.869	14.94	14.371	13.756	3.113	grey	NA
208	BSU02090	40.264	37.251	39.316	38.596	39.407	grey	NA
209	BSU02100	33.399	30.625	32.563	32.049	30.186	grey	NA
210	BSU02110	35.694	34.799	34.198	36.429	30.766	grey	NA
211	BSU02120	70.441	70.984	70.076	68.225	66.424	grey	NA
212	BSU02130	35.201	33.738	30.904	29.879	35.875	red	CcpA
213	BSU02140	32.672	34.108	29.477	28.321	34.375	red	CcpA
214	BSU02150	21.974	16.869	19.078	14.371	22.191	grey	NA
215	BSU02160	64.094	65.622	67.096	58.112	43.095	orange	Complex
216	BSU02170	60.404	67.766	68.781	60.461	44.429	orange	Complex
217	BSU02180	33.785	33.096	33.299	35.356	37.008	grey	NA
218	BSU02190	50.554	48.885	47.849	48.964	51.965	grey	NA
219	BSU02200	49.809	49.258	52.816	53.955	49.89	grey	NA
220	BSU02210	37.857	39.63	39.475	39.869	40.12	grey	NA
221	BSU02220	36.495	36.529	37.161	37.281	37.1	grey	NA
222	BSU02230	63.619	62.632	62.915	63.649	60.339	grey	NA
223	BSU02240	56.465	57.566	61.091	62.039	47.735	grey	NA
224	BSU02250	46.057	47.674	51.263	52.061	37.632	grey	NA
225	BSU02260	49.667	48.885	49.994	49.679	49.277	grey	NA
226	BSU02270	56.371	56.162	56.241	55.532	58.727	grey	NA
227	BSU02280	58.056	56.401	56.085	55.292	57.84	grey	NA
228	BSU02290	60.047	59.651	58.97	58.402	61.283	grey	NA
229	BSU02300	41.582	39.06	38.392	38.366	40.464	grey	NA
230	BSU02310	44.695	43.504	43.609	42.109	47.612	grey	NA
231	BSU02320	40.811	39.74	38.571	38.494	41.899	grey	NA
232	BSU02330	63.069	61.702	61.287	62.349	62.142	grey	NA
233	BSU02340	33.546	36.26	37.517	38.182	39.475	grey	NA
234	BSU02350	53.235	55.834	54.756	52.608	55.62	grey	NA
235	BSU02360	52	53.034	50.927	49.602	51.613	grey	NA
236	BSU02370	48.678	46.207	46.818	45.359	48.589	green	CodY
237	BSU02380	31.748	32.992	33.925	34.799	33.972	grey	NA
238	BSU02390	56.962	62.95	74.359	80.053	41.339	green	CodY
239	BSU02400	56.638	60.582	63.765	63.381	52.344	grey	NA
240	BSU02410	51.663	53.261	53.449	51.827	47.359	grey	NA
241	BSU02420	18.053	23.904	20.261	21.043	22.805	red	CcpA
242	BSU02430	13.088	20.531	14.371	14.94	15.965	red	CcpA
243	BSU02440	46.076	44.718	44.452	43.88	45.626	grey	NA
244	BSU02450	43.7	42.721	43.15	41.801	44.116	grey	NA
245	BSU02460	28.225	30.625	30.034	29.053	27.405	grey	NA
246	BSU02470	31.93	33.546	34.375	33.643	29.879	grey	NA
247	BSU02480	27.073	31.809	32.618	32.451	31.434	grey	NA
248	BSU02490	25.583	29.14	32.049	29.477	23.189	grey	NA
249	BSU02500	51.097	49.942	50.022	48.812	51.131	grey	NA
250	BSU02510	32.507	33.785	34.063	32.224	34.547	grey	NA
251	BSU02520	50.937	50.039	49.667	48.712	52.624	grey	NA
252	BSU02530	40.284	35.24	37.221	33.643	38.443	grey	NA
253	BSU02540	38.102	40.203	39.783	37.66	42.109	grey	NA
254	BSU02550	38.418	36.561	37.13	35.583	38.261	grey	NA
255	BSU02560	40.848	38.795	38.596	38.596	40.581	grey	NA
256	BSU02570	47.705	45.883	46.355	45.39	48.203	grey	NA
257	BSU02580	41.513	42.189	42.91	41.268	44.996	grey	NA
258	BSU02590	37.994	35.875	32.672	34.287	28.604	grey	NA
259	BSU02600	27.073	26.608	24.399	25.16	29.394	grey	NA
260	BSU02610	41.65	39.131	40.141	38.964	41.143	grey	NA
261	BSU02619	10.643	8.435	7.035	5.322	7.035	grey	NA
262	BSU02620	26.608	28.876	28.876	27.296	30.696	grey	NA
263	BSU02630	10.643	11.547	14.94	11.547	12.356	grey	NA
264	BSU02640	11.547	17.678	16.869	12.356	18.751	grey	NA
265	BSU02650	41.548	39.74	40.697	38.819	41.633	grey	NA
266	BSU02660	43.275	42.543	42.013	41.357	44.202	grey	NA
267	BSU02670	55.834	57.813	56.007	55.069	58.684	grey	NA
268	BSU02680	51.492	51.795	50.639	49.856	53.474	grey	NA
269	BSU02690	36.088	33.249	33.925	32.834	34.84	grey	NA
270	BSU02700	57.273	54.79	56.78	55.647	56.418	grey	NA
271	BSU02710	43.329	40.658	41.751	39.761	44.429	grey	NA
272	BSU02720	64.312	62.097	61.436	59.837	63.181	grey	NA
273	BSU02730	45.359	44.25	44.079	43.778	45.755	grey	NA
274	BSU02740	45.286	44.334	44.819	44.238	45.148	grey	NA
275	BSU02750	42.391	40.284	40.424	38.621	42.498	grey	NA
276	BSU02760	38.844	39.475	39.847	38.596	42.498	grey	NA
277	BSU02770	49.016	46.076	47.589	46.474	48.878	grey	NA
278	BSU02780	68.684	68.254	70.612	70.469	66.19	grey	NA
279	BSU02790	47.697	46.207	46.687	44.262	47.857	grey	NA
280	BSU02800	50.011	47.969	49.283	47.596	49.099	grey	NA
281	BSU02810	41.513	40.658	41.052	40.017	40.017	grey	NA
282	BSU02820	58.834	57.368	58.327	57.665	58.298	grey	NA
283	BSU02830	33.832	32.563	30.766	29.879	31.04	grey	NA
284	BSU02840	38.418	37.221	36.328	35.546	35.122	grey	NA
285	BSU02850	83.928	63.758	84.438	78.008	64.64	orange	Complex
286	BSU02860	63.07	50.952	62.433	56.116	52.1	grey	NA
287	BSU02870	56.198	46.955	58.29	54.253	48.739	grey	NA
288	BSU02880	40.203	44.177	41.034	41.409	43.437	grey	NA
289	BSU02890	66.781	65.032	64.538	64.234	66.833	grey	NA
290	BSU02900	67.143	65.763	65.406	65.043	67.616	grey	NA
291	BSU02910	65.057	64.875	64.18	64.064	66.6	grey	NA
292	BSU02920	66.07	66.548	65.899	66.096	68.416	grey	NA
293	BSU02930	64.148	63.275	63.201	63.291	64.798	grey	NA
294	BSU02940	63.422	62.327	62.476	62.355	63.583	grey	NA
295	BSU02950	62.95	65.006	63.621	63.3	66.173	grey	NA
296	BSU02960	24.713	28.787	30.625	31.624	27.927	grey	NA
297	BSU02970	56.49	54.037	54.793	53.216	54.013	grey	NA
298	BSU02980	66.901	67.208	68.098	69.538	69.07	grey	NA
299	BSU02990	60.093	63.712	63.623	65.37	65.088	grey	NA
300	BSU03000	65.047	65.66	66.751	67.356	67.399	grey	NA
301	BSU03010	42.452	50.168	64.428	71.841	36.26	green	CodY
302	BSU03020	43.15	45.98	56.446	64.121	43.164	grey	NA
303	BSU03030	41.65	41.916	44.346	46.997	41.233	grey	NA
304	BSU03040	49.925	49.003	50.356	53.065	49.426	red	CcpA
305	BSU03050	48.26	48.685	44.819	40.886	49.226	grey	NA
306	BSU03060	48.865	54.379	50.196	45.359	54.57	grey	NA
307	BSU03070	58.12	59.047	59.191	57.763	59.672	grey	NA
308	BSU03080	46.282	45.646	45.716	44.886	46.142	grey	NA
309	BSU03090	43.356	44.626	44.751	43.993	44.238	grey	NA
310	BSU03100	46.355	46.207	45.941	45.646	46.179	grey	NA
311	BSU03110	22.191	23.904	21.974	21.752	22.805	grey	NA
312	BSU03120	21.523	16.869	14.94	14.371	22.191	grey	NA
313	BSU03130	64.624	62.866	62.813	62.539	63.853	grey	NA
314	BSU03140	44.808	41.684	43.038	42.22	42.189	grey	NA
315	BSU03150	57.308	54.756	55.142	53.401	55.166	grey	NA
316	BSU03160	30.409	29.477	31.305	30.336	29.801	grey	NA
317	BSU03170	47.581	45.961	47.666	45.514	46.207	grey	NA
318	BSU03180	50.345	49.89	51.782	50.67	49.22	grey	NA
319	BSU03190	48.644	47.114	48.832	47.534	46.018	grey	NA
320	BSU03200	70.594	73.83	79.226	80.707	62.186	green	CodY
321	BSU03210	77.051	79.605	85.049	86.423	68.914	green	CodY
322	BSU03220	70.345	74.766	79.796	81.173	67.816	green	CodY
323	BSU03230	56.695	55.815	59.205	58.973	53.072	green	CodY
324	BSU03240	50.539	48.541	47.375	46.17	50.691	grey	NA
325	BSU03250	46.792	46.465	46.226	44.797	48.951	grey	NA
326	BSU03260	40.886	39.783	41.07	40.905	39.847	grey	NA
327	BSU03270	35.947	32.887	35.394	32.78	39.847	grey	NA
328	BSU03280	54.682	55.104	55.128	54.732	54.941	green	CodY
329	BSU03290	47.047	46.546	46.835	46.383	47.122	green	CodY
330	BSU03300	38.77	40.83	39.564	37.857	36.945	green	CodY
331	BSU03310	31.174	31.434	29.721	27.186	30.836	grey	NA
332	BSU03320	33.595	33.546	32.166	31.24	35.162	grey	NA
333	BSU03330	39.586	39.177	40.444	37.1	42.157	grey	NA
334	BSU03340	58.547	31.498	59.926	53.339	35.082	orange	Complex
335	BSU03350	58.14	23	56.678	48.765	28.876	orange	Complex
336	BSU03359	68.084	27.073	67.77	58.455	35.875	orange	Complex
337	BSU03360	76.729	48.325	79.993	70.285	56.08	orange	Complex
338	BSU03370	37.967	42.824	37.939	39.911	47.246	grey	NA
339	BSU03380	48.891	48.514	45.605	46.419	53.099	grey	NA
340	BSU03390	45.726	43.867	44.37	43.557	45.317	grey	NA
341	BSU03400	20.791	20.261	20.261	21.286	15.469	grey	NA
342	BSU03410	39.293	38.366	37.069	38.261	41.965	grey	NA
343	BSU03420	48.691	46.374	45.169	45.061	46.009	grey	NA
344	BSU03430	49.487	48.845	47.03	48.43	48.983	grey	NA
345	BSU03440	34.461	33.546	33.249	32.94	32.78	grey	NA
346	BSU03450	35.082	34.757	38.52	37.603	35.47	grey	NA
347	BSU03460	44.25	42.996	46.783	44.864	42.633	grey	NA
348	BSU03470	40.017	35.803	37.488	36.627	36.851	grey	NA
349	BSU03480	68.961	70.766	69.308	69.723	71.05	green	CodY
350	BSU03490	70.653	72.124	70.523	70.412	72.598	green	CodY
351	BSU03500	38.102	38.819	37.311	38.209	39.012	green	CodY
352	BSU03510	64.713	66.049	64.746	64.025	66.66	grey	NA
353	BSU03520	53.357	53.804	52.026	51.831	54.285	grey	NA
354	BSU03530	49.913	54.989	56.534	57.418	48.878	grey	NA
355	BSU03540	43.675	40.483	41.667	39.107	42.498	grey	NA
356	BSU03550	31.624	36.226	34.504	34.716	35.47	grey	NA
357	BSU03560	39.608	38.52	40.754	39.385	40.037	grey	NA
358	BSU03580	52.485	53.423	52.891	52.238	54.583	grey	NA
359	BSU03590	58.719	57.306	56.669	53.731	56.918	grey	NA
360	BSU03600	53.272	54.92	53.481	50.907	54.664	grey	NA
361	BSU03610	66.469	64.351	63.67	60.873	63.897	grey	NA
362	BSU03620	36.529	35.62	35.694	34.331	37.281	grey	NA
363	BSU03630	26.608	24.238	27.512	23.189	21.752	grey	NA
364	BSU03640	30.336	30.696	30.336	28.787	31.561	grey	NA
365	BSU03651	25.984	23.374	19.982	20.791	21.043	grey	NA
366	BSU03652	22.401	20.531	22.606	19.692	24.073	grey	NA
367	BSU03660	42.867	40.658	42.633	41.684	42.692	grey	NA
368	BSU03670	49.413	48.996	44.672	41.85	56.327	grey	NA
369	BSU03680	28.876	27.723	27.186	23.904	31.107	grey	NA
370	BSU03690	18.053	13.088	12.356	18.053	16.43	grey	NA
371	BSU03700	32.338	32.166	31.989	31.305	32.727	grey	NA
372	BSU03710	34.799	32.395	33.785	32.507	35.279	grey	NA
373	BSU03720	34.504	33.879	34.243	32.166	36.053	grey	NA
374	BSU03730	21.286	20.791	21.974	19.391	24.238	grey	NA
375	BSU03740	26.96	25.445	24.713	22.805	26.487	grey	NA
376	BSU03750	49.954	47.72	48.416	47.705	49.547	grey	NA
377	BSU03760	55.125	52.883	54.084	52.957	54.62	grey	NA
378	BSU03770	59.736	56.057	58.662	58.082	57.801	grey	NA
379	BSU03780	35.694	31.869	35.162	33.972	33.595	grey	NA
380	BSU03789	32.834	33.643	35.279	36.692	32.338	grey	NA
381	BSU03790	60.363	62.793	66.36	69.173	52.539	grey	NA
382	BSU03800	45.126	44.695	47.172	45.646	46.572	grey	NA
383	BSU03810	42.707	43.233	46.634	43.867	44.729	grey	NA
384	BSU03820	45.676	44.852	47.302	45.97	46.198	grey	NA
385	BSU03830	51.599	50.235	53.452	51.925	52.36	grey	NA
386	BSU03840	53.593	55.785	55.609	55.523	54.938	grey	NA
387	BSU03850	53.401	52.93	53.091	52.753	52.402	grey	NA
388	BSU03860	51.205	50.696	50.312	48.924	51.082	grey	NA
389	BSU03870	53.201	50.339	49.896	48.109	50.437	grey	NA
390	BSU03880	51.102	53.546	54.117	53.959	53.897	grey	NA
391	BSU03890	39.06	39.475	40.141	39.975	37.632	grey	NA
392	BSU03900	32.94	33.691	35.162	34.331	28.965	grey	NA
393	BSU03910	59.405	57.931	58.434	57.416	57.627	grey	NA
394	BSU03920	-5.322	8.435	0	3.113	5.322	grey	NA
395	BSU03930	21.974	19.692	23.555	20.791	20.531	grey	NA
396	BSU03940	55.905	56.049	55.352	54.567	58.405	grey	NA
397	BSU03950	62.523	61.71	61.021	60.367	64.164	grey	NA
398	BSU03960	59.212	58.167	56.99	56.376	60.237	grey	NA
399	BSU03970	46.438	44.214	44.546	43.557	45.201	grey	NA
400	BSU03981	37.801	37.632	37.13	37.773	41.107	red	CcpA
401	BSU03982	32.887	33.349	32.887	32.563	34.757	red	CcpA
402	BSU03990	36.294	37.829	37.37	37.008	39.339	red	CcpA
403	BSU04000	48.576	46.465	47.439	46.687	49.971	grey	NA
404	BSU04010	52.685	49.432	48.596	47.089	51.392	grey	NA
405	BSU04020	42.173	41.997	43.648	43.816	44.322	grey	NA
406	BSU04030	64.045	61.026	61.811	61.355	62.863	grey	NA
407	BSU04039	27.618	20.261	23.555	21.286	15.965	grey	NA
408	BSU04040	63.017	60.339	61.258	60.328	61.15	grey	NA
409	BSU04050	47.294	47.447	46.929	45.795	45.98	grey	NA
410	BSU04060	49.925	51.52	49.809	49.908	49.358	grey	NA
411	BSU04070	45.307	47.359	45.785	46.51	45.007	grey	NA
412	BSU04080	47.047	47.056	44.729	45.115	44.974	grey	NA
413	BSU04090	46.748	47.431	46.066	46.988	46.142	grey	NA
414	BSU04100	44.615	44.785	44.03	43.49	43.648	grey	NA
415	BSU04110	40.264	39.74	39.407	38.916	39.608	grey	NA
416	BSU04120	57.688	58.705	58.71	58.939	59.956	grey	NA
417	BSU04130	45.38	41.089	43.596	42.345	42.467	grey	NA
418	BSU04140	74.588	72.915	74.277	73.292	74.438	grey	NA
419	BSU04150	64.789	65.509	65.608	65.993	66.55	grey	NA
420	BSU04160	51.002	50.23	50.681	51.131	52.693	red	CcpA
421	BSU04170	51.369	51.126	48.845	45.442	49.245	grey	NA
422	BSU04180	14.94	15.965	10.643	13.088	12.356	grey	NA
423	BSU04190	23.189	24.399	20.531	19.078	17.678	grey	NA
424	BSU04200	18.053	19.391	18.41	16.869	15.469	grey	NA
425	BSU04210	43.543	42.513	43.943	42.109	43.968	grey	NA
426	BSU04220	44.852	43.7	42.809	43.356	42.677	grey	NA
427	BSU04230	55.971	54.617	54.285	53.372	55.526	grey	NA
428	BSU04240	42.157	42.633	41.932	40.1	45.736	grey	NA
429	BSU04250	47.172	44.262	44.476	43.383	46.456	grey	NA
430	BSU04260	65.124	63.324	63.885	62.778	64.631	grey	NA
431	BSU04270	41.251	38.392	37.251	34.59	41.107	grey	NA
432	BSU04280	31.498	31.748	29.394	28.511	33.198	grey	NA
433	BSU04290	39.826	37.967	36.462	34.153	40.162	grey	NA
434	BSU04300	37.994	36.192	34.017	33.498	38.621	grey	NA
435	BSU04310	43.7	42.853	39.911	38.868	44.661	grey	NA
436	BSU04320	61.354	61.413	60.168	59.301	63.36	grey	NA
437	BSU04330	29.559	28.787	25.984	23	31.04	grey	NA
438	BSU04340	39.224	38.261	36.945	37.429	38.418	grey	NA
439	BSU04359	52.668	52.419	52.217	50.907	52.828	grey	NA
440	BSU04360	77.198	79.334	80.036	80.509	80.545	grey	NA
441	BSU04370	29.879	28.321	24.558	28.417	22.606	grey	NA
442	BSU04380	25.583	27.186	20.531	24.073	23.555	grey	NA
443	BSU04390	48.61	45.795	47.399	46.038	47.917	grey	NA
444	BSU04400	44.079	36.945	37.038	38.52	31.37	grey	NA
445	BSU04410	47.319	45.05	47.502	47.415	43.648	grey	NA
446	BSU04420	41.251	39.911	41.304	41.444	38.156	grey	NA
447	BSU04430	43.88	42.867	42.528	41.684	42.795	grey	NA
448	BSU04440	47.796	46.826	46.189	45.696	46.971	grey	NA
449	BSU04450	50.523	49.873	49.189	49.32	50.218	grey	NA
450	BSU04460	43.687	42.452	42.809	42.22	43.517	grey	NA
451	BSU04470	47.319	45.169	46.59	48.596	47.196	red	CcpA
452	BSU04480	66.035	66.374	66.384	66.367	67.691	grey	NA
453	BSU04490	61.01	59.226	59.234	58.048	60.392	grey	NA
454	BSU04500	58.01	57.591	56.941	55.661	58.655	grey	NA
455	BSU04510	51.854	52.62	51.435	50.917	54.269	grey	NA
456	BSU04520	53.265	53.674	53.776	52.648	53.797	grey	NA
457	BSU04530	8.435	8.435	8.435	5.322	14.371	grey	NA
458	BSU04540	54.845	55.186	55.249	54.866	56.83	grey	NA
459	BSU04550	65.647	61.577	61.926	59.813	62.426	grey	NA
460	BSU04560	67.884	66.556	66.517	65.684	68.213	grey	NA
461	BSU04570	59.089	58.902	57.87	56.994	59.855	grey	NA
462	BSU04580	77.762	77.073	77.053	76.522	77.813	grey	NA
463	BSU04590	59.773	58.202	57.621	56.463	60.682	grey	NA
464	BSU04600	64.915	64.627	63.471	62.759	67.022	grey	NA
465	BSU04610	46.132	45.061	45.746	45.349	45.432	grey	NA
466	BSU04620	41.599	41.125	40.792	39.497	43.192	grey	NA
467	BSU04630	51.411	49.942	48.983	47.658	51.21	grey	NA
468	BSU04640	60.249	58.752	59.299	58.09	60.719	grey	NA
469	BSU04650	72.53	69.842	70.44	69.972	70.952	grey	NA
470	BSU04660	64.426	63.393	64.058	64.073	64.676	grey	NA
471	BSU04670	58.212	57.081	56.834	56.216	58.356	grey	NA
472	BSU04680	53.797	52.875	52.926	51.8	53.856	grey	NA
473	BSU04690	54.759	52.976	52.339	51.562	54.478	grey	NA
474	BSU04700	61.995	60.176	60.392	59.526	61.489	grey	NA
475	BSU04710	59.241	55.434	55.759	54.89	55.828	grey	NA
476	BSU04720	59.038	56.423	57.209	56.301	56.778	grey	NA
477	BSU04730	60.97	60.016	59.725	59.773	60.163	grey	NA
478	BSU04740	58.747	56.502	57.286	56.306	56.964	grey	NA
479	BSU04750	34.461	29.957	29.31	27.073	32.049	grey	NA
480	BSU04760	43.583	41.85	41.565	40.716	42.853	grey	NA
481	BSU04770	39.996	39.407	39.475	39.27	40.464	grey	NA
482	BSU04780	60.631	59.477	59.612	58.701	60.52	grey	NA
483	BSU04790	42.013	39.932	40.243	39.718	40.503	grey	NA
484	BSU04800	54.805	54.023	55.383	56.676	48.388	grey	NA
485	BSU04810	52.563	51.571	52.365	52.66	48.623	grey	NA
486	BSU04820	55.084	52.165	53.209	53.46	53.205	grey	NA
487	BSU04830	38.443	37.857	37.829	38.621	34.287	grey	NA
488	BSU04839	33.972	35.279	33.691	36.157	31.37	grey	NA
489	BSU04840	30.554	33.643	33.785	34.153	31.174	grey	NA
490	BSU04850	39.316	39.804	39.996	39.407	37.488	grey	NA
491	BSU04860	40.304	43.57	42.467	42.925	39.154	grey	NA
492	BSU04870	39.247	41.444	40.324	39.564	36.429	grey	NA
493	BSU04880	30.482	31.989	30.554	31.434	26.608	grey	NA
494	BSU04890	32.338	34.198	34.063	33.198	28.417	grey	NA
495	BSU04900	29.394	30.111	29.641	29.053	24.865	grey	NA
496	BSU04910	39.608	40.792	39.27	41.784	34.331	grey	NA
497	BSU04920	24.865	28.127	25.719	26.487	23.731	grey	NA
498	BSU04930	27.296	30.261	28.511	28.787	24.238	grey	NA
499	BSU04940	40.12	43.095	41.734	40.12	38.671	grey	NA
500	BSU04950	25.014	27.296	24.865	24.238	21.974	grey	NA
501	BSU04960	39.761	42.939	40.811	39.452	37.912	grey	NA
502	BSU04970	27.186	32.338	30.261	28.787	24.073	grey	NA
503	BSU04980	25.014	27.723	24.865	24.399	19.391	grey	NA
504	BSU04990	46.132	42.736	42.573	44.104	42.283	grey	NA
505	BSU05000	57.78	55.664	54.347	54.249	57.262	grey	NA
506	BSU05010	51.131	48.937	49.048	49.844	47.565	grey	NA
507	BSU05020	39.761	37.66	36.627	38.102	37.13	grey	NA
508	BSU05030	51.627	49.756	49.721	50.405	49.035	grey	NA
509	BSU05040	41.667	40.364	39.564	39.27	42.013	grey	NA
510	BSU05050	48.189	45.222	45.18	44.864	46.235	grey	NA
511	BSU05060	35.694	31.686	31.24	31.869	35.803	grey	NA
512	BSU05070	46.018	42.824	41.233	38.494	44.487	grey	NA
513	BSU05080	40.735	37.829	36.328	35.694	39.542	grey	NA
514	BSU05090	40.773	40.562	40.542	40.264	38.314	grey	NA
515	BSU05099	38.418	37.008	35.24	36.088	33.738	grey	NA
516	BSU05100	48.898	46.835	46.844	46.554	42.881	grey	NA
517	BSU05109	47.774	45.636	45.676	44.238	46.844	grey	NA
518	BSU05110	43.066	42.345	40.997	42.029	44.58	grey	NA
519	BSU05120	59.326	57.608	57.629	55.823	59.042	grey	NA
520	BSU05130	44.751	43.247	42.736	42.406	42.251	grey	NA
521	BSU05140	22.606	27.073	26.364	25.583	25.719	grey	NA
522	BSU05150	42.077	41.784	40.542	40.324	41.251	grey	NA
523	BSU05160	51.736	51.249	50.437	46.8	46.546	grey	NA
524	BSU05170	38.494	37.221	38.34	37.857	38.696	grey	NA
525	BSU05180	49.035	47.612	48.332	48.772	48.138	grey	NA
526	BSU05190	34.287	35.508	34.632	35.002	36.529	grey	NA
527	BSU05200	39.083	38.156	38.94	39.083	39.542	grey	NA
528	BSU05210	41.784	40.304	40.1	40.1	40.243	grey	NA
529	BSU05220	44.985	44.189	44.165	43.765	45.666	grey	NA
530	BSU05230	31.434	37.038	36.945	38.261	36.294	grey	NA
531	BSU05240	40.324	39.804	39.783	39.316	39.911	grey	NA
532	BSU05250	52.411	49.314	50.107	50.028	50.665	grey	NA
533	BSU05260	42.677	42.406	44.177	44.116	43.543	grey	NA
534	BSU05270	42.314	40.141	40.716	39.27	39.339	grey	NA
535	BSU05280	58.794	57.337	57.87	57.06	57.856	grey	NA
536	BSU05290	39.63	38.261	36.788	36.495	38.021	grey	NA
537	BSU05300	38.075	34.922	38.075	35.694	34.153	grey	NA
538	BSU05310	27.073	30.111	30.034	29.477	31.04	grey	NA
539	BSU05320	49.861	47.689	48.493	47.596	50.005	grey	NA
540	BSU05329	33.691	32.395	32.281	29.721	32.727	grey	NA
541	BSU05330	36.788	37.574	33.198	33.096	37.458	grey	NA
542	BSU05340	46.179	47.367	45.38	44.841	49.112	grey	NA
543	BSU05350	41.357	39.783	39.247	39.362	40.997	grey	NA
544	BSU05360	11.547	15.469	11.547	7.035	13.756	grey	NA
545	BSU05370	40.203	39.696	38.366	38.646	38.235	grey	NA
546	BSU05380	33.044	31.107	30.836	30.409	30.696	grey	NA
547	BSU05390	52.018	49.339	49.697	48.825	50.539	grey	NA
548	BSU05400	56.306	53.324	54.713	54.288	54.485	grey	NA
549	BSU05408	16.869	13.088	18.751	7.035	18.053	grey	NA
550	BSU05409	17.284	5.322	14.371	10.643	13.756	grey	NA
551	BSU05410	48.805	46.519	47.596	46.869	48.217	grey	NA
552	BSU05420	44.534	41.143	43.543	41.965	43.739	grey	NA
553	BSU05430	33.738	34.108	34.243	31.498	32.727	grey	NA
554	BSU05440	55.235	54.443	54.15	52.721	54.79	grey	NA
555	BSU05450	31.748	29.879	28.225	28.604	30.409	grey	NA
556	BSU05460	42.283	41.85	42.093	40.886	42.329	grey	NA
557	BSU05470	37.603	35.394	35.122	33.879	36.396	grey	NA
558	BSU05480	25.852	18.053	24.073	25.16	25.16	grey	NA
559	BSU05490	26.608	24.713	26.727	28.127	27.723	grey	NA
560	BSU05500	40.658	35.318	35.875	35.767	36.724	grey	NA
561	BSU05510	28.127	26.239	24.073	24.238	25.014	grey	NA
562	BSU05520	12.356	8.435	12.356	12.356	5.322	grey	NA
563	BSU05529	-5.322	5.322	5.322	7.035	7.035	grey	NA
564	BSU05530	14.371	18.053	14.371	13.088	13.088	grey	NA
565	BSU05540	28.417	29.641	28.028	27.073	29.31	grey	NA
566	BSU05550	11.547	13.756	13.756	10.643	13.756	grey	NA
567	BSU05560	-5.322	-5.322	-5.322	-5.322	3.113	grey	NA
568	BSU05570	5.322	12.356	9.618	0	7.035	grey	NA
569	BSU05580	59.69	57.608	57.112	56.162	59.265	grey	NA
570	BSU05590	51.898	51.107	50.09	49.59	52.221	grey	NA
571	BSU05600	50.318	48.858	48.759	47.751	49.608	grey	NA
572	BSU05610	48.05	47.097	47.864	47.172	45.824	grey	NA
573	BSU05620	60.116	60.368	59.577	58.342	62.948	grey	NA
574	BSU05630	45.018	43.583	44.706	43.383	44.165	grey	NA
575	BSU05640	40.581	37.939	38.819	37.191	40.523	grey	NA
576	BSU05650	54.469	54.15	53.201	52.087	55.078	grey	NA
577	BSU05660	43.543	42.588	41.784	40.792	43.543	grey	NA
578	BSU05670	47.962	45.755	45.432	42.558	45.338	grey	NA
579	BSU05680	50.701	53.618	53.061	52.879	53.849	grey	NA
580	BSU05690	38.646	41.734	40.979	38.235	40.523	grey	NA
581	BSU05700	53.298	51.709	51.478	50.263	52.352	grey	NA
582	BSU05710	34.461	34.547	34.418	32.78	35.47	grey	NA
583	BSU05720	48.937	47.415	46.929	46.245	49.048	grey	NA
584	BSU05730	30.973	26.96	28.417	28.965	29.31	grey	NA
585	BSU05740	39.06	37.574	38.696	36.294	41.215	grey	NA
586	BSU05750	49.942	47.359	48.072	46.189	48.637	grey	NA
587	BSU05760	46.438	44.429	45.369	44.499	45.265	grey	NA
588	BSU05770	42.329	40.639	40.264	40.867	41.867	grey	NA
589	BSU05780	43.504	42.925	43.905	43.854	44.346	grey	NA
590	BSU05790	42.707	41.616	39.247	38.366	39.27	grey	NA
591	BSU05800	34.799	36.495	34.716	33.832	39.201	grey	NA
592	BSU05810	23.904	21.752	20.261	17.284	26.364	red	CcpA
593	BSU05820	23.555	20.531	17.284	17.284	24.713	red	CcpA
594	BSU05830	28.225	26.608	24.713	25.445	30.836	red	CcpA
595	BSU05840	33.738	30.625	30.336	27.073	35.839	red	CcpA
596	BSU05850	43.192	43.383	43.675	44.042	43.247	red	CcpA
597	BSU05860	38.892	42.141	43.288	44.104	37.4	red	CcpA
598	BSU05870	38.494	41.496	44.952	45.38	33.595	red	CcpA
599	BSU05880	38.621	41.65	44.569	45.805	34.375	red	CcpA
600	BSU05900	56.681	54.658	54.747	54.043	55.742	grey	NA
601	BSU05910	53.467	50.307	49.977	49.327	50.897	grey	NA
602	BSU05920	50.129	49.106	48.664	48.664	50.257	grey	NA
603	BSU05930	47.359	44.079	43.905	44.286	45.932	grey	NA
604	BSU05940	51.538	50.135	49.144	49.954	50.377	grey	NA
605	BSU05950	59.915	57.448	58.074	57.038	57.705	grey	NA
606	BSU05960	56.785	53.955	53.713	52.768	54.766	grey	NA
607	BSU05970	56.886	55.59	55.264	55.264	57.139	grey	NA
608	BSU05980	51.822	50.655	50.328	49.931	51.571	grey	NA
609	BSU05990	59.781	59.141	58.468	58.923	60.243	grey	NA
610	BSU06000	40.773	39.954	42.045	40.141	40.1	grey	NA
611	BSU06010	56.482	56.144	56.226	56.046	57.067	grey	NA
612	BSU06020	71.356	70.272	69.693	69.518	70.366	grey	NA
613	BSU06030	83.891	83.304	82.668	82.711	83.189	grey	NA
614	BSU06040	42.391	39.932	40.639	39.954	40.264	grey	NA
615	BSU06048	36.157	35.583	34.243	33.147	34.017	grey	NA
616	BSU06060	63.474	61.492	60.833	60.043	62.376	grey	NA
617	BSU06070	64.646	63.099	62.385	61.558	63.628	grey	NA
618	BSU06090	61.815	59.272	58.788	57.602	60.643	grey	NA
619	BSU06100	62.179	59.71	58.642	57.974	61.408	grey	NA
620	BSU06110	64.294	61.938	60.141	60.771	63.715	grey	NA
621	BSU06120	40.639	37.221	37.37	35.546	39.107	grey	NA
622	BSU06130	37.517	35.546	35.122	33.448	35.508	grey	NA
623	BSU06140	50.82	49.774	50.307	50.426	50.795	grey	NA
624	BSU06150	34.962	33.546	34.153	35.122	34.632	grey	NA
625	BSU06160	35.24	34.547	34.153	33.832	31.989	grey	NA
626	BSU06170	65.082	64.69	65.092	65.099	59.722	grey	NA
627	BSU06180	52.749	49.061	49.093	47.604	52.847	grey	NA
628	BSU06190	54.279	51.421	50.892	50.146	54.478	grey	NA
629	BSU06200	51.176	49.112	48.014	46.608	51.822	grey	NA
630	BSU06210	56.685	52.648	52.344	51.151	55.423	grey	NA
631	BSU06220	12.356	20.261	15.469	9.618	14.371	grey	NA
632	BSU06230	25.304	25.16	25.852	23	25.583	grey	NA
633	BSU06240	67.325	67.816	68.135	67.933	69.085	grey	NA
634	BSU06250	60.227	57.416	58.228	58.419	59.993	grey	NA
635	BSU06260	55.031	52.356	52.749	52.563	54.589	grey	NA
636	BSU06269	39.385	36.724	37.773	35.694	35.982	grey	NA
637	BSU06270	59.44	56.306	57.365	56.046	58.269	grey	NA
638	BSU06280	49.444	49.252	49.62	48.739	53.163	grey	NA
639	BSU06290	54.79	52.918	52.571	51.974	56.083	grey	NA
640	BSU06300	27.826	32.049	32.338	31.748	27.618	grey	NA
641	BSU06310	49.919	54.087	57.081	58.644	43.993	green	CodY
642	BSU06319	-5.322	-5.322	-5.322	-Inf	-5.322	grey	NA
643	BSU06320	42.633	42.329	42.896	41.65	43.557	grey	NA
644	BSU06330	54.431	53.357	54.321	53.738	54.67	grey	NA
645	BSU06340	53.205	54.447	54.275	54.382	55.272	grey	NA
646	BSU06350	61.083	60.365	60.634	60.349	61.714	grey	NA
647	BSU06360	77.939	77.142	77.508	77.628	80.699	grey	NA
648	BSU06370	70.93	71.31	69.611	68.88	73.755	grey	NA
649	BSU06380	54.884	54.08	53.423	53.003	54.427	grey	NA
650	BSU06390	30.696	29.053	29.225	25.852	30.766	grey	NA
651	BSU06400	43.609	41.734	40.979	37.884	42.498	grey	NA
652	BSU06410	43.424	38.34	37.632	36.819	39.52	grey	NA
653	BSU06420	69.47	67.824	65.269	63.884	70.513	grey	NA
654	BSU06430	77.271	75.536	73.065	71.651	78.098	grey	NA
655	BSU06440	80.175	78.442	76.459	75.115	81.08	grey	NA
656	BSU06450	75.379	73.268	71.423	70.154	75.621	grey	NA
657	BSU06460	67.856	66.051	64.322	62.767	68.616	grey	NA
658	BSU06470	71.779	71.232	69.349	68.21	74.048	grey	NA
659	BSU06480	81.895	81.251	79.586	78.382	84.037	grey	NA
660	BSU06490	79.307	78.68	77.125	75.777	81.343	grey	NA
661	BSU06500	75.082	74.38	72.325	71.129	77.208	grey	NA
662	BSU06510	72.078	70.633	68.697	67.335	73.578	grey	NA
663	BSU06520	80.189	78.787	77.196	75.551	81.749	grey	NA
664	BSU06530	79.358	78.369	76.492	74.947	81.099	grey	NA
665	BSU06540	34.504	35.47	36.724	36.594	35.122	grey	NA
666	BSU06550	43.288	44.092	41.582	39.564	45.115	grey	NA
667	BSU06559	3.113	-5.322	-5.322	0	8.435	grey	NA
668	BSU06560	53.114	51.421	50.475	50.263	52.847	grey	NA
669	BSU06570	71.602	70.126	70.177	70.097	70.577	grey	NA
670	BSU06580	55.526	54.233	54.648	54.395	54.321	grey	NA
671	BSU06590	25.984	24.399	27.618	29.14	23	grey	NA
672	BSU06600	52.464	50.856	51.258	50.011	52.057	grey	NA
673	BSU06610	62.999	61.659	62.416	61.972	62.645	grey	NA
674	BSU06620	66.038	64.938	65.117	64.34	65.854	grey	NA
675	BSU06630	65.372	63.386	64.701	63.32	64.825	grey	NA
676	BSU06640	57.829	55.799	56.79	56.825	58.472	grey	NA
677	BSU06650	42.406	42.267	43.178	43.88	43.302	grey	NA
678	BSU06660	50.377	52.423	50.202	43.49	55.945	green	CodY
679	BSU06670	65.285	63.133	63.784	63.326	64.422	blue	CodY_CcpA
680	BSU06680	73.314	73.126	73.823	73.784	74.603	blue	CodY_CcpA
681	BSU06690	74.24	73.524	74.395	74.344	74.954	blue	CodY_CcpA
682	BSU06700	48.718	46.988	46.955	45.922	48.346	grey	NA
683	BSU06710	76.699	75.94	75.905	74.812	77.553	grey	NA
684	BSU06720	61.962	61.977	61.346	59.942	63.362	grey	NA
685	BSU06730	56.543	56.507	55.218	53.607	57.674	grey	NA
686	BSU06740	28.417	29.225	26.844	23	25.719	grey	NA
687	BSU06750	36.529	35.546	32.834	32.78	38.469	grey	NA
688	BSU06760	57.935	55.916	54.16	53.564	56.662	grey	NA
689	BSU06770	58.234	56.2	54.845	54.395	56.558	grey	NA
690	BSU06780	57.672	55.16	54.382	55.036	55.457	grey	NA
691	BSU06790	24.399	22.606	24.865	25.304	24.558	grey	NA
692	BSU06800	27.512	21.043	23.374	25.304	25.719	grey	NA
693	BSU06811	51.102	47.367	48.437	48.479	49.426	grey	NA
694	BSU06812	60.142	58.298	59.188	58.767	60.209	grey	NA
695	BSU06820	25.984	26.727	24.238	23	21.974	grey	NA
696	BSU06830	48.964	48.617	49.226	49.584	51.107	grey	NA
697	BSU06839	30.625	30.034	30.973	29.721	31.434	grey	NA
698	BSU06840	62.053	60.324	60.449	59.759	61.592	grey	NA
699	BSU06850	22.191	26.239	25.719	24.238	26.844	grey	NA
700	BSU06860	56.188	53.794	53.671	52.941	54.992	grey	NA
701	BSU06870	35.911	32.887	31.989	30.766	35.508	grey	NA
702	BSU06880	33.785	35.947	36.819	35.394	38.129	grey	NA
703	BSU06890	9.618	0	7.035	-Inf	15.469	grey	NA
704	BSU06900	13.088	14.94	10.643	3.113	15.965	grey	NA
705	BSU06910	11.547	15.469	9.618	13.088	21.286	grey	NA
706	BSU06920	53.361	51.617	53.209	52.36	52.636	grey	NA
707	BSU06930	21.286	21.286	24.073	19.692	24.865	grey	NA
708	BSU06940	23	26.608	23.189	20.791	25.583	grey	NA
709	BSU06950	32.887	31.305	31.561	31.24	34.331	grey	NA
710	BSU06960	28.604	27.618	24.865	25.014	28.876	grey	NA
711	BSU06970	20.791	22.606	19.391	16.43	20.791	red	CcpA
712	BSU06980	14.371	18.053	16.869	13.088	21.523	red	CcpA
713	BSU06990	14.94	17.284	16.43	13.088	18.053	red	CcpA
714	BSU07000	21.523	20.791	19.078	20.791	23.904	red	CcpA
715	BSU07010	31.624	29.14	30.111	29.559	28.321	red	CcpA
716	BSU07020	21.286	22.191	23	21.286	19.391	red	CcpA
717	BSU07030	15.469	19.692	19.078	15.965	14.94	red	CcpA
718	BSU07040	14.94	16.869	13.756	13.756	10.643	red	CcpA
719	BSU07050	20.261	20.791	20.791	16.869	19.692	red	CcpA
720	BSU07060	22.191	25.719	22.805	21.043	23.731	red	CcpA
721	BSU07070	22.191	20.531	19.982	20.531	18.751	red	CcpA
722	BSU07080	29.721	30.034	27.512	28.787	32.618	red	CcpA
723	BSU07090	30.336	30.186	32.451	25.304	31.498	grey	NA
724	BSU07100	23.374	22.191	16.869	16.869	23.555	grey	NA
725	BSU07110	18.751	19.078	18.751	19.078	19.692	grey	NA
726	BSU07120	26.113	28.028	26.727	25.014	29.559	grey	NA
727	BSU07130	31.04	32.992	32.507	31.04	32.049	grey	NA
728	BSU07140	33.691	31.686	31.561	30.696	34.287	grey	NA
729	BSU07150	38.494	36.396	36.088	34.547	46.151	grey	NA
730	BSU07160	45.007	43.892	45.666	45.646	47.056	grey	NA
731	BSU07190	27.723	23	25.16	25.304	24.713	grey	NA
732	BSU07200	69.876	70.488	70.933	71.048	71.568	grey	NA
733	BSU07210	49.59	52.709	53.294	54.51	53.361	grey	NA
734	BSU07220	36.945	37.311	38.916	39.036	38.156	grey	NA
735	BSU07230	32.281	31.686	31.561	29.957	33.147	grey	NA
736	BSU07240	50.207	48.072	47.526	45.785	49.283	grey	NA
737	BSU07250	29.225	30.409	28.028	27.405	32.166	grey	NA
738	BSU07260	76.556	75.388	74.894	73.405	76.548	grey	NA
739	BSU07270	23.189	15.469	18.41	14.371	21.286	grey	NA
740	BSU07280	19.982	20.261	20.261	16.869	24.713	grey	NA
741	BSU07290	23.374	24.073	20.791	23.374	25.852	grey	NA
742	BSU07300	39.339	38.075	37.967	36.018	38.844	grey	NA
743	BSU07310	37.994	38.34	37.221	35.694	38.021	grey	NA
744	BSU07320	43.842	48.094	48.732	48.878	47.658	grey	NA
745	BSU07330	51.496	49.233	50.871	49.444	50.432	grey	NA
746	BSU07340	61.438	64.146	64.092	63.307	60.015	grey	NA
747	BSU07350	31.869	31.624	30.973	32.049	30.336	grey	NA
748	BSU07360	27.618	27.073	28.511	31.24	28.127	grey	NA
749	BSU07370	60.568	60.135	60.385	60.297	61.018	grey	NA
750	BSU07380	56.211	54.269	53.034	51.534	56.015	grey	NA
751	BSU07390	47.977	46.226	45.233	43.93	47.106	grey	NA
752	BSU07400	41.948	44.897	43.024	42.173	43.383	grey	NA
753	BSU07410	0	-Inf	3.113	3.113	3.113	grey	NA
754	BSU07420	59.699	58.627	58.684	58.012	60.135	grey	NA
755	BSU07430	58.64	57.175	57.506	56.473	57.646	grey	NA
756	BSU07440	40.942	39.564	40.264	39.154	41.867	grey	NA
757	BSU07450	52.721	52.289	52.733	53.682	52.448	grey	NA
758	BSU07460	37.745	39.761	38.988	40.639	40.079	grey	NA
759	BSU07480	47.932	48.388	50.528	52.632	44.381	grey	NA
760	BSU07490	53.25	53.685	55.341	54.137	54.676	grey	NA
761	BSU07500	48.725	49.401	50.426	49.959	50.634	grey	NA
762	BSU07510	41.582	44.952	46.748	46.626	46.438	grey	NA
763	BSU07520	49.029	49.685	54.935	55.206	51.912	grey	NA
764	BSU07530	31.869	35.694	41.751	44.603	24.399	grey	NA
765	BSU07540	5.322	0	9.618	7.035	8.435	grey	NA
766	BSU07550	34.331	29.879	27.723	29.225	26.608	grey	NA
767	BSU07560	48.014	46.066	45.765	44.534	48.752	grey	NA
768	BSU07570	38.021	38.182	37.429	35.803	36.819	yellow	MalR
769	BSU07580	52.36	51.809	54.482	54.704	47.302	red	CcpA
770	BSU07590	42.267	41.717	43.45	44.649	37.281	red	CcpA
771	BSU07600	44.202	43.791	46.419	45.824	39.247	grey	NA
772	BSU07610	32.108	33.448	33.691	33.691	35.583	red	CcpA
773	BSU07620	25.719	28.028	27.826	28.417	29.225	grey	NA
774	BSU07630	51.195	48.521	51.107	50.191	51.012	grey	NA
775	BSU07640	35.432	35.201	35.62	36.561	36.914	grey	NA
776	BSU07650	46.273	45.148	46.31	45.555	46.355	grey	NA
777	BSU07660	26.487	28.604	28.604	26.487	25.583	grey	NA
778	BSU07670	45.212	43.816	43.477	43.778	44.534	grey	NA
779	BSU07680	49.832	48.102	48.451	47.549	48.603	grey	NA
780	BSU07690	58.508	57.101	57.907	57.559	58.09	grey	NA
781	BSU07700	55.81	55.68	55.992	55.258	57.581	grey	NA
782	BSU07710	74.715	74.167	73.099	72.191	75.348	grey	NA
783	BSU07720	15.965	17.284	15.469	16.43	15.965	grey	NA
784	BSU07735	42.467	38.261	40.811	38.94	38.156	grey	NA
785	BSU07750	34.153	33.498	31.561	33.299	29.801	grey	NA
786	BSU07760	18.053	20.531	19.391	15.469	17.678	grey	NA
787	BSU07770	-5.322	10.643	8.435	5.322	5.322	grey	NA
788	BSU07780	23.731	20.791	22.401	19.692	22.606	grey	NA
789	BSU07790	19.078	23	21.286	17.284	21.043	grey	NA
790	BSU07800	33.096	31.869	31.869	31.624	34.331	red	CcpA
791	BSU07810	35.002	33.299	33.299	32.672	36.018	red	CcpA
792	BSU07820	59.21	57.083	56.465	55.887	58.684	red	CcpA
793	BSU07830	53.276	51.552	51.062	50.174	53.141	grey	NA
794	BSU07840	65.107	66.14	68.539	68.799	59.667	grey	NA
795	BSU07850	35.279	35.356	36.192	36.976	31.04	grey	NA
796	BSU07860	48.232	49.948	50.8	50.717	51.571	grey	NA
797	BSU07870	47.163	48.785	48.937	48.381	49.093	grey	NA
798	BSU07880	44.104	43.275	42.236	42.452	41.801	grey	NA
799	BSU07890	42.853	40.979	41.667	41.07	41.531	grey	NA
800	BSU07900	44.476	45.524	45.349	46.337	45.39	grey	NA
801	BSU07910	42.329	46.626	46.085	45.636	47.221	grey	NA
802	BSU07920	32.887	31.174	30.836	34.198	31.686	grey	NA
803	BSU07930	38.075	35.47	35.657	35.432	35.911	grey	NA
804	BSU07940	52.435	52.339	51.126	50.224	52.534	grey	NA
805	BSU07955	53.897	54.147	53.561	51.943	55.066	grey	NA
806	BSU07970	54.516	50.967	51.714	50.717	50.263	grey	NA
807	BSU07980	40.523	37.341	37.429	38.696	38.696	grey	NA
808	BSU07990	48.072	48.409	49.419	48.651	48.332	grey	NA
809	BSU08000	53.769	52.871	52.469	51.43	53.441	grey	NA
810	BSU08010	50.681	48.951	50.394	50.383	49.584	grey	NA
811	BSU08020	58.242	58.01	57.994	57.078	58.785	grey	NA
812	BSU08029	36.192	34.418	34.331	34.198	36.123	grey	NA
813	BSU08030	54.95	53.339	52.883	51.18	55.007	grey	NA
814	BSU08040	42.692	41.85	42.406	40.444	43.15	grey	NA
815	BSU08050	48.416	44.985	45.98	44.358	46.599	grey	NA
816	BSU08060	16.869	16.869	21.043	16.43	13.756	red	CcpA
817	BSU08070	19.982	19.078	19.982	19.078	21.286	red	CcpA
818	BSU08080	33.299	31.37	32.507	29.225	32.618	red	CcpA
819	BSU08090	31.107	31.748	33.096	30.261	31.809	red	CcpA
820	BSU08100	39.847	38.34	38.868	39.475	42.662	red	CcpA
821	BSU08110	22.401	19.078	23	18.751	22.606	grey	NA
822	BSU08120	42.013	45.595	46.365	47.081	44.615	grey	NA
823	BSU08130	53.129	53.095	54.047	54.589	52.636	grey	NA
824	BSU08140	56.502	55.145	56.676	57.271	54.491	grey	NA
825	BSU08150	56.451	55.272	56.304	56.811	53.928	grey	NA
826	BSU08160	57.135	56.384	58.058	58.515	55.09	grey	NA
827	BSU08170	46.254	43.955	46.572	47.155	44.487	grey	NA
828	BSU08180	39.293	38.795	38.988	40.886	39.608	red	CcpA
829	BSU08190	40.562	39.27	39.996	40.141	39.407	red	CcpA
830	BSU08200	28.321	30.336	30.836	30.836	32.166	red	CcpA
831	BSU08210	48.339	48.346	49.233	47.391	48.832	grey	NA
832	BSU08220	49.948	49.17	49.009	48.555	48.167	grey	NA
833	BSU08230	37.341	34.881	34.375	32.834	40.304	grey	NA
834	BSU08240	34.59	34.153	34.632	31.305	40.542	grey	NA
835	BSU08250	30.034	30.766	32.94	32.451	33.399	grey	NA
836	BSU08260	30.409	31.04	30.186	30.766	29.801	grey	NA
837	BSU08270	26.96	26.96	28.787	27.723	26.113	grey	NA
838	BSU08280	31.498	32.94	31.989	31.686	29.394	grey	NA
839	BSU08290	48.944	48.282	48.402	48.451	50.124	grey	NA
840	BSU08300	46.132	44.092	44.706	44.079	46.114	grey	NA
841	BSU08310	19.391	18.751	19.391	17.284	18.751	grey	NA
842	BSU08320	22.401	24.713	20.531	20.261	23.374	grey	NA
843	BSU08330	26.364	26.364	24.713	26.239	26.608	grey	NA
844	BSU08340	49.644	48.493	49.85	50.296	49.733	grey	NA
845	BSU08350	58.914	55.587	55.677	53.745	53.038	grey	NA
846	BSU08360	35.082	35.875	36.26	36.396	35.839	grey	NA
847	BSU08370	48.094	46.142	46.419	46.921	46.869	grey	NA
848	BSU08380	41.834	42.573	41.513	42.125	42.881	grey	NA
849	BSU08390	51.229	49.572	50.318	50.224	50.67	grey	NA
850	BSU08400	37.517	37.994	36.692	37.912	38.418	grey	NA
851	BSU08410	48.839	44.569	45.201	44.83	46.189	grey	NA
852	BSU08425	62.738	63.263	63.403	62.812	64.496	grey	NA
853	BSU08440	45.061	43.066	43.247	37.66	53.239	grey	NA
854	BSU08450	35.432	36.157	38.77	35.583	46.31	grey	NA
855	BSU08460	35.356	36.914	37.603	34.017	46.438	grey	NA
856	BSU08470	56.517	55.075	58.966	59.348	49.673	grey	NA
857	BSU08480	51.146	51.042	53.738	53.942	52.689	grey	NA
858	BSU08490	21.043	17.678	21.286	16.869	18.053	grey	NA
859	BSU08500	25.014	19.078	19.391	23.731	21.043	grey	NA
860	BSU08510	37.341	34.461	35.583	36.053	36.192	grey	NA
861	BSU08520	56.423	52.984	54.723	53.235	54.573	grey	NA
862	BSU08530	47.879	44.985	46.946	45.007	46.608	grey	NA
863	BSU08540	49.867	51.492	49.295	47.205	52.887	grey	NA
864	BSU08550	-5.322	8.435	3.113	-Inf	5.322	grey	NA
865	BSU08560	44.055	42.647	43.247	41.867	41.883	grey	NA
866	BSU08570	35.875	34.375	34.716	38.671	30.409	grey	NA
867	BSU08580	50.932	47.502	47.62	47.097	49.721	grey	NA
868	BSU08590	47.122	46.519	47.139	46.861	48.705	grey	NA
869	BSU08600	56.948	55.617	55.142	54.453	57.207	grey	NA
870	BSU08610	62.566	61.268	60.392	58.743	62.86	grey	NA
871	BSU08620	52.444	52.895	53.794	53.911	53.441	grey	NA
872	BSU08630	57.642	55.783	56.249	55.369	57.581	grey	NA
873	BSU08640	13.756	-5.322	0	3.113	8.435	grey	NA
874	BSU08650	60.393	59.113	59.238	58.609	60.462	grey	NA
875	BSU08660	45.595	45.785	45.755	44.774	45.656	grey	NA
876	BSU08670	36.429	34.375	33.879	35.508	36.226	grey	NA
877	BSU08680	58.684	55.865	57.42	56.304	57.153	grey	NA
878	BSU08690	60.174	58.727	59	57.525	59.267	grey	NA
879	BSU08700	59.375	57.506	55.451	54.13	58.781	grey	NA
880	BSU08710	61.268	60.336	59.681	59.488	61.236	grey	NA
881	BSU08720	58.21	56.108	56.973	56.778	56.597	grey	NA
882	BSU08730	70.205	68.316	68.621	68.244	67.742	grey	NA
883	BSU08740	52.8	50.41	50.907	50.712	51.727	grey	NA
884	BSU08750	58.296	57.115	56.685	56.281	58.612	grey	NA
885	BSU08760	70.704	67.476	67.327	66.451	70.38	grey	NA
886	BSU08770	22.401	21.974	22.191	22.401	19.982	grey	NA
887	BSU08779	18.41	20.261	18.41	16.43	20.261	grey	NA
888	BSU08780	45.029	45.072	47.343	48.246	41.834	grey	NA
889	BSU08790	80.631	79.395	81.175	81.245	77.366	grey	NA
890	BSU08800	34.153	35.082	34.757	31.989	28.876	grey	NA
891	BSU08810	-Inf	-Inf	0	0	-Inf	grey	NA
892	BSU08820	78.857	77.537	80.496	80.107	71.028	grey	NA
893	BSU08830	19.078	22.606	23.904	21.286	11.547	grey	NA
894	BSU08840	26.113	25.445	23.904	22.401	18.053	grey	NA
895	BSU08850	21.523	23.555	19.982	19.692	15.965	grey	NA
896	BSU08860	24.713	26.487	26.364	26.364	22.606	grey	NA
897	BSU08870	42.013	36.328	39.564	38.261	37.281	grey	NA
898	BSU08880	52.204	32.166	58.579	47.415	34.962	orange	Complex
899	BSU08890	43.15	42.141	43.424	42.421	42.36	grey	NA
900	BSU08899	51.759	47.471	48.685	47.155	47.872	grey	NA
901	BSU08900	42.751	43.437	43.892	44.092	43.816	grey	NA
902	BSU08910	47.643	48.812	46.921	45.873	48.116	grey	NA
903	BSU08920	35.839	36.851	33.096	31.107	32.281	grey	NA
904	BSU08930	64.513	61.278	60.34	59.564	62.337	grey	NA
905	BSU08940	46.179	43.765	43.302	43.49	44.852	grey	NA
906	BSU08950	47.039	45.893	45.296	44.729	46.501	grey	NA
907	BSU08960	49.035	46.132	47.262	45.328	47.254	grey	NA
908	BSU08970	32.834	33.546	32.94	29.053	31.93	grey	NA
909	BSU08980	37.221	35.122	35.911	34.674	33.879	grey	NA
910	BSU08990	47.343	46.501	46.328	43.477	41.981	grey	NA
911	BSU09000	53.129	51.709	51.426	48.996	46.3	grey	NA
912	BSU09010	52.788	54.14	54.386	52	49.182	grey	NA
913	BSU09020	48.217	49.277	49.333	47.056	44.985	grey	NA
914	BSU09030	40.364	42.013	42.314	39.224	36.724	grey	NA
915	BSU09040	15.965	13.756	13.088	13.088	17.678	grey	NA
916	BSU09050	47.335	47.278	45.401	46.076	49.22	grey	NA
917	BSU09060	47.612	45.233	45.083	43.356	46.705	grey	NA
918	BSU09070	52.293	50.073	49.655	48.924	51.921	grey	NA
919	BSU09080	56.712	54.253	54.272	52.551	56.121	grey	NA
920	BSU09090	53.412	52.859	52.559	51.383	54.243	grey	NA
921	BSU09100	77.87	74.769	75.385	73.403	75.771	grey	NA
922	BSU09110	48.852	47.658	49.517	49.08	52.096	grey	NA
923	BSU09120	58.024	56.198	55.554	54.986	57.574	grey	NA
924	BSU09130	47.399	48.21	48.845	47.229	49.78	grey	NA
925	BSU09140	20.791	20.261	18.751	21.286	22.606	grey	NA
926	BSU09150	24.558	19.982	18.053	21.043	20.791	grey	NA
927	BSU09165	8.435	10.643	10.643	9.618	13.756	grey	NA
928	BSU09180	30.034	29.225	29.957	29.879	28.417	grey	NA
929	BSU09190	54.226	53.557	55.001	54.98	54.787	grey	NA
930	BSU09200	40.848	40.324	42.314	42.345	41.834	grey	NA
931	BSU09210	41.801	41.667	41.599	41.143	41.997	grey	NA
932	BSU09220	34.418	32.166	31.305	30.836	32.451	grey	NA
933	BSU09230	33.448	32.507	31.434	31.93	33.972	grey	NA
934	BSU09240	47.758	46.483	45.961	46.537	46.988	grey	NA
935	BSU09250	54.836	53.983	54.1	54.06	54.51	grey	NA
936	BSU09260	55.702	56.261	56.69	56.712	57.289	grey	NA
937	BSU09270	54.935	53.521	54.03	53.409	54.318	grey	NA
938	BSU09280	42.437	40.304	38.52	38.34	43.038	red	CcpA
939	BSU09290	56.149	53.983	52.945	52.344	55.284	red	CcpA
940	BSU09300	45.504	44.452	44.274	42.953	44.557	grey	NA
941	BSU09310	68.718	67.161	67.816	67.333	68.706	grey	NA
942	BSU09320	49.277	48.891	49.861	49.584	50.163	grey	NA
943	BSU09330	45.328	45.222	45.932	45.286	45.864	grey	NA
944	BSU09340	45.854	44.522	45.504	45.105	45.39	grey	NA
945	BSU09350	-5.322	-Inf	-5.322	-5.322	-5.322	grey	NA
946	BSU09360	28.417	25.719	28.028	25.445	26.364	grey	NA
947	BSU09370	34.017	33.595	31.24	29.801	31.174	grey	NA
948	BSU09380	49.685	50.045	50.152	50.118	50.207	grey	NA
949	BSU09390	32.166	33.349	33.738	34.063	32.834	grey	NA
950	BSU09400	35.508	32.166	33.147	31.624	32.507	grey	NA
951	BSU09410	41.85	41.916	44.141	44.03	41.834	green	CodY
952	BSU09420	70.254	66.977	68.023	67.869	68.942	grey	NA
953	BSU09430	45.411	45.007	46.447	46.818	43.557	green	CodY
954	BSU09440	46.245	47.302	50.301	51.037	45.201	green	CodY
955	BSU09450	44.729	45.105	48.718	49.703	43.15	grey	NA
956	BSU09460	57.33	65.277	73.384	75.91	36.328	green	CodY
957	BSU09470	57.817	57.218	58.138	57.862	57.044	green	CodY
958	BSU09480	44.592	45.212	44.592	43.752	46.483	grey	NA
959	BSU09490	36.088	34.198	34.757	33.546	34.799	grey	NA
960	BSU09500	43.178	44.683	44.499	44.476	44.819	grey	NA
961	BSU09510	63.401	61.589	61.371	60.442	62.442	grey	NA
962	BSU09520	61.015	57.3	57.195	55.726	58.102	grey	NA
963	BSU09530	42.267	39.542	37.829	41.089	32.992	grey	NA
964	BSU09540	57.942	56.752	55.929	55.769	59.105	grey	NA
965	BSU09550	62.802	62.357	63.027	62.19	63.516	grey	NA
966	BSU09560	58.526	57.139	58.163	57.383	58.817	green	CodY
967	BSU09570	58.493	57.398	58.472	58.468	54.935	grey	NA
968	BSU09590	65.572	65.458	66.45	66.685	62.228	green	CodY
969	BSU09600	39.497	42.109	43.178	42.251	42.061	grey	NA
970	BSU09610	44.017	45.094	44.797	45.514	45.932	grey	NA
971	BSU09620	49.289	51.161	51.654	52.131	51.822	grey	NA
972	BSU09630	57.454	55.019	56.531	54.682	52.957	grey	NA
973	BSU09640	50.323	48.845	47.455	45.296	50.764	grey	NA
974	BSU09650	41.427	41.513	41.633	41.357	43.095	grey	NA
975	BSU09660	66.333	66.643	67.218	67.218	66.187	grey	NA
976	BSU09670	65.022	64.389	67.098	66.467	59.556	grey	NA
977	BSU09680	57.948	53.703	45.912	39.154	67.277	grey	NA
978	BSU09690	29.721	27.405	29.477	29.225	22.606	grey	NA
979	BSU09700	39.718	37.939	40.942	40.83	42.345	grey	NA
980	BSU09710	49.614	48.664	47.947	47.205	50.334	grey	NA
981	BSU09720	53.561	53.091	52.251	51.831	54.851	grey	NA
982	BSU09730	50.437	47.335	47.589	47.27	48.458	grey	NA
983	BSU09740	-Inf	-5.322	-Inf	-Inf	-Inf	grey	NA
984	BSU09750	9.618	11.547	3.113	0	0	grey	NA
985	BSU09760	29.14	29.957	29.559	30.696	30.034	grey	NA
986	BSU09770	34.84	33.643	32.727	32.672	32.94	grey	NA
987	BSU09780	31.174	31.624	29.477	31.04	30.554	grey	NA
988	BSU09790	56.374	54.321	53.925	53.346	55.623	grey	NA
989	BSU09800	61.536	59.964	60.182	59.843	61.254	grey	NA
990	BSU09810	49.182	48.437	48.548	45.932	47.842	grey	NA
991	BSU09830	43.038	42.109	41.717	41.462	42.045	grey	NA
992	BSU09840	60.163	58.519	58.185	57.695	58.837	grey	NA
993	BSU09850	43.752	44.44	44.37	42.896	45.317	grey	NA
994	BSU09860	41.867	40.364	40.017	38.261	40.83	grey	NA
995	BSU09870	48.451	46.028	44.569	44.005	45.696	grey	NA
996	BSU09880	30.111	29.641	29.31	29.225	33.546	red	CcpA
997	BSU09889	31.174	30.261	29.31	28.604	30.186	grey	NA
998	BSU09890	54.679	51.402	51.96	51.64	53.449	grey	NA
999	BSU09900	53.235	53.571	53.904	53.272	54.716	grey	NA
1000	BSU09910	50.957	50.421	50.841	49.697	51.677	grey	NA
1001	BSU09920	59.755	58.124	58.547	57.249	58.932	grey	NA
1002	BSU09930	56.676	56.386	56.155	56.539	57.372	grey	NA
1003	BSU09940	16.869	16.869	20.261	17.678	22.191	grey	NA
1004	BSU09950	75.611	72.06	73.398	72.259	73.86	grey	NA
1005	BSU09958	9.618	9.618	3.113	7.035	9.618	grey	NA
1006	BSU09965	47.351	47.391	46.869	46.142	48.752	grey	NA
1007	BSU09980	52.93	50.743	50.957	49.821	52.212	grey	NA
1008	BSU09990	65.056	64.092	67.071	67.606	59.308	green	CodY
1009	BSU10000	50.079	49.119	49.407	49.56	49.977	grey	NA
1010	BSU10009	11.547	5.322	3.113	5.322	3.113	grey	NA
1011	BSU10010	61.777	63.056	63.575	64.201	63.305	grey	NA
1012	BSU10020	67.84	67.477	68.162	68.42	66.468	grey	NA
1013	BSU10030	60.405	58.712	58.498	57.439	59.16	grey	NA
1014	BSU10040	56.351	53.901	54.929	53.379	55.892	grey	NA
1015	BSU10050	54.418	56.568	56.271	56.291	58.202	grey	NA
1016	BSU10060	56.269	54.959	55.49	53.908	56.529	grey	NA
1017	BSU10070	59.127	62.844	68.044	70.963	50.394	green	CodY
1018	BSU10080	27.927	29.477	27.826	27.073	30.034	grey	NA
1019	BSU10090	28.028	28.028	27.723	25.719	27.723	grey	NA
1020	BSU10100	59.867	58.195	58.384	58.46	57.521	grey	NA
1021	BSU10110	51.416	51.631	50.81	49.971	51.161	grey	NA
1022	BSU10120	55.892	55.826	55.704	54.881	56.778	grey	NA
1023	BSU10130	60.603	59.607	59.531	58.294	60.41	grey	NA
1024	BSU10140	59.243	58.381	58.08	57.128	59.572	grey	NA
1025	BSU10150	52.348	50.501	49.936	49.395	50.81	grey	NA
1026	BSU10160	59.833	58.852	58.159	57.151	59.493	grey	NA
1027	BSU10170	43.778	42.662	43.917	43.648	44.941	grey	NA
1028	BSU10180	41.667	38.819	40.96	42.283	41.582	grey	NA
1029	BSU10200	51.809	51.282	52.263	52.276	52.66	grey	NA
1030	BSU10210	44.897	42.736	45.007	43.49	44.214	grey	NA
1031	BSU10220	72.589	71.59	71.254	68.079	73.224	grey	NA
1032	BSU10230	47.486	47.766	46.492	43.53	38.988	grey	NA
1033	BSU10240	53.517	51.682	51.974	51.18	52.808	grey	NA
1034	BSU10250	57.72	55.628	55.842	54.658	56.198	grey	NA
1035	BSU10260	56.281	54.334	54.608	53.646	54.614	grey	NA
1036	BSU10270	37.517	35.694	36.594	37.311	38.77	grey	NA
1037	BSU10280	23.374	21.752	22.606	15.965	19.982	grey	NA
1038	BSU10290	36.627	37.458	37.221	38.182	37.603	grey	NA
1039	BSU10300	36.429	39.131	37.884	36.692	29.31	grey	NA
1040	BSU10310	50.339	46.226	43.635	40.792	47.439	grey	NA
1041	BSU10320	49.314	49.774	49.667	49.201	50.942	grey	NA
1042	BSU10330	43.609	40.62	42.662	39.154	45.795	grey	NA
1043	BSU10340	64.028	62.932	64.059	62.714	64.848	grey	NA
1044	BSU10350	65.028	66.269	66.273	66.079	68.146	grey	NA
1045	BSU10360	69.272	69.36	69.778	69.267	71.429	grey	NA
1046	BSU10370	58.812	61.717	61.454	61.899	63.402	grey	NA
1047	BSU10380	34.632	36.724	37.967	38.366	33.691	grey	NA
1048	BSU10390	24.073	30.482	31.869	34.799	22.805	grey	NA
1049	BSU10400	26.608	25.852	23.189	23	25.583	grey	NA
1050	BSU10410	43.261	49.936	56.512	60.792	36.157	grey	NA
1051	BSU10420	38.469	37.801	38.892	39.63	35.122	green	CodY
1052	BSU10430	26.96	28.876	29.225	29.559	21.043	grey	NA
1053	BSU10440	63.576	59.617	59.641	59.148	61.069	grey	NA
1054	BSU10450	42.345	51.047	58.479	62.377	32.281	green	CodY
1055	BSU10460	28.787	37.191	44.672	48.623	18.751	green	CodY
1056	BSU10470	28.511	30.482	29.225	27.073	28.321	grey	NA
1057	BSU10480	45.795	46.955	47.872	47.604	48.534	grey	NA
1058	BSU10490	47.278	44.952	45.999	46.291	46.844	grey	NA
1059	BSU10500	39.107	38.892	38.469	38.235	39.954	grey	NA
1060	BSU10510	48.381	45.504	46.346	45.39	46.988	grey	NA
1061	BSU10520	36.294	36.594	34.716	36.192	36.462	grey	NA
1062	BSU10530	39.847	37.517	37.66	38.261	38.844	grey	NA
1063	BSU10540	34.243	31.869	30.973	31.624	31.24	grey	NA
1064	BSU10550	32.94	30.111	30.482	30.034	30.696	grey	NA
1065	BSU10560	48.548	47.302	48.97	49.685	48.637	grey	NA
1066	BSU10570	38.469	41.981	45.05	49.176	38.721	grey	NA
1067	BSU10580	3.113	17.284	8.435	15.469	17.284	grey	NA
1068	BSU10590	44.116	45.805	45.359	45.115	45.585	grey	NA
1069	BSU10600	22.606	17.678	19.982	15.469	16.869	grey	NA
1070	BSU10610	7.035	10.643	5.322	3.113	7.035	grey	NA
1071	BSU10620	58.871	58.662	58.761	58.841	58.925	grey	NA
1072	BSU10630	62.317	62.082	62.867	62.435	63.446	grey	NA
1073	BSU10640	51.416	51.161	52.406	51.836	52.514	grey	NA
1074	BSU10650	64.976	63.29	64.591	63.792	64.546	grey	NA
1075	BSU10660	41.899	41.599	43.635	41.667	42.391	grey	NA
1076	BSU10670	15.469	19.078	13.756	15.965	16.43	grey	NA
1077	BSU10680	17.284	17.284	16.869	13.756	16.869	grey	NA
1078	BSU10690	15.965	16.43	14.94	15.965	13.088	grey	NA
1079	BSU10700	23.189	25.304	22.606	24.713	22.401	grey	NA
1080	BSU10710	9.618	9.618	14.94	3.113	7.035	grey	NA
1081	BSU10720	9.618	13.756	11.547	5.322	14.371	grey	NA
1082	BSU10730	29.957	28.417	29.477	30.336	26.727	grey	NA
1083	BSU10740	10.643	9.618	10.643	-5.322	3.113	grey	NA
1084	BSU10750	60.222	57.726	59.755	59.584	59.954	grey	NA
1085	BSU10760	55.366	55.428	56.106	56.005	56.994	grey	NA
1086	BSU10770	89.768	88.615	90.674	91.011	89.475	grey	NA
1087	BSU10780	14.94	21.974	9.618	11.547	10.643	grey	NA
1088	BSU10790	37.574	38.571	37.191	36.429	38.646	grey	NA
1089	BSU10800	37.458	32.992	35.279	34.198	35.162	grey	NA
1090	BSU10810	44.476	42.061	43.517	42.896	43.713	grey	NA
1091	BSU10820	26.844	25.445	24.073	21.523	26.727	grey	NA
1092	BSU10830	43.687	42.061	42.267	42.677	43.206	grey	NA
1093	BSU10840	45.805	44.919	45.941	45.349	45.605	grey	NA
1094	BSU10850	36.976	33.147	35.162	32.166	36.495	grey	NA
1095	BSU10860	49.632	48.437	49.252	50.743	48.189	grey	NA
1096	BSU10870	20.261	22.191	22.191	21.974	19.078	grey	NA
1097	BSU10880	42.22	41.981	43.778	42.78	43.206	grey	NA
1098	BSU10890	44.661	45.442	45.524	45.38	45.941	grey	NA
1099	BSU10900	34.674	35.24	35.62	35.731	35.201	grey	NA
1100	BSU10910	12.356	17.678	13.756	11.547	12.356	grey	NA
1101	BSU10920	16.43	19.982	15.965	18.053	17.284	grey	NA
1102	BSU10930	17.284	18.751	14.94	10.643	12.356	grey	NA
1103	BSU10940	17.678	15.469	19.078	16.43	17.678	grey	NA
1104	BSU10950	16.869	14.94	14.371	17.284	14.94	grey	NA
1105	BSU10960	9.618	11.547	3.113	8.435	10.643	grey	NA
1106	BSU10970	23.374	24.865	24.713	23.189	27.073	grey	NA
1107	BSU10980	25.583	26.113	25.984	26.113	26.239	grey	NA
1108	BSU10990	48.43	48.772	49.17	49.529	49.308	grey	NA
1109	BSU11000	47.977	48.094	48.658	49.112	48.712	grey	NA
1110	BSU11010	42.314	44.74	49.195	51.253	36.462	grey	NA
1111	BSU11020	56.085	54.971	55.482	55.913	54.542	grey	NA
1112	BSU11030	58.649	56.244	56.78	55.448	57.304	grey	NA
1113	BSU11040	29.801	29.053	29.721	29.721	25.984	grey	NA
1114	BSU11055	20.531	19.078	23.904	23.731	22.191	grey	NA
1115	BSU11070	14.371	10.643	14.94	9.618	14.94	grey	NA
1116	BSU11079	47.766	45.115	45.961	44.785	45.666	grey	NA
1117	BSU11080	42.953	42.109	42.925	42.421	42.996	grey	NA
1118	BSU11090	33.498	34.198	32.78	32.338	34.287	grey	NA
1119	BSU11100	33.643	34.108	33.249	34.287	35.432	grey	NA
1120	BSU11110	50.927	49.856	51.791	51.943	51.027	grey	NA
1121	BSU11120	53.873	52.676	52.469	51.042	53.492	grey	NA
1122	BSU11130	44.661	42.251	41.684	40.923	43.22	grey	NA
1123	BSU11139	34.108	34.287	35.432	35.162	33.498	grey	NA
1124	BSU11140	54.744	53.664	54.723	54.595	54.233	grey	NA
1125	BSU11150	52.026	50.09	50.8	50.932	51.876	grey	NA
1126	BSU11160	57.858	55.498	57.418	56.291	55.775	grey	NA
1127	BSU11170	57.392	56.152	56.787	55.454	57.47	grey	NA
1128	BSU11180	46.678	46.519	46.123	45.018	47.902	grey	NA
1129	BSU11190	35.394	36.328	41.089	45.883	31.93	grey	NA
1130	BSU11200	31.174	32.049	40.483	46.852	29.394	yellow	ArgR
1131	BSU11210	28.696	30.904	34.461	44.37	23	yellow	ArgR
1132	BSU11220	26.487	28.604	38.795	46.878	24.713	yellow	ArgR
1133	BSU11230	13.088	18.41	30.336	42.204	15.469	yellow	ArgR
1134	BSU11240	32.672	32.451	39.107	48.878	33.044	yellow	ArgR
1135	BSU11250	29.225	32.281	34.716	40.96	31.989	yellow	ArgR
1136	BSU11260	0	-5.322	-5.322	-5.322	-5.322	grey	NA
1137	BSU11270	66.948	64.044	64.941	63.433	64.355	grey	NA
1138	BSU11280	37.1	35.082	36.883	37.221	35.002	grey	NA
1139	BSU11290	29.31	24.558	27.927	25.445	26.844	grey	NA
1140	BSU11300	63.931	61.867	61.584	60.213	62.487	grey	NA
1141	BSU11310	46.419	47.557	46.235	45.307	47.13	grey	NA
1142	BSU11320	23	21.974	25.304	22.606	22.401	grey	NA
1143	BSU11330	66.234	63.87	62.945	62.256	66.214	grey	NA
1144	BSU11340	66.944	65.417	64.226	63.917	67.227	grey	NA
1145	BSU11350	19.982	20.531	24.713	23.189	17.678	grey	NA
1146	BSU11360	47.439	53.561	57.405	57.598	32.108	grey	NA
1147	BSU11370	48.416	54.134	58.455	58.214	34.504	grey	NA
1148	BSU11390	49.067	54.983	59.124	59.268	35.162	grey	NA
1149	BSU11400	48.028	54.016	58.695	58.525	34.799	grey	NA
1150	BSU11410	36.26	39.385	43.791	41.409	27.723	orange	Complex
1151	BSU11420	61.19	59.904	60.287	60.396	62.176	grey	NA
1152	BSU11430	75.139	72.332	69.771	65.769	71.377	green	CodY
1153	BSU11440	55.823	56.886	53.818	50.634	55.994	green	CodY
1154	BSU11450	57.13	57.732	54.971	51.435	56.731	green	CodY
1155	BSU11460	63.742	62.074	59.618	55.557	61.22	green	CodY
1156	BSU11470	63.515	61.8	59.229	55.471	60.6	green	CodY
1157	BSU11480	36.157	35.546	35.62	35.201	37.574	grey	NA
1158	BSU11490	65.812	62.929	62.224	62.464	64.101	grey	NA
1159	BSU11500	70.084	67.382	67.502	66.911	67.715	grey	NA
1160	BSU11510	22.805	26.239	26.364	26.727	23.904	grey	NA
1161	BSU11520	66.363	64.065	64.346	64.064	63.887	grey	NA
1162	BSU11530	34.547	35.657	34.84	35.767	36.429	grey	NA
1163	BSU11540	66.574	65.27	66.231	66.066	66.341	grey	NA
1164	BSU11549	-5.322	7.035	3.113	8.435	3.113	grey	NA
1165	BSU11550	58.098	57.593	57.619	57.444	58.157	grey	NA
1166	BSU11560	54.415	53.901	54.389	54.249	54.516	grey	NA
1167	BSU11570	42.528	43.675	43.713	44.128	43.477	grey	NA
1168	BSU11580	46.946	45.401	45.534	45.903	46.076	grey	NA
1169	BSU11590	57.426	54.392	53.873	53.231	55.163	grey	NA
1170	BSU11600	57.374	55.361	54.926	54.19	56.322	grey	NA
1171	BSU11610	57.003	55.54	55.163	55.406	56.876	grey	NA
1172	BSU11620	56.211	56.573	56.226	56.376	57.506	grey	NA
1173	BSU11630	36.328	35.122	36.756	37.717	36.883	grey	NA
1174	BSU11640	57.927	57.424	57.682	56.098	57.65	grey	NA
1175	BSU11650	73.267	71.822	72.748	72.407	74.03	grey	NA
1176	BSU11660	72.138	71.058	71.953	72.027	73.099	grey	NA
1177	BSU11670	75.381	74.685	75.217	75.369	76.961	grey	NA
1178	BSU11680	68.389	65.487	66.779	66.431	67.715	grey	NA
1179	BSU11690	71.964	71.631	72.106	72.568	73.752	grey	NA
1180	BSU11700	73.943	74.003	74.709	75.072	76.384	grey	NA
1181	BSU11710	74.338	74.184	75.017	74.844	76.192	grey	NA
1182	BSU11720	66.668	66.253	65.342	64.797	68.581	grey	NA
1183	BSU11730	31.04	29.879	31.748	27.723	30.186	grey	NA
1184	BSU11740	3.113	11.547	-5.322	-5.322	7.035	grey	NA
1185	BSU11750	11.547	5.322	0	7.035	18.41	grey	NA
1186	BSU11760	16.869	15.469	15.965	12.356	25.984	grey	NA
1187	BSU11770	12.356	10.643	11.547	10.643	18.053	grey	NA
1188	BSU11780	16.43	8.435	8.435	9.618	24.558	grey	NA
1189	BSU11790	14.371	16.869	15.469	15.469	15.965	grey	NA
1190	BSU11799	13.756	11.547	3.113	5.322	3.113	grey	NA
1191	BSU11809	-5.322	-5.322	-Inf	-5.322	10.643	grey	NA
1192	BSU11810	3.113	11.547	3.113	0	9.618	grey	NA
1193	BSU11820	53.653	53.25	52.844	52.431	53.814	grey	NA
1194	BSU11839	31.686	27.296	29.053	29.053	27.296	grey	NA
1195	BSU11840	58.208	56.674	58.472	58.265	52.423	green	CodY
1196	BSU11850	59.698	59.69	61.564	61.76	56.473	green	CodY
1197	BSU11860	62.608	62.292	64.049	64.211	58.334	green	CodY
1198	BSU11870	57.893	58.255	60.43	61.337	51.042	green	CodY
1199	BSU11880	55.669	57.304	59.852	60.584	49.419	green	CodY
1200	BSU11890	43.052	44.897	49.697	52.776	41.161	grey	NA
1201	BSU11900	41.07	47.689	53.416	57.357	33.546	green	CodY
1202	BSU11910	60.594	58.852	57.722	57.209	59.184	grey	NA
1203	BSU11920	62.51	59.153	59.28	58.745	60.334	grey	NA
1204	BSU11928	23.374	21.043	19.078	20.261	21.286	grey	NA
1205	BSU11929	28.965	22.401	23.555	23.374	26.239	grey	NA
1206	BSU11930	32.338	26.727	28.604	28.965	31.04	grey	NA
1207	BSU11940	40.037	37.545	36.945	38.418	38.261	grey	NA
1208	BSU11950	35.394	33.299	33.972	32.507	33.448	grey	NA
1209	BSU11960	7.035	5.322	-5.322	-5.322	7.035	grey	NA
1210	BSU11970	47.327	44.358	45.275	43.955	46.617	grey	NA
1211	BSU11980	49.382	47.139	47.697	47.969	48.691	grey	NA
1212	BSU11990	25.445	27.405	24.399	24.713	25.014	grey	NA
1213	BSU12000	42.298	40.404	39.385	39.012	41.867	red	CcpA
1214	BSU12010	30.409	26.608	27.296	27.296	32.166	grey	NA
1215	BSU12020	21.752	22.401	24.238	18.751	27.296	grey	NA
1216	BSU12030	53.441	51.253	51.686	51.042	52.464	grey	NA
1217	BSU12040	52.255	50.185	50.196	50.856	50.997	grey	NA
1218	BSU12050	15.469	21.523	22.401	19.078	13.756	grey	NA
1219	BSU12060	46.519	43.93	45.746	45.834	45.785	grey	NA
1220	BSU12069	52.022	46.886	48.317	45.605	47.894	grey	NA
1221	BSU12070	34.716	34.716	34.504	33.785	35.394	grey	NA
1222	BSU12080	34.84	34.418	36.328	35.279	37.281	grey	NA
1223	BSU12090	5.322	10.643	10.643	7.035	13.088	grey	NA
1224	BSU12100	60.773	57.284	58.605	54.561	58.697	grey	NA
1225	BSU12110	8.435	14.371	10.643	13.088	7.035	grey	NA
1226	BSU12120	8.435	-5.322	11.547	7.035	10.643	grey	NA
1227	BSU12130	21.043	22.191	16.869	12.356	15.469	grey	NA
1228	BSU12140	41.965	42.283	42.721	42.452	42.406	grey	NA
1229	BSU12150	11.547	8.435	10.643	7.035	0	grey	NA
1230	BSU12160	36.328	34.922	34.922	35.122	32.049	grey	NA
1231	BSU12170	26.608	23.374	23.731	26.364	21.974	grey	NA
1232	BSU12180	61.435	56.752	56.688	56.137	58.294	grey	NA
1233	BSU12190	45.834	43.477	45.555	43.192	45.883	grey	NA
1234	BSU12200	46.226	42.045	43.648	42.236	41.717	grey	NA
1235	BSU12210	39.652	38.696	40.384	40.384	40.12	grey	NA
1236	BSU12220	42.204	41.268	42.721	42.283	42.013	grey	NA
1237	BSU12229	35.694	38.696	38.916	38.571	39.63	grey	NA
1238	BSU12230	54.272	52.285	53.983	53.535	53.328	grey	NA
1239	BSU12240	38.418	40.079	39.932	40.203	40.483	grey	NA
1240	BSU12250	42.528	42.925	42.996	43.192	43.713	grey	NA
1241	BSU12260	47.712	49.295	50.581	50.738	50.028	grey	NA
1242	BSU12270	37.458	33.498	36.851	34.198	34.547	grey	NA
1243	BSU12280	72.884	71.281	71.055	69.888	71.972	grey	NA
1244	BSU12290	77.562	77.33	76.79	76.034	77.812	grey	NA
1245	BSU12300	24.399	20.531	20.791	17.678	25.445	red	CcpA
1246	BSU12310	10.643	11.547	18.053	11.547	16.869	red	CcpA
1247	BSU12320	11.547	11.547	16.869	15.965	5.322	red	CcpA
1248	BSU12330	15.965	21.974	17.284	17.678	17.678	red	CcpA
1249	BSU12340	17.678	16.869	18.751	20.261	19.078	red	CcpA
1250	BSU12350	16.43	20.531	19.391	20.531	18.41	red	CcpA
1251	BSU12360	18.053	21.043	23.189	24.399	23.189	red	CcpA
1252	BSU12370	47.697	47.962	49.054	49.468	49.419	red	CcpA
1253	BSU12380	27.927	26.113	27.186	25.445	29.053	red	CcpA
1254	BSU12390	29.477	27.723	26.608	27.618	27.073	red	CcpA
1255	BSU12400	34.108	37.66	43.517	43.583	28.604	green	CodY
1256	BSU12410	58.547	56.825	57.291	54.887	57.173	grey	NA
1257	BSU12420	60.468	58.449	56.913	56.289	60.864	grey	NA
1258	BSU12430	61.026	60.411	63.744	64.097	54.62	grey	NA
1259	BSU12440	26.487	30.261	31.498	31.498	21.523	grey	NA
1260	BSU12450	41.215	37.66	38.182	36.462	39.407	grey	NA
1261	BSU12460	40.811	39.761	46.018	46.41	38.288	grey	NA
1262	BSU12470	49.264	48.596	48.918	49.283	49.15	grey	NA
1263	BSU12480	39.012	36.788	38.048	36.192	38.288	grey	NA
1264	BSU12490	41.7	40.96	41.751	42.588	42.204	grey	NA
1265	BSU12500	31.434	31.305	29.879	27.927	29.31	grey	NA
1266	BSU12510	52.741	49.756	50.887	49.919	51.364	grey	NA
1267	BSU12519	15.469	9.618	21.286	19.078	14.94	grey	NA
1268	BSU12520	24.238	21.043	27.826	28.127	19.692	grey	NA
1269	BSU12530	24.865	25.014	29.879	30.973	25.16	grey	NA
1270	BSU12539	13.088	17.678	18.41	21.043	12.356	grey	NA
1271	BSU12540	19.692	21.286	25.583	27.723	21.752	grey	NA
1272	BSU12550	18.41	17.284	23.555	25.984	18.41	grey	NA
1273	BSU12560	18.053	16.869	24.865	24.073	14.371	grey	NA
1274	BSU12570	37.829	37.967	43.206	45.686	38.868	grey	NA
1275	BSU12580	39.783	39.27	45.483	46.818	40.182	grey	NA
1276	BSU12590	40.923	40.62	46.74	48.353	41.7	grey	NA
1277	BSU12600	42.077	40.162	46.946	48.745	41.633	grey	NA
1278	BSU12610	41.179	41.531	47.294	49.667	43.662	grey	NA
1279	BSU12619	31.809	34.504	38.596	42.36	34.962	grey	NA
1280	BSU12620	30.836	28.696	36.883	38.77	33.299	grey	NA
1281	BSU12630	35.318	36.192	42.029	44.128	37.458	grey	NA
1282	BSU12640	32.672	33.249	40.404	42.633	36.396	grey	NA
1283	BSU12649	33.643	31.24	38.392	40.923	34.287	grey	NA
1284	BSU12650	46.852	46.374	52.968	54.811	48.644	grey	NA
1285	BSU12660	38.621	38.392	44.952	45.893	39.06	grey	NA
1286	BSU12671	35.318	33.198	41.268	42.189	34.84	grey	NA
1287	BSU12672	23.904	18.053	24.865	26.844	19.692	grey	NA
1288	BSU12680	49.08	47.781	52.648	54.006	49.395	grey	NA
1289	BSU12690	32.224	29.879	38.844	38.418	33.595	grey	NA
1290	BSU12700	33.399	33.349	36.495	39.911	34.504	grey	NA
1291	BSU12710	18.41	20.531	25.014	27.826	23.189	grey	NA
1292	BSU12720	28.028	30.482	35.002	34.922	28.417	grey	NA
1293	BSU12730	33.595	33.044	39.154	40.162	34.922	grey	NA
1294	BSU12740	28.127	27.618	34.547	36.594	31.174	grey	NA
1295	BSU12749	24.399	25.014	31.107	31.04	27.618	grey	NA
1296	BSU12750	43.993	42.996	47.565	49.815	43.316	grey	NA
1297	BSU12760	27.186	27.512	34.108	36.362	30.111	grey	NA
1298	BSU12770	24.713	21.523	29.721	32.338	25.014	grey	NA
1299	BSU12780	37.221	35.546	42.421	44.74	38.156	grey	NA
1300	BSU12790	38.102	34.84	44.37	44.202	37.251	grey	NA
1301	BSU12800	32.563	32.395	38.844	40.503	32.338	grey	NA
1302	BSU12810	41.981	42.677	48.732	50.836	44.393	grey	NA
1303	BSU12820	41.734	40.344	41.899	40.424	39.74	grey	NA
1304	BSU12830	51.75	53.152	53.625	53.496	52.98	grey	NA
1305	BSU12840	68.782	68.976	68.323	67.293	69.301	grey	NA
1306	BSU12850	71.132	69.024	68.409	67.175	69.682	grey	NA
1307	BSU12860	59.054	54.611	47.064	43.464	68.229	grey	NA
1308	BSU12870	44.214	42.391	43.45	43.424	42.867	grey	NA
1309	BSU12880	36.157	34.757	34.153	34.632	34.504	grey	NA
1310	BSU12890	29.477	28.511	27.405	27.186	28.225	grey	NA
1311	BSU12900	56.602	56.075	55.753	55.609	56.088	grey	NA
1312	BSU12910	48.08	46.661	49.245	50.18	47.62	grey	NA
1313	BSU12920	47.682	51.205	59.829	63.632	36.594	green	CodY
1314	BSU12930	31.989	40.923	46.465	51.695	24.558	green	CodY
1315	BSU12940	27.927	39.407	43.892	49.89	21.974	green	CodY
1316	BSU12950	27.618	38.696	42.157	48.303	22.401	green	CodY
1317	BSU12960	41.599	46.537	52.39	57.669	36.018	green	CodY
1318	BSU12970	32.451	35.767	43.066	47.502	30.973	grey	NA
1319	BSU12980	32.224	37.688	43.052	49.067	30.482	grey	NA
1320	BSU12990	36.26	39.06	45.233	49.791	33.691	grey	NA
1321	BSU13000	34.84	39.718	45.115	50.722	34.504	grey	NA
1322	BSU13010	66.882	65.483	66.497	65.785	63.68	grey	NA
1323	BSU13020	27.927	26.487	28.225	27.723	24.713	grey	NA
1324	BSU13030	61.215	57.047	58.787	56.969	58.307	grey	NA
1325	BSU13040	28.028	27.618	26.239	26.727	28.028	grey	NA
1326	BSU13050	5.322	5.322	-5.322	0	0	grey	NA
1327	BSU13060	12.356	11.547	12.356	11.547	9.618	grey	NA
1328	BSU13070	42.751	39.564	39.652	40.182	40.542	grey	NA
1329	BSU13080	33.738	32.224	32.563	31.869	34.881	grey	NA
1330	BSU13090	36.594	35.803	35.201	35.082	36.26	grey	NA
1331	BSU13100	32.395	33.044	30.696	30.973	33.249	grey	NA
1332	BSU13110	64.66	64.535	65.037	64.065	64.593	grey	NA
1333	BSU13120	54.213	54.11	55.507	55.86	54.983	grey	NA
1334	BSU13130	58.381	57.3	59.377	59.33	57.674	grey	NA
1335	BSU13140	43.98	42.029	43.829	43.917	41.052	grey	NA
1336	BSU13150	51.627	47.246	48.153	46.652	47.399	grey	NA
1337	BSU13160	36.692	34.063	34.108	35.394	29.641	grey	NA
1338	BSU13169	18.41	10.643	16.43	16.869	19.391	grey	NA
1339	BSU13170	17.284	21.752	21.286	25.304	17.678	grey	NA
1340	BSU13180	54.124	55.653	60.213	61.813	47.311	grey	NA
1341	BSU13190	38.418	40.141	45.105	48.395	35.982	green	CodY
1342	BSU13200	60.77	56.327	56.69	55.465	57.899	grey	NA
1343	BSU13210	63.703	65.062	65.629	65.189	67.792	grey	NA
1344	BSU13220	74.275	73.757	74.216	73.63	76.505	grey	NA
1345	BSU13230	64.95	65.973	66.346	65.769	68.649	grey	NA
1346	BSU13240	67.799	67.426	67.83	66.936	69.808	grey	NA
1347	BSU13250	39.826	39.083	38.366	37.632	39.362	grey	NA
1348	BSU13260	43.93	42.498	43.288	42.78	44.214	grey	NA
1349	BSU13270	39.452	38.314	38.34	37.13	39.036	grey	NA
1350	BSU13280	49.163	46.207	48.664	48.825	48.617	grey	NA
1351	BSU13290	13.756	7.035	9.618	10.643	15.469	grey	NA
1352	BSU13300	67.526	66.879	66.286	65.409	68.046	grey	NA
1353	BSU13310	40.344	37.745	39.339	39.497	38.314	grey	NA
1354	BSU13320	24.399	18.41	18.053	20.261	19.078	grey	NA
1355	BSU13330	0	-5.322	5.322	3.113	7.035	grey	NA
1356	BSU13340	48.225	45.873	45.941	45.275	48.617	red	CcpA
1357	BSU13350	22.191	25.304	23.189	23.189	22.191	grey	NA
1358	BSU13360	11.547	9.618	9.618	11.547	13.756	grey	NA
1359	BSU13370	34.757	33.879	33.832	34.063	33.832	grey	NA
1360	BSU13380	27.618	29.477	27.826	28.028	26.96	grey	NA
1361	BSU13390	28.321	27.186	26.844	28.604	28.417	grey	NA
1362	BSU13400	31.434	32.887	31.24	33.643	33.349	grey	NA
1363	BSU13410	22.401	19.078	19.692	15.965	19.982	grey	NA
1364	BSU13420	31.434	29.721	30.482	29.721	28.876	grey	NA
1365	BSU13430	60.76	58.556	57.909	57.038	57.337	grey	NA
1366	BSU13440	46.161	48.402	48.825	49.182	46.291	grey	NA
1367	BSU13450	53.257	52.057	51.709	52.356	52.161	grey	NA
1368	BSU13460	58.664	55.71	58.319	56.597	56.862	grey	NA
1369	BSU13470	15.965	9.618	14.94	19.078	14.94	grey	NA
1370	BSU13480	54.623	53.887	54.006	53.309	54.614	grey	NA
1371	BSU13490	62.725	62.895	62.227	61.397	63.706	grey	NA
1372	BSU13500	55.847	56.09	55.448	54.914	56.844	grey	NA
1373	BSU13509	11.547	8.435	10.643	12.356	9.618	grey	NA
1374	BSU13510	10.643	13.756	5.322	5.322	5.322	grey	NA
1375	BSU13520	37.13	43.557	40.773	41.834	36.529	grey	NA
1376	BSU13530	57.374	55.62	57.581	58.579	54.327	green	CodY
1377	BSU13540	48.944	48.153	49.523	49.59	47.565	green	CodY
1378	BSU13550	45.726	46.038	49.826	50.902	39.804	grey	NA
1379	BSU13560	46.142	46.792	50.665	51.925	40.141	grey	NA
1380	BSU13570	56.269	54.431	56.317	56.688	49.163	grey	NA
1381	BSU13580	59.219	59.117	59.878	59.962	51.445	grey	NA
1382	BSU13590	54.775	55.2	57.893	57.648	52.009	grey	NA
1383	BSU13600	54.741	54.415	56.551	57.242	50.952	grey	NA
1384	BSU13610	54.554	54.701	57.148	57.324	50.067	grey	NA
1385	BSU13620	55.445	54.83	57.286	57.591	50.113	grey	NA
1386	BSU13630	41.684	39.696	41.034	40.12	41.268	grey	NA
1387	BSU13640	51.364	49.413	51.854	50.825	49.867	grey	NA
1388	BSU13650	37.829	35.318	36.692	36.123	36.362	grey	NA
1389	BSU13660	62.953	61.019	62.096	61.32	60.937	grey	NA
1390	BSU13670	62.8	59.675	59.299	57.819	60.364	grey	NA
1391	BSU13680	29.641	28.225	30.336	31.04	30.766	grey	NA
1392	BSU13690	21.752	22.401	24.713	23.904	19.391	grey	NA
1393	BSU13700	52.398	51.215	54.2	54.475	50.856	grey	NA
1394	BSU13710	25.719	25.014	26.113	25.583	25.719	grey	NA
1395	BSU13720	56.918	54.893	57.135	58.51	55.615	grey	NA
1396	BSU13730	53.745	52.937	54.197	56.396	53.717	grey	NA
1397	BSU13740	58.787	57.701	59.497	61.127	58.794	grey	NA
1398	BSU13750	61.077	58.555	60.183	61.634	59.587	grey	NA
1399	BSU13760	40.923	37.341	38.745	37.341	38.075	grey	NA
1400	BSU13770	34.243	33.147	32.281	31.498	31.624	grey	NA
1401	BSU13780	31.624	28.876	29.641	28.876	28.604	grey	NA
1402	BSU13789	34.962	31.93	30.554	32.834	31.93	grey	NA
1403	BSU13790	36.462	33.349	34.461	34.674	35.875	grey	NA
1404	BSU13799	25.304	26.727	26.487	25.719	25.852	grey	NA
1405	BSU13800	45.834	42.588	43.57	41.883	39.996	grey	NA
1406	BSU13810	56.183	51.732	54.719	52.109	53.313	grey	NA
1407	BSU13819	52.039	48.865	48.555	45.961	48.388	grey	NA
1408	BSU13820	37.603	37.008	36.429	34.063	36.328	grey	NA
1409	BSU13830	30.336	32.992	31.434	32.049	30.261	grey	NA
1410	BSU13840	44.381	41.965	43.066	43.178	41.916	grey	NA
1411	BSU13850	73.898	73.199	72.236	73.086	68.322	grey	NA
1412	BSU13860	62.191	61.182	61.666	61.188	61.865	grey	NA
1413	BSU13870	47.064	44.952	44.941	44.238	45.736	grey	NA
1414	BSU13880	72.818	70.112	69.463	67.545	71.291	grey	NA
1415	BSU13890	81.893	81.873	80.362	79.249	83.194	grey	NA
1416	BSU13900	78.86	76.372	75.701	73.276	78.092	grey	NA
1417	BSU13910	88.055	86.928	85.816	84.339	88.464	grey	NA
1418	BSU13920	35.508	34.418	33.832	30.836	35.279	grey	NA
1419	BSU13930	47.139	45.961	45.296	41.409	46.652	grey	NA
1420	BSU13940	43.854	45.686	53.972	59.821	31.561	grey	NA
1421	BSU13950	36.945	36.819	37.281	36.429	35.279	green	CodY
1422	BSU13960	62.394	60.115	61.802	62.848	59.77	grey	NA
1423	BSU13970	39.177	37.688	40.384	40.243	37.939	grey	NA
1424	BSU13980	61.903	59.488	60.084	58.358	60.87	grey	NA
1425	BSU13990	52.676	51.112	52.182	53.091	53.088	grey	NA
1426	BSU14000	63.956	63.756	64.753	65.079	64.011	grey	NA
1427	BSU14009	49.087	47.114	47.319	45.19	47.097	grey	NA
1428	BSU14010	37.912	35.583	37.221	37.069	37.1	grey	NA
1429	BSU14020	56.799	52.902	55.364	54.347	53.361	grey	NA
1430	BSU14030	52.961	53.804	53.962	53.877	54.821	grey	NA
1431	BSU14040	33.249	35.24	35.947	33.249	35.508	grey	NA
1432	BSU14050	38.94	40.562	40.444	39.804	40.162	grey	NA
1433	BSU14060	32.992	29.14	29.477	29.801	32.94	grey	NA
1434	BSU14071	53.235	51.087	52.713	53.485	52.46	grey	NA
1435	BSU14072	40.182	38.721	41.899	41.531	40.735	grey	NA
1436	BSU14080	56.371	54.753	53.699	54.89	54.07	grey	NA
1437	BSU14090	61.118	59.439	60.078	60.284	58.81	grey	NA
1438	BSU14100	64.861	62.42	62.102	61.583	63.532	grey	NA
1439	BSU14110	62.954	61.623	62.011	61.618	63.138	grey	NA
1440	BSU14120	50.073	49.009	52	51.576	48.832	grey	NA
1441	BSU14130	37.603	35.279	37.632	37.801	38.129	grey	NA
1442	BSU14140	56.867	55.457	55.576	56.317	56.443	red	CcpA
1443	BSU14150	19.078	16.869	13.756	20.531	21.286	grey	NA
1444	BSU14160	25.583	24.073	23	24.558	27.826	grey	NA
1445	BSU14170	23	22.191	19.692	16.869	21.286	grey	NA
1446	BSU14180	70.66	68.745	69.115	68.617	69.197	grey	NA
1447	BSU14190	60.572	60.06	60.695	60.911	59.951	grey	NA
1448	BSU14200	43.648	43.816	44.274	44.128	42.421	grey	NA
1449	BSU14210	43.791	42.204	41.582	40.867	42.314	grey	NA
1450	BSU14220	44.897	44.092	44.381	44.405	45.666	grey	NA
1451	BSU14230	43.37	42.077	43.356	42.141	42.204	grey	NA
1452	BSU14240	63.729	61.378	61.251	61.607	62.625	green	CodY
1453	BSU14250	24.238	23	22.401	23.374	19.692	grey	NA
1454	BSU14260	48.303	45.452	46.792	45.626	48.131	grey	NA
1455	BSU14270	54.626	51.454	53.328	52.906	54.013	grey	NA
1456	BSU14280	53.983	53.696	54.459	54.995	55.51	grey	NA
1457	BSU14290	49.65	48.479	49.15	49.239	50.207	grey	NA
1458	BSU14300	51.96	49.56	51.185	50.405	51.723	grey	NA
1459	BSU14310	41.834	38.494	42.298	38.671	40.697	grey	NA
1460	BSU14320	37.967	41.65	41.965	43.356	32.108	grey	NA
1461	BSU14330	39.107	40.464	43.123	43.622	34.84	grey	NA
1462	BSU14340	58.941	58.923	58.952	59.665	60.389	grey	NA
1463	BSU14350	65.297	63.223	64.135	63.404	64.925	grey	NA
1464	BSU14360	56.816	57.024	57.262	57.146	58.83	grey	NA
1465	BSU14370	62.93	62.61	62.997	62.575	64.231	grey	NA
1466	BSU14380	52.066	50.892	50.701	50.09	50.861	red	CcpA
1467	BSU14390	53.607	52.242	52.464	51.369	52.331	red	CcpA
1468	BSU14400	58.772	58.092	58.498	58.29	57.891	red	CcpA
1469	BSU14410	57.562	55.392	56.738	56.236	56.023	grey	NA
1470	BSU14420	36.627	38.571	38.156	38.596	38.721	grey	NA
1471	BSU14430	74.17	72.637	72.601	72.219	73.47	grey	NA
1472	BSU14440	53.667	51.969	53.022	52.953	52.764	grey	NA
1473	BSU14450	60.006	58.204	59.157	58.664	58.743	grey	NA
1474	BSU14460	18.053	20.261	14.371	9.618	18.41	grey	NA
1475	BSU14470	45.463	44.974	42.692	42.925	47.728	grey	NA
1476	BSU14480	62.807	58.708	57.506	55.554	61.278	grey	NA
1477	BSU14490	60.281	58.116	58.147	58.092	59.399	grey	NA
1478	BSU14500	57.078	54.848	54.914	54.504	56.002	grey	NA
1479	BSU14510	60.285	58.647	59.042	59.358	59.287	grey	NA
1480	BSU14520	66.83	64.23	63.725	62.921	68.513	green	CodY
1481	BSU14530	75.616	74.622	75.069	75.127	75.716	grey	NA
1482	BSU14540	64.755	61.813	62.894	62.15	63.444	grey	NA
1483	BSU14550	52.632	50.634	51.75	51.956	51.378	grey	NA
1484	BSU14560	54.605	54.814	54.986	54.576	56.106	grey	NA
1485	BSU14569	15.469	14.94	18.053	14.371	19.078	grey	NA
1486	BSU14570	50.405	48.548	48.26	47.827	48.745	grey	NA
1487	BSU14580	84.703	83.028	82.62	80.584	82.722	grey	NA
1488	BSU14590	79.519	79.499	78.352	77.072	79.129	grey	NA
1489	BSU14600	85.447	84.6	83.938	82.969	84.352	grey	NA
1490	BSU14610	82.605	82.212	81.306	80.786	82.197	grey	NA
1491	BSU14620	33.498	34.243	33.972	34.017	34.063	green	CodY
1492	BSU14629	26.364	23.374	26.113	23.555	25.16	grey	NA
1493	BSU14630	59.559	58.787	57.695	56.976	60.163	grey	NA
1494	BSU14640	49.541	47.939	49.345	49.994	49.468	grey	NA
1495	BSU14650	56.773	54.389	54.911	54.026	55.548	grey	NA
1496	BSU14660	23.189	17.284	21.974	19.692	16.43	grey	NA
1497	BSU14670	55.664	52.632	55.2	54.759	54.713	grey	NA
1498	BSU14680	43.854	42.707	45.243	44.797	44.672	grey	NA
1499	BSU14690	41.997	41.7	41.357	41.817	42.795	grey	NA
1500	BSU14700	51.411	49.727	48.691	45.605	52.385	grey	NA
1501	BSU14710	38.77	37.939	35.982	35.002	39.954	grey	NA
1502	BSU14720	33.249	31.04	29.477	28.787	31.434	grey	NA
1503	BSU14730	40.037	38.819	37.517	36.756	40.058	grey	NA
1504	BSU14740	32.166	31.24	31.434	29.721	30.336	grey	NA
1505	BSU14750	36.594	33.785	37.069	35.657	34.287	grey	NA
1506	BSU14760	54.003	52.289	53.152	52.297	51.885	grey	NA
1507	BSU14770	83.107	80.12	79.916	78.323	80.835	grey	NA
1508	BSU14780	53.535	56.075	55.355	55.386	56.939	grey	NA
1509	BSU14790	63.584	58.03	59.472	55.844	57.827	grey	NA
1510	BSU14800	29.559	29.721	29.559	29.053	29.477	grey	NA
1511	BSU14810	33.972	32.887	32.94	33.299	33.595	grey	NA
1512	BSU14820	63.268	60.087	60.753	59.814	60.119	grey	NA
1513	BSU14830	44.25	43.052	43.383	44.128	42.824	grey	NA
1514	BSU14840	59.028	58.959	60.058	59.492	59.736	grey	NA
1515	BSU14850	61.273	60.826	62.12	62.824	60.929	grey	NA
1516	BSU14860	77.585	77.338	79.74	81.458	78.466	grey	NA
1517	BSU14870	55.947	55.937	54.36	53.682	57.883	grey	NA
1518	BSU14880	65.205	65.733	65.033	64.674	66.659	grey	NA
1519	BSU14890	40.62	40.017	39.996	41.717	42.173	grey	NA
1520	BSU14900	41.161	43.778	43.917	45.473	46.235	grey	NA
1521	BSU14910	34.674	35.62	35.318	37.161	37.967	grey	NA
1522	BSU14920	31.561	31.04	29.957	31.93	33.147	grey	NA
1523	BSU14930	29.053	32.395	32.451	33.691	35.394	grey	NA
1524	BSU14940	46.895	46.207	47.842	48.253	47.857	grey	NA
1525	BSU14950	48.5	47.163	47.014	46.009	47.13	red	CcpA
1526	BSU14960	55.628	53.564	54.395	53.897	53.571	red	CcpA
1527	BSU14970	26.364	27.405	25.852	25.984	24.713	grey	NA
1528	BSU14980	21.974	14.371	16.43	17.284	16.43	grey	NA
1529	BSU14990	62.364	60.392	60.813	60.012	61.049	grey	NA
1530	BSU15000	48.772	46.946	47.399	46.599	47.286	grey	NA
1531	BSU15010	56.155	54.08	53.543	53.129	55.473	grey	NA
1532	BSU15020	53.412	51.407	50.932	50.675	52.8	grey	NA
1533	BSU15030	21.974	23.374	22.805	18.751	23.189	grey	NA
1534	BSU15040	50.202	48.732	48.765	48.388	49.389	grey	NA
1535	BSU15050	54.589	52.327	52.737	52.131	53.696	grey	NA
1536	BSU15060	46.028	45.504	46.809	47.147	46.661	grey	NA
1537	BSU15069	39.154	35.839	37.603	37.603	36.328	grey	NA
1538	BSU15070	84.027	80.832	80.713	79.475	82.28	grey	NA
1539	BSU15080	73.334	70.947	72.1	69.734	72.342	grey	NA
1540	BSU15090	38.102	36.462	35.162	34.881	35.875	grey	NA
1541	BSU15100	45.072	43.464	44.298	45.463	39.131	red	CcpA
1542	BSU15110	56.731	55.974	56.585	56.941	54.716	red	CcpA
1543	BSU15120	65.905	64.453	64.692	64.323	63.158	red	CcpA
1544	BSU15130	68.02	64.577	66.03	64.565	66.013	grey	NA
1545	BSU15140	67.539	66.102	66.649	66.316	67.516	grey	NA
1546	BSU15150	59.959	58.01	58.392	57.745	59.214	grey	NA
1547	BSU15160	69.384	67.412	67.578	66.604	68.905	grey	NA
1548	BSU15170	46.337	46.465	46.929	45.873	47.534	grey	NA
1549	BSU15180	66.968	65.838	66.008	65.155	66.976	grey	NA
1550	BSU15190	63.113	62.313	62.497	61.911	63.75	grey	NA
1551	BSU15200	68.137	67.207	66.899	66.559	68.114	grey	NA
1552	BSU15210	61.578	62.568	62.375	62.175	63.741	grey	NA
1553	BSU15220	66.119	63.838	64.273	63.03	65.016	grey	NA
1554	BSU15230	65.866	63.486	63.965	62.981	64.735	grey	NA
1555	BSU15240	60.345	57.883	57.907	57.448	58.35	grey	NA
1556	BSU15250	59.968	57.101	58.525	57.051	57.856	grey	NA
1557	BSU15260	58.808	56.276	56.939	55.989	57.16	grey	NA
1558	BSU15270	54.003	51.791	50.856	50.618	52.427	grey	NA
1559	BSU15280	71.799	70.036	70.534	70.176	71.225	grey	NA
1560	BSU15290	72.931	71.697	72.33	72.004	72.632	grey	NA
1561	BSU15300	42.125	41.531	43.635	45.39	42.173	grey	NA
1562	BSU15310	26.113	23.189	25.304	26.364	27.296	grey	NA
1563	BSU15320	25.719	22.401	24.558	24.865	25.583	grey	NA
1564	BSU15330	39.996	36.883	38.102	37.632	38.988	grey	NA
1565	BSU15340	51.831	53.197	59.373	61.891	41.161	green	CodY
1566	BSU15350	57.175	56.332	61.718	63.55	53.734	grey	NA
1567	BSU15360	55.247	51.818	55.487	55.881	50.696	grey	NA
1568	BSU15370	63.871	63.292	64.6	65.246	63.808	grey	NA
1569	BSU15380	64.478	63.578	64.328	64.866	63.422	grey	NA
1570	BSU15390	62.598	62.068	62.75	63.23	62.103	grey	NA
1571	BSU15400	56.662	56.49	57.069	57.555	56.48	grey	NA
1572	BSU15410	61.107	60.539	61.023	61.29	60.946	grey	NA
1573	BSU15420	68.763	66.528	67.006	67.623	67.551	grey	NA
1574	BSU15430	75.726	74.773	74.918	74.295	76.167	grey	NA
1575	BSU15440	24.713	18.751	19.692	16.869	20.791	grey	NA
1576	BSU15450	57.5	56.241	55.559	55.066	56.78	grey	NA
1577	BSU15460	63.544	62.211	61.871	60.877	63.151	grey	NA
1578	BSU15470	70.408	69.194	68.546	68.112	70.531	grey	NA
1579	BSU15480	68.879	69.957	68.348	67.353	72.389	grey	NA
1580	BSU15490	65.799	64.034	62.247	60.459	67.204	grey	NA
1581	BSU15500	68.991	66.649	65.4	63.418	70.123	grey	NA
1582	BSU15510	69.621	67.389	66.06	64.178	70.88	grey	NA
1583	BSU15520	77.22	75.988	74.178	72.596	79.229	grey	NA
1584	BSU15530	66.96	65.88	64.442	62.78	69.344	grey	NA
1585	BSU15540	67.281	67.131	65.145	63.787	70.6	grey	NA
1586	BSU15550	68.021	66.884	65.027	63.631	70.106	grey	NA
1587	BSU15560	67.181	65.97	64.416	62.478	69.481	grey	NA
1588	BSU15570	63.304	62.529	63.526	65.37	58.224	grey	NA
1589	BSU15580	59.338	60.932	61.518	63.587	56.359	grey	NA
1590	BSU15590	64.454	63.07	64.65	66.774	59.024	grey	NA
1591	BSU15600	59.805	58.966	60.404	62.36	54.707	grey	NA
1592	BSU15610	63.721	62.23	63.533	65.68	58.204	grey	NA
1593	BSU15620	62.89	62.221	63.533	65.459	59.267	grey	NA
1594	BSU15630	56.475	56.041	58.354	59.775	53.057	grey	NA
1595	BSU15640	59.702	57.667	58.253	57.383	58.743	grey	NA
1596	BSU15650	40.243	41.161	41.052	42.204	39.911	grey	NA
1597	BSU15660	68.564	66.396	66.585	66.281	67.64	grey	NA
1598	BSU15670	62.118	61.027	60.802	60.192	62.248	grey	NA
1599	BSU15680	70.689	68.104	68.285	67.579	69.468	grey	NA
1600	BSU15690	58.907	56.453	57.827	55.839	57.193	grey	NA
1601	BSU15700	54.272	53.339	52.898	52.456	54.626	grey	NA
1602	BSU15710	59.859	58.734	58.384	58.361	60.257	grey	NA
1603	BSU15720	53.361	51.487	52.246	51.524	53.317	grey	NA
1604	BSU15730	59.435	58.575	59.26	58.464	59.735	grey	NA
1605	BSU15740	62.58	61.46	62.044	61.373	62.64	grey	NA
1606	BSU15750	61.407	60.513	61.069	60.806	61.795	grey	NA
1607	BSU15760	60.996	58.989	59.251	58.583	60.072	grey	NA
1608	BSU15770	67.906	66.286	66.721	65.554	67.52	grey	NA
1609	BSU15780	62.601	60.946	61.287	60.753	62.094	grey	NA
1610	BSU15790	57.191	56.359	56.155	55.913	57.751	grey	NA
1611	BSU15800	48.705	46.869	47.106	46.047	48.043	grey	NA
1612	BSU15810	21.752	17.284	20.531	18.053	21.523	grey	NA
1613	BSU15820	73.765	72.372	72.515	70.373	73.033	grey	NA
1614	BSU15830	60.855	58.396	59.167	58.538	60.584	grey	NA
1615	BSU15840	69.781	68.549	68.986	68.434	70.062	grey	NA
1616	BSU15850	53.696	52.318	51.867	51.19	52.976	grey	NA
1617	BSU15860	55.278	53.682	53.908	53.205	55.31	grey	NA
1618	BSU15870	58.569	57.534	57.577	56.638	58.382	grey	NA
1619	BSU15880	64.741	62.007	62.804	61.846	64.43	grey	NA
1620	BSU15890	66.553	65.137	64.505	64.231	67.24	grey	NA
1621	BSU15900	66.31	65.505	64.867	64.66	67.497	grey	NA
1622	BSU15910	68.931	66.668	66.495	66.044	68.673	grey	NA
1623	BSU15920	81.349	78.513	77.163	75.481	78.757	grey	NA
1624	BSU15930	63.984	62.033	61.216	60.924	63.79	grey	NA
1625	BSU15940	70.807	68.766	68.216	66.958	70.573	grey	NA
1626	BSU15950	63.003	61.019	60.072	59.089	62.396	grey	NA
1627	BSU15960	30.482	25.583	29.879	26.844	28.965	grey	NA
1628	BSU15970	73.652	70.586	69.667	68.974	72.281	grey	NA
1629	BSU15980	78.28	76.919	76.187	75.547	78.071	grey	NA
1630	BSU15990	76.842	74.941	73.803	73.103	76.396	grey	NA
1631	BSU16000	60.984	61.669	60.502	59.874	62.935	grey	NA
1632	BSU16010	58.675	56.241	55.361	53.499	56.666	grey	NA
1633	BSU16020	62.069	58.785	58.477	56.752	59.811	grey	NA
1634	BSU16030	58.853	58.737	57.352	56.455	58.975	grey	NA
1635	BSU16040	84.736	82.89	82.848	81.201	84.136	grey	NA
1636	BSU16050	62.259	60.692	60.497	59.699	61.224	grey	NA
1637	BSU16060	49.239	46.617	46.643	45.212	47.674	grey	NA
1638	BSU16070	53.664	52.628	51.845	50.957	53.398	grey	NA
1639	BSU16080	36.561	34.799	33.972	34.243	34.063	grey	NA
1640	BSU16090	75.351	73.721	74.821	75.718	72.354	red	CcpA
1641	BSU16100	71.055	69.95	71.067	71.968	68.499	red	CcpA
1642	BSU16110	47.872	47.969	47.549	47.819	45.545	grey	NA
1643	BSU16120	72.079	70.307	70.657	69.681	71.238	grey	NA
1644	BSU16130	62.419	60.849	60.106	58.4	61.814	grey	NA
1645	BSU16140	67.66	65.65	65.474	64.885	66.063	grey	NA
1646	BSU16150	61.825	60.869	61.067	59.95	61.154	grey	NA
1647	BSU16160	70.312	68.84	69.201	67.724	69.53	grey	NA
1648	BSU16170	68.113	65.993	67.16	63.89	66.589	grey	NA
1649	BSU16180	-Inf	-Inf	-Inf	-Inf	-Inf	grey	NA
1650	BSU16190	29.053	31.37	32.224	27.186	28.696	grey	NA
1651	BSU16200	29.14	29.225	28.028	23.189	27.073	grey	NA
1652	BSU16210	42.736	41.599	43.178	38.571	41.215	grey	NA
1653	BSU16220	41.052	39.608	41.052	36.429	38.868	grey	NA
1654	BSU16230	39.608	38.34	38.571	35.356	36.724	grey	NA
1655	BSU16240	41.233	41.462	42.795	39.131	41.197	grey	NA
1656	BSU16250	36.362	35.279	35.24	32.049	35.201	grey	NA
1657	BSU16260	38.469	35.62	37.517	34.922	35.24	grey	NA
1658	BSU16270	45.545	43.543	45.432	42.838	43.066	grey	NA
1659	BSU16280	37.038	36.157	36.914	35.162	35.583	grey	NA
1660	BSU16290	41.582	40.581	41.531	38.075	39.564	grey	NA
1661	BSU16299	31.24	28.417	28.511	27.296	27.826	grey	NA
1662	BSU16300	38.102	36.462	38.819	35.002	35.356	grey	NA
1663	BSU16310	44.405	43.648	44.557	41.089	43.136	grey	NA
1664	BSU16320	45.736	43.504	45.545	42.528	43.943	grey	NA
1665	BSU16330	39.385	38.261	39.131	36.26	37.884	grey	NA
1666	BSU16340	41.215	40.83	41.197	38.021	39.674	grey	NA
1667	BSU16350	37.429	36.692	37.884	35.432	36.594	grey	NA
1668	BSU16360	25.445	30.973	31.809	28.604	30.186	grey	NA
1669	BSU16370	34.331	37.251	37.829	36.462	36.462	grey	NA
1670	BSU16380	40.304	40.83	41.016	38.868	39.847	grey	NA
1671	BSU16390	46.291	46.599	47.969	45.565	46.492	grey	NA
1672	BSU16400	41.251	41.633	42.345	39.911	40.264	grey	NA
1673	BSU16410	39.43	39.696	40.243	37.994	38.844	grey	NA
1674	BSU16420	42.045	42.267	43.123	40.905	41.161	grey	NA
1675	BSU16430	51.297	50.23	51.032	49.029	49.505	grey	NA
1676	BSU16440	40.997	39.339	41.339	38.964	40.304	grey	NA
1677	BSU16450	42.345	41.016	41.667	40.923	41.374	grey	NA
1678	BSU16460	38.418	37.069	37.884	37.038	37.458	grey	NA
1679	BSU16470	48.153	46.546	46.643	46.273	45.686	grey	NA
1680	BSU16480	47.172	45.605	45.873	45.338	45.201	grey	NA
1681	BSU16490	83.936	81.713	80.905	79.934	82.773	grey	NA
1682	BSU16500	82.49	80.359	79.912	79.043	81.495	grey	NA
1683	BSU16510	71.194	69.733	69.476	68.409	71.568	grey	NA
1684	BSU16520	70.154	67.697	67.848	66.248	69.066	grey	NA
1685	BSU16530	63.993	62.051	61.9	61.54	63.223	grey	NA
1686	BSU16540	60.812	59.604	59.063	59.063	61.158	grey	NA
1687	BSU16550	66.606	65.148	65.043	64.267	66.29	grey	NA
1688	BSU16560	70.652	69.092	69.14	68.435	70.206	grey	NA
1689	BSU16570	72.831	71.567	71.632	71.373	72.899	grey	NA
1690	BSU16580	71.198	69.694	69.536	68.703	70.682	grey	NA
1691	BSU16590	68.517	65.994	65.634	64.76	67.089	grey	NA
1692	BSU16600	74.319	72.15	72.14	71.216	73.466	grey	NA
1693	BSU16610	64.552	62.102	62.183	61.289	63.397	grey	NA
1694	BSU16620	62.019	60.931	60.925	60.069	62.464	grey	NA
1695	BSU16630	81.362	79.254	79.515	78.537	80.486	grey	NA
1696	BSU16640	64.419	63.457	63.064	62.944	64.034	grey	NA
1697	BSU16650	65.183	62.607	62.422	61.838	63.24	grey	NA
1698	BSU16660	57.602	55.645	55.804	54.279	56.806	grey	NA
1699	BSU16670	61.647	59.763	59.685	58.971	60.299	grey	NA
1700	BSU16680	77.45	76.674	76.507	75.296	77.416	grey	NA
1701	BSU16690	78.804	77.003	76.809	76.335	78.683	grey	NA
1702	BSU16700	61.363	58.839	58.199	56.602	59.669	grey	NA
1703	BSU16710	60.963	59.203	58.717	57.097	59.993	grey	NA
1704	BSU16720	28.696	26.727	26.364	23.189	26.608	grey	NA
1705	BSU16730	22.606	20.791	23.555	18.41	21.974	grey	NA
1706	BSU16740	21.974	21.523	19.692	21.523	24.073	grey	NA
1707	BSU16750	71.123	70.75	71.819	72.367	70.84	grey	NA
1708	BSU16760	67.434	67.507	68.189	68.428	67.696	grey	NA
1709	BSU16770	70.681	69.628	70.076	70.135	69.664	grey	NA
1710	BSU16780	74.297	72.587	73.588	73.293	73.613	grey	NA
1711	BSU16790	37.429	36.294	37.488	35.508	35.24	grey	NA
1712	BSU16799	30.111	25.304	23.904	25.304	24.399	grey	NA
1713	BSU16800	61.995	61.508	61.897	62.077	62.228	grey	NA
1714	BSU16810	63.685	62.415	63.644	63.67	60.754	grey	NA
1715	BSU16825	46.581	46.792	46.661	46.447	45.349	grey	NA
1716	BSU16845	61.371	60.154	60.395	59.792	61.424	grey	NA
1717	BSU16860	62.849	61.514	62.032	61.349	62.865	grey	NA
1718	BSU16870	47.302	46.189	45.061	43.37	46.563	grey	NA
1719	BSU16880	38.418	37.632	36.627	32.618	36.976	grey	NA
1720	BSU16910	65.423	62.725	63.729	63.133	64.068	grey	NA
1721	BSU16920	52.242	53.057	53.231	52.435	54.363	grey	NA
1722	BSU16930	62.577	61.99	61.85	61.492	63.167	grey	NA
1723	BSU16940	69.931	68.031	68.773	67.538	68.546	grey	NA
1724	BSU16950	60.869	58.214	56.543	54.914	60.351	grey	NA
1725	BSU16960	83.835	82.795	83.287	83.108	83.547	grey	NA
1726	BSU16970	58.179	56.754	56.028	55.625	57.478	grey	NA
1727	BSU16980	47.03	44.74	45.401	44.393	46.783	green	CodY
1728	BSU16990	38.596	36.495	35.546	35.002	41.197	grey	NA
1729	BSU17000	32.166	31.624	29.477	27.073	34.461	grey	NA
1730	BSU17010	71.336	69.433	69.336	68.916	69.427	grey	NA
1731	BSU17020	63.544	61.16	61.32	60.618	60.577	grey	NA
1732	BSU17030	22.805	24.073	25.984	25.445	25.583	grey	NA
1733	BSU17040	61.923	60.487	60.382	60.131	62.497	grey	NA
1734	BSU17050	58.348	57.858	58.038	57.502	59.709	grey	NA
1735	BSU17060	41.734	41.948	42.498	42.867	42.867	grey	NA
1736	BSU17070	35.546	32.78	32.338	29.559	34.108	grey	NA
1737	BSU17080	51.552	49.27	51.141	50.318	50.084	grey	NA
1738	BSU17090	37.801	38.182	38.696	40.384	37.221	grey	NA
1739	BSU17100	47.047	46.291	48.317	49.112	47.542	grey	NA
1740	BSU17110	39.564	39.316	42.204	44.44	42.173	grey	NA
1741	BSU17120	43.383	44.393	48.253	50.691	45.795	grey	NA
1742	BSU17130	23.374	26.239	31.809	34.757	19.692	grey	NA
1743	BSU17140	33.044	37.632	43.57	47.03	31.686	grey	NA
1744	BSU17150	33.399	38.77	44.238	48.43	34.243	grey	NA
1745	BSU17160	32.451	36.561	41.197	45.824	32.94	grey	NA
1746	BSU17170	30.904	33.595	37.939	42.482	29.477	grey	NA
1747	BSU17180	52.022	55.921	61.12	64.575	52.009	grey	NA
1748	BSU17190	54.589	56.96	61.537	64.757	53.579	grey	NA
1749	BSU17200	55.628	56.614	61.16	63.596	54.716	grey	NA
1750	BSU17210	60.067	60.789	64.192	65.955	57.559	grey	NA
1751	BSU17220	56.83	57.213	60.021	61.594	54.917	grey	NA
1752	BSU17230	53.398	51.813	52.272	52.656	52.64	grey	NA
1753	BSU17240	33.925	34.153	35.694	35.947	32.166	grey	NA
1754	BSU17250	48.374	46.392	47.984	47.774	45.585	grey	NA
1755	BSU17260	33.349	40.304	37.517	37.13	32.887	grey	NA
1756	BSU17270	41.932	40.058	39.63	39.674	39.452	grey	NA
1757	BSU17280	52.431	49.364	49.566	47.947	48.839	grey	NA
1758	BSU17290	39.761	38.34	38.844	37.773	37.13	grey	NA
1759	BSU17300	43.424	41.734	41.513	41.409	40.979	grey	NA
1760	BSU17310	5.322	15.469	-Inf	0	8.435	grey	NA
1761	BSU17320	17.284	21.286	19.078	19.078	16.869	grey	NA
1762	BSU17330	56.759	55.004	54.893	54.962	55.54	grey	NA
1763	BSU17340	59.262	57.157	57.187	58.344	57.591	grey	NA
1764	BSU17350	38.696	37.1	36.914	37.632	39.012	grey	NA
1765	BSU17360	55.78	51.764	52.039	50.107	52.195	grey	NA
1766	BSU17370	61.358	59.973	59.843	59.198	60.896	grey	NA
1767	BSU17380	73.434	72.337	72.686	71.894	73.303	grey	NA
1768	BSU17390	68.37	66.571	66.706	66.085	67.672	grey	NA
1769	BSU17400	54.236	52.208	52.31	50.957	53.962	grey	NA
1770	BSU17410	30.766	32.507	31.748	30.554	32.727	grey	NA
1771	BSU17420	36.851	35.318	33.299	31.686	35.583	grey	NA
1772	BSU17430	56.09	54.692	55.623	55.128	56.162	grey	NA
1773	BSU17440	55.691	54.626	54.863	54.817	55.871	grey	NA
1774	BSU17450	76.49	71.821	71.134	69.387	72.546	grey	NA
1775	BSU17460	82.613	81.502	80.427	80.572	82.549	grey	NA
1776	BSU17470	31.24	28.321	26.364	26.727	28.417	grey	NA
1777	BSU17480	32.727	30.973	29.559	29.225	29.721	grey	NA
1778	BSU17490	24.238	22.191	21.752	22.805	21.523	grey	NA
1779	BSU17500	46.085	43.609	42.853	42.925	45.656	grey	NA
1780	BSU17510	47.819	44.985	45.411	45.18	46.226	grey	NA
1781	BSU17520	34.799	34.331	33.738	33.738	33.546	grey	NA
1782	BSU17530	47.643	45.575	45.534	47.294	46.066	grey	NA
1783	BSU17540	39.696	37.038	36.018	38.721	38.916	grey	NA
1784	BSU17550	33.498	31.686	33.691	34.375	34.198	grey	NA
1785	BSU17559	36.976	34.881	34.674	34.287	33.832	grey	NA
1786	BSU17560	37.311	33.785	33.399	35.694	34.243	grey	NA
1787	BSU17570	30.186	28.225	28.225	27.296	28.604	red	CcpA
1788	BSU17580	36.053	31.93	34.757	34.375	33.691	red	CcpA
1789	BSU17590	47.51	45.815	46.151	45.941	46.474	grey	NA
1790	BSU17600	39.696	35.911	36.396	36.226	38.469	red	CcpA
1791	BSU17610	42.204	38.34	39.177	38.892	40.444	red	CcpA
1792	BSU17620	49.553	45.903	46.537	44.534	46.123	grey	NA
1793	BSU17630	37.458	37.281	38.443	38.795	37.221	grey	NA
1794	BSU17640	23.904	23.189	22.606	21.043	19.391	grey	NA
1795	BSU17650	42.482	38.596	39.586	38.819	39.847	grey	NA
1796	BSU17660	45.307	43.41	44.177	43.675	45.029	grey	NA
1797	BSU17670	25.014	19.982	24.558	24.073	20.791	grey	NA
1798	BSU17680	53.354	50.011	50.607	49.419	51.736	grey	NA
1799	BSU17690	47.335	47.549	47.743	48.739	48.289	grey	NA
1800	BSU17699	25.014	24.865	23	23.904	26.239	grey	NA
1801	BSU17700	29.879	27.512	29.225	25.719	26.364	grey	NA
1802	BSU17710	46.757	43.543	46.98	44.546	44.797	grey	NA
1803	BSU17720	10.643	3.113	8.435	7.035	5.322	grey	NA
1804	BSU17730	55.482	54.601	55.501	56.098	54.953	grey	NA
1805	BSU17740	23.731	23.555	23.731	25.445	25.014	grey	NA
1806	BSU17750	24.865	19.692	24.238	19.391	23	grey	NA
1807	BSU17760	21.523	23.189	20.791	19.982	21.523	grey	NA
1808	BSU17770	29.641	27.073	28.417	28.417	29.477	grey	NA
1809	BSU17780	47.072	44.661	44.852	44.429	47.581	grey	NA
1810	BSU17790	42.996	40.942	40.223	38.964	42.982	grey	NA
1811	BSU17800	50.48	49.302	49.444	48.832	51.478	grey	NA
1812	BSU17810	39.475	38.671	38.102	37.1	39.201	grey	NA
1813	BSU17820	25.984	28.696	30.904	31.869	16.43	grey	NA
1814	BSU17830	25.719	27.618	23	24.073	21.043	grey	NA
1815	BSU17840	47.857	44.202	42.391	42.558	48.698	grey	NA
1816	BSU17850	63.152	62.469	63.124	62.214	61.394	grey	NA
1817	BSU17860	44.546	43.15	42.36	41.916	40.562	grey	NA
1818	BSU17870	50.301	46.722	47.796	45.922	46.809	grey	NA
1819	BSU17880	61.447	58.785	59.308	57.392	57.776	grey	NA
1820	BSU17890	79.751	79.61	79.917	79.435	79.827	grey	NA
1821	BSU17900	33.349	30.973	31.434	31.561	31.498	grey	NA
1822	BSU17910	63.265	61.096	61.326	60.242	61.75	grey	NA
1823	BSU17920	40.792	39.674	39.52	39.826	38.696	grey	NA
1824	BSU17930	39.201	39.954	38.494	39.674	40.867	grey	NA
1825	BSU17940	49.419	45.39	45.873	46.963	47.205	grey	NA
1826	BSU17950	53.628	53.25	52.547	53.485	53.914	grey	NA
1827	BSU17960	56.334	53.114	54.726	54.592	52.863	grey	NA
1828	BSU17970	29.559	26.239	28.876	26.487	22.401	grey	NA
1829	BSU17980	-Inf	0	-Inf	0	0	green	CodY
1830	BSU17990	13.756	8.435	12.356	5.322	7.035	green	CodY
1831	BSU18000	71.183	70.791	73.772	75.757	67.482	green	CodY
1832	BSU18010	44.017	42.633	45.115	46.066	39.608	grey	NA
1833	BSU18019	14.371	0	3.113	7.035	-5.322	grey	NA
1834	BSU18020	15.965	5.322	17.284	13.756	12.356	grey	NA
1835	BSU18030	22.401	20.531	21.043	16.43	13.088	grey	NA
1836	BSU18040	46.17	45.39	45.137	44.706	45.815	grey	NA
1837	BSU18050	42.513	40.243	41.599	40.284	41.052	grey	NA
1838	BSU18060	57.275	54.057	55.157	54.611	54.353	grey	NA
1839	BSU18070	62.489	59.051	59.954	58.761	60.221	grey	NA
1840	BSU18080	61.489	58.525	58.819	59.131	58.732	grey	NA
1841	BSU18090	64.655	63.217	63.721	62.819	64.439	grey	NA
1842	BSU18100	68.385	66.905	67.16	66.468	68.131	grey	NA
1843	BSU18110	59.318	59.582	62.127	63.499	52.013	grey	NA
1844	BSU18120	66.324	64.536	61.206	58.889	68.267	grey	NA
1845	BSU18130	40.848	39.339	39.674	38.671	38.964	grey	NA
1846	BSU18140	12.356	9.618	11.547	9.618	-5.322	grey	NA
1847	BSU18150	44.649	44.974	44.44	44.153	45.169	grey	NA
1848	BSU18160	41.7	41.817	41.932	41.633	43.22	grey	NA
1849	BSU18170	12.356	18.751	18.41	19.982	20.531	grey	NA
1850	BSU18180	46.554	43.288	43.968	44.067	43.081	grey	NA
1851	BSU18190	52.018	51.047	51.171	51.468	51.889	grey	NA
1852	BSU18200	28.417	26.844	25.852	23.904	29.801	grey	NA
1853	BSU18210	24.865	23.731	24.865	24.713	22.401	red	CcpA
1854	BSU18220	9.618	8.435	5.322	13.756	16.43	red	CcpA
1855	BSU18230	11.547	13.756	15.469	13.088	14.94	red	CcpA
1856	BSU18239	0	5.322	3.113	-5.322	7.035	red	CcpA
1857	BSU18240	18.751	17.678	13.088	17.284	18.41	red	CcpA
1858	BSU18250	15.469	19.078	17.678	10.643	19.692	red	CcpA
1859	BSU18260	15.965	9.618	17.678	11.547	5.322	grey	NA
1860	BSU18270	9.618	3.113	5.322	0	0	grey	NA
1861	BSU18280	21.043	23.731	23.731	21.752	23	grey	NA
1862	BSU18290	-Inf	11.547	0	11.547	9.618	grey	NA
1863	BSU18300	43.596	44.334	44.499	45.421	43.765	grey	NA
1864	BSU18310	50.163	51.249	51.636	52.217	51.042	grey	NA
1865	BSU18320	45.646	48.388	48.437	48.725	47.969	grey	NA
1866	BSU18330	45.824	48.131	47.939	48.617	45.534	grey	NA
1867	BSU18340	48.623	50.602	49.994	50.618	47.27	grey	NA
1868	BSU18350	52.348	50.707	53.022	52.628	52.419	grey	NA
1869	BSU18360	50.856	49.016	50.213	51.562	50.67	grey	NA
1870	BSU18370	48.296	49.614	49.475	49.529	51.898	grey	NA
1871	BSU18380	56.218	53.706	54.769	52.044	55.133	grey	NA
1872	BSU18390	45.148	43.892	43.752	41.548	43.765	grey	NA
1873	BSU18400	45.616	42.189	42.603	40.997	42.013	grey	NA
1874	BSU18410	30.336	33.249	35.803	36.192	25.719	grey	NA
1875	BSU18420	44.322	43.206	43.905	44.092	45.061	grey	NA
1876	BSU18430	33.299	33.044	32.78	32.281	34.108	grey	NA
1877	BSU18440	58.56	59.25	65.19	68.339	58.875	grey	NA
1878	BSU18450	65.091	66.363	72.572	75.668	66.463	grey	NA
1879	BSU18460	51.171	49.78	50.707	51.032	50.815	grey	NA
1880	BSU18470	44.165	44.996	44.718	45.483	45.286	grey	NA
1881	BSU18480	47.155	46.291	46.291	47.262	46.346	grey	NA
1882	BSU18490	43.739	39.826	40.867	40.503	40.848	grey	NA
1883	BSU18500	65.702	64.01	63.296	61.726	64.376	grey	NA
1884	BSU18510	30.111	23.904	25.583	25.984	17.284	grey	NA
1885	BSU18520	13.088	18.751	18.751	18.751	13.088	grey	NA
1886	BSU18530	30.111	31.809	32.992	34.757	31.434	grey	NA
1887	BSU18540	37.13	39.06	44.763	46.528	33.044	grey	NA
1888	BSU18550	39.911	40.324	45.254	46.705	33.096	grey	NA
1889	BSU18560	37.458	36.429	42.204	43.662	31.434	grey	NA
1890	BSU18570	60.392	60.287	62.884	63.923	56.794	grey	NA
1891	BSU18580	51.858	50.475	52.229	51.965	51.402	grey	NA
1892	BSU18590	45.286	44.718	42.236	42.618	46.731	grey	NA
1893	BSU18600	24.238	27.618	25.984	24.238	22.401	grey	NA
1894	BSU18610	29.559	27.826	26.113	26.727	29.31	grey	NA
1895	BSU18620	34.243	34.674	33.785	36.851	32.834	grey	NA
1896	BSU18630	35.982	33.925	34.063	33.147	39.804	grey	NA
1897	BSU18640	36.914	37.221	34.547	33.879	40.304	grey	NA
1898	BSU18650	29.801	28.127	27.073	27.723	28.321	grey	NA
1899	BSU18660	11.547	5.322	13.756	8.435	8.435	grey	NA
1900	BSU18669	35.694	35.47	33.044	34.243	34.547	grey	NA
1901	BSU18670	16.869	17.678	19.692	18.053	18.41	grey	NA
1902	BSU18680	26.727	25.445	22.401	22.606	21.286	grey	NA
1903	BSU18690	22.606	21.752	21.043	23.555	23.555	grey	NA
1904	BSU18700	27.186	22.191	23	22.606	20.791	grey	NA
1905	BSU18709	7.035	9.618	8.435	3.113	9.618	grey	NA
1906	BSU18710	23.189	23	20.791	18.053	19.692	grey	NA
1907	BSU18720	16.43	14.371	13.756	13.756	16.869	grey	NA
1908	BSU18730	36.819	36.018	34.287	36.462	36.627	grey	NA
1909	BSU18740	35.24	33.448	33.972	33.096	33.972	grey	NA
1910	BSU18750	35.122	37.603	37.13	35.731	37.37	grey	NA
1911	BSU18760	33.498	32.78	31.04	31.498	31.809	grey	NA
1912	BSU18770	30.904	30.336	29.721	32.224	32.281	grey	NA
1913	BSU18780	42.677	40.867	38.844	38.52	38.646	grey	NA
1914	BSU18790	34.799	35.394	35.201	34.962	33.785	grey	NA
1915	BSU18800	57.817	57.87	58.315	59.279	57.585	grey	NA
1916	BSU18810	28.127	28.787	27.073	25.16	25.014	grey	NA
1917	BSU18820	27.826	26.113	29.31	31.498	27.405	grey	NA
1918	BSU18830	49.873	49.803	49.632	48.977	49.245	grey	NA
1919	BSU18840	58.411	57.387	56.514	55.226	58.134	grey	NA
1920	BSU18849	46.783	43.842	42.588	41.633	44.079	grey	NA
1921	BSU18850	41.7	40.735	39.177	40.754	40.264	grey	NA
1922	BSU18860	28.511	25.445	27.927	27.723	25.014	grey	NA
1923	BSU18870	41.565	41.322	40.848	40.079	40.483	grey	NA
1924	BSU18880	45.605	46.151	46.809	46.955	43.88	grey	NA
1925	BSU18890	53.942	52.926	53.216	54.063	52.644	grey	NA
1926	BSU18898	23	20.791	20.791	20.531	19.692	grey	NA
1927	BSU18899	-Inf	3.113	3.113	7.035	0	grey	NA
1928	BSU18900	26.96	25.852	24.713	23.189	23.189	grey	NA
1929	BSU18908	48.296	46.483	48.145	47.804	46.997	grey	NA
1930	BSU18910	56.443	55.261	56.344	57.901	52.427	grey	NA
1931	BSU18920	30.904	31.498	32.108	31.686	28.604	grey	NA
1932	BSU18930	23.731	17.678	20.261	17.284	18.053	grey	NA
1933	BSU18940	0	14.94	5.322	0	11.547	grey	NA
1934	BSU18950	5.322	13.756	7.035	-Inf	7.035	grey	NA
1935	BSU18960	26.608	25.445	25.445	26.113	26.487	grey	NA
1936	BSU18970	63.036	60.695	60.216	60.665	61.724	grey	NA
1937	BSU18980	62.743	60.141	58.747	59.311	62.505	grey	NA
1938	BSU18990	41.948	39.63	39.89	39.542	41.179	grey	NA
1939	BSU19000	52.234	49.721	49.994	49.37	51.383	grey	NA
1940	BSU19010	43.356	40.658	40.384	40.923	41.339	grey	NA
1941	BSU19020	19.078	18.053	19.078	18.751	18.41	grey	NA
1942	BSU19030	36.659	36.429	36.328	38.048	37.008	grey	NA
1943	BSU19040	45.545	45.605	48.589	48.26	35.62	grey	NA
1944	BSU19050	48.918	49.314	52.053	52.373	42.421	grey	NA
1945	BSU19060	51.092	51.378	53.783	53.713	43.356	grey	NA
1946	BSU19070	36.788	35.583	35.62	35.002	36.495	grey	NA
1947	BSU19080	37.967	37.688	39.131	38.964	39.869	grey	NA
1948	BSU19090	26.96	24.558	25.984	28.127	24.399	grey	NA
1949	BSU19100	39.131	36.462	36.945	37.912	37.4	grey	NA
1950	BSU19110	9.618	8.435	10.643	5.322	0	grey	NA
1951	BSU19120	53.887	49.041	51.042	50.067	49.667	grey	NA
1952	BSU19130	61.138	60.112	60.62	60.435	61.573	grey	NA
1953	BSU19140	56.342	56.534	55.704	55.903	57.574	grey	NA
1954	BSU19150	35.803	33.643	33.738	33.738	32.727	grey	NA
1955	BSU19160	46.757	45.338	45.148	45.473	46.766	grey	NA
1956	BSU19170	55.145	55.428	55.987	56.269	56.306	grey	NA
1957	BSU19180	52.949	52.949	53.026	53.821	54.947	grey	NA
1958	BSU19190	45.98	44.683	45.137	45.369	45.736	grey	NA
1959	BSU19200	39.407	39.083	39.718	38.209	39.012	grey	NA
1960	BSU19210	68.377	68.003	68.694	70.044	67.83	grey	NA
1961	BSU19220	50.707	48.911	49.201	49.59	48.718	grey	NA
1962	BSU19230	56.306	53.042	52.009	49.345	54.648	grey	NA
1963	BSU19240	42.603	40.243	41.479	38.819	39.783	grey	NA
1964	BSU19250	39.43	37.829	38.988	37.008	38.048	grey	NA
1965	BSU19259	19.692	17.678	13.756	21.286	19.692	grey	NA
1966	BSU19260	42.795	40.523	40.284	41.357	40.523	grey	NA
1967	BSU19270	15.965	16.869	15.965	19.078	17.678	grey	NA
1968	BSU19280	15.965	11.547	10.643	16.869	15.965	grey	NA
1969	BSU19290	54.405	51.608	51.876	51.548	51.804	grey	NA
1970	BSU19300	60.141	55.868	56.771	54.854	55.683	grey	NA
1971	BSU19310	57.803	56.83	57.5	58.124	57.788	grey	NA
1972	BSU19320	27.618	29.801	28.321	28.696	28.696	grey	NA
1973	BSU19330	19.078	18.41	18.751	21.523	18.053	grey	NA
1974	BSU19340	60.651	61.184	62.288	63.352	60.661	green	CodY
1975	BSU19350	52.575	58.781	66.221	69.984	38.964	green	CodY
1976	BSU19360	75.882	73.9	75.267	75.007	74.064	red	CcpA
1977	BSU19370	79.579	78.864	79.402	79.922	78.979	red	CcpA
1978	BSU19380	62.228	60.534	60.451	59.233	61.623	grey	NA
1979	BSU19390	57.805	56.638	55.604	54.642	57.482	grey	NA
1980	BSU19400	25.984	25.445	27.618	29.225	27.186	grey	NA
1981	BSU19410	45.349	45.05	46.085	46.997	45.636	grey	NA
1982	BSU19420	45.696	43.867	44.03	43.383	45.686	grey	NA
1983	BSU19430	14.94	17.284	14.371	14.371	12.356	grey	NA
1984	BSU19440	54.497	54.971	53.797	54.003	55.281	grey	NA
1985	BSU19450	53.959	52.741	52.152	52.204	52.51	grey	NA
1986	BSU19460	59.47	57.155	58.249	57.006	55.753	grey	NA
1987	BSU19470	54.295	52.656	53.163	51.723	51.037	grey	NA
1988	BSU19479	58.052	54.453	54.89	53.918	53.859	grey	NA
1989	BSU19480	47.643	50.475	50.691	50.296	46.095	grey	NA
1990	BSU19490	9.618	13.756	13.088	12.356	11.547	grey	NA
1991	BSU19510	-5.322	5.322	0	8.435	7.035	grey	NA
1992	BSU19520	23.731	26.608	24.399	24.238	22.401	grey	NA
1993	BSU19530	37.458	37.773	37.429	37.574	32.94	grey	NA
1994	BSU19540	44.974	42.125	43.88	43.233	42.375	grey	NA
1995	BSU19550	62.972	62.217	62.013	61.407	62.919	grey	NA
1996	BSU19560	31.686	31.434	32.166	32.834	30.186	grey	NA
1997	BSU19570	36.018	33.691	35.082	34.799	32.451	grey	NA
1998	BSU19579	61.573	61.989	64.548	63.661	46.687	green	CodY
1999	BSU19580	64.621	69.308	71.443	71.309	53.983	green	CodY
[truncated: 2,180 more rows]
