# Supplementary material for: T-REx: Transcriptome analysis webserver for RNA-seq Expression data
Source: BMC Genomics. 2015 Sep 3;16(1):663. doi: 10.1186/s12864-015-1834-4 (PMC4558784; doi:10.1186/s12864-015-1834-4)
Supplement: Additional file 3: — Figure S3; k-means clustering of differentially expressed genes in the mutants. (ZIP 31925 kb) [file 12864_2015_1834_MOESM3_ESM.zip › Brinsmade.Mean_signals_log2_scaled_per_gene.txt]

	A_F71Y	B_R61K	C_R61H	Null	WT
BSU00010	1	0.4003	0.3679	0	0.6638
BSU00020	1	0.4669	0.3293	0	0.7337
BSU00030	1	0.2549	0.4276	0	0.7098
BSU00040	1	0.3061	0.2751	0	0.6747
BSU00050	1	0.1571	0.1774	0	0.6482
BSU00060	0.8745	0.3473	0.4306	0	1
BSU00070	1	0.36	0.3978	0	0.7856
BSU00080	1	0.8418	0	0.4971	0.4971
BSU00090	0.8429	0.6006	0.3091	0	1
BSU00100	1	0.2928	0.238	0	0.7091
BSU00110	1	0.8203	0.7637	0.6342	0
BSU00120	1	0.6103	0.5251	0.4923	0
BSU00130	1	0.2331	0.2735	0	0.7816
BSU00140	1	0.3724	0.349	0	0.6877
BSU00150	0.9773	0.5081	0.2849	0	1
BSU00160	0.6762	1	1	0.5109	0
BSU00170	1	0.7961	0.6249	0.2438	0
BSU00180	1	0.3893	0.2205	0.0173	0
BSU00190	1	0.3644	0.2691	0	0.5861
BSU00200	1	0.1959	0.3235	0	0.397
BSU00210	1	0.4378	0.3239	0	0.7529
BSU00220	1	0.3861	0.2832	0	0.5266
BSU00230	1	0.7495	0	0.4551	0.6721
BSU00240	1	0.859	0.5989	0	0.6281
BSU00250	1	0.43	0.2699	0	0.7792
BSU00260	1	0.6209	0.2681	0	0.7654
BSU00270	0.9613	0.7234	0.4787	0	1
BSU00280	1	0.424	0.2642	0	0.6818
BSU00290	1	0.4675	0.2632	0	0.6018
BSU00300	1	0.3465	0.2148	0	0.6288
BSU00310	1	0.204	0.2085	0	0.5319
BSU00320	1	0	0.3793	0.2054	0.6491
BSU00330	1	0.1654	0.3092	0	0.4444
BSU00340	1	0.1154	0.1975	0	0.6439
BSU00350	1	0.2629	0.23	0	0.4381
BSU00360	1	0.0655	0.3106	0	0.5112
BSU00370	1	0.3378	0.2063	0	0.359
BSU00380	1	0.1664	0.3748	0	0.4874
BSU00390	1	0	0.2726	0.1469	0.368
BSU00400	1	0.2748	0.4059	0	0.2845
BSU00410	0.9706	0.6981	0.3671	0	1
BSU00420	1	0.4279	0.4654	0	0.8255
BSU00430	0.8669	1	0.0275	0	0.6856
BSU00440	0.8339	0.2862	1	0	0.6308
BSU00450	0	0.5992	0.4193	0.0446	1
BSU00460	1	0.2023	0.0731	0	0.8752
BSU00470	0.8592	0.2472	0.0365	0	1
BSU00480	1	0.2873	0.2975	0	0.5805
BSU00490	0.787	0	0.4029	0.4719	1
BSU00500	1	0.3967	0.3097	0	0.758
BSU00510	0.8787	0.4379	0.3502	0	1
BSU00520	0.9851	0.2477	0.501	0	1
BSU00530	1	0.1034	0.3967	0	0.7882
BSU00540	1	0.2872	0.2995	0	0.421
BSU00550	0.9454	0.4477	0.4398	0	1
BSU00560	0.9607	0.314	0.4344	0	1
BSU00570	1	0.8395	0.5296	0	0.9161
BSU00580	1	0.4634	0.3993	0	0.8076
BSU00590	1	0.3248	0.3524	0	0.594
BSU00600	1	0.3988	0.1577	0	0.7798
BSU00610	1	0.2247	0.2291	0	0.6898
BSU00620	1	0.1994	0.1272	0	0.6072
BSU00630	1	0.2529	0.3844	0	0.6951
BSU00640	0.8829	0.8962	0.428	0	1
BSU00650	0.7783	0.4775	0.1803	0	1
BSU00660	0.6497	1	0.4812	0	0.8261
BSU00670	1	0.2857	0.2912	0	0.7129
BSU00680	1	0.2272	0.0198	0	0.6014
BSU00690	0.6964	0.5279	0.4494	0	1
BSU00700	1	0.4474	0.3382	0	0.5326
BSU00710	1	0.4706	0.6087	0	0.7259
BSU00720	1	0.4018	0.4177	0	0.5054
BSU00730	0.7058	0.6309	1	0.6041	0
BSU00740	1	0.1006	0.283	0	0.4838
BSU00750	1	0.4636	0.3713	0	0.6411
BSU00760	1	0.422	0.2716	0	0.9426
BSU00770	0.7284	0.1717	0.4076	0	1
BSU00780	1	0.0798	0.2297	0	0.6535
BSU00790	0.792	0.4126	0.4506	0	1
BSU00800	1	0.3369	0.2976	0	0.7734
BSU00810	1	0.2734	0.3905	0	0.7639
BSU00820	1	0.3216	0.3911	0	0.918
BSU00830	1	0.3208	0.2685	0	0.3341
BSU00840	1	0.3346	0.2594	0	0.362
BSU00850	1	0.3866	0.2405	0	0.5038
BSU00860	1	0.4422	0.3085	0	0.3894
BSU00870	1	0.4272	0.3749	0	0.596
BSU00880	1	0.213	0.2248	0	0.2903
BSU00890	1	0.102	0.1157	0	0.3018
BSU00900	1	0.1877	0.7221	0	0.4458
BSU00910	1	0.3209	0	0.0263	0.4887
BSU00920	1	0.0341	0.1561	0	0.8172
BSU00930	1	0	0.6595	0.0121	0.4277
BSU00940	1	0.1829	0.5214	0	0.4661
BSU00950	1	0.1251	0.7149	0	0.155
BSU00960	1	0	0.5614	0.0469	0.2353
BSU00970	1	0.1337	0.4999	0	0.3094
BSU00980	1	0.1352	0.1908	0	0.7649
BSU00990	1	0.4155	0.2098	0	0.6023
BSU01000	1	0.5427	0.4296	0	0.5709
BSU01010	1	0.4092	0.2739	0	0.6611
BSU01020	0.9219	0.6149	0.2985	0	1
BSU01030	0.9709	0.6072	0.2806	0	1
BSU01040	0.929	0.6199	0.1533	0	1
BSU01050	1	0.5205	0.2881	0	0.8414
BSU01060	0.7407	0.5857	0.2343	0	1
BSU01070	0.7893	0.4995	0.4033	0	1
BSU01080	0.5807	0.5181	0.4256	0	1
BSU01090	1	0.4233	0.3112	0	0.7838
BSU01100	0.7427	0.6036	0.4021	0	1
BSU01110	1	0.437	0.457	0	0.8373
BSU01120	0.7687	0.5194	0.2863	0	1
BSU01130	0.4901	0.4475	0.2696	0	1
BSU01140	1	0.7543	0.4759	0	0.6121
BSU01150	1	0.5711	0.3779	0	0.9875
BSU01160	1	0.5847	0.3442	0	0.9459
BSU01170	0.6297	0.5791	0.3637	0	1
BSU01180	1	0.3888	0.2955	0	0.6951
BSU01190	0.7855	0.6579	0.5367	0	1
BSU01200	1	0.5438	0.5448	0	0.8679
BSU01210	0.3962	0.5945	0.5063	0	1
BSU01220	0.9395	0.565	0.5225	0	1
BSU01230	1	0.5339	0.4026	0	0.9229
BSU01240	1	0.4268	0.3557	0	0.6601
BSU01250	1	0.4485	0.4072	0	0.73
BSU01260	1	0.5045	0.4883	0	0.948
BSU01270	1	0.4121	0.4717	0	0.6865
BSU01280	0.7734	0.6024	0.5103	0	1
BSU01290	1	0.5059	0.5277	0	0.8793
BSU01300	1	0.4646	0.4523	0	0.8832
BSU01310	0.8761	0.6012	0.4607	0	1
BSU01320	0.6649	0.5603	0.5338	0	1
BSU01330	0.8905	0.5767	0.4426	0	1
BSU01340	1	0.4806	0.5026	0	0.8925
BSU01350	1	0.5852	0.3999	0	0.999
BSU01360	0.5732	0.5392	0.3167	0	1
BSU01370	1	0.409	0.3482	0	0.795
BSU01380	0.9879	0.5681	0.4687	0	1
BSU01389	1	0.3764	0.3747	0	0.7848
BSU01390	1	0.3402	0.4119	0	0.6579
BSU01400	1	0.311	0.3485	0	0.6374
BSU01410	0.9314	0.4723	0.4116	0	1
BSU01420	0.2087	0.483	0.3282	0	1
BSU01430	1	0.3686	0.3744	0	0.7502
BSU01440	1	0.6049	0.5542	0	0.8698
BSU01450	0.961	0.844	0.5614	0	1
BSU01460	1	0.9368	0.4173	0	0.9431
BSU01470	0.8703	0.9212	0.4373	0	1
BSU01480	1	0.6983	0.4182	0	0.8729
BSU01490	0.9418	0.5617	0.4087	0	1
BSU01500	0.6457	0.6148	0.4489	0	1
BSU01510	1	0.1258	0.1602	0	0.532
BSU01520	0.9259	1	0.7943	0	0.7943
BSU01530	1	0.7547	0.7547	0	0.2045
BSU01540	1	0.0052	0.5251	0	0.4546
BSU01550	0.9391	1	0.6017	0	0.2371
BSU01560	0.5431	0.2916	1	0	0.6218
BSU01570	0.4797	0.9245	0	0.1346	1
BSU01580	0	1	0.5935	0.2552	0.9229
BSU01590	0	0.4742	0.8984	0.1655	1
BSU01600	0.3667	0.4436	0.2568	0	1
BSU01610	0	0.277	0.2387	0.2122	1
BSU01620	0.108	0.1667	0.4243	0	1
BSU01630	0.3822	0	0.0819	0	1
BSU01640	0.6348	0	0.4659	0.1225	1
BSU01650	0	0.7033	1	0.2031	0.4662
BSU01660	0	1	0.6639	0.8696	0.3094
BSU01670	0.2187	0.6041	0.7859	1	0
BSU01680	0	0.3677	0.8994	1	0.5048
BSU01690	0	0.1114	0.9456	1	0.1612
BSU01700	0.3215	0.437	1	0.933	0
BSU01710	0	0.7972	1	0.9344	0.7253
BSU01720	0.6947	0.5251	1	0.5633	0
BSU01730	0.9679	0.2906	0.1848	0	1
BSU01740	1	0.2722	0.3671	0	0.9098
BSU01750	0.3825	0.355	0.3221	0	1
BSU01760	1	0.3406	0.4491	0	0.702
BSU01770	0.9564	0.3612	0.5046	0	1
BSU01780	0.5661	0.3945	0.343	0	1
BSU01800	1	0.0828	0.211	0	0.4938
BSU01810	1	0.5391	0.434	0	0.5643
BSU01820	1	0	0.0318	0.0318	0.414
BSU01830	0.5555	0.9777	0.7937	0	1
BSU01845	1	0.9932	0.8154	0	0.9932
BSU01860	1	0.9544	0.4974	0	0.84
BSU01870	1	0.9381	0.5644	0	0.8916
BSU01880	1	0.8595	0.5792	0	0.8272
BSU01889	1	0.2602	0.3027	0	0.5734
BSU01890	0	0.5127	1	0.0742	0.6961
BSU01900	1	0.686	0	0.2435	0.2435
BSU01910	0	0.0622	0.5433	1	0.2338
BSU01920	0.1085	0.0278	0	1	0.0551
BSU01935	0.238	0	0.3746	1	0.456
BSU01950	0.3441	0	0.3782	1	0.3866
BSU01960	0	0.1824	0.2695	0.9888	1
BSU01970	0.7378	0	0.8874	0.7634	1
BSU01980	0.9912	0	0.5913	0.4708	1
BSU01990	1	0.6195	0.1977	0	0.9696
BSU02000	1	0.5233	0.3063	0	0.8615
BSU02010	1	0.3566	0.1201	0	0.4269
BSU02019	1	0.3252	0.5167	0	0.249
BSU02030	1	0	0.6938	0.1903	0.6268
BSU02040	0.7499	0	0.4032	0.2608	1
BSU02050	1	0.3001	0.596	0	0.4766
BSU02060	0.5444	1	0.4662	0	0.519
BSU02070	1	0.2013	0.6365	0	0.8617
BSU02080	1	0.8597	0.8184	0.7737	0
BSU02090	1	0	0.6855	0.4464	0.7157
BSU02100	1	0.1366	0.7396	0.5797	0
BSU02110	0.8702	0.7121	0.606	1	0
BSU02120	0.8808	1	0.8007	0.395	0
BSU02130	0.8875	0.6436	0.171	0	1
BSU02140	0.7188	0.956	0.191	0	1
BSU02150	0.9723	0.3195	0.6019	0	1
BSU02160	0.8749	0.9386	1	0.6257	0
BSU02170	0.656	0.9583	1	0.6583	0
BSU02180	0.1763	0	0.052	0.5778	1
BSU02190	0.6573	0.2516	0	0.2707	1
BSU02200	0.1173	0	0.7575	1	0.1346
BSU02210	0	0.7836	0.7149	0.8888	1
BSU02220	0	0.042	0.8467	1	0.7692
BSU02230	0.991	0.6928	0.7782	1	0
BSU02240	0.6103	0.6873	0.9337	1	0
BSU02250	0.5839	0.6959	0.9447	1	0
BSU02260	0.7057	0	1	0.7165	0.3534
BSU02270	0.2628	0.1974	0.222	0	1
BSU02280	1	0.4012	0.2869	0	0.9216
BSU02290	0.5711	0.4335	0.1971	0	1
BSU02300	1	0.2158	0.0081	0	0.6523
BSU02310	0.4699	0.2534	0.2726	0	1
BSU02320	0.6803	0.3657	0.0224	0	1
BSU02330	1	0.2325	0	0.5957	0.4796
BSU02340	0	0.4578	0.6697	0.7819	1
BSU02350	0.1944	1	0.6661	0	0.9338
BSU02360	0.6988	1	0.3861	0	0.5859
BSU02370	1	0.2556	0.4395	0	0.9733
BSU02380	0	0.4079	0.7138	1	0.7289
BSU02390	0.4035	0.5582	0.8529	1	0
BSU02400	0.376	0.7214	1	0.9664	0
BSU02410	0.7068	0.9692	1	0.7337	0
BSU02420	0	1	0.3775	0.511	0.8122
BSU02430	0	1	0.1723	0.2488	0.3865
BSU02440	1	0.3816	0.2607	0	0.7951
BSU02450	0.8205	0.3977	0.5829	0	1
BSU02460	0.2545	1	0.8165	0.5118	0
BSU02470	0.4561	0.8157	1	0.8372	0
BSU02480	0	0.8541	1	0.97	0.7865
BSU02490	0.2702	0.6717	1	0.7098	0
BSU02500	0.9851	0.4872	0.5217	0	1
BSU02510	0.122	0.6722	0.7916	0	1
BSU02520	0.5688	0.3393	0.2443	0	1
BSU02530	1	0.2405	0.5388	0	0.7229
BSU02540	0.0993	0.5714	0.4771	0	1
BSU02550	1	0.3452	0.5459	0	0.9449
BSU02560	1	0.0882	0	0	0.8813
BSU02570	0.8228	0.1752	0.3432	0	1
BSU02580	0.0657	0.2468	0.4404	0	1
BSU02590	1	0.7744	0.4333	0.6052	0
BSU02600	0.5354	0.4422	0	0.1523	1
BSU02610	1	0.0619	0.4382	0	0.8113
BSU02619	1	0.585	0.3219	0	0.3219
BSU02620	0	0.5549	0.5549	0.1683	1
BSU02630	0	0.2105	1	0.2105	0.3987
BSU02640	0	0.851	0.7388	0.1123	1
BSU02650	0.9697	0.3272	0.6673	0	1
BSU02660	0.6741	0.4169	0.2307	0	1
BSU02670	0.2115	0.759	0.2596	0	1
BSU02680	0.4521	0.5361	0.2165	0	1
BSU02690	1	0.1276	0.3355	0	0.6165
BSU02700	1	0	0.8015	0.3453	0.6558
BSU02710	0.7644	0.1922	0.4262	0	1
BSU02720	1	0.5051	0.3575	0	0.7472
BSU02730	0.7996	0.2388	0.1525	0	1
BSU02740	1	0.0916	0.5545	0	0.8682
BSU02750	0.9725	0.4289	0.4651	0	1
BSU02760	0.0635	0.2253	0.3208	0	1
BSU02770	1	0	0.5146	0.1354	0.9533
BSU02780	0.5641	0.4669	1	0.9679	0
BSU02790	0.9555	0.5412	0.6746	0	1
BSU02800	1	0.1544	0.6986	0	0.6225
BSU02810	1	0.4288	0.6919	0	0
BSU02820	1	0	0.6542	0.203	0.6345
BSU02830	1	0.6788	0.2243	0	0.2937
BSU02840	1	0.637	0.366	0.1285	0
BSU02850	0.9753	0	1	0.6891	0.0426
BSU02860	1	0	0.9474	0.4261	0.0947
BSU02870	0.8154	0	1	0.6438	0.1574
BSU02880	0	1	0.2092	0.3036	0.8138
BSU02890	0.9799	0.307	0.1168	0	1
BSU02900	0.8162	0.2797	0.1409	0	1
BSU02910	0.3917	0.32	0.0461	0	1
BSU02920	0.068	0.258	0	0.0781	1
BSU02930	0.5931	0.0465	0	0.0566	1
BSU02940	0.8717	0	0.1182	0.0218	1
BSU02950	0	0.638	0.2083	0.1085	1
BSU02960	0	0.5895	0.8555	1	0.4652
BSU02970	1	0.2506	0.4817	0	0.2434
BSU02980	0	0.1163	0.4537	1	0.8227
BSU02990	0	0.6857	0.6689	1	0.9465
BSU03000	0	0.2607	0.7246	0.9816	1
BSU03010	0.174	0.3909	0.7917	1	0
BSU03020	0	0.1349	0.634	1	7e-04
BSU03030	0.0723	0.1185	0.5401	1	0
BSU03040	0.227	0	0.3331	1	0.1041
BSU03050	0.8842	0.935	0.4716	0	1
BSU03060	0.3806	0.9793	0.5252	0	1
BSU03070	0.1868	0.6727	0.7483	0	1
BSU03080	1	0.5443	0.5945	0	0.8997
BSU03090	0	0.9103	1	0.4561	0.6319
BSU03100	1	0.7915	0.4166	0	0.7519
BSU03110	0.2039	1	0.1034	0	0.4895
BSU03120	0.9146	0.3195	0.0728	0	1
BSU03130	1	0.1568	0.1311	0	0.63
BSU03140	1	0	0.4336	0.1717	0.1616
BSU03150	1	0.3468	0.4456	0	0.4515
BSU03160	0.5097	0	1	0.4695	0.1769
BSU03170	0.9603	0.2076	1	0	0.3222
BSU03180	0.4391	0.2616	1	0.5661	0
BSU03190	0.9332	0.3893	1	0.5386	0
BSU03200	0.454	0.6287	0.92	1	0
BSU03210	0.4647	0.6106	0.9215	1	0
BSU03220	0.1893	0.5203	0.8969	1	0
BSU03230	0.5907	0.4472	1	0.9622	0
BSU03240	0.9663	0.5245	0.2665	0	1
BSU03250	0.4803	0.4016	0.3442	0	1
BSU03260	0.8567	0	1	0.8711	0.05
BSU03270	0.4481	0.0151	0.3699	0	1
BSU03280	0	0.9474	1	0.1109	0.5814
BSU03290	0.8986	0.2199	0.6115	0	1
BSU03300	0.4698	1	0.6742	0.2346	0
BSU03310	0.9387	1	0.5968	0	0.8591
BSU03320	0.6005	0.5881	0.2361	0	1
BSU03330	0.4917	0.4108	0.6612	0	1
BSU03340	0.9515	0	1	0.7683	0.1261
BSU03350	1	0	0.9584	0.7332	0.1672
BSU03359	1	0	0.9923	0.7652	0.2146
BSU03360	0.8969	0	1	0.6935	0.2449
BSU03370	0.0029	0.5249	0	0.2119	1
BSU03380	0.4385	0.3881	0	0.1086	1
BSU03390	1	0.143	0.3748	0	0.8117
BSU03400	0.9148	0.8238	0.8238	1	0
BSU03410	0.4543	0.2649	0	0.2435	1
BSU03420	1	0.3616	0.0297	0	0.261
BSU03430	1	0.7388	0	0.5699	0.795
BSU03440	1	0.4556	0.2788	0.0948	0
BSU03450	0.0864	0	1	0.7563	0.1895
BSU03460	0.3897	0.0875	1	0.5375	0
BSU03470	1	0	0.3997	0.1954	0.2487
BSU03480	0	0.864	0.1661	0.3645	1
BSU03490	0.1102	0.783	0.0508	0	1
BSU03500	0.465	0.8865	0	0.5276	1
BSU03510	0.2608	0.768	0.2735	0	1
BSU03520	0.6218	0.8039	0.0795	0	1
BSU03530	0.1212	0.7156	0.8965	1	0
BSU03540	1	0.3013	0.5604	0	0.7423
BSU03550	0	1	0.6259	0.6719	0.8358
BSU03560	0.4872	0	1	0.387	0.6793
BSU03580	0.1054	0.5055	0.2784	0	1
BSU03590	1	0.7168	0.589	0	0.6389
BSU03600	0.5893	1	0.6415	0	0.9361
BSU03610	1	0.6216	0.5	0	0.5404
BSU03620	0.7449	0.437	0.462	0	1
BSU03630	0.843	0.4315	1	0.2495	0
BSU03640	0.5583	0.6882	0.5583	0	1
BSU03651	1	0.5652	0	0.1348	0.1767
BSU03652	0.6184	0.1914	0.6651	0	1
BSU03660	1	0	0.8939	0.4642	0.9207
BSU03670	0.5224	0.4936	0.1949	0	1
BSU03680	0.6903	0.5301	0.4556	0	1
BSU03690	1	0.1285	0	1	0.7152
BSU03700	0.727	0.6056	0.4814	0	1
BSU03710	0.8336	0	0.4821	0.0389	1
BSU03720	0.6016	0.4408	0.5343	0	1
BSU03730	0.3911	0.2888	0.533	0	1
BSU03740	1	0.6353	0.4592	0	0.8862
BSU03750	1	0.0068	0.3164	0	0.8194
BSU03760	1	0	0.5356	0.033	0.775
BSU03770	1	0	0.7081	0.5504	0.4739
BSU03780	1	0	0.8608	0.5497	0.4511
BSU03789	0.1138	0.2996	0.6755	1	0
BSU03790	0.4704	0.6165	0.8309	1	0
BSU03800	0.1741	0	1	0.3839	0.758
BSU03810	0	0.1341	1	0.2954	0.5149
BSU03820	0.3361	0	1	0.4563	0.5493
BSU03830	0.4239	0	1	0.5253	0.6606
BSU03840	0	1	0.9196	0.8805	0.6136
BSU03850	1	0.5279	0.6898	0.3507	0
BSU03860	1	0.777	0.6085	0	0.9462
BSU03870	1	0.438	0.351	0	0.4572
BSU03880	0	0.8107	1	0.9475	0.9271
BSU03890	0.5691	0.7345	1	0.9337	0
BSU03900	0.6414	0.7626	1	0.8659	0
BSU03910	1	0.2593	0.5118	0	0.1065
BSU03920	0	1	0.3869	0.6131	0.7737
BSU03930	0.5908	0	1	0.2844	0.2171
BSU03940	0.3486	0.3861	0.2046	0	1
BSU03950	0.5677	0.3538	0.1722	0	1
BSU03960	0.7344	0.4638	0.1588	0	1
BSU03970	1	0.2281	0.3432	0	0.5708
BSU03981	0.1686	0.126	0	0.1616	1
BSU03982	0.1478	0.3585	0.1478	0	1
BSU03990	0	0.504	0.3534	0.2342	1
BSU04000	0.6021	0	0.2779	0.0635	1
BSU04010	1	0.4187	0.2694	0	0.7691
BSU04020	0.0756	0	0.7103	0.7824	1
BSU04030	1	0	0.2601	0.109	0.6084
BSU04039	1	0.3687	0.6513	0.4567	0
BSU04040	1	0.0039	0.3459	0	0.3055
BSU04050	0.9077	1	0.6865	0	0.112
BSU04060	0.2623	1	0.2087	0.2543	0
BSU04070	0.1275	1	0.3309	0.6389	0
BSU04080	0.9964	1	0	0.1661	0.1054
BSU04090	0.4999	1	0	0.6757	0.0555
BSU04100	0.8683	1	0.4166	0	0.122
BSU04110	1	0.6111	0.3644	0	0.5137
BSU04120	0	0.4482	0.4506	0.5517	1
BSU04130	1	0	0.5843	0.2927	0.3212
BSU04140	1	0	0.8141	0.2254	0.9106
BSU04150	0	0.4088	0.4647	0.6837	1
BSU04160	0.3138	0	0.1832	0.3661	1
BSU04170	1	0.9591	0.5742	0	0.6417
BSU04180	0.8074	1	0	0.4594	0.3219
BSU04190	0.8199	1	0.4244	0.2083	0
BSU04200	0.6587	1	0.7498	0.3569	0
BSU04210	0.7718	0.2171	0.9865	0	1
BSU04220	1	0.4704	0.0607	0.3122	0
BSU04230	1	0.4791	0.3514	0	0.8289
BSU04240	0.365	0.4494	0.3251	0	1
BSU04250	1	0.232	0.2883	0	0.811
BSU04260	1	0.2325	0.472	0	0.7897
BSU04270	1	0.5708	0.3996	0	0.9784
BSU04280	0.6372	0.6905	0.1885	0	1
BSU04290	0.9441	0.6347	0.3843	0	1
BSU04300	0.8776	0.5259	0.1015	0	1
BSU04310	0.8342	0.6879	0.1801	0	1
BSU04320	0.5058	0.5205	0.2137	0	1
BSU04330	0.8158	0.7197	0.3711	0	1
BSU04340	1	0.5776	0	0.2123	0.6461
BSU04359	0.917	0.7871	0.6818	0	1
BSU04360	0	0.6383	0.8481	0.9893	1
BSU04370	1	0.7858	0.2684	0.7989	0
BSU04380	0.7592	1	0	0.5322	0.4544
BSU04390	1	0	0.5698	0.0862	0.7538
BSU04400	1	0.4387	0.446	0.5626	0
BSU04410	0.9523	0.3638	1	0.9773	0
BSU04420	0.9412	0.5339	0.9574	1	0
BSU04430	1	0.5389	0.3844	0	0.5059
BSU04440	1	0.5382	0.2347	0	0.6073
BSU04450	1	0.513	0	0.0989	0.772
BSU04460	1	0.1581	0.4014	0	0.8838
BSU04470	0.6272	0	0.4147	1	0.5916
BSU04480	0	0.2047	0.2108	0.2006	1
BSU04490	1	0.3976	0.4005	0	0.7914
BSU04500	0.7846	0.6448	0.4276	0	1
BSU04510	0.2795	0.5081	0.1546	0	1
BSU04520	0.5365	0.8933	0.9818	0	1
BSU04530	0.344	0.344	0.344	0	1
BSU04540	0	0.1718	0.2038	0.0107	1
BSU04550	1	0.3023	0.3621	0	0.4479
BSU04560	0.8699	0.3449	0.3292	0	1
BSU04570	0.7322	0.6667	0.3062	0	1
BSU04580	0.9606	0.4266	0.4113	0	1
BSU04590	0.7845	0.4123	0.2745	0	1
BSU04600	0.5058	0.4381	0.1671	0	1
BSU04610	1	0	0.6388	0.2683	0.3459
BSU04620	0.5688	0.4405	0.3504	0	1
BSU04630	1	0.6085	0.353	0	0.9462
BSU04640	0.8213	0.2518	0.4598	0	1
BSU04650	1	0	0.2227	0.0485	0.4129
BSU04660	0.8052	0	0.5184	0.5298	1
BSU04670	0.933	0.4042	0.2891	0	1
BSU04680	0.9714	0.5229	0.5476	0	1
BSU04690	1	0.4423	0.2432	0	0.9121
BSU04700	1	0.2629	0.3506	0	0.795
BSU04710	1	0.125	0.1996	0	0.2156
BSU04720	1	0.0445	0.3315	0	0.1741
BSU04730	1	0.234	0	0.0386	0.3521
BSU04740	1	0.0801	0.4016	0	0.2696
BSU04750	1	0.3903	0.3028	0	0.6734
BSU04760	1	0.3956	0.2961	0	0.7452
BSU04770	0.6079	0.1149	0.1716	0	1
BSU04780	1	0.402	0.4718	0	0.9427
BSU04790	1	0.0934	0.2289	0	0.342
BSU04800	0.7743	0.6799	0.844	1	0
BSU04810	0.9759	0.7301	0.9267	1	0
BSU04820	1	0	0.3575	0.4435	0.3562
BSU04830	0.959	0.8236	0.8172	1	0
BSU04839	0.5434	0.8165	0.4848	1	0
BSU04840	0	0.8582	0.8978	1	0.1723
BSU04850	0.7291	0.9238	1	0.7654	0
BSU04860	0.2604	1	0.7503	0.8539	0
BSU04870	0.5619	1	0.7767	0.6251	0
BSU04880	0.7198	1	0.7332	0.8968	0
BSU04890	0.6783	1	0.9766	0.8271	0
BSU04900	0.8634	1	0.9104	0.7984	0
BSU04910	0.7081	0.8669	0.6627	1	0
BSU04920	0.2579	1	0.4521	0.627	0
BSU04930	0.5077	1	0.7094	0.7552	0
BSU04940	0.3277	1	0.6924	0.3277	0
BSU04950	0.5712	1	0.5431	0.4253	0
BSU04960	0.3679	1	0.5767	0.3065	0
BSU04970	0.3766	1	0.7487	0.5703	0
BSU04980	0.6749	1	0.657	0.6011	0
BSU04990	1	0.1178	0.0754	0.4731	0
BSU05000	1	0.4006	0.0277	0	0.8534
BSU05010	1	0.3848	0.4158	0.639	0
BSU05020	1	0.3296	0	0.4707	0.1607
BSU05030	1	0.2783	0.2646	0.5285	0
BSU05040	0.8737	0.3989	0.1072	0	1
BSU05050	1	0.1079	0.0951	0	0.4126
BSU05060	0.976	0.0978	0	0.138	1
BSU05070	1	0.5754	0.364	0	0.7965
BSU05080	1	0.4235	0.1258	0	0.7633
BSU05090	1	0.914	0.9061	0.7929	0
BSU05099	1	0.6987	0.3209	0.5021	0
BSU05100	1	0.6571	0.6585	0.6105	0
BSU05109	1	0.3953	0.4067	0	0.737
BSU05110	0.5775	0.3761	0	0.288	1
BSU05120	1	0.5097	0.5157	0	0.9189
BSU05130	1	0.3983	0.1939	0.0619	0
BSU05140	0	1	0.8413	0.6664	0.6968
BSU05150	1	0.8326	0.1243	0	0.5285
BSU05160	1	0.906	0.7497	0.0491	0
BSU05170	0.8634	0	0.7586	0.4308	1
BSU05180	1	0	0.5057	0.8152	0.3697
BSU05190	0	0.5448	0.154	0.3193	1
BSU05200	0.6693	0	0.5661	0.6693	1
BSU05210	1	0.1212	0	0	0.0852
BSU05220	0.6419	0.2233	0.2105	0	1
BSU05230	0	0.8209	0.8072	1	0.7119
BSU05240	1	0.4845	0.4631	0	0.5904
BSU05250	1	0	0.256	0.2305	0.4363
BSU05260	0.153	0	1	0.9655	0.6422
BSU05270	1	0.2862	0.475	0	0.0226
BSU05280	1	0.1596	0.4673	0	0.459
BSU05290	1	0.5633	0.0932	0	0.4866
BSU05300	1	0.1959	1	0.3928	0
BSU05310	0	0.7657	0.7464	0.606	1
BSU05320	0.9403	0.0386	0.3722	0	1
BSU05329	1	0.6736	0.645	0	0.7571
BSU05330	0.8244	1	0.0229	0	0.9741
BSU05340	0.3133	0.5914	0.1261	0	1
BSU05350	1	0.254	0	0.0544	0.8295
BSU05360	0.535	1	0.535	0	0.7969
BSU05370	1	0.7426	0.0665	0.2089	0
BSU05380	1	0.265	0.1619	0	0.1089
BSU05390	1	0.1609	0.2731	0	0.5367
BSU05400	1	0	0.4658	0.3234	0.3892
BSU05408	0.8394	0.5167	1	0	0.9404
BSU05409	1	0	0.7564	0.4449	0.7051
BSU05410	1	0	0.4713	0.1533	0.7429
BSU05420	1	0	0.7079	0.2423	0.7656
BSU05430	0.8162	0.9511	1	0	0.4477
BSU05440	1	0.6852	0.5686	0	0.823
BSU05450	1	0.4697	0	0.1076	0.62
BSU05460	0.9677	0.6681	0.8366	0	1
BSU05470	1	0.4069	0.3338	0	0.6758
BSU05480	1	0	0.7718	0.9113	0.9113
BSU05490	0.5551	0	0.59	1	0.8816
BSU05500	1	0	0.1045	0.0842	0.2633
BSU05510	1	0.5345	0	0.0407	0.2322
BSU05520	1	0.4425	1	1	0
BSU05529	0	0.8614	0.8614	1	1
BSU05530	0.2583	1	0.2583	0	0
BSU05540	0.5232	1	0.3717	0	0.8713
BSU05550	0.2905	1	1	0	1
BSU05560	0	0	0	0	1
BSU05570	0.4307	1	0.7784	0	0.5693
BSU05580	1	0.41	0.2694	0	0.8796
BSU05590	0.8774	0.5766	0.1902	0	1
BSU05600	1	0.4316	0.3927	0	0.7234
BSU05610	1	0.5718	0.9165	0.6053	0
BSU05620	0.3852	0.4399	0.2682	0	1
BSU05630	1	0.1222	0.8094	0	0.4783
BSU05640	1	0.2207	0.4803	0	0.9827
BSU05650	0.7964	0.6898	0.3724	0	1
BSU05660	1	0.6527	0.3605	0	1
BSU05670	1	0.5917	0.5318	0	0.5145
BSU05680	0	0.9265	0.7496	0.6918	1
BSU05690	0.1174	1	0.7842	0	0.6538
BSU05700	1	0.4765	0.4002	0	0.6883
BSU05710	0.6249	0.6568	0.6088	0	1
BSU05720	0.9606	0.4175	0.2441	0	1
BSU05730	1	0	0.363	0.4997	0.5857
BSU05740	0.562	0.2601	0.4881	0	1
BSU05750	1	0.3117	0.5018	0	0.6523
BSU05760	1	0	0.4683	0.035	0.4161
BSU05770	1	0.1818	0	0.2922	0.7761
BSU05780	0.4075	0	0.6898	0.6542	1
BSU05790	1	0.7487	0.203	0	0.2083
BSU05800	0.18	0.4961	0.1646	0	1
BSU05810	0.729	0.492	0.3279	0	1
BSU05820	0.8441	0.437	0	0	1
BSU05830	0.5736	0.3095	0	0.1195	1
BSU05840	0.7603	0.4052	0.3721	0	1
BSU05850	0	0.2249	0.5675	1	0.0648
BSU05860	0.2226	0.7072	0.8783	1	0
BSU05870	0.4158	0.6705	0.9637	1	0
BSU05880	0.3715	0.6365	0.8919	1	0
BSU05900	1	0.2329	0.2669	0	0.6442
BSU05910	1	0.2367	0.157	0	0.3792
BSU05920	0.9198	0.2772	0	0	1
BSU05930	1	0.0505	0	0.1104	0.5868
BSU05940	1	0.4138	0	0.3381	0.5151
BSU05950	1	0.1426	0.3602	0	0.2319
BSU05960	1	0.2955	0.2352	0	0.4972
BSU05970	0.8647	0.1738	0	0	1
BSU05980	1	0.3827	0.2103	0	0.8672
BSU05990	0.7395	0.3792	0	0.2565	1
BSU06000	0.3917	0	1	0.0896	0.0699
BSU06010	0.4271	0.0959	0.1758	0	1
BSU06020	1	0.4101	0.0953	0	0.4614
BSU06030	1	0.52	0	0.0349	0.4257
BSU06040	1	0	0.2875	0.0086	0.1347
BSU06048	1	0.8092	0.3639	0	0.2891
BSU06060	1	0.4223	0.2302	0	0.6801
BSU06070	1	0.4992	0.268	0	0.6704
BSU06090	1	0.3963	0.2816	0	0.7217
BSU06100	1	0.4129	0.1588	0	0.8166
BSU06110	1	0.4327	0	0.1518	0.8605
BSU06120	1	0.329	0.3582	0	0.6992
BSU06130	1	0.5155	0.4114	0	0.5063
BSU06140	1	0	0.5092	0.6234	0.9755
BSU06150	0.8985	0	0.3852	1	0.6889
BSU06160	1	0.7868	0.6657	0.567	0
BSU06170	0.9967	0.9239	0.9987	1	0
BSU06180	0.9811	0.2778	0.2839	0	1
BSU06190	0.9539	0.2943	0.1721	0	1
BSU06200	0.876	0.4803	0.2696	0	1
BSU06210	1	0.2705	0.2155	0	0.7719
BSU06220	0.2573	1	0.5498	0	0.4465
BSU06230	0.8077	0.7574	1	0	0.9056
BSU06240	0	0.2791	0.4605	0.3454	1
BSU06250	1	0	0.289	0.3568	0.9169
BSU06260	1	0	0.1467	0.0773	0.8349
BSU06269	1	0.279	0.5633	0	0.0781
BSU06270	1	0.0766	0.3886	0	0.6548
BSU06280	0.1594	0.116	0.1991	0	1
BSU06290	0.6854	0.2298	0.1454	0	1
BSU06300	0.044	0.9386	1	0.8748	0
BSU06310	0.4045	0.689	0.8933	1	0
BSU06319	NA	NA	NA	NA	NA
BSU06320	0.5154	0.3562	0.6534	0	1
BSU06330	0.8176	0	0.7341	0.2899	1
BSU06340	0	0.6006	0.5178	0.5696	1
BSU06350	0.5375	0.0119	0.2087	0	1
BSU06360	0.224	0	0.1029	0.1367	1
BSU06370	0.4206	0.4984	0.1498	0	1
BSU06380	1	0.5726	0.2233	0	0.7572
BSU06390	0.9857	0.6514	0.6865	0	1
BSU06400	1	0.6724	0.5405	0	0.8058
BSU06410	1	0.2302	0.123	0	0.4089
BSU06420	0.8427	0.5944	0.209	0	1
BSU06430	0.8717	0.6027	0.2194	0	1
BSU06440	0.8483	0.5578	0.2253	0	1
BSU06450	0.9556	0.5696	0.2322	0	1
BSU06460	0.87	0.5614	0.2658	0	1
BSU06470	0.6113	0.5176	0.195	0	1
BSU06480	0.6211	0.5073	0.2129	0	1
BSU06490	0.6342	0.5215	0.2422	0	1
BSU06500	0.6503	0.5348	0.1967	0	1
BSU06510	0.7598	0.5283	0.2181	0	1
BSU06520	0.7483	0.5222	0.2654	0	1
BSU06530	0.7169	0.5563	0.2512	0	1
BSU06540	0	0.4352	1	0.9416	0.2784
BSU06550	0.6709	0.8156	0.3635	0	1
BSU06559	0.6131	0	0	0.3869	1
BSU06560	1	0.4062	0.0743	0	0.9065
BSU06570	1	0.019	0.0531	0	0.3187
BSU06580	1	0	0.3212	0.1256	0.0682
BSU06590	0.486	0.228	0.7522	1	0
BSU06600	1	0.3445	0.5084	0	0.8339
BSU06610	1	0	0.5646	0.2336	0.7359
BSU06620	1	0.3524	0.4576	0	0.8919
BSU06630	1	0.0322	0.673	0	0.7335
BSU06640	0.7596	0	0.3707	0.3839	1
BSU06650	0.0863	0	0.565	1	0.6418
BSU06660	0.553	0.7172	0.5389	0	1
BSU06670	1	0	0.3023	0.0894	0.5988
BSU06680	0.1276	0	0.4721	0.4456	1
BSU06690	0.5006	0	0.6093	0.5738	1
BSU06700	1	0.3813	0.3692	0	0.8668
BSU06710	0.6885	0.4116	0.3988	0	1
BSU06720	0.5906	0.5951	0.4106	0	1
BSU06730	0.7221	0.7131	0.3961	0	1
BSU06740	0.8701	1	0.6175	0	0.4367
BSU06750	0.6589	0.4861	0.0094	0	1
BSU06760	1	0.5379	0.1364	0	0.7086
BSU06770	1	0.4703	0.1171	0	0.5634
BSU06780	1	0.2363	0	0.1989	0.3266
BSU06790	0.6648	0	0.8373	1	0.7235
BSU06800	1	0	0.3604	0.6586	0.7228
BSU06811	1	0	0.2865	0.2977	0.5512
BSU06812	0.9651	0	0.4658	0.2454	1
BSU06820	0.8435	1	0.4762	0.2157	0
BSU06830	0.1393	0	0.2449	0.3883	1
BSU06839	0.5278	0.1829	0.7306	0	1
BSU06840	1	0.2464	0.3009	0	0.7988
BSU06850	0	0.87	0.7581	0.4399	1
BSU06860	1	0.2625	0.2247	0	0.6317
BSU06870	1	0.4122	0.2378	0	0.9216
BSU06880	0	0.4976	0.6985	0.3704	1
BSU06890	NA	NA	NA	NA	NA
BSU06900	0.7762	0.9202	0.5859	0	1
BSU06910	0.1654	0.5015	0	0.2974	1
BSU06920	1	0	0.9126	0.4262	0.5843
BSU06930	0.3082	0.3082	0.8468	0	1
BSU06940	0.3797	1	0.4123	0	0.8238
BSU06950	0.5329	0.0211	0.1039	0	1
BSU06960	0.932	0.6864	0	0.0372	1
BSU06970	0.7061	1	0.4795	0	0.7061
BSU06980	0.1521	0.5886	0.4483	0	1
BSU06990	0.373	0.8452	0.6732	0	1
BSU07000	0.5066	0.355	0	0.355	1
BSU07010	1	0.2478	0.5419	0.3749	0
BSU07020	0.5252	0.7758	1	0.5252	0
BSU07030	0.1115	1	0.8707	0.2157	0
BSU07040	0.6901	1	0.5	0.5	0
BSU07050	0.8649	1	1	0	0.7199
BSU07060	0.2455	1	0.3769	0	0.575
BSU07070	1	0.5174	0.3579	0.5174	0
BSU07080	0.4326	0.494	0	0.2496	1
BSU07090	0.704	0.6831	1	0	0.8666
BSU07100	0.973	0.796	0	0	1
BSU07110	0	0.3471	0	0.3471	1
BSU07120	0.2417	0.6631	0.3769	0	1
BSU07130	0	1	0.7515	0	0.5166
BSU07140	0.834	0.2757	0.2409	0	1
BSU07150	0.3402	0.1593	0.1328	0	1
BSU07160	0.3524	0	0.5607	0.5543	1
BSU07190	1	0	0.4574	0.4878	0.3627
BSU07200	0	0.362	0.6244	0.6928	1
BSU07210	0	0.6339	0.7529	1	0.7664
BSU07220	0	0.1749	0.9427	1	0.5788
BSU07230	0.7285	0.5419	0.5028	0	1
BSU07240	1	0.5172	0.3936	0	0.791
BSU07250	0.3824	0.631	0.1308	0	1
BSU07260	1	0.6293	0.4725	0	0.9975
BSU07270	1	0.1246	0.458	0	0.7842
BSU07280	0.3969	0.4325	0.4325	0	1
BSU07290	0.5104	0.6484	0	0.5104	1
BSU07300	1	0.6195	0.5868	0	0.8508
BSU07310	0.8692	1	0.5772	0	0.8795
BSU07320	0	0.8443	0.9709	1	0.7578
BSU07330	1	0	0.7239	0.0933	0.5296
BSU07340	0.3444	1	0.9868	0.7968	0
BSU07350	0.8954	0.752	0.3719	1	0
BSU07360	0.1307	0	0.345	1	0.2528
BSU07370	0.4908	0	0.2831	0.1841	1
BSU07380	1	0.5848	0.3208	0	0.9582
BSU07390	1	0.5674	0.322	0	0.7848
BSU07400	0	1	0.3649	0.0761	0.4867
BSU07410	NA	NA	NA	NA	NA
BSU07420	0.7949	0.2898	0.3167	0	1
BSU07430	1	0.3242	0.4768	0	0.5415
BSU07440	0.659	0.1512	0.409	0	1
BSU07450	0.31	0	0.3186	1	0.1142
BSU07460	0	0.6967	0.4296	1	0.8065
BSU07480	0.4303	0.4856	0.745	1	0
BSU07490	0	0.2082	1	0.4243	0.6821
BSU07500	0	0.3541	0.8913	0.6467	1
BSU07510	0	0.6523	1	0.9762	0.9398
BSU07520	0	0.1063	0.9562	1	0.4667
BSU07530	0.3697	0.559	0.8588	1	0
BSU07540	0.5533	0	1	0.7314	0.877
BSU07550	1	0.4236	0.1443	0.3389	0
BSU07560	0.8249	0.3632	0.2919	0	1
BSU07570	0.9323	1	0.6834	0	0.4272
BSU07580	0.6834	0.6088	0.9699	1	0
BSU07590	0.6767	0.6021	0.8373	1	0
BSU07600	0.6908	0.6335	1	0.9171	0
BSU07610	0	0.3858	0.4555	0.4555	1
BSU07620	0	0.6585	0.6008	0.7693	1
BSU07630	1	0	0.967	0.6245	0.9317
BSU07640	0.1351	0	0.2447	0.7941	1
BSU07650	0.9314	0	0.962	0.3371	1
BSU07660	0.2993	1	1	0.2993	0
BSU07670	1	0.1954	0	0.1733	0.6093
BSU07680	1	0.2419	0.395	0	0.4615
BSU07690	1	0	0.573	0.3259	0.7031
BSU07700	0.2374	0.1817	0.3159	0	1
BSU07710	0.7997	0.6258	0.2878	0	1
BSU07720	0.273	1	0	0.5295	0.273
BSU07735	1	0.0246	0.6158	0.182	0
BSU07750	1	0.8493	0.4045	0.8038	0
BSU07760	0.5104	1	0.7749	0	0.4364
BSU07770	0	1	0.8617	0.6667	0.6667
BSU07780	1	0.272	0.6706	0	0.7213
BSU07790	0.3138	1	0.7003	0	0.6576
BSU07800	0.5438	0.0908	0.0908	0	1
BSU07810	0.6966	0.1874	0.1874	0	1
BSU07820	1	0.36	0.1741	0	0.8418
BSU07830	1	0.4444	0.2863	0	0.9564
BSU07840	0.5957	0.7089	0.9716	1	0
BSU07850	0.714	0.727	0.8678	1	0
BSU07860	0	0.5139	0.769	0.7443	1
BSU07870	0	0.8406	0.9194	0.631	1
BSU07880	1	0.6399	0.1889	0.2828	0
BSU07890	1	0	0.3671	0.049	0.2945
BSU07900	0	0.5633	0.469	1	0.4914
BSU07910	0	0.8783	0.7678	0.6759	1
BSU07920	0.6101	0.1006	0	1	0.2529
BSU07930	1	0.0143	0.085	0	0.1812
BSU07940	0.9572	0.9156	0.3906	0	1
BSU07955	0.6258	0.7058	0.518	0	1
BSU07970	1	0.1657	0.3411	0.1068	0
BSU07980	1	0	0.0278	0.4259	0.4259
BSU07990	0	0.25	1	0.4294	0.1925
BSU08000	1	0.616	0.4439	0	0.8598
BSU08010	1	0	0.8342	0.8279	0.3659
BSU08020	0.6816	0.546	0.5366	0	1
BSU08029	1	0.1103	0.0666	0	0.9653
BSU08030	0.9852	0.5641	0.4449	0	1
BSU08040	0.8306	0.5196	0.725	0	1
BSU08050	1	0.1546	0.3997	0	0.5522
BSU08060	0.4272	0.4272	1	0.367	0
BSU08070	0.4094	0	0.4094	0	1
BSU08080	1	0.5264	0.8055	0	0.8327
BSU08090	0.2985	0.5243	1	0	0.5459
BSU08100	0.3488	0	0.1221	0.2626	1
BSU08110	0.8591	0.0769	1	0	0.9073
BSU08120	0	0.7069	0.8587	1	0.5134
BSU08130	0.2526	0.2351	0.7223	1	0
BSU08140	0.7234	0.2353	0.786	1	0
BSU08150	0.875	0.4663	0.8242	1	0
BSU08160	0.5971	0.3778	0.8666	1	0
BSU08170	0.7184	0	0.8178	1	0.1663
BSU08180	0.2384	0	0.0927	1	0.3891
BSU08190	1	0	0.5617	0.6744	0.1062
BSU08200	0	0.5239	0.654	0.654	1
BSU08210	0.5146	0.5184	1	0	0.7824
BSU08220	1	0.5629	0.4729	0.2179	0
BSU08230	0.6033	0.274	0.2062	0	1
BSU08240	0.3556	0.3083	0.3602	0	1
BSU08250	0	0.2175	0.8635	0.7183	1
BSU08260	0.4907	1	0.3112	0.7788	0
BSU08270	0.3168	0.3168	1	0.6021	0
BSU08280	0.5933	1	0.7319	0.6463	0
BSU08290	0.3595	0	0.0653	0.0919	1
BSU08300	1	0.006	0.3053	0	0.9908
BSU08310	1	0.6962	1	0	0.6962
BSU08320	0.4807	1	0.0605	0	0.6993
BSU08330	0.8714	0.8714	0	0.8055	1
BSU08340	0.6383	0	0.7526	1	0.6877
BSU08350	1	0.4338	0.4492	0.1203	0
BSU08360	0	0.6039	0.897	1	0.5765
BSU08370	1	0	0.1421	0.3988	0.3726
BSU08380	0.2341	0.7744	0	0.4472	1
BSU08390	1	0	0.45	0.3936	0.6628
BSU08400	0.478	0.7545	0	0.707	1
BSU08410	1	0	0.1481	0.0612	0.3794
BSU08425	0	0.2987	0.3781	0.0418	1
BSU08440	0.4751	0.347	0.3586	0	1
BSU08450	0	0.0666	0.3069	0.0138	1
BSU08460	0.1078	0.2332	0.2887	0	1
BSU08470	0.7073	0.5583	0.9605	1	0
BSU08480	0.0358	0	0.9297	1	0.5678
BSU08490	0.9448	0.1831	1	0	0.2679
BSU08500	1	0	0.0528	0.7839	0.331
BSU08510	1	0	0.3895	0.5527	0.601
BSU08520	1	0	0.5055	0.0729	0.4621
BSU08530	1	0	0.6775	0.0076	0.5607
BSU08540	0.4686	0.7545	0.368	0	1
BSU08550	NA	NA	NA	NA	NA
BSU08560	1	0.3569	0.6309	0	0.0075
BSU08570	0.6616	0.48	0.5213	1	0
BSU08580	1	0.1056	0.1362	0	0.6841
BSU08590	0.276	0	0.2836	0.1565	1
BSU08600	0.9061	0.4228	0.2503	0	1
BSU08610	0.9286	0.6133	0.4006	0	1
BSU08620	0	0.3073	0.92	1	0.68
BSU08630	1	0.1819	0.3869	0	0.973
BSU08640	1	0	0.2789	0.4421	0.7211
BSU08650	0.9628	0.2724	0.3394	0	1
BSU08660	0.8123	1	0.9707	0	0.872
BSU08670	1	0.1943	0	0.6388	0.9204
BSU08680	1	0	0.5514	0.1556	0.4567
BSU08690	1	0.4535	0.5566	0	0.6574
BSU08700	1	0.6436	0.2518	0	0.8868
BSU08710	1	0.4763	0.1085	0	0.9822
BSU08720	1	0	0.4116	0.3185	0.2323
BSU08730	1	0.2331	0.3567	0.2036	0
BSU08740	1	0	0.2079	0.1263	0.5512
BSU08750	0.8642	0.3575	0.1734	0	1
BSU08760	1	0.2412	0.206	0	0.9239
BSU08770	1	0.8236	0.913	1	0
BSU08779	0.5167	1	0.5167	0	1
BSU08780	0.4983	0.505	0.8591	1	0
BSU08790	0.8417	0.5231	0.982	1	0
BSU08800	0.8503	1	0.9476	0.5016	0
BSU08810	NA	NA	NA	NA	NA
BSU08820	0.8269	0.6875	1	0.9589	0
BSU08830	0.6094	0.8949	1	0.7882	0
BSU08840	1	0.9171	0.726	0.5395	0
BSU08850	0.7323	1	0.5293	0.4911	0
BSU08860	0.5428	1	0.9684	0.9684	0
BSU08870	1	0	0.5692	0.3401	0.1676
BSU08880	0.7586	0	1	0.5773	0.1059
BSU08890	0.7869	0	1	0.2186	0.1707
BSU08899	1	0.0685	0.3322	0	0.1557
BSU08900	0	0.5118	0.8513	1	0.7945
BSU08910	0.6022	1	0.3563	0	0.7632
BSU08920	0.8239	1	0.3462	0	0.2044
BSU08930	1	0.3463	0.1568	0	0.5604
BSU08940	1	0.1609	0	0.0655	0.5388
BSU08950	1	0.5039	0.2456	0	0.7671
BSU08960	1	0.2171	0.5217	0	0.5195
BSU08970	0.8415	1	0.865	0	0.6402
BSU08980	1	0.3719	0.608	0.2379	0
BSU08990	1	0.843	0.8107	0.2791	0
BSU09000	1	0.792	0.7505	0.3948	0
BSU09010	0.693	0.9529	1	0.5415	0
BSU09020	0.7435	0.9871	1	0.4762	0
BSU09030	0.6513	0.9462	1	0.4473	0
BSU09040	0.6267	0.1455	0	0	1
BSU09050	0.5064	0.4915	0	0.1767	1
BSU09060	1	0.441	0.4057	0	0.7868
BSU09070	1	0.341	0.217	0	0.8894
BSU09080	1	0.409	0.4137	0	0.8581
BSU09090	0.7096	0.5163	0.4112	0	1
BSU09100	1	0.3057	0.4436	0	0.53
BSU09110	0.2689	0	0.4188	0.3204	1
BSU09120	1	0.3989	0.1869	0	0.8519
BSU09130	0.0666	0.3847	0.6336	0	1
BSU09140	0.5292	0.3918	0	0.6577	1
BSU09150	1	0.2966	0	0.4597	0.421
BSU09165	0	0.415	0.415	0.2224	1
BSU09180	1	0.5	0.9523	0.9041	0
BSU09190	0.4635	0	1	0.9856	0.8519
BSU09200	0.2595	0	0.9847	1	0.7471
BSU09210	0.7699	0.6132	0.5339	0	1
BSU09220	1	0.3713	0.1311	0	0.451
BSU09230	0.7938	0.4229	0	0.1953	1
BSU09240	1	0.2904	0	0.3203	0.5717
BSU09250	1	0	0.1381	0.091	0.6184
BSU09260	0	0.3526	0.6229	0.6364	1
BSU09270	1	0.0737	0.4069	0	0.5955
BSU09280	0.872	0.418	0.0383	0	1
BSU09290	1	0.4306	0.1581	0	0.7725
BSU09300	1	0.5877	0.5179	0	0.6289
BSU09310	1	0	0.4204	0.1103	0.992
BSU09320	0.303	0	0.7628	0.5444	1
BSU09330	0.1486	0	1	0.0894	0.9041
BSU09340	1	0	0.737	0.4372	0.6518
BSU09350	NA	NA	NA	NA	NA
BSU09360	1	0.0923	0.8692	0	0.3095
BSU09370	1	0.8998	0.3413	0	0.3257
BSU09380	0	0.6886	0.8934	0.829	1
BSU09390	0	0.6238	0.8288	1	0.3521
BSU09400	1	0.1396	0.3922	0	0.2274
BSU09410	0.0071	0.0356	1	0.952	0
BSU09420	1	0	0.319	0.272	0.5995
BSU09430	0.5686	0.4447	0.8862	1	0
BSU09440	0.1788	0.3601	0.8739	1	0
BSU09450	0.2409	0.2982	0.8497	1	0
BSU09460	0.5306	0.7314	0.9362	1	0
BSU09470	0.7068	0.1586	1	0.7481	0
BSU09480	0.3075	0.5345	0.3075	0	1
BSU09490	1	0.2565	0.4766	0	0.4929
BSU09500	0	0.9174	0.805	0.7908	1
BSU09510	1	0.3877	0.3139	0	0.6759
BSU09520	1	0.2975	0.2778	0	0.4492
BSU09530	1	0.7062	0.5215	0.873	0
BSU09540	0.6513	0.2946	0.0479	0	1
BSU09550	0.4615	0.126	0.6309	0	1
BSU09560	0.8266	0	0.6101	0.1451	1
BSU09570	1	0.6923	0.9942	0.9931	0
BSU09590	0.7505	0.7249	0.9474	1	0
BSU09600	0	0.7096	1	0.7482	0.6966
BSU09610	0	0.5622	0.407	0.7817	1
BSU09620	0	0.6587	0.8323	1	0.8915
BSU09630	1	0.4584	0.7947	0.3837	0
BSU09640	0.9194	0.6491	0.3948	0	1
BSU09650	0.0403	0.0901	0.1589	0	1
BSU09660	0.1417	0.4419	1	1	0
BSU09670	0.7248	0.6408	1	0.9164	0
BSU09680	0.6683	0.5173	0.2403	0	1
BSU09690	1	0.6745	0.9657	0.9304	0
BSU09700	0.4038	0	0.6816	0.6561	1
BSU09710	0.7698	0.4665	0.2372	0	1
BSU09720	0.5727	0.4173	0.1389	0	1
BSU09730	1	0.0205	0.1006	0	0.3752
BSU09740	NA	NA	NA	NA	NA
BSU09750	0.8329	1	0.2696	0	0
BSU09760	0	0.5253	0.2696	1	0.5749
BSU09770	1	0.4477	0.025	0	0.1234
BSU09780	0.7904	1	0	0.7282	0.5016
BSU09790	1	0.322	0.191	0	0.7519
BSU09800	1	0.0713	0.2001	0	0.8337
BSU09810	1	0.7708	0.8049	0	0.5876
BSU09830	1	0.4108	0.1621	0	0.3702
BSU09840	1	0.3339	0.1986	0	0.4629
BSU09850	0.3536	0.6379	0.6086	0	1
BSU09860	1	0.5833	0.4868	0	0.7124
BSU09870	1	0.455	0.1268	0	0.3803
BSU09880	0.2049	0.0961	0.0196	0	1
BSU09889	1	0.6449	0.2749	0	0.6158
BSU09890	1	0	0.1704	0.0727	0.6245
BSU09900	0	0.2272	0.4517	0.0252	1
BSU09910	0.6364	0.3655	0.5776	0	1
BSU09920	1	0.349	0.5179	0	0.6716
BSU09930	0.4282	0.1903	0	0.3154	1
BSU09940	0	0	0.6374	0.152	1
BSU09950	1	0	0.3768	0.056	0.5069
BSU09958	1	1	0	0.6029	1
BSU09965	0.4632	0.4786	0.2787	0	1
BSU09980	1	0.2967	0.3656	0	0.7693
BSU09990	0.6927	0.5765	0.9355	1	0
BSU10000	1	0	0.3005	0.4592	0.8935
BSU10009	1	0.2619	0	0.2619	0
BSU10010	0	0.5275	0.7416	1	0.6302
BSU10020	0.7028	0.5169	0.8679	1	0
BSU10030	1	0.4291	0.357	0	0.5802
BSU10040	1	0.1754	0.5215	0	0.8454
BSU10050	0	0.5681	0.4898	0.4951	1
BSU10060	0.9008	0.4012	0.6037	0	1
BSU10070	0.4246	0.6053	0.8581	1	0
BSU10080	0.2884	0.8118	0.2541	0	1
BSU10090	1	1	0.8679	0	0.8679
BSU10100	1	0.2872	0.3681	0.4005	0
BSU10110	0.8705	1	0.5054	0	0.7167
BSU10120	0.5329	0.4979	0.4341	0	1
BSU10130	1	0.5687	0.536	0	0.9164
BSU10140	0.8651	0.5124	0.3894	0	1
BSU10150	1	0.3747	0.1834	0	0.4792
BSU10160	1	0.6341	0.376	0	0.8733
BSU10170	0.4895	0	0.5508	0.4328	1
BSU10180	0.8222	0	0.6182	1	0.7977
BSU10200	0.382	0	0.7119	0.7212	1
BSU10210	0.9516	0	1	0.3322	0.6507
BSU10220	0.8766	0.6824	0.617	0	1
BSU10230	0.9682	1	0.8548	0.5174	0
BSU10240	1	0.2145	0.3394	0	0.6964
BSU10250	1	0.317	0.3866	0	0.5031
BSU10260	1	0.261	0.3649	0	0.3673
BSU10270	0.5925	0	0.2926	0.5257	1
BSU10280	1	0.781	0.8963	0	0.5422
BSU10290	0	0.5347	0.3822	1	0.6276
BSU10300	0.7249	1	0.8731	0.7516	0
BSU10310	1	0.5692	0.2978	0	0.6962
BSU10320	0.0649	0.3289	0.2678	0	1
BSU10330	0.6709	0.2207	0.5283	0	1
BSU10340	0.6157	0.102	0.6302	0	1
BSU10350	0	0.3981	0.3994	0.337	1
BSU10360	0.0021	0.043	0.2361	0	1
BSU10370	0	0.6328	0.5757	0.6726	1
BSU10380	0.2013	0.6487	0.9146	1	0
BSU10390	0.1057	0.6401	0.7558	1	0
BSU10400	1	0.7906	0.0525	0	0.7159
BSU10410	0.2884	0.5593	0.8262	1	0
BSU10420	0.7424	0.5942	0.8362	1	0
BSU10430	0.6948	0.9198	0.9608	1	0
BSU10440	1	0.1058	0.1113	0	0.4339
BSU10450	0.3344	0.6235	0.8705	1	0
BSU10460	0.3359	0.6173	0.8677	1	0
BSU10470	0.4217	1	0.6314	0	0.3661
BSU10480	0	0.4233	0.7582	0.6604	1
BSU10490	1	0	0.4502	0.5757	0.8132
BSU10500	0.5074	0.3823	0.1361	0	1
BSU10510	1	0.0379	0.3197	0	0.5343
BSU10520	0.8404	1	0	0.7858	0.9298
BSU10530	1	0	0.0616	0.3196	0.5693
BSU10540	1	0.2742	0	0.1991	0.0817
BSU10550	1	0.0263	0.154	0	0.2277
BSU10560	0.5228	0	0.6999	1	0.5601
BSU10570	0	0.328	0.6147	1	0.0235
BSU10580	0	1	0.3755	0.8719	1
BSU10590	0	1	0.736	0.5917	0.8699
BSU10600	1	0.3095	0.6323	0	0.1961
BSU10610	0.5208	1	0.2933	0	0.5208
BSU10620	0.7959	0	0.3764	0.6796	1
BSU10630	0.1722	0	0.5756	0.2589	1
BSU10640	0.1887	0	0.9205	0.4988	1
BSU10650	1	0	0.7713	0.2978	0.745
BSU10660	0.1475	0	1	0.0333	0.3888
BSU10670	0.3219	1	0	0.415	0.5025
BSU10680	1	1	0.8823	0	0.8823
BSU10690	0.8607	1	0.554	0.8607	0
BSU10700	0.2715	1	0.0705	0.7964	0
BSU10710	0.55	0.55	1	0	0.3316
BSU10720	0.4748	0.9321	0.688	0	1
BSU10730	0.8952	0.4682	0.7621	1	0
BSU10740	1	0.9358	1	0	0.5283
BSU10750	1	0	0.813	0.7443	0.8926
BSU10760	0	0.0381	0.4543	0.3922	1
BSU10770	0.4813	0	0.8593	1	0.3588
BSU10780	0.4307	1	0	0.1562	0.083
BSU10790	0.5166	0.966	0.3437	0	1
BSU10800	1	0	0.512	0.27	0.4857
BSU10810	1	0	0.6029	0.3457	0.6843
BSU10820	1	0.737	0.4792	0	0.978
BSU10830	1	0	0.1264	0.3787	0.7038
BSU10840	0.8664	0	1	0.4202	0.6714
BSU10850	1	0.204	0.6227	0	0.9
BSU10860	0.5649	0.0973	0.4161	1	0
BSU10870	0.3802	1	1	0.9305	0
BSU10880	0.1331	0	1	0.4447	0.6817
BSU10890	0	0.6101	0.6742	0.5616	1
BSU10900	0	0.5357	0.8954	1	0.4987
BSU10910	0.1319	1	0.3603	0	0.1319
BSU10920	0.1159	1	0	0.5197	0.3284
BSU10930	0.8191	1	0.5299	0	0.2113
BSU10940	0.6121	0	1	0.2663	0.6121
BSU10950	0.8575	0.1953	0	1	0.1953
BSU10960	0.7712	1	0	0.6309	0.8928
BSU10970	0.0476	0.4314	0.3922	0	1
BSU10980	0	0.8067	0.6102	0.8067	1
BSU10990	0	0.3111	0.6727	1	0.7987
BSU11000	0	0.1037	0.5997	1	0.6473
BSU11010	0.3956	0.5597	0.8608	1	0
BSU11020	1	0.2782	0.609	0.8884	0
BSU11030	1	0.2485	0.4162	0	0.5798
BSU11040	1	0.8041	0.9792	0.9792	0
BSU11055	0.301	0	1	0.9642	0.645
BSU11070	0.8931	0.1926	1	0	1
BSU11079	1	0.1107	0.3944	0	0.2954
BSU11080	0.9518	0	0.9196	0.3521	1
BSU11090	0.5949	0.9544	0.2268	0	1
BSU11100	0.1804	0.3935	0	0.4753	1
BSU11110	0.5134	0	0.9272	1	0.5614
BSU11120	1	0.5773	0.5038	0	0.8654
BSU11130	1	0.3554	0.2035	0	0.6144
BSU11139	0.3157	0.4079	1	0.8601	0
BSU11140	1	0	0.9801	0.8622	0.5267
BSU11150	1	0	0.3665	0.4349	0.9224
BSU11160	1	0	0.8134	0.3361	0.1171
BSU11170	0.9613	0.3464	0.6616	0	1
BSU11180	0.5758	0.5204	0.3832	0	1
BSU11190	0.2483	0.3152	0.6564	1	0
BSU11200	0.1019	0.152	0.6352	1	0
BSU11210	0.2666	0.3699	0.5363	1	0
BSU11220	0.0801	0.1755	0.6353	1	0
BSU11230	0	0.1828	0.5924	1	0.0818
BSU11240	0.0135	0	0.4052	1	0.0361
BSU11250	0	0.2604	0.4679	1	0.2355
BSU11260	1	0	0	0	0
BSU11270	1	0.1736	0.4289	0	0.2621
BSU11280	0.9453	0.036	0.8474	1	0
BSU11290	1	0	0.709	0.1866	0.4811
BSU11300	1	0.4449	0.3687	0	0.6115
BSU11310	0.4944	1	0.4127	0	0.8103
BSU11320	0.3079	0	1	0.1896	0.1281
BSU11330	1	0.4056	0.1731	0	0.995
BSU11340	0.9145	0.4532	0.0934	0	1
BSU11350	0.3275	0.4055	1	0.7834	0
BSU11360	0.6015	0.8416	0.9924	1	0
BSU11370	0.5809	0.8196	1	0.99	0
BSU11390	0.5768	0.8222	0.994	1	0
BSU11400	0.5536	0.8042	1	0.9929	0
BSU11410	0.5313	0.7258	1	0.8518	0
BSU11420	0.5659	0	0.1684	0.2167	1
BSU11430	1	0.7005	0.4272	0	0.5985
BSU11440	0.83	1	0.5093	0	0.8575
BSU11450	0.9044	1	0.5615	0	0.841
BSU11460	1	0.7962	0.4962	0	0.6919
BSU11470	1	0.7868	0.4672	0	0.6376
BSU11480	0.4029	0.1452	0.1766	0	1
BSU11490	1	0.1965	0	0.0671	0.5231
BSU11500	1	0.1484	0.1864	0	0.2534
BSU11510	0	0.8757	0.9075	1	0.2801
BSU11520	1	0.072	0.1852	0.0712	0
BSU11530	0	0.5898	0.1556	0.6483	1
BSU11540	1	0	0.7369	0.6106	0.8213
BSU11549	0	0.8982	0.6131	1	0.6131
BSU11550	0.9169	0.21	0.2455	0	1
BSU11560	0.8345	0	0.7927	0.566	1
BSU11570	0	0.7164	0.7407	1	0.5931
BSU11580	1	0	0.0865	0.3248	0.4368
BSU11590	1	0.2767	0.1531	0	0.4604
BSU11600	1	0.3677	0.2312	0	0.6694
BSU11610	1	0.2051	0	0.1322	0.931
BSU11620	0	0.2794	0.0117	0.1279	1
BSU11630	0.4648	0	0.6296	1	0.6785
BSU11640	1	0.7249	0.8659	0	0.8486
BSU11650	0.6543	0	0.4192	0.2652	1
BSU11660	0.529	0	0.4384	0.4747	1
BSU11670	0.3058	0	0.2337	0.3005	1
BSU11680	1	0	0.4452	0.3251	0.7676
BSU11690	0.157	0	0.2241	0.4419	1
BSU11700	0	0.0246	0.3138	0.4624	1
BSU11710	0.0768	0	0.4147	0.3287	1
BSU11720	0.4945	0.3848	0.144	0	1
BSU11730	0.8243	0.5358	1	0	0.6121
BSU11740	0.5	1	0	0	0.7325
BSU11750	0.6272	0.2891	0	0.3821	1
BSU11760	0.3312	0.2284	0.2648	0	1
BSU11770	0.2312	0	0.122	0	1
BSU11780	0.4959	0	0	0.0734	1
BSU11790	0	1	0.4397	0.4397	0.6381
BSU11799	1	0.7925	0	0.2075	0
BSU11809	NA	NA	NA	NA	NA
BSU11810	0.2696	1	0.2696	0	0.8329
BSU11820	0.8835	0.5917	0.2981	0	1
BSU11839	1	0	0.4002	0.4002	0
BSU11840	0.9564	0.7027	1	0.9658	0
BSU11850	0.61	0.6084	0.9629	1	0
BSU11860	0.7272	0.6734	0.9724	1	0
BSU11870	0.6654	0.7006	0.9119	1	0
BSU11880	0.5598	0.7062	0.9345	1	0
BSU11890	0.1628	0.3216	0.7349	1	0
BSU11900	0.316	0.594	0.8345	1	0
BSU11910	1	0.4853	0.1515	0	0.5836
BSU11920	1	0.1085	0.1422	0	0.4221
BSU11928	1	0.4573	0	0.2755	0.5141
BSU11929	1	0	0.1758	0.1482	0.5848
BSU11930	1	0	0.3345	0.3989	0.7687
BSU11940	1	0.1941	0	0.4761	0.4256
BSU11950	1	0.2744	0.5072	0	0.326
BSU11960	1	0.8614	0	0	1
BSU11970	1	0.1194	0.3915	0	0.7894
BSU11980	1	0	0.2488	0.3701	0.692
BSU11990	0.3477	1	0	0.1043	0.2045
BSU12000	1	0.4236	0.1133	0	0.8687
BSU12010	0.6839	0	0.1238	0.1238	1
BSU12020	0.3512	0.4272	0.6421	0	1
BSU12030	1	0.088	0.2684	0	0.5928
BSU12040	1	0	0.0054	0.3241	0.3924
BSU12050	0.1982	0.8984	1	0.6156	0
BSU12060	1	0	0.7013	0.7356	0.7166
BSU12069	1	0.1996	0.4227	0	0.3567
BSU12070	0.5783	0.5783	0.4468	0	1
BSU12080	0.1474	0	0.6672	0.3006	1
BSU12090	0	0.6852	0.6852	0.2206	1
BSU12100	1	0.4384	0.651	0	0.6659
BSU12110	0.1908	1	0.4919	0.8252	0
BSU12120	0.8155	0	1	0.7325	0.9464
BSU12130	0.8833	1	0.4589	0	0.3165
BSU12140	0	0.4201	1	0.644	0.5834
BSU12150	1	0.7304	0.9217	0.6092	0
BSU12160	1	0.6713	0.6713	0.7182	0
BSU12170	1	0.3021	0.3792	0.9474	0
BSU12180	1	0.1161	0.104	0	0.4071
BSU12190	0.9818	0.106	0.878	0	1
BSU12200	1	0.0728	0.4283	0.115	0
BSU12210	0.5666	0	1	1	0.8438
BSU12220	0.6441	0	1	0.698	0.5125
BSU12229	0	0.7626	0.8186	0.7308	1
BSU12230	1	0	0.8543	0.6294	0.5248
BSU12240	0	0.8043	0.7333	0.8641	1
BSU12250	0	0.3347	0.3948	0.5602	1
BSU12260	0	0.5233	0.9481	1	0.7653
BSU12270	1	0	0.8467	0.1769	0.265
BSU12280	1	0.4649	0.3897	0	0.6955
BSU12290	0.8592	0.7292	0.4249	0	1
BSU12300	0.8654	0.3673	0.4008	0	1
BSU12310	0	0.122	1	0.122	0.8403
BSU12320	0.5392	0.5392	1	0.9217	0
BSU12330	0	1	0.2195	0.2851	0.2851
BSU12340	0.2385	0	0.5548	1	0.6511
BSU12350	0	1	0.7221	1	0.4828
BSU12360	0	0.4711	0.8093	1	0.8093
BSU12370	0	0.1494	0.7662	1	0.9723
BSU12380	0.6881	0.1851	0.4825	0	1
BSU12390	1	0.3885	0	0.3521	0.1622
BSU12400	0.3675	0.6046	0.9956	1	0
BSU12410	1	0.5295	0.6568	0	0.6246
BSU12420	0.9134	0.4721	0.1365	0	1
BSU12430	0.6759	0.611	0.9627	1	0
BSU12440	0.4977	0.876	1	1	0
BSU12450	1	0.252	0.3619	0	0.6196
BSU12460	0.3106	0.1814	0.9518	1	0
BSU12470	0.9726	0	0.4683	1	0.807
BSU12480	1	0.2113	0.6582	0	0.7431
BSU12490	0.4547	0	0.4856	1	0.7643
BSU12500	1	0.9632	0.5566	0	0.3944
BSU12510	1	0	0.3788	0.0546	0.5387
BSU12519	0.5015	0	1	0.8107	0.4561
BSU12520	0.5389	0.1601	0.9643	1	0
BSU12530	0	0.0244	0.821	1	0.0484
BSU12539	0.0842	0.6126	0.6969	1	0
BSU12540	0	0.1985	0.7335	1	0.2565
BSU12550	0.1294	0	0.7208	1	0.1294
BSU12560	0.3509	0.2381	1	0.9245	0
BSU12570	0	0.0175	0.6844	1	0.1322
BSU12580	0.0679	0	0.8232	1	0.1208
BSU12590	0.0392	0	0.7914	1	0.1397
BSU12600	0.2232	0	0.7904	1	0.1714
BSU12610	0	0.0414	0.7204	1	0.2925
BSU12619	0	0.2555	0.6432	1	0.2989
BSU12620	0.2124	0	0.8127	1	0.457
BSU12630	0	0.0992	0.7617	1	0.243
BSU12640	0	0.0579	0.7763	1	0.3738
BSU12649	0.2482	0	0.7386	1	0.3147
BSU12650	0.0567	0	0.7816	1	0.269
BSU12660	0.0306	0	0.8746	1	0.0891
BSU12671	0.2357	0	0.8977	1	0.1826
BSU12672	0.6655	0	0.7748	1	0.1865
BSU12680	0.2087	0	0.7819	1	0.2592
BSU12690	0.2615	0	1	0.9525	0.4145
BSU12700	0.0076	0	0.4795	1	0.176
BSU12710	0	0.2252	0.7014	1	0.5076
BSU12720	0	0.3518	1	0.9884	0.0557
BSU12730	0.0773	0	0.8584	1	0.2638
BSU12740	0.0567	0	0.7719	1	0.3961
BSU12749	0	0.0916	1	0.99	0.4798
BSU12750	0.1462	0	0.6701	1	0.0469
BSU12760	0	0.0356	0.7544	1	0.3188
BSU12770	0.2949	0	0.758	1	0.3228
BSU12780	0.1822	0	0.7478	1	0.2839
BSU12790	0.3423	0	1	0.9824	0.253
BSU12800	0.0275	0.0069	0.7968	1	0
BSU12810	0	0.0786	0.7624	1	0.2724
BSU12820	0.9234	0.2799	1	0.3168	0
BSU12830	0	0.7478	1	0.9312	0.6561
BSU12840	0.7417	0.838	0.5127	0	1
BSU12850	1	0.4673	0.3117	0	0.6335
BSU12860	0.6295	0.4501	0.1454	0	1
BSU12870	1	0	0.5813	0.5666	0.2613
BSU12880	1	0.3015	0	0.2388	0.1752
BSU12890	1	0.5783	0.0957	0	0.4534
BSU12900	1	0.4694	0.1452	0	0.4824
BSU12910	0.4032	0	0.7345	1	0.2725
BSU12920	0.4101	0.5404	0.8593	1	0
BSU12930	0.2739	0.6031	0.8073	1	0
BSU12940	0.2132	0.6245	0.7851	1	0
BSU12950	0.2014	0.6291	0.7627	1	0
BSU12960	0.2578	0.4858	0.7562	1	0
BSU12970	0.0895	0.29	0.7316	1	0
BSU12980	0.0937	0.3878	0.6764	1	0
BSU12990	0.1596	0.3335	0.7169	1	0
BSU13000	0.0207	0.3215	0.6543	1	0
BSU13010	1	0.5629	0.8796	0.6572	0
BSU13020	0.9154	0.5052	1	0.8571	0
BSU13030	1	0.0183	0.4281	0	0.3153
BSU13040	1	0.771	0	0.2727	1
BSU13050	1	1	0	0.5	0.5
BSU13060	1	0.7046	1	0.7046	0
BSU13070	1	0	0.0277	0.1939	0.3069
BSU13080	0.6205	0.1177	0.2302	0	1
BSU13090	1	0.4769	0.0783	0	0.7791
BSU13100	0.6655	0.9198	0	0.1084	1
BSU13110	0.6119	0.4841	1	0	0.5439
BSU13120	0.0587	0	0.7981	1	0.4987
BSU13130	0.5204	0	1	0.9773	0.18
BSU13140	1	0.3337	0.9483	0.9786	0
BSU13150	1	0.1193	0.3016	0	0.1502
BSU13160	1	0.6272	0.6336	0.816	0
BSU13169	0.8878	0	0.6615	0.7117	1
BSU13170	0	0.5571	0.4991	1	0.0491
BSU13180	0.4698	0.5752	0.8897	1	0
BSU13190	0.1962	0.335	0.7349	1	0
BSU13200	1	0.1624	0.231	0	0.4588
BSU13210	0	0.3323	0.4711	0.3634	1
BSU13220	0.2244	0.0442	0.2037	0	1
BSU13230	0	0.2768	0.3776	0.2214	1
BSU13240	0.3005	0.1706	0.3114	0	1
BSU13250	1	0.6616	0.3346	0	0.7885
BSU13260	0.8347	0	0.4607	0.1646	1
BSU13270	1	0.5097	0.5209	0	0.8207
BSU13280	1	0	0.8312	0.8857	0.8151
BSU13290	0.7969	0	0.3063	0.4278	1
BSU13300	0.8029	0.5576	0.3328	0	1
BSU13310	1	0	0.6133	0.6742	0.2189
BSU13320	1	0.0563	0	0.348	0.1615
BSU13330	0.4307	0	0.8614	0.6826	1
BSU13340	0.8827	0.179	0.1994	0	1
BSU13350	0	1	0.3208	0.3208	0
BSU13360	0.4663	0	0	0.4663	1
BSU13370	1	0.0505	0	0.2493	0
BSU13380	0.2616	1	0.344	0.4242	0
BSU13390	0.8394	0.194	0	1	0.8936
BSU13400	0.0809	0.6855	0	1	0.8779
BSU13410	1	0.4837	0.5791	0	0.6242
BSU13420	1	0.3302	0.6276	0.3302	0
BSU13430	1	0.408	0.2341	0	0.0804
BSU13440	0	0.7418	0.8819	1	0.0432
BSU13450	1	0.2247	0	0.418	0.2918
BSU13460	1	0	0.8832	0.3002	0.3901
BSU13470	0.6709	0	0.5626	1	0.5626
BSU13480	1	0.4396	0.5304	0	0.9929
BSU13490	0.5753	0.6488	0.3596	0	1
BSU13500	0.4833	0.6096	0.2767	0	1
BSU13509	0.7937	0	0.5632	1	0.3018
BSU13510	0.6309	1	0	0	0
BSU13520	0.0856	1	0.6039	0.7548	0
BSU13530	0.7166	0.304	0.7652	1	0
BSU13540	0.6811	0.2901	0.9672	1	0
BSU13550	0.5336	0.5617	0.9031	1	0
BSU13560	0.5092	0.5644	0.8931	1	0
BSU13570	0.9443	0.7	0.9506	1	0
BSU13580	0.9127	0.9008	0.9901	1	0
BSU13590	0.4701	0.5424	1	0.9585	0
BSU13600	0.6024	0.5505	0.8901	1	0
BSU13610	0.6183	0.6385	0.9758	1	0
BSU13620	0.7131	0.6307	0.9592	1	0
BSU13630	1	0	0.6731	0.2135	0.7911
BSU13640	0.7993	0	1	0.5786	0.186
BSU13650	1	0	0.5471	0.3206	0.4159
BSU13660	1	0.0406	0.5748	0.1898	0
BSU13670	1	0.3726	0.2971	0	0.511
BSU13680	0.5029	0	0.7497	1	0.9026
BSU13690	0.4436	0.5656	1	0.848	0
BSU13700	0.4261	0.0991	0.9239	1	0
BSU13710	0.6416	0	1	0.5179	0.6416
BSU13720	0.5599	0	0.6199	1	0.1995
BSU13730	0.2334	0	0.3641	1	0.2253
BSU13740	0.3169	0	0.5242	1	0.319
BSU13750	0.8192	0	0.5288	1	0.3353
BSU13760	1	0	0.3921	0	0.205
BSU13770	1	0.601	0.2855	0	0.0459
BSU13780	1	0.0903	0.3433	0.0903	0
BSU13789	1	0.3121	0	0.5172	0.3121
BSU13790	1	0	0.3572	0.4255	0.8115
BSU13799	0	1	0.8314	0.2916	0.3854
BSU13800	1	0.444	0.6122	0.3233	0
BSU13810	1	0	0.6713	0.0847	0.3552
BSU13819	1	0.4778	0.4268	0	0.3993
BSU13820	1	0.8318	0.6684	0	0.6399
BSU13830	0.0272	1	0.4295	0.6545	0
BSU13840	1	0.0198	0.4667	0.512	0
BSU13850	1	0.8748	0.702	0.8544	0
BSU13860	1	0	0.4794	0.0066	0.677
BSU13870	1	0.2527	0.2488	0	0.53
BSU13880	1	0.4869	0.3637	0	0.7104
BSU13890	0.6702	0.6651	0.282	0	1
BSU13900	1	0.5545	0.4343	0	0.8624
BSU13910	0.901	0.6277	0.3581	0	1
BSU13920	1	0.7667	0.6414	0	0.9509
BSU13930	1	0.7944	0.6784	0	0.9151
BSU13940	0.435	0.4998	0.793	1	0
BSU13950	0.8323	0.7694	1	0.5744	0
BSU13960	0.8526	0.1121	0.6601	1	0
BSU13970	0.5523	0	1	0.9477	0.093
BSU13980	1	0.319	0.487	0	0.7087
BSU13990	0.7904	0	0.5408	1	0.9981
BSU14000	0.1516	0	0.7537	1	0.1935
BSU14009	1	0.4937	0.5462	0	0.4894
BSU14010	1	0	0.7035	0.6382	0.6513
BSU14020	1	0	0.6316	0.3707	0.1177
BSU14030	0	0.4534	0.5384	0.4925	1
BSU14040	0	0.738	1	0	0.8373
BSU14050	0	1	0.9273	0.533	0.7533
BSU14060	1	0	0.0876	0.1715	0.9864
BSU14071	0.8957	0	0.6779	1	0.5727
BSU14072	0.4598	0	1	0.884	0.6337
BSU14080	1	0.3945	0	0.4457	0.1389
BSU14090	1	0.2723	0.5494	0.6386	0
BSU14100	1	0.2555	0.1583	0	0.5945
BSU14110	0.8793	0.0033	0.2584	0	1
BSU14120	0.3918	0.0559	1	0.866	0
BSU14130	0.8155	0	0.8255	0.8849	1
BSU14140	1	0	0.0847	0.6097	0.6995
BSU14150	0.7067	0.4134	0	0.8996	1
BSU14160	0.5353	0.2223	0	0.3228	1
BSU14170	1	0.8681	0.4605	0	0.7205
BSU14180	1	0.0627	0.2438	0	0.2838
BSU14190	0.647	0.1129	0.7748	1	0
BSU14200	0.6623	0.7528	1	0.9214	0
BSU14210	1	0.4574	0.2445	0	0.4948
BSU14220	0.5115	0	0.1841	0.1991	1
BSU14230	1	0	0.9895	0.0493	0.0982
BSU14240	1	0.0516	0	0.1437	0.5544
BSU14250	1	0.7276	0.5959	0.81	0
BSU14260	1	0	0.4698	0.0608	0.9395
BSU14270	1	0	0.5906	0.4578	0.8066
BSU14280	0.1582	0	0.421	0.7163	1
BSU14290	0.6772	0	0.3885	0.4398	1
BSU14300	1	0	0.6772	0.352	0.901
BSU14310	0.8779	0	1	0.0464	0.579
BSU14320	0.5209	0.8483	0.8763	1	0
BSU14330	0.4859	0.6403	0.9431	1	0
BSU14340	0.0121	0	0.0194	0.5062	1
BSU14350	1	0	0.4401	0.0873	0.8208
BSU14360	0	0.1034	0.2217	0.1641	1
BSU14370	0.2144	0.0214	0.2551	0	1
BSU14380	1	0.4057	0.3095	0	0.3903
BSU14390	1	0.3902	0.4895	0	0.4299
BSU14400	1	0.2283	0.6892	0.4531	0
BSU14410	1	0	0.6203	0.389	0.2909
BSU14420	0	0.9283	0.7301	0.9404	1
BSU14430	1	0.2139	0.1957	0	0.6409
BSU14440	1	0	0.6202	0.5793	0.4683
BSU14450	1	0	0.5288	0.2552	0.299
BSU14460	0.7925	1	0.4465	0	0.826
BSU14470	0.5502	0.4532	0	0.0462	1
BSU14480	1	0.4349	0.2691	0	0.7892
BSU14490	1	0.0109	0.0253	0	0.5969
BSU14500	1	0.1336	0.1594	0	0.582
BSU14510	1	0	0.2408	0.4339	0.3906
BSU14520	0.6991	0.234	0.1437	0	1
BSU14530	0.9078	0	0.4083	0.4609	1
BSU14540	1	0	0.3674	0.1147	0.5545
BSU14550	1	0	0.5586	0.6617	0.3726
BSU14560	0.0184	0.1556	0.2678	0	1
BSU14569	0.2334	0.1209	0.7822	0	1
BSU14570	1	0.2799	0.1683	0	0.3563
BSU14580	1	0.5933	0.4944	0	0.5191
BSU14590	1	0.9921	0.5231	0	0.8408
BSU14600	1	0.6582	0.3908	0	0.5581
BSU14610	1	0.7842	0.2859	0	0.7756
BSU14620	0	1	0.6363	0.6978	0.759
BSU14629	1	0	0.9158	0.0604	0.5973
BSU14630	0.8105	0.5681	0.2255	0	1
BSU14640	0.7798	0	0.6844	1	0.7443
BSU14650	1	0.1319	0.3221	0	0.5541
BSU14660	1	0.1263	0.8203	0.4826	0
BSU14670	1	0	0.8471	0.7017	0.6865
BSU14680	0.4524	0	1	0.8238	0.7748
BSU14690	0.4453	0.239	0	0.3201	1
BSU14700	0.8563	0.6078	0.4552	0	1
BSU14710	0.761	0.5932	0.1979	0	1
BSU14720	1	0.505	0.1548	0	0.5933
BSU14730	0.9937	0.6248	0.2304	0	1
BSU14740	1	0.6212	0.7007	0	0.2513
BSU14750	0.8553	0	1	0.57	0.1527
BSU14760	1	0.1907	0.5983	0.1947	0
BSU14770	1	0.3756	0.3331	0	0.525
BSU14780	0	0.7461	0.5346	0.5438	1
BSU14790	1	0.2825	0.4687	0	0.2562
BSU14800	0.758	1	0.758	0	0.6351
BSU14810	1	0	0.0487	0.3802	0.6525
BSU14820	1	0.079	0.2717	0	0.0883
BSU14830	1	0.1604	0.3924	0.9148	0
BSU14840	0.0627	0	1	0.4848	0.7072
BSU14850	0.2238	0	0.6474	1	0.0519
BSU14860	0.06	0	0.5831	1	0.2737
BSU14870	0.5393	0.5368	0.1615	0	1
BSU14880	0.2678	0.5339	0.1809	0	1
BSU14890	0.2867	0.0096	0	0.7907	1
BSU14900	0	0.5157	0.5432	0.8497	1
BSU14910	0	0.2873	0.1954	0.7553	1
BSU14920	0.5028	0.3395	0	0.6183	1
BSU14930	0	0.527	0.5359	0.7313	1
BSU14940	0.336	0	0.7988	1	0.8062
BSU14950	1	0.4635	0.4034	0	0.4503
BSU14960	1	0	0.4027	0.1613	0.0035
BSU14970	0.6135	1	0.4233	0.472	0
BSU14980	1	0	0.2709	0.3832	0.2709
BSU14990	1	0.1617	0.3407	0	0.4411
BSU15000	1	0.1597	0.3681	0	0.3162
BSU15010	1	0.3143	0.1366	0	0.7748
BSU15020	1	0.2672	0.0938	0	0.7763
BSU15030	0.6972	1	0.8769	0	0.96
BSU15040	1	0.1895	0.208	0	0.5516
BSU15050	1	0.0798	0.2465	0	0.6366
BSU15060	0.319	0	0.7944	1	0.7042
BSU15069	1	0	0.532	0.532	0.1475
BSU15070	1	0.2982	0.2721	0	0.6163
BSU15080	1	0.3368	0.657	0	0.7245
BSU15090	1	0.4909	0.0871	0	0.3087
BSU15100	0.9383	0.6843	0.8161	1	0
BSU15110	0.9054	0.565	0.8397	1	0
BSU15120	1	0.4715	0.5583	0.4241	0
BSU15130	1	0.0035	0.4241	0	0.4192
BSU15140	1	0	0.3809	0.1493	0.9838
BSU15150	1	0.1199	0.2924	0	0.6634
BSU15160	1	0.2906	0.3504	0	0.8275
BSU15170	0.2793	0.3561	0.6358	0	1
BSU15180	0.9959	0.3753	0.4686	0	1
BSU15190	0.6536	0.2188	0.3186	0	1
BSU15200	1	0.4109	0.2154	0	0.9853
BSU15210	0	0.4578	0.3685	0.2759	1
BSU15220	1	0.2615	0.4022	0	0.6429
BSU15230	1	0.1751	0.3413	0	0.6081
BSU15240	1	0.15	0.1585	0	0.3113
BSU15250	1	0.0171	0.5051	0	0.2759
BSU15260	1	0.1019	0.3369	0	0.4152
BSU15270	1	0.3465	0.0704	0	0.5345
BSU15280	1	0	0.2824	0.0796	0.6746
BSU15290	1	0	0.5134	0.2489	0.7577
BSU15300	0.1541	0	0.5453	1	0.1664
BSU15310	0.7118	0	0.5149	0.7731	1
BSU15320	1	0	0.65	0.7426	0.959
BSU15330	1	0	0.3917	0.2406	0.6764
BSU15340	0.5147	0.5806	0.8786	1	0
BSU15350	0.3505	0.2646	0.8133	1	0
BSU15360	0.8776	0.2163	0.924	1	0
BSU15370	0.2963	0	0.6693	1	0.2636
BSU15380	0.731	0.1081	0.6276	1	0
BSU15390	0.4565	0	0.5873	1	0.0305
BSU15400	0.1689	0.0091	0.5482	1	0
BSU15410	0.7563	0	0.6449	1	0.5415
BSU15420	1	0	0.2138	0.4899	0.4576
BSU15430	0.7646	0.2555	0.3329	0	1
BSU15440	1	0.2399	0.3599	0	0.5
BSU15450	1	0.4828	0.2028	0	0.7044
BSU15460	1	0.5002	0.3728	0	0.8528
BSU15470	0.9489	0.4472	0.1792	0	1
BSU15480	0.3031	0.5172	0.1976	0	1
BSU15490	0.7917	0.53	0.265	0	1
BSU15500	0.8312	0.4819	0.2957	0	1
BSU15510	0.8121	0.4792	0.2808	0	1
BSU15520	0.6971	0.5114	0.2384	0	1
BSU15530	0.6368	0.4722	0.2532	0	1
BSU15540	0.5128	0.4908	0.1993	0	1
BSU15550	0.6781	0.5024	0.2156	0	1
BSU15560	0.6716	0.4987	0.2768	0	1
BSU15570	0.7109	0.6025	0.742	1	0
BSU15580	0.4121	0.6326	0.7138	1	0
BSU15590	0.7007	0.5221	0.726	1	0
BSU15600	0.6661	0.5565	0.7444	1	0
BSU15610	0.7379	0.5385	0.7127	1	0
BSU15620	0.5851	0.4771	0.6889	1	0
BSU15630	0.5088	0.4443	0.7885	1	0
BSU15640	1	0.1226	0.3752	0	0.5864
BSU15650	0.1448	0.5451	0.4976	1	0
BSU15660	1	0.0502	0.1333	0	0.5954
BSU15670	0.937	0.4063	0.2966	0	1
BSU15680	1	0.1688	0.2271	0	0.6074
BSU15690	1	0.2001	0.648	0	0.4414
BSU15700	0.8367	0.4067	0.2038	0	1
BSU15710	0.7899	0.1965	0.0121	0	1
BSU15720	1	0	0.4053	0.02	0.9764
BSU15730	0.7644	0.0873	0.6263	0	1
BSU15740	0.953	0.0681	0.5295	0	1
BSU15750	0.6969	0	0.4337	0.2284	1
BSU15760	1	0.1684	0.2771	0	0.617
BSU15770	1	0.3112	0.4963	0	0.8358
BSU15780	1	0.1043	0.2891	0	0.7253
BSU15790	0.6954	0.2426	0.1314	0	1
BSU15800	1	0.3094	0.3983	0	0.751
BSU15810	1	0	0.7267	0.172	0.9487
BSU15820	1	0.5894	0.6315	0	0.7844
BSU15830	1	0	0.3137	0.0577	0.8899
BSU15840	0.8275	0.0705	0.3393	0	1
BSU15850	1	0.4503	0.2702	0	0.7129
BSU15860	0.9851	0.2265	0.3339	0	1
BSU15870	1	0.4639	0.486	0	0.9032
BSU15880	1	0.0558	0.331	0	0.8925
BSU15890	0.7717	0.3011	0.0912	0	1
BSU15900	0.5815	0.2977	0.0728	0	1
BSU15910	1	0.2161	0.1563	0	0.9108
BSU15920	1	0.5167	0.2867	0	0.5583
BSU15930	1	0.3626	0.0956	0	0.9365
BSU15940	1	0.4698	0.3268	0	0.9392
BSU15950	1	0.4932	0.2511	0	0.8449
BSU15960	1	0	0.877	0.2575	0.6904
BSU15970	1	0.3446	0.1482	0	0.7069
BSU15980	1	0.5021	0.2342	0	0.9235
BSU15990	1	0.4915	0.1872	0	0.8808
BSU16000	0.3625	0.5864	0.2049	0	1
BSU16010	1	0.5297	0.3596	0	0.6119
BSU16020	1	0.3823	0.3245	0	0.5754
BSU16030	0.9518	0.9058	0.356	0	1
BSU16040	1	0.4777	0.4658	0	0.8301
BSU16050	1	0.3879	0.3117	0	0.5956
BSU16060	1	0.3489	0.3555	0	0.6114
BSU16070	1	0.6173	0.3279	0	0.9016
BSU16080	1	0.3194	0	0.1046	0.0353
BSU16090	0.891	0.4064	0.7335	1	0
BSU16100	0.7366	0.4183	0.7402	1	0
BSU16110	0.9599	1	0.8269	0.9382	0
BSU16120	1	0.2612	0.4071	0	0.6492
BSU16130	1	0.6094	0.4244	0	0.8494
BSU16140	1	0.2757	0.2121	0	0.4246
BSU16150	1	0.4901	0.5957	0	0.6422
BSU16160	1	0.4311	0.5707	0	0.6979
BSU16170	1	0.498	0.7742	0	0.6391
BSU16180	NA	NA	NA	NA	NA
BSU16190	0.3706	0.8305	1	0	0.2998
BSU16200	0.9858	1	0.8016	0	0.6435
BSU16210	0.904	0.6572	1	0	0.5739
BSU16220	1	0.6877	1	0	0.5275
BSU16230	1	0.7017	0.756	0	0.3216
BSU16240	0.5738	0.6362	1	0	0.564
BSU16250	1	0.7489	0.7399	0	0.7308
BSU16260	1	0.1969	0.7315	0	0.0897
BSU16270	1	0.2606	0.9583	0	0.0844
BSU16280	1	0.5305	0.9338	0	0.2245
BSU16290	1	0.7146	0.9854	0	0.4246
BSU16299	1	0.2841	0.308	0	0.1343
BSU16300	0.8121	0.3825	1	0	0.0926
BSU16310	0.9562	0.738	1	0	0.5904
BSU16320	1	0.3043	0.9404	0	0.441
BSU16330	1	0.6405	0.9187	0	0.5198
BSU16340	1	0.8794	0.9944	0	0.5176
BSU16350	0.8144	0.5135	1	0	0.4738
BSU16360	0	0.8686	1	0.4964	0.7451
BSU16370	0	0.8349	1	0.6094	0.6094
BSU16380	0.6687	0.9134	1	0	0.4561
BSU16390	0.3021	0.4301	1	0	0.3855
BSU16400	0.5505	0.7075	1	0	0.1448
BSU16410	0.6384	0.7568	1	0	0.3777
BSU16420	0.5143	0.6143	1	0	0.1157
BSU16430	1	0.5295	0.8834	0	0.2101
BSU16440	0.856	0.1577	1	0	0.5641
BSU16450	1	0.065	0.5231	0	0.3174
BSU16460	1	0.0223	0.6133	0	0.3045
BSU16470	1	0.3485	0.3881	0.2379	0
BSU16480	1	0.2052	0.3412	0.0696	0
BSU16490	1	0.4446	0.2425	0	0.7095
BSU16500	1	0.3817	0.252	0	0.7112
BSU16510	0.8817	0.419	0.3377	0	1
BSU16520	1	0.371	0.4096	0	0.7213
BSU16530	1	0.2084	0.1469	0	0.6859
BSU16540	0.8348	0.2581	0	0	1
BSU16550	1	0.3766	0.3316	0	0.865
BSU16560	1	0.2965	0.318	0	0.7989
BSU16570	0.9555	0.1272	0.1696	0	1
BSU16580	1	0.3972	0.3338	0	0.7929
BSU16590	1	0.3284	0.2327	0	0.62
BSU16600	1	0.3008	0.2976	0	0.725
BSU16610	1	0.2492	0.274	0	0.6459
BSU16620	0.8141	0.3598	0.3575	0	1
BSU16630	1	0.254	0.3461	0	0.6899
BSU16640	1	0.348	0.0816	0	0.7391
BSU16650	1	0.2298	0.1744	0	0.419
BSU16660	1	0.411	0.459	0	0.7606
BSU16670	1	0.296	0.2666	0	0.4961
BSU16680	1	0.6396	0.5621	0	0.984
BSU16690	1	0.2707	0.192	0	0.9507
BSU16700	1	0.4699	0.3354	0	0.6441
BSU16710	1	0.5448	0.4191	0	0.7491
BSU16720	1	0.6425	0.5766	0	0.6209
BSU16730	0.8155	0.4628	1	0	0.6928
BSU16740	0.521	0.4179	0	0.4179	1
BSU16750	0.231	0	0.6614	1	0.0559
BSU16760	0	0.0736	0.7593	1	0.264
BSU16770	1	0	0.4256	0.4813	0.0343
BSU16780	1	0	0.5857	0.4128	0.5998
BSU16790	0.974	0.4691	1	0.1193	0
BSU16799	1	0.2255	0	0.2255	0.0798
BSU16800	0.6764	0	0.5395	0.7903	1
BSU16810	1	0.5666	0.9859	0.9948	0
BSU16825	0.8541	1	0.9093	0.7608	0
BSU16845	0.9675	0.222	0.3695	0	1
BSU16860	0.9894	0.1094	0.4507	0	1
BSU16870	1	0.7168	0.4301	0	0.8121
BSU16880	1	0.8645	0.6912	0	0.7515
BSU16910	1	0	0.372	0.1513	0.4978
BSU16920	0	0.3842	0.4663	0.0911	1
BSU16930	0.6478	0.2977	0.2142	0	1
BSU16940	1	0.2062	0.5162	0	0.4215
BSU16950	1	0.5542	0.2736	0	0.913
BSU16960	1	0	0.4732	0.3007	0.7234
BSU16970	1	0.4421	0.1578	0	0.7256
BSU16980	1	0.1316	0.382	0	0.9062
BSU16990	0.5801	0.241	0.0877	0	1
BSU17000	0.6893	0.6159	0.3254	0	1
BSU17010	1	0.2137	0.1734	0	0.2111
BSU17020	1	0.1967	0.2505	0.014	0
BSU17030	0	0.3988	1	0.8304	0.8739
BSU17040	0.7574	0.1503	0.1058	0	1
BSU17050	0.3834	0.1614	0.243	0	1
BSU17060	0	0.1892	0.6739	1	1
BSU17070	1	0.5381	0.4642	0	0.7599
BSU17080	1	0	0.8198	0.4589	0.3567
BSU17090	0.1833	0.3038	0.4662	1	0
BSU17100	0.268	0	0.7183	1	0.4433
BSU17110	0.0484	0	0.5636	1	0.5575
BSU17120	0	0.1382	0.6664	1	0.33
BSU17130	0.2444	0.4346	0.8043	1	0
BSU17140	0.0885	0.3875	0.7745	1	0
BSU17150	0	0.3573	0.7211	1	0.0561
BSU17160	0	0.3073	0.654	1	0.0365
BSU17170	0.1097	0.3166	0.6507	1	0
BSU17180	0.001	0.3113	0.7251	1	0
BSU17190	0.0904	0.3025	0.712	1	0
BSU17200	0.1027	0.2137	0.7257	1	0
BSU17210	0.2987	0.3847	0.79	1	0
BSU17220	0.2864	0.3439	0.7644	1	0
BSU17230	1	0	0.2894	0.5321	0.5219
BSU17240	0.4654	0.5256	0.9331	1	0
BSU17250	1	0.2893	0.8601	0.7847	0
BSU17260	0.0623	1	0.6242	0.5721	0
BSU17270	1	0.2443	0.0718	0.0895	0
BSU17280	1	0.316	0.361	0	0.1989
BSU17290	1	0.4597	0.6512	0.2442	0
BSU17300	1	0.3089	0.2187	0.1761	0
BSU17310	NA	NA	NA	NA	NA
BSU17320	0.094	1	0.5	0.5	0
BSU17330	1	0.0593	0	0.037	0.3467
BSU17340	1	0	0.0138	0.564	0.2062
BSU17350	0.8492	0.0885	0	0.342	1
BSU17360	1	0.292	0.3407	0	0.3681
BSU17370	1	0.3588	0.2985	0	0.7863
BSU17380	1	0.2875	0.5144	0	0.9152
BSU17390	1	0.2126	0.2718	0	0.6945
BSU17400	1	0.3815	0.4125	0	0.9164
BSU17410	0.0977	0.899	0.5494	0	1
BSU17420	1	0.7031	0.3124	0	0.7545
BSU17430	0.9511	0	0.6331	0.2964	1
BSU17440	0.8555	0	0.1901	0.1535	1
BSU17450	1	0.3426	0.246	0	0.4447
BSU17460	1	0.492	0	0.066	0.9707
BSU17470	1	0.4014	0	0.0744	0.4209
BSU17480	1	0.4991	0.0954	0	0.1415
BSU17490	1	0.246	0.0844	0.4724	0
BSU17500	1	0.2341	0	0.0223	0.8672
BSU17510	1	0	0.1503	0.0687	0.4379
BSU17520	1	0.6264	0.1532	0.1532	0
BSU17530	1	0.0193	0	0.8346	0.2522
BSU17540	1	0.2775	0	0.7348	0.788
BSU17550	0.6738	0	0.7456	1	0.9344
BSU17559	1	0.3335	0.2677	0.1445	0
BSU17560	1	0.0988	0	0.5866	0.2156
BSU17570	1	0.3213	0.3213	0	0.4525
BSU17580	1	0	0.6858	0.593	0.4271
BSU17590	1	0	0.1985	0.0748	0.3887
BSU17600	1	0	0.128	0.0832	0.6758
BSU17610	1	0	0.2167	0.1429	0.5444
BSU17620	1	0.2727	0.399	0	0.3166
BSU17630	0.1507	0.0381	0.7767	1	0
BSU17640	1	0.8416	0.7124	0.366	0
BSU17650	1	0	0.2549	0.0574	0.322
BSU17660	1	0	0.4045	0.1394	0.8534
BSU17670	1	0	0.9093	0.8129	0.1608
BSU17680	1	0.1503	0.3019	0	0.589
BSU17690	0	0.153	0.2909	1	0.6798
BSU17699	0.6217	0.5757	0	0.2791	1
BSU17700	1	0.4311	0.8429	0	0.1552
BSU17710	0.9352	0	1	0.2916	0.3646
BSU17720	1	0	0.7067	0.5208	0.2933
BSU17730	0.5881	0	0.6012	1	0.235
BSU17740	0.0934	0	0.0934	1	0.7721
BSU17750	1	0.055	0.8854	0	0.6592
BSU17760	0.4804	1	0.2522	0	0.4804
BSU17770	1	0	0.5232	0.5232	0.9364
BSU17780	0.8387	0.0736	0.1344	0	1
BSU17790	1	0.4905	0.3122	0	0.9965
BSU17800	0.6229	0.1776	0.2313	0	1
BSU17810	1	0.6615	0.422	0	0.8845
BSU17820	0.6188	0.7944	0.9375	1	0
BSU17830	0.7111	1	0.2976	0.4608	0
BSU17840	0.8666	0.2871	0	0.0265	1
BSU17850	1	0.6114	0.9842	0.4666	0
BSU17860	1	0.6498	0.4514	0.3399	0
BSU17870	1	0.1827	0.428	0	0.2026
BSU17880	1	0.3436	0.4725	0	0.0947
BSU17890	0.6553	0.363	1	0	0.8128
BSU17900	1	0	0.1942	0.2476	0.221
BSU17910	1	0.2826	0.3588	0	0.4988
BSU17920	1	0.4668	0.393	0.5391	0
BSU17930	0.2976	0.6149	0	0.4973	1
BSU17940	1	0	0.1199	0.3903	0.4503
BSU17950	0.7909	0.5141	0	0.6861	1
BSU17960	1	0.0723	0.5366	0.4981	0
BSU17970	1	0.5362	0.9046	0.5708	0
BSU17980	NA	NA	NA	NA	NA
BSU17990	1	0.3691	0.834	0	0.2031
BSU18000	0.4472	0.3999	0.7601	1	0
BSU18010	0.6828	0.4683	0.8528	1	0
BSU18019	1	0.2702	0.4283	0.6275	0
BSU18020	0.8897	0	1	0.7051	0.5881
BSU18030	1	0.7992	0.8541	0.3589	0
BSU18040	1	0.4673	0.2942	0	0.7572
BSU18050	1	0	0.5974	0.0179	0.3564
BSU18060	1	0	0.3418	0.1721	0.0921
BSU18070	1	0.0776	0.32	0	0.3915
BSU18080	1	0	0.0994	0.2045	0.07
BSU18090	1	0.2169	0.4913	0	0.8824
BSU18100	1	0.228	0.3613	0	0.8677
BSU18110	0.636	0.659	0.8806	1	0
BSU18120	0.7928	0.6022	0.247	0	1
BSU18130	1	0.3068	0.4608	0	0.1348
BSU18140	1	0.8451	0.9542	0.8451	0
BSU18150	0.4884	0.8081	0.283	0	1
BSU18160	0.0425	0.1161	0.1885	0	1
BSU18170	0	0.7823	0.7405	0.9329	1
BSU18180	1	0.0598	0.2554	0.284	0
BSU18190	1	0	0.1271	0.4337	0.8679
BSU18200	0.7653	0.4987	0.3304	0	1
BSU18210	1	0.5399	1	0.9383	0
BSU18220	0.3868	0.2802	0	0.7593	1
BSU18230	0	0.5632	1	0.3928	0.8649
BSU18239	0.4307	0.8614	0.6826	0	1
BSU18240	1	0.8105	0	0.741	0.9397
BSU18250	0.5333	0.9321	0.7774	0	1
BSU18260	0.8614	0.3477	1	0.5039	0
BSU18270	1	0.3237	0.5533	0	0
BSU18280	0	1	1	0.2638	0.7278
BSU18290	NA	NA	NA	NA	NA
BSU18300	0	0.4042	0.4946	1	0.0925
BSU18310	0	0.5286	0.7172	1	0.4282
BSU18320	0	0.8906	0.9065	1	0.7545
BSU18330	0.0941	0.8423	0.7802	1	0
BSU18340	0.4043	0.9953	0.8136	1	0
BSU18350	0.7087	0	1	0.8297	0.7393
BSU18360	0.7228	0	0.4703	1	0.6499
BSU18370	0	0.3657	0.3271	0.3423	1
BSU18380	1	0.3982	0.6527	0	0.7401
BSU18390	1	0.6513	0.6124	0	0.6159
BSU18400	1	0.258	0.3477	0	0.22
BSU18410	0.4408	0.719	0.9629	1	0
BSU18420	0.6015	0	0.3767	0.4774	1
BSU18430	0.5572	0.4176	0.2732	0	1
BSU18440	0	0.0705	0.6779	1	0.0322
BSU18450	0	0.1203	0.7073	1	0.1297
BSU18460	1	0	0.6665	0.9006	0.7444
BSU18470	0	0.6303	0.4191	1	0.8501
BSU18480	0.8902	0	0	1	0.0569
BSU18490	1	0	0.2661	0.173	0.2613
BSU18500	1	0.5743	0.3947	0	0.6664
BSU18510	1	0.5161	0.647	0.6782	0
BSU18520	0	1	1	1	0
BSU18530	0	0.3654	0.6201	1	0.2848
BSU18540	0.303	0.4461	0.8691	1	0
BSU18550	0.5008	0.5311	0.8934	1	0
BSU18560	0.4927	0.4085	0.8808	1	0
BSU18570	0.5047	0.4899	0.8543	1	0
BSU18580	0.7885	0	1	0.8493	0.5285
BSU18590	0.6785	0.5521	0	0.085	1
BSU18600	0.352	1	0.6867	0.352	0
BSU18610	1	0.497	0	0.1783	0.9278
BSU18620	0.3507	0.458	0.2369	1	0
BSU18630	0.4259	0.1169	0.1375	0	1
BSU18640	0.4724	0.5202	0.104	0	1
BSU18650	1	0.3863	0	0.2381	0.4575
BSU18660	0.7381	0	1	0.3691	0.3691
BSU18669	1	0.9156	0	0.4522	0.5672
BSU18670	0	0.2865	1	0.4192	0.5457
BSU18680	1	0.7643	0.2049	0.2425	0
BSU18690	0.6222	0.2823	0	1	1
BSU18700	1	0.2189	0.3454	0.2838	0
BSU18709	0.6029	1	0.8181	0	1
BSU18710	1	0.9631	0.5331	0	0.3192
BSU18720	0.859	0.1974	0	0	1
BSU18730	1	0.6834	0	0.859	0.9239
BSU18740	1	0.1644	0.4084	0	0.4084
BSU18750	0	1	0.8095	0.2453	0.9062
BSU18760	1	0.7082	0	0.1862	0.3127
BSU18770	0.4622	0.24	0	0.9775	1
BSU18780	1	0.5646	0.0778	0	0.0303
BSU18790	0.6299	1	0.8798	0.7314	0
BSU18800	0.137	0.1685	0.4311	1	0
BSU18810	0.8251	1	0.5459	0.0388	0
BSU18820	0.3181	0	0.5938	1	0.24
BSU18830	1	0.9221	0.7308	0	0.2998
BSU18840	1	0.6785	0.4044	0	0.9129
BSU18849	1	0.4288	0.1854	0	0.475
BSU18850	1	0.6174	0	0.6249	0.4305
BSU18860	1	0.1231	0.8332	0.7746	0
BSU18870	1	0.8363	0.5178	0	0.272
BSU18880	0.5613	0.7388	0.9527	1	0
BSU18890	0.9142	0.1984	0.4029	1	0
BSU18898	1	0.3322	0.3322	0.2535	0
BSU18899	NA	NA	NA	NA	NA
BSU18900	1	0.7063	0.4041	0	0
BSU18908	1	0	0.9168	0.7286	0.2835
BSU18910	0.7337	0.5177	0.7156	1	0
BSU18920	0.6566	0.826	1	0.8797	0
BSU18930	1	0.0611	0.4618	0	0.1192
BSU18940	0	1	0.3562	0	0.7729
BSU18950	NA	NA	NA	NA	NA
BSU18960	1	0	0	0.5741	0.8961
BSU18970	1	0.1698	0	0.1592	0.5347
BSU18980	1	0.3489	0	0.1412	0.9405
BSU18990	1	0.0368	0.1446	0	0.6803
BSU19000	1	0.1225	0.2178	0	0.7029
BSU19010	1	0.0923	0	0.1814	0.3213
BSU19020	1	0	1	0.6813	0.3484
BSU19030	0.1924	0.0586	0	1	0.395
BSU19040	0.7652	0.7699	1	0.9746	0
BSU19050	0.6528	0.6926	0.9678	1	0
BSU19060	0.7419	0.7693	1	0.9933	0
BSU19070	1	0.3251	0.346	0	0.8363
BSU19080	0.1276	0	0.6614	0.5852	1
BSU19090	0.6869	0.0425	0.425	1	0
BSU19100	1	0	0.181	0.5432	0.3513
BSU19110	0.9037	0.7925	1	0.5	0
BSU19120	1	0	0.4129	0.2117	0.1292
BSU19130	0.7023	0	0.3477	0.221	1
BSU19140	0.3407	0.4435	0	0.1059	1
BSU19150	1	0.2978	0.3288	0.3288	0
BSU19160	0.9946	0.1178	0	0.2011	1
BSU19170	0	0.244	0.7246	0.9675	1
BSU19180	0	0	0.0387	0.4366	1
BSU19190	1	0	0.3497	0.5291	0.8115
BSU19200	0.7941	0.5796	1	0	0.5324
BSU19210	0.2469	0.0781	0.3901	1	0
BSU19220	1	0.097	0.2428	0.4382	0
BSU19230	1	0.531	0.3826	0	0.7618
BSU19240	1	0.3764	0.7029	0	0.2547
BSU19250	1	0.339	0.8177	0	0.4296
BSU19259	0.7883	0.5208	0	1	0.7883
BSU19260	1	0.0951	0	0.4274	0.0951
BSU19270	0	0.2905	0	1	0.5503
BSU19280	0.8548	0.1452	0	1	0.8548
BSU19290	1	0.0211	0.1149	0	0.0898
BSU19300	1	0.1918	0.3626	0	0.1568
BSU19310	0.7518	0	0.5177	1	0.7407
BSU19320	0	1	0.3221	0.4938	0.4938
BSU19330	0.2954	0.1029	0.2013	1	0
BSU19340	0	0.1975	0.6062	1	0.0037
BSU19350	0.4388	0.6389	0.8787	1	0
BSU19360	1	0	0.6896	0.5584	0.0825
BSU19370	0.6755	0	0.5087	1	0.1091
BSU19380	1	0.4343	0.4066	0	0.798
BSU19390	1	0.631	0.304	0	0.8981
BSU19400	0.1426	0	0.5749	1	0.4605
BSU19410	0.1532	0	0.5316	1	0.3007
BSU19420	1	0.2092	0.2796	0	0.9957
BSU19430	0.5242	1	0.4088	0.4088	0
BSU19440	0.472	0.7912	0	0.1387	1
BSU19450	1	0.3257	0	0.0285	0.1979
BSU19460	1	0.3772	0.6715	0.3369	0
BSU19470	1	0.497	0.6526	0.2104	0
BSU19479	1	0.1416	0.2458	0.0139	0
BSU19480	0.3369	0.9529	1	0.914	0
BSU19490	0	1	0.8386	0.6617	0.4663
BSU19510	0	0.7737	0.3869	1	0.8982
BSU19520	0.3162	1	0.475	0.4366	0
BSU19530	0.9349	1	0.9289	0.9589	0
BSU19540	1	0	0.6158	0.389	0.0878
BSU19550	1	0.5173	0.3873	0	0.9663
BSU19560	0.5664	0.4713	0.7477	1	0
BSU19570	1	0.3475	0.7378	0.6582	0
BSU19579	0.8334	0.8567	1	0.9503	0
BSU19580	0.6093	0.8777	1	0.9923	0
[truncated: 2,177 more rows]
