# Supplementary material for: T-REx: Transcriptome analysis webserver for RNA-seq Expression data
Source: BMC Genomics. 2015 Sep 3;16(1):663. doi: 10.1186/s12864-015-1834-4 (PMC4558784; doi:10.1186/s12864-015-1834-4)
Supplement: Additional file 3: — Figure S3; k-means clustering of differentially expressed genes in the mutants. (ZIP 31925 kb) [file 12864_2015_1834_MOESM3_ESM.zip › Brinsmade.Mean_signals_of_replicates.txt]

	A_F71Y	B_R61K	C_R61H	Null	WT
BSU00010	8770.5	6680	6582.5	5570	7529
BSU00020	5970	4557	4250	3597	5216.5
BSU00030	1611.5	1219	1300.5	1108	1445.5
BSU00040	7674.5	6366	6313	5862	7030.5
BSU00050	965.5	697.5	703	656.5	843
BSU00060	11531	10218	10415	9436	11867.5
BSU00070	21951.5	17157.5	17409	14936.5	20212.5
BSU00080	19	18	13.5	16	16
BSU00090	30180.5	21418.5	14177	9153.5	37697
BSU00100	23608	17135	16714.5	15006	20692.5
BSU00110	12369.5	11786	11608	11211	9453.5
BSU00120	8599.5	7699	7515	7445.5	6474.5
BSU00130	6690.5	5289.5	5355.5	4925	6257.5
BSU00140	1724	1245.5	1230.5	1027	1466.5
BSU00150	1714.5	1406.5	1280	1135	1731
BSU00160	35	36	36	34.5	33
BSU00170	52	46	41.5	33	28.5
BSU00180	543.5	483	467.5	449.5	448
BSU00190	7843.5	5857	5606	4954	6485
BSU00200	4710.5	2733.5	2980	2394	3132
BSU00210	3125	2296	2157	1806	2729
BSU00220	1068	687	638	520.5	760
BSU00230	90.5	78	50	65.5	74.5
BSU00240	165.5	141.5	106	54.5	109.5
BSU00250	1349.5	1060	990.5	883.5	1229
BSU00260	2391	2088.5	1841.5	1673.5	2199
BSU00270	3065	2822	2592	2195	3106.5
BSU00280	2120.5	1590.5	1468.5	1287	1809
BSU00290	1539.5	1280	1192.5	1088.5	1341
BSU00300	2141	1601.5	1510.5	1373	1815.5
BSU00310	4780.5	3678	3683.5	3439	4097.5
BSU00320	5878	4732.5	5138	4948	5447.5
BSU00330	2105	1644.5	1716	1566	1786
BSU00340	1351	1135	1153.5	1109.5	1259.5
BSU00350	814.5	552	542.5	480.5	605.5
BSU00360	1573.5	1221	1305	1199.5	1378
BSU00370	6468	4826.5	4554	4157	4872
BSU00380	9864.5	7866	8324	7518.5	8582.5
BSU00390	1101	818	887	854.5	912.5
BSU00400	10769.5	8151	8572	7334.5	8181.5
BSU00410	1073	972	862	754.5	1084.5
BSU00420	2482.5	2048	2074	1773.5	2341
BSU00430	53	57	33.5	33	48
BSU00440	5293	4812.5	5448	4579	5109.5
BSU00450	13.5	22	19	14	30.5
BSU00460	3248.5	2736.5	2661.5	2620	3162.5
BSU00470	8941.5	7270.5	6770.5	6687.5	9377.5
BSU00480	5916.5	4066	4088	3495.5	4744.5
BSU00490	14898.5	11295	13015	13335	16058
BSU00500	17211.5	12542.5	11983	10186.5	15159.5
BSU00510	9810.5	8207	7920.5	6873.5	10304.5
BSU00520	6694.5	5346	5775.5	4957	6725
BSU00530	1827	1422	1543.5	1381.5	1722
BSU00540	825	699.5	701.5	654.5	721.5
BSU00550	7563	6552	6537	5758.5	7683
BSU00560	1075	895.5	926.5	819.5	1087
BSU00570	1216	1130.5	982	772	1170.5
BSU00580	2817.5	2166	2099	1726	2564
BSU00590	877	615	624	518.5	708.5
BSU00600	743.5	550.5	488	451	666
BSU00610	3111.5	2155.5	2160	1938	2686.5
BSU00620	5885	4127.5	3997.5	3778.5	4945
BSU00630	13414	9173	9807.5	8065.5	11486.5
BSU00640	679	685.5	490	360.5	738.5
BSU00650	436	391.5	352	330	472
BSU00660	138	157.5	129.5	108	147.5
BSU00670	8847	7191	7202.5	6619	8140
BSU00680	8924.5	6584.5	6068.5	6021.5	7629
BSU00690	45276.5	43092	42111.5	36909	49494.5
BSU00700	2590.5	1957	1851.5	1559.5	2043.5
BSU00710	2736.5	2254	2371	1897	2475
BSU00720	1863	1357.5	1369	1097.5	1434
BSU00730	7889	7701.5	8671	7635.5	6288.5
BSU00740	2218.5	1570.5	1684.5	1511	1819.5
BSU00750	1768	1435.5	1385	1199	1538
BSU00760	1898	1578	1504	1379	1863.5
BSU00770	2047.5	1773	1884.5	1696	2196.5
BSU00780	1000.5	766.5	800.5	749	905
BSU00790	2253	2049.5	2069	1849	2373
BSU00800	1839.5	1423	1401.5	1249	1685
BSU00810	9742.5	7520.5	7841	6822.5	8956.5
BSU00820	13264.5	10652	10894	9600	12917.5
BSU00830	1630.5	1180.5	1151.5	1013.5	1188
BSU00840	1950.5	1427	1377.5	1219.5	1445.5
BSU00850	3540	2957	2833	2640	3060.5
BSU00860	10303	9104	8838	8253.5	8998
BSU00870	2943.5	2756	2739.5	2624	2810
BSU00880	2916.5	2183.5	2193	2019	2246.5
BSU00890	4080	3058.5	3072	2960	3261
BSU00900	1888	1501	1745.5	1423.5	1614.5
BSU00910	881.5	659.5	575	581.5	708.5
BSU00920	17317	13792.5	14194.5	13682	16587
BSU00930	1532.5	1088.5	1364	1093	1260
BSU00940	3393	2676	2952.5	2537.5	2905.5
BSU00950	1651	1068	1432.5	1003.5	1084
BSU00960	2012.5	1494	1766	1515	1602.5
BSU00970	1371	931	1096.5	877	1007
BSU00980	5909.5	4574	4650	4394.5	5512
BSU00990	2937.5	2239	2035	1846	2442
BSU01000	1387.5	1127	1070.5	880.5	1141.5
BSU01010	6021.5	4286.5	3965.5	3387.5	4955
BSU01020	72078.5	63888.5	56418.5	50175	74324
BSU01030	61671.5	51642	44031.5	38396.5	62555
BSU01040	86818.5	74505.5	59141.5	54821.5	89925.5
BSU01050	75333.5	57733.5	50745.5	43248	68987.5
BSU01060	1968	1798	1465	1278	2289
BSU01070	79029.5	73209	71374.5	64166	83550
BSU01080	96163	94672	92513	83190.5	106770.5
BSU01090	66865	46629.5	43474.5	35791	58412.5
BSU01100	49706	46939.5	43201.5	36607.5	55263.5
BSU01110	81880.5	60942	61584	48456.5	75181.5
BSU01120	288828	259208	234263.5	206893	319333
BSU01130	236111.5	232681	218880.5	199509.5	281330
BSU01140	559.5	524	486.5	428.5	504.5
BSU01150	31276.5	25737.5	23573.5	19853	31100
BSU01160	73728	60540	54011	45872	71858.5
BSU01170	45178.5	44168	40111.5	34091.5	53314
BSU01180	39757.5	27613	26117.5	21898	33147.5
BSU01190	82512.5	78498.5	74866	60698.5	89729
BSU01200	27990	22768.5	22779.5	17802	26366
BSU01210	19223.5	20852.5	20111.5	16340	24625.5
BSU01220	50201.5	43589	42896.5	35225	51359
BSU01230	34156	28087.5	26581.5	22448.5	33068
BSU01240	25428.5	18673.5	17972	14838	21174
BSU01250	25430	19033	18624.5	15038	22067
BSU01260	34525.5	28035.5	27844.5	22679	33778.5
BSU01270	30531	22075.5	22814	17587.5	25683.5
BSU01280	37580	35030	33728.5	27346	41249.5
BSU01290	16788.5	13111.5	13255.5	10179.5	15804.5
BSU01300	35191	28033	27887	23013.5	33488.5
BSU01310	39942	35928	34035.5	28500.5	41895
BSU01320	27519.5	26412.5	26139.5	21199	31388
BSU01330	41242	36526	34679	29219.5	43028
BSU01340	15653.5	12281	12408	9811.5	14886.5
BSU01350	45690.5	39190.5	36594	31562.5	45674
BSU01360	87520.5	86371.5	79216	70038	103317.5
BSU01370	61478	46747	45447.5	38675	55904.5
BSU01380	64344.5	54211.5	52055	42991.5	64662
BSU01389	21301	15452	15439	12730.5	19067.5
BSU01390	27403.5	18548.5	19352	15168	22383.5
BSU01400	16152	10367.5	10621	8487.5	12790.5
BSU01410	32580	27492.5	26882	23087	33416.5
BSU01420	26017.5	29091.5	27314	23898	35906
BSU01430	137457.5	99737	100029	82703.5	121075
BSU01440	26150.5	22248	21790.5	17370.5	24794
BSU01450	2252	2154.5	1936	1565.5	2285.5
BSU01460	3124	3032	2371	1946	3041
BSU01470	2804	2868	2314	1906	2970
BSU01480	11251	8912	7177.5	5196	10199
BSU01490	50751.5	43058	40301.5	33771.5	52046
BSU01500	18850	18638.5	17543	14890	21454
BSU01510	4017	2431	2479.5	2261.5	3070
BSU01520	32.5	34	30	18.5	30
BSU01530	71	64.5	64.5	48	52
BSU01540	7705.5	5260.5	6422	5250	6250.5
BSU01550	31	32	26	19	21.5
BSU01560	336.5	322.5	363.5	307	341
BSU01570	7.5	10	5.5	6	10.5
BSU01580	1796.5	2274.5	2066.5	1908	2233.5
BSU01590	909.5	965	1017.5	928.5	1030.5
BSU01600	17	19	14.5	10	42.5
BSU01610	25.5	35	33.5	32.5	80
BSU01620	20.5	22	30	18	60
BSU01630	51.5	31.5	35	31.5	114
BSU01640	69.5	40	60	44.5	95.5
BSU01650	39.5	53	60	43	48
BSU01660	76.5	103.5	93.5	99.5	84
BSU01670	58.5	74.5	83.5	95.5	51
BSU01680	60.5	75.5	104	110.5	82
BSU01690	150.5	157	215.5	220	160
BSU01700	388	407.5	517.5	503	338.5
BSU01710	22.5	32	35	34	31
BSU01720	134	129.5	142.5	130.5	116.5
BSU01730	8938.5	6902.5	6629.5	6178	9048.5
BSU01740	9479	7065	7341	6329.5	9140
BSU01750	2055	2039	2020	1843	2450
BSU01760	10071.5	7859	8186.5	6914	9003.5
BSU01770	9432.5	7768.5	8140.5	6905.5	9567.5
BSU01780	21631.5	20542.5	20226.5	18241.5	24651
BSU01800	420	299.5	314	290.5	348.5
BSU01810	42	31.5	29.5	22.5	32
BSU01820	60	41	41.5	41.5	48
BSU01830	264	339	304	190	343.5
BSU01845	718.5	715	629	349.5	715
BSU01860	261.5	251	166.5	106.5	226.5
BSU01870	187	176.5	124.5	73.5	169
BSU01880	213.5	185	139	77	179
BSU01889	1093.5	719.5	737	621	859
BSU01890	186	227.5	275.5	191.5	244.5
BSU01900	10	7.5	4	5	5
BSU01910	49	52.5	89.5	148.5	63.5
BSU01920	135	129	127	223	131
BSU01935	384.5	346	408.5	539	423.5
BSU01950	355	317	359	440.5	360
BSU01960	280	298	307	392.5	394
BSU01970	201	151	213	203	222.5
BSU01980	194	145	172.5	166.5	194.5
BSU01990	241	211.5	183	171	238.5
BSU02000	176.5	152	142	129	169
BSU02010	277.5	216	197	188	222
BSU02019	1565	1062	1185.5	881	1016.5
BSU02030	208	186	201	190	199.5
BSU02040	136.5	96	116	108.5	153.5
BSU02050	192.5	133	155.5	113.5	146
BSU02060	2957.5	3607	2858.5	2333	2925
BSU02070	16.5	11.5	14	10.5	15.5
BSU02080	9	7	6.5	6	1.5
BSU02090	189.5	128	167.5	152.5	169.5
BSU02100	77.5	54	69.5	65	51
BSU02110	104.5	93	86	115	55
BSU02120	9653	10361	9204.5	7233	5720.5
BSU02130	98	81	56	49	107
BSU02140	70.5	85	46.5	40	88
BSU02150	17.5	9	12	6.5	18
BSU02160	4223	5153	6244	1937.5	274
BSU02170	2611.5	6813	7776.5	2631	326
BSU02180	81.5	74.5	76.5	100	124
BSU02190	724	582.5	509	588.5	870
BSU02200	657	611.5	972	1127.5	664
BSU02210	138.5	174.5	171	180	186
BSU02220	116	116.5	126.5	128.5	125.5
BSU02230	3970	3491	3622	3985.5	2589.5
BSU02240	1563.5	1804.5	2856	3231.5	501.5
BSU02250	403	497.5	794	881	134.5
BSU02260	645	582.5	673	646	613
BSU02270	1544.5	1503	1518.5	1384.5	2099
BSU02280	1923.5	1550.5	1488	1342	1870
BSU02290	2493	2367.5	2166.5	2012	2928.5
BSU02300	225	162	148.5	148	194.5
BSU02310	337.5	289	293	241	493.5
BSU02320	203.5	177	152	150.5	234.5
BSU02330	3695.5	3092.5	2930	3364.5	3275
BSU02340	79	112.5	132.5	144.5	171
BSU02350	1026.5	1440	1251.5	946	1400.5
BSU02360	874	1000	760	639.5	831
BSU02370	567	411	445	368	560.5
BSU02380	62.5	73.5	83	93	83.5
BSU02390	1668	3638.5	16081.5	33761	218
BSU02400	1599	2673	4046	3848.5	914
BSU02410	836.5	1030	1055.5	854.5	477.5
BSU02420	10.5	22.5	14	15.5	19.5
BSU02430	5.5	14.5	6.5	7	8
BSU02440	404	338.5	327	303.5	381
BSU02450	296.5	261	276	231.5	313
BSU02460	39.5	54	50	44	35.5
BSU02470	64	79	88	80	49
BSU02480	34	63	70	68.5	60
BSU02490	28	44.5	65	46.5	20.5
BSU02500	777	668.5	675.5	577	780.5
BSU02510	69	81.5	84.5	66.5	90
BSU02520	761	677	645	569.5	948
BSU02530	190	98.5	127.5	80	149.5
BSU02540	143	188	178	135	241
BSU02550	149	117	126	103	146
BSU02560	204.5	156.5	152.5	152.5	197.5
BSU02570	499.5	394	419	369.5	533
BSU02580	223	243.5	267.5	216	351
BSU02590	141	107	70.5	87	41.5
BSU02600	34	32	24	26.5	46
BSU02610	227	163.5	186.5	160	212.5
BSU02619	4	3	2.5	2	2.5
BSU02620	32	43	43	35	54.5
BSU02630	4	4.5	7	4.5	5
BSU02640	4.5	10	9	5	11.5
BSU02650	224	177	200.5	157	226.5
BSU02660	280.5	255	238	218.5	316.5
BSU02670	1440	1863.5	1473	1303.5	2087.5
BSU02680	818	851	732	661	1059
BSU02690	110	76	83	72	93.5
BSU02700	1737	1257	1629	1405.5	1554
BSU02710	282.5	199.5	230	177.5	326
BSU02720	4345	3256	2987.5	2425.5	3749.5
BSU02730	368	318.5	311.5	299.5	387.5
BSU02740	364.5	322	343	318	358
BSU02750	250	190	193.5	153	253.5
BSU02760	157.5	171	179.5	152.5	253.5
BSU02770	592.5	404	492	425.5	582
BSU02780	7678.5	7260.5	9870	9689	5548.5
BSU02790	499	411	437.5	319	509.5
BSU02800	674.5	517	613.5	492.5	599
BSU02810	223	199.5	210	183.5	183.5
BSU02820	2128.5	1758.5	1992.5	1828	1985
BSU02830	82	69.5	55	49	57
BSU02840	149	127.5	113.5	102.5	97
BSU02850	55920.5	4042.5	59765	25865.5	4534.5
BSU02860	3696	762.5	3401.5	1494	885.5
BSU02870	1510	453	1983	1172	571.5
BSU02880	188	315.5	209.5	220	286.5
BSU02890	5992.5	4772	4474.5	4301	6033.5
BSU02900	6282	5248.5	5010	4779	6681
BSU02910	4787.5	4675.5	4271	4206.5	5853
BSU02920	5463	5814	5342.5	5481	7415
BSU02930	4253	3796	3759.5	3804	4628.5
BSU02940	3869	3355	3420.5	3367	3951
BSU02950	3638.5	4756	3971	3808	5536.5
BSU02960	25	42.5	54	61.5	38
BSU02970	1568.5	1139.5	1257.5	1024	1136
BSU02980	6087.5	6335.5	7114	8582	8075
BSU02990	2508	4018	3972	4987	4807
BSU03000	4781	5178.5	5969.5	6458.5	6495
BSU03010	252	688.5	4411	11584.5	112.5
BSU03020	276	399	1559.5	4238	276.5
BSU03030	227	235	322.5	455.5	215
BSU03040	667	591.5	705.5	1004	625
BSU03050	537	567.5	343	205.5	609
BSU03060	581	1191.5	691	368	1221.5
BSU03070	1939.5	2188.5	2230	1851.5	2374
BSU03080	415	382	385.5	346	407.5
BSU03090	283.5	334.5	340	308	318
BSU03100	419	411	397	382	409.5
BSU03110	18	22.5	17.5	17	19.5
BSU03120	16.5	9	7	6.5	18
BSU03130	4525	3599	3574	3449	4092.5
BSU03140	342.5	228	272	244.5	243.5
BSU03150	1745	1251.5	1316	1049	1320
BSU03160	52.5	46.5	59	52	48.5
BSU03170	491.5	398	497	375.5	411
BSU03180	704.5	664	849.5	735	608.5
BSU03190	564.5	462.5	578.5	488.5	401
BSU03200	9847.5	15010.5	30311.5	36760.5	3294
BSU03210	22834.5	31844	64715	77397	7912
BSU03220	9533.5	16955	32649	39061	6858
BSU03230	1611	1436.5	2234	2167.5	1005
BSU03240	722.5	557	478.5	409	737
BSU03250	443.5	425	412	342	587.5
BSU03260	205.5	178	210.5	206	179.5
BSU03270	108	72.5	100.5	71.5	179.5
BSU03280	1239.5	1309.5	1313.5	1247.5	1282
BSU03290	458.5	429.5	446	420.5	463
BSU03300	156	204	173	138.5	123
BSU03310	58	60	48	34.5	55.5
BSU03320	79.5	79	66	58.5	97.5
BSU03330	173.5	164.5	194	125.5	242.5
BSU03340	2050.5	60.5	2454	1040.5	96.5
BSU03350	1944.5	20	1607.5	573.5	43
BSU03359	7101.5	34	6817	2026	107
BSU03360	21895	541.5	33495.5	9459	1487
BSU03370	140.5	264.5	140	181	470.5
BSU03380	583	555	380	422.5	1008.5
BSU03390	386	303	323.5	291	366
BSU03400	15	14	14	16	7.5
BSU03410	167	148	125	146	236.5
BSU03420	568	420	359	354	400.5
BSU03430	630	579.5	457.5	549	590
BSU03440	89	79	76	73	71.5
BSU03450	96.5	92.5	151	134	101.5
BSU03460	318.5	270.5	443	345	258
BSU03470	183.5	106	132	118	121.5
BSU03480	7961	10070.5	8329	8791	10450
BSU03490	9923.5	12018.5	9757	9617	12784.5
BSU03500	143	157	129	145	161
BSU03510	4577.5	5448	4597.5	4185.5	5899.5
BSU03520	1043	1105.5	877	855	1177
BSU03530	666	1290	1577.5	1770	582
BSU03540	295.5	195	227.5	163	253.5
BSU03550	61.5	112	89.5	92	101.5
BSU03560	174	151	202	169	184
BSU03580	931	1052	981.5	901.5	1223.5
BSU03590	2097	1744.5	1605.5	1095	1658.5
BSU03600	1031.5	1278.5	1060	758	1236.5
BSU03610	5754	4367	3996.5	2776	4116
BSU03620	116.5	103.5	104.5	87.5	128.5
BSU03630	32	23.5	36	20.5	17
BSU03640	52	54.5	52	42.5	61
BSU03651	29.5	21	13.5	15	15.5
BSU03652	18.5	14.5	19	13	23
BSU03660	266	199.5	258	228	260
BSU03670	624	591	336.5	233	1535.5
BSU03680	43	37	34.5	22.5	57.5
BSU03690	10.5	5.5	5	10.5	8.5
BSU03700	67.5	66	64.5	59	71
BSU03710	93	68	81.5	69	99
BSU03720	89.5	82.5	86.5	66	109.5
BSU03730	16	15	17.5	12.5	23.5
BSU03740	33.5	27.5	25	19.5	31.5
BSU03750	669.5	500.5	548	499.5	635
BSU03760	1313	980.5	1146.5	990	1229.5
BSU03770	2394	1482.5	2081.5	1930	1860.5
BSU03780	104.5	63.5	97.5	83.5	79.5
BSU03789	72	80	99	119	67.5
BSU03790	2597.5	3565	5673	8183.5	937.5
BSU03800	357	337.5	466	382	431
BSU03810	260.5	279	434.5	303	339
BSU03820	383.5	344.5	474	398.5	410.5
BSU03830	829.5	694.5	1056	865.5	916
BSU03840	1075.5	1431	1398.5	1383	1281.5
BSU03850	1049	986.5	1007.5	964	921
BSU03860	788	737.5	701.5	585.5	775.5
BSU03870	1022	704	664.5	526.5	713
BSU03880	777.5	1069	1151.5	1128	1119
BSU03890	162	171	186.5	182.5	134.5
BSU03900	73	80.5	97.5	87.5	43.5
BSU03910	2293	1892.5	2020.5	1769.5	1819
BSU03920	0.5	3	1	1.5	2
BSU03930	17.5	13	21.5	15	14.5
BSU03940	1453.5	1481	1352.5	1221	2013
BSU03950	3441.5	3096	2830	2599	4262
BSU03960	2236	1951.5	1674	1545.5	2555.5
BSU03970	423.5	317	331	291	360.5
BSU03981	137.5	134.5	126	137	211.5
BSU03982	72.5	77	72.5	69.5	92.5
BSU03990	113	138	130	124	168
BSU04000	559.5	425	482.5	437.5	671
BSU04010	955.5	625.5	561	461	807.5
BSU04020	243	237.5	294.5	301	321.5
BSU04030	4196.5	2832	3137	2956	3597.5
BSU04039	36.5	14	21.5	16	8
BSU04040	3670.5	2589.5	2919	2586	2878
BSU04050	473.5	483	451.5	389.5	399
BSU04060	667	821	657	665.5	619.5
BSU04070	365.5	477.5	389	427.5	351.5
BSU04080	458.5	459	339	356.5	350
BSU04090	441	482	403.5	455	407.5
BSU04100	334	341.5	309.5	288.5	294.5
BSU04110	189.5	177	169.5	159	174
BSU04120	1833.5	2093	2094.5	2158	2463.5
BSU04130	369	211	292.5	248.5	252.5
BSU04140	16566.5	13323.5	15909	13994	16247
BSU04150	4623.5	5078	5143.5	5408.5	5815.5
BSU04160	767.5	694	736	780.5	956.5
BSU04170	805	780	579.5	372	610.5
BSU04180	7	8	4	5.5	5
BSU04190	20.5	24	14.5	12	10
BSU04200	10.5	12.5	11	9	7.5
BSU04210	290.5	254	306	241	307
BSU04220	344.5	296.5	264	283.5	259.5
BSU04230	1466	1229	1177	1045	1383.5
BSU04240	242.5	258	235.5	185.5	386.5
BSU04250	466	319	328	284.5	424.5
BSU04260	4829.5	3820	4110	3558	4529
BSU04270	215.5	148.5	128	90.5	211.5
BSU04280	60.5	62.5	46	41	75.5
BSU04290	179	140.5	115.5	85.5	187
BSU04300	141	111.5	84	78.5	153
BSU04310	296.5	265.5	181	158	336
BSU04320	2955.5	2978.5	2532.5	2262	3838
BSU04330	47	42.5	29.5	20	57
BSU04340	165.5	146	123	131	149
BSU04359	953.5	923	899	758	973.5
BSU04360	23274	30741	33686.5	35824.5	35992.5
BSU04370	49	40	24.5	40.5	19
BSU04380	28	34.5	14.5	23	21.5
BSU04390	562	389.5	480	402	513.5
BSU04400	311.5	123	124.5	151	59.5
BSU04410	475	353.5	486.5	481	294.5
BSU04420	215.5	181	217	221	144
BSU04430	303.5	266	254.5	228	263.5
BSU04440	505.5	445.5	410	384.5	454
BSU04450	721	662.5	606	616.5	693
BSU04460	296	252	264	244.5	289.5
BSU04470	475	359	432	561	467.5
BSU04480	5438	5683.5	5691	5678.5	6747
BSU04490	2826	2240	2242.5	1921.5	2607.5
BSU04500	1912	1810.5	1663.5	1408	2079.5
BSU04510	857.5	947.5	812	759	1174.5
BSU04520	1030.5	1087	1101.5	951	1104.5
BSU04530	3	3	3	2	6.5
BSU04540	1266	1323.5	1334.5	1269.5	1639.5
BSU04550	5170	3042.5	3184	2418	3398.5
BSU04560	6918.5	5820	5790	5195	7221.5
BSU04570	2200.5	2147.5	1877.5	1675	2431.5
BSU04580	25051	22899	22840	21313.5	25217.5
BSU04590	2405.5	1960.5	1817.5	1563	2708
BSU04600	4700	4526.5	3894	3549	6184
BSU04610	407	354	387	367.5	371.5
BSU04620	225.5	212	203	171.5	277.5
BSU04630	809.5	668.5	590	496.5	788.5
BSU04640	2559.5	2106	2261.5	1932	2721
BSU04650	12671.5	8928.5	9652.5	9081.5	10317
BSU04660	4410	3854.5	4203.5	4211.5	4556
BSU04670	1963	1694	1640.5	1513.5	2000
BSU04680	1104.5	979.5	986	851.5	1113
BSU04690	1252	992.5	913.5	825.5	1207
BSU04700	3213	2535	2607.5	2329.5	3008
BSU04710	2244.5	1367	1426	1273.5	1439
BSU04720	2186	1555	1722.5	1530.5	1628.5
BSU04730	2811.5	2483	2390.5	2405.5	2531
BSU04740	2104.5	1571	1740	1531.5	1668.5
BSU04750	89	49.5	45.5	34	65
BSU04760	292	233	224.5	201	265.5
BSU04770	183	169.5	171	166.5	194.5
BSU04780	2690	2314.5	2355.5	2092	2651.5
BSU04790	238	181.5	189	176.5	195.5
BSU04800	1259.5	1137.5	1358	1607	546
BSU04810	940.5	826.5	916.5	952.5	563
BSU04820	1306	893	1023	1057	1022.5
BSU04830	149.5	138.5	138	153	87
BSU04839	83.5	99	80.5	111	59.5
BSU04840	53.5	80	81.5	85.5	58
BSU04850	167.5	178.5	183	169.5	132
BSU04860	190.5	291.5	252.5	268	164
BSU04870	166	221	191	173	115
BSU04880	53	64.5	53.5	60	32
BSU04890	67.5	86	84.5	75.5	40.5
BSU04900	46	50.5	47.5	44	25.5
BSU04910	174	203	166.5	231	87.5
BSU04920	25.5	39	28.5	31.5	22
BSU04930	35	51.5	41	42.5	23.5
BSU04940	186	274	229.5	186	154
BSU04950	26	35	25.5	23.5	17.5
BSU04960	177.5	268.5	203.5	170.5	139.5
BSU04970	34.5	67.5	51.5	42.5	23
BSU04980	26	37	25.5	24	12.5
BSU04990	407	261.5	256	312.5	246.5
BSU05000	1855.5	1408.5	1186.5	1171.5	1734.5
BSU05010	780.5	586.5	595	660	490.5
BSU05020	177.5	135	118	143	126
BSU05030	832.5	652.5	649.5	710	594
BSU05040	227.5	192	173	166.5	238
BSU05050	532	361.5	359.5	345	412.5
BSU05060	104.5	62	58.5	63.5	106
BSU05070	401	264.5	215	150.5	328.5
BSU05080	201.5	138	113.5	104.5	172.5
BSU05090	202.5	197	196.5	189.5	147
BSU05099	149	124	98.5	110	81
BSU05100	583.5	446	446.5	430	266.5
BSU05109	504	381.5	383.5	318	446.5
BSU05110	273	248.5	208.5	238.5	332.5
BSU05120	2269.5	1814.5	1819.5	1438	2187
BSU05130	340	279.5	261.5	250.5	245.5
BSU05140	19	34	31	28	28.5
BSU05150	240	231	196.5	191	215.5
BSU05160	844.5	792.5	713	444	429.5
BSU05170	150.5	127.5	147.5	138.5	154.5
BSU05180	594	493.5	542	574	528.5
BSU05190	87	102	91	95.5	116.5
BSU05200	162.5	144	159.5	162.5	172.5
BSU05210	231	190.5	185.5	185.5	189
BSU05220	350.5	316	315	299	383
BSU05230	60	124.5	123	146	113
BSU05240	191	178.5	178	167.5	181
BSU05250	922	616	683	676	734.5
BSU05260	259.5	250.5	315.5	313	290.5
BSU05270	247.5	186.5	201	166.5	168
BSU05280	2117.5	1751.5	1877.5	1689.5	1874
BSU05290	174.5	146	120.5	116	141.5
BSU05300	142.5	94.5	142.5	104.5	85.5
BSU05310	34	50.5	50	46.5	57
BSU05320	661.5	498.5	553.5	492.5	674
BSU05329	80.5	68	67	48	71
BSU05330	120.5	133.5	75.5	74.5	131.5
BSU05340	409.5	478	369	344	600
BSU05350	218.5	178	166	168.5	208.5
BSU05360	4.5	7.5	4.5	2.5	6
BSU05370	188	176	148	153.5	145.5
BSU05380	74	57.5	55.5	52.5	54.5
BSU05390	876	618	647.5	578	722.5
BSU05400	1531.5	1038.5	1244.5	1177.5	1208
BSU05408	9	5.5	11.5	2.5	10.5
BSU05409	9.5	2	6.5	4	6
BSU05410	576.5	428	492.5	448	534
BSU05420	330.5	212.5	290.5	236.5	298
BSU05430	81	85	86.5	60.5	71
BSU05440	1332	1201.5	1156.5	960	1257
BSU05450	62.5	49	39.5	41.5	52.5
BSU05460	246.5	233	240.5	205.5	248
BSU05470	134	100.5	97	82.5	114.5
BSU05480	29	10.5	23	26.5	26.5
BSU05490	32	25	32.5	39	37
BSU05500	199.5	99.5	107	105.5	119.5
BSU05510	39	30.5	23	23.5	26
BSU05520	5	3	5	5	2
BSU05529	0.5	2	2	2.5	2.5
BSU05530	6.5	10.5	6.5	5.5	5.5
BSU05540	40.5	47.5	38.5	34	45.5
BSU05550	4.5	6	6	4	6
BSU05560	0.5	0.5	0.5	0.5	1.5
BSU05570	2	5	3.5	1	2.5
BSU05580	2379.5	1814.5	1701	1503	2251.5
BSU05590	862.5	778	681.5	638.5	899.5
BSU05600	702	580.5	573	502.5	640
BSU05610	522.5	461.5	510	466	391
BSU05620	2515.5	2599.5	2345	1996.5	3637.5
BSU05630	352	292	338	284.5	315
BSU05640	197.5	140	157	127	196
BSU05650	1205.5	1156.5	1022	884	1305
BSU05660	290.5	256.5	231	203	290.5
BSU05670	516.5	387.5	371.5	255.5	367
BSU05680	738	1079	1003.5	980	1112
BSU05690	153.5	229.5	208	145.5	196
BSU05700	1035	841.5	816.5	697	915
BSU05710	89	90	88.5	71.5	101.5
BSU05720	586.5	481	451.5	413	595
BSU05730	56.5	33.5	40.5	43.5	45.5
BSU05740	162	133.5	154.5	113	214.5
BSU05750	668.5	477.5	524	410	564
BSU05760	423.5	326	368.5	329	363.5
BSU05770	248	199	189.5	205	233.5
BSU05780	289	268	304.5	302.5	322.5
BSU05790	260.5	226	166	148	166.5
BSU05800	93	116	92	82	165
BSU05810	22.5	17	14	9.5	31
BSU05820	21.5	14.5	9.5	9.5	25
BSU05830	39.5	32	25	27.5	55.5
BSU05840	81	54	52	34	106.5
BSU05850	277.5	284.5	295.5	310	279.5
BSU05860	158.5	242	281	312.5	130.5
BSU05870	150.5	222.5	349	369	79.5
BSU05880	153	227	332	390	88
BSU05900	1608	1235.5	1250	1140.5	1423
BSU05910	1058	701	671.5	617	757
BSU05920	685	599.5	566	566	696.5
BSU05930	477.5	311.5	304.5	320	396.5
BSU05940	823	685.5	602.5	669.5	707.5
BSU05950	2450.5	1777	1928	1684.5	1837.5
BSU05960	1630	1127.5	1092.5	966	1253
BSU05970	1651.5	1395	1337	1337	1707
BSU05980	854	733.5	703	667.5	826.5
BSU05990	2408	2215.5	2029.5	2153.5	2557.5
BSU06000	202.5	182	239	186.5	185.5
BSU06010	1567	1499.5	1515.5	1480.5	1691
BSU06020	10875	9443	8757.5	8560	9559.5
BSU06030	55657	51560	47461.5	47726	50791.5
BSU06040	250	181.5	199	182	189.5
BSU06048	111	103	86.5	75	84
BSU06060	3895.5	3009	2761.5	2491.5	3376.5
BSU06070	4538	3710	3380.5	3035	3974.5
BSU06090	3138.5	2253.5	2116	1813	2694
BSU06100	3291	2386	2076	1903	2976.5
BSU06110	4334.5	3189	2523.5	2739.5	4019.5
BSU06120	199	127.5	130	102.5	163
BSU06130	132.5	102.5	97	78	102
BSU06140	749.5	654	701	712	747
BSU06150	95	79	85.5	97	91
BSU06160	98.5	90	85.5	82	64.5
BSU06170	4803	4564	4809.5	4814	2389.5
BSU06180	963.5	596	598.5	493	976
BSU06190	1176	810.5	756.5	686.5	1207
BSU06200	785	600	520	433	854
BSU06210	1609	951	914	782.5	1365
BSU06220	5	14	7.5	3.5	6.5
BSU06230	27	26.5	29	20	28
BSU06240	6433	6858	7149	6963	8090
BSU06250	2552	1769.5	1967	2016.5	2475.5
BSU06260	1297	915.5	963.5	940.5	1224.5
BSU06269	169	119.5	137	104.5	108.5
BSU06270	2303.5	1531.5	1758	1480.5	1977.5
BSU06280	626.5	611	641	571.5	1017
BSU06290	1257	985	941.5	871	1487.5
BSU06300	37.5	65	67.5	62.5	36.5
BSU06310	666.5	1147	1694	2076.5	308
BSU06319	0.5	0.5	0.5	0	0.5
BSU06320	258	248	267	227	291
BSU06330	1199.5	1043	1182.5	1096	1237.5
BSU06340	1022.5	1202	1175.5	1192	1338.5
BSU06350	2853	2598.5	2691	2593	3097.5
BSU06360	25634	23107.5	24236	24617.5	36722
BSU06370	10288.5	10810	8663.5	7877.5	14863.5
BSU06380	1272.5	1146	1052	996	1199
BSU06390	54.5	44	45	29	55
BSU06400	293	229.5	208	139	253.5
BSU06410	286	147.5	134.5	121	172
BSU06420	8506.5	6865	4921.5	4109	9744
BSU06430	23496.5	18745.5	13587	11300.5	26170
BSU06440	34301	27371	21139.5	17744.5	38591.5
BSU06450	18364.5	13950.5	10971	9298.5	18954.5
BSU06460	6893.5	5449	4350.5	3553	7611
BSU06470	11490.5	10700.5	8373	7219	15442.5
BSU06480	42911.5	39460	31768	27158	56724
BSU06490	30634	28229.5	23055	19342.5	39935.5
BSU06500	17668.5	16124.5	12338	10558.5	23304.5
BSU06510	11948	9897.5	7691.5	6441.5	14524.5
BSU06520	34365	28629	23269.5	18780.5	42107.5
BSU06530	30836	27111.5	21231.5	17361	38687.5
BSU06540	89.5	101.5	119.5	117.5	97
BSU06550	281	312	225	173	356.5
BSU06559	1.5	0.5	0.5	1	3
BSU06560	1010.5	810.5	716.5	697	976
BSU06570	11229	9265	9327	9230.5	9825.5
BSU06580	1383.5	1169	1234	1194	1182.5
BSU06590	29.5	24	36.5	44.5	20
BSU06600	928.5	753	793.5	674.5	880.5
BSU06610	3662	3075.5	3394	3203.5	3497
BSU06620	5440	4714	4825	4360.5	5311.5
BSU06630	4988	3851	4570.5	3818	4645
BSU06640	1867.5	1433.5	1631	1638.5	2030.5
BSU06650	250.5	246	277	303.5	281.5
BSU06660	707.5	923.5	691.5	288.5	1461
BSU06670	4932	3726.5	4056	3821	4407.5
BSU06680	14034.5	13694	14996.5	14920	16600
BSU06690	15832.5	14423	16156.5	16050	17376
BSU06700	570	455	453	396	543
BSU06710	21810.5	19758.5	19668	17059	24375.5
BSU06720	3199	3205.5	2952.5	2459	3839
BSU06730	1579.5	1572	1329	1077.5	1830
BSU06740	40.5	45	33	20	28.5
BSU06750	116.5	102.5	72	71.5	150
BSU06760	1893.5	1455.5	1158	1071.5	1604
BSU06770	1968.5	1510.5	1266	1194	1582.5
BSU06780	1829.5	1319	1192	1298	1371
BSU06790	24	19	25.5	27	24.5
BSU06800	36	15.5	21	27	28.5
BSU06811	777.5	478	549.5	552.5	625
BSU06812	2524	1985	2229	2110	2546
BSU06820	29.5	32.5	23.5	20	17.5
BSU06830	588.5	562.5	609	638	778
BSU06839	54	50	56.5	48	60
BSU06840	3237.5	2584.5	2627	2401	3048.5
BSU06850	18	30.5	28.5	23.5	33
BSU06860	1508	1104	1086.5	988	1290.5
BSU06870	107.5	72.5	64.5	55	102
BSU06880	81.5	108	121	100.5	143.5
BSU06890	3.5	1	2.5	0	7.5
BSU06900	5.5	7	4	1.5	8
BSU06910	4.5	7.5	3.5	5.5	16
BSU06920	1043.5	831.5	1023	916	949.5
BSU06930	16	16	23	13	25.5
BSU06940	20	32	20.5	15	28
BSU06950	72.5	59	61	58.5	87.5
BSU06960	41.5	36.5	25.5	26	43
BSU06970	15	19	12.5	8.5	15
BSU06980	6.5	10.5	9	5.5	16.5
BSU06990	7	9.5	8.5	5.5	10.5
BSU07000	16.5	15	12	15	22.5
BSU07010	61.5	44.5	50.5	47	40
BSU07020	16	18	20	16	12.5
BSU07030	7.5	13	12	8	7
BSU07040	7	9	6	6	4
BSU07050	14	15	15	9	13
BSU07060	18	28.5	19.5	15.5	22
BSU07070	18	14.5	13.5	14.5	11.5
BSU07080	48	50	36	42.5	70
BSU07090	52	51	68.5	27	60.5
BSU07100	21	18	9	9	21.5
BSU07110	11.5	12	11.5	12	13
BSU07120	30	38.5	32.5	26	47
BSU07130	57	73.5	69	57	65
BSU07140	80.5	62	61	54.5	87
BSU07150	150.5	114.5	110	90	408
BSU07160	351.5	304	383	382	459
BSU07190	37	20	26.5	27	25
BSU07200	8968	9713	10291.5	10448	11180
BSU07210	638.5	958.5	1034.5	1212	1043.5
BSU07220	123	129	159	161.5	144
BSU07230	67	62	61	49.5	75
BSU07240	692	524	488	389	613.5
BSU07250	45	52.5	38.5	35.5	66
BSU07260	21408.5	18387.5	17241	14202	21386.5
BSU07270	20.5	7.5	11	6.5	16
BSU07280	13.5	14	14	9	25
BSU07290	21	23	15	21	29
BSU07300	168	142.5	140.5	109	157.5
BSU07310	141	147.5	127.5	104.5	141.5
BSU07320	302	525.5	571	582	496.5
BSU07330	818.5	609.5	754.5	626.5	712.5
BSU07340	2988	4252	4222	3811.5	2482.5
BSU07350	63.5	61.5	56.5	65	52
BSU07360	36.5	34	41	58.5	39
BSU07370	2668	2521.5	2605	2575.5	2829
BSU07380	1512.5	1174.5	1000	822.5	1474.5
BSU07390	517.5	412	362	305.5	462
BSU07400	236	346.5	271.5	243	284.5
BSU07410	1	0	1.5	1.5	1.5
BSU07420	2382.5	2072	2087.5	1912.5	2521.5
BSU07430	2075.5	1715	1790.5	1565	1823.5
BSU07440	207	173	189.5	164	233.5
BSU07450	960	907.5	961.5	1088	926.5
BSU07460	136.5	177.5	160.5	199	185
BSU07480	514.5	546	721.5	949	324
BSU07490	1028.5	1088.5	1350.5	1154.5	1238.5
BSU07500	570.5	623	712	670	731.5
BSU07510	225	349	441	434	423.5
BSU07520	593.5	646.5	1281	1327	864
BSU07530	63.5	104.5	230	333.5	24
BSU07540	2	1	3.5	2.5	3
BSU07550	87.5	49	37	45	32
BSU07560	520	403.5	388	330.5	572.5
BSU07570	141.5	144.5	131	106	121
BSU07580	916	852.5	1207.5	1243	474
BSU07590	246	229	287	335.5	128.5
BSU07600	316.5	300	422.5	391	166
BSU07610	65.5	78	80.5	80.5	103
BSU07620	28.5	38.5	37.5	40.5	45
BSU07630	787	555.5	778	690.5	768.5
BSU07640	101	98	103.5	117	122.5
BSU07650	414.5	358	416.5	377.5	419
BSU07660	31.5	41.5	41.5	31.5	28
BSU07670	361	301	288	299.5	330.5
BSU07680	659	526	550.5	489.5	561.5
BSU07690	2040	1698.5	1886.5	1803	1932
BSU07700	1435.5	1411.5	1470	1336	1808
BSU07710	16844.5	15682.5	13647	12124	18291
BSU07720	8	9.5	7.5	8.5	8
BSU07735	252.5	146	203.5	159.5	144
BSU07750	85.5	78.5	61	76.5	48.5
BSU07760	10.5	14.5	12.5	7.5	10
BSU07770	0.5	4	3	2	2
BSU07780	22	15	18.5	13	19
BSU07790	12	20	16	9.5	15.5
BSU07800	74.5	63.5	63.5	61.5	87.5
BSU07810	95.5	76.5	76.5	70.5	109
BSU07820	2235.5	1694.5	1563.5	1450	2087.5
BSU07830	1032	824.5	773.5	689	1014
BSU07840	4818.5	5513	7535	7794	2372.5
BSU07850	99	100	111.5	123.5	57
BSU07860	535	669	747.5	739.5	826.5
BSU07870	465.5	575	586.5	545.5	598.5
BSU07880	312.5	280.5	245	252	231.5
BSU07890	265.5	208	227.5	210.5	223.5
BSU07900	328	376	367.5	418	369.5
BSU07910	248	434	404.5	381.5	469
BSU07920	72.5	58	55.5	86	62
BSU07930	142.5	101.5	104	101	107.5
BSU07940	925	913.5	780	693.5	937
BSU07955	1119	1156	1071	867.5	1303
BSU07970	1213	764	842	739.5	697
BSU07980	196	129.5	131	154.5	154.5
BSU07990	524	547.5	624.5	565	542
BSU08000	1100.5	979	929	811.5	1054.5
BSU08010	736	587.5	709	708	638
BSU08020	1970.5	1912	1908	1693.5	2115
BSU08029	111.5	88.5	87.5	86	110.5
BSU08030	1283.5	1040.5	980.5	785.5	1293
BSU08040	260	233	250.5	194	276
BSU08050	548	350.5	399	323	432.5
BSU08060	9	9	15.5	8.5	6
BSU08070	13.5	12	13.5	12	16
BSU08080	76.5	59.5	69	45	70
BSU08090	57.5	62.5	74.5	51.5	63
BSU08100	179.5	147.5	158	171	259
BSU08110	18.5	12	20	11.5	19
BSU08120	238	379.5	419.5	460.5	334
BSU08130	1012.5	1008	1141	1224.5	949.5
BSU08140	1571	1316.5	1607	1736.5	1209
BSU08150	1560.5	1338.5	1531	1635.5	1123.5
BSU08160	1706	1547	1924	2042	1307
BSU08170	413.5	306.5	431	465	328.5
BSU08180	167	156.5	160.5	205.5	174
BSU08190	197	166.5	183	186.5	169.5
BSU08200	40	52	55.5	55.5	66
BSU08210	542.5	543	609.5	479.5	578.5
BSU08220	669	604.5	592	558	530.5
BSU08230	129.5	94	88	72	190.5
BSU08240	90.5	85.5	91	59	196.5
BSU08250	50	55	73	68.5	77.5
BSU08260	52.5	57	51	55	48.5
BSU08270	33.5	33.5	42.5	37	30
BSU08280	60.5	73	64.5	62	46
BSU08290	587	538.5	547	550.5	684.5
BSU08300	407	312	338	311.5	406
BSU08310	12.5	11.5	12.5	9.5	11.5
BSU08320	18.5	25	14.5	14	21
BSU08330	31	31	25	30.5	32
BSU08340	643	553.5	660.5	700	650.5
BSU08350	2151	1394.5	1411	1097	1000.5
BSU08360	96.5	107	112.5	114.5	106.5
BSU08370	525.5	407.5	422.5	451	448
BSU08380	232.5	256	223	241.5	266.5
BSU08390	790.5	637	702	693.5	735
BSU08400	132.5	141	119	139.5	149
BSU08410	579	332	360.5	343.5	410
BSU08425	3539.5	3790	3859.5	3573.5	4450
BSU08440	354	273	279.5	135	1027
BSU08450	101	111	156	103	416.5
BSU08460	100	122.5	134	84	423.5
BSU08470	1574	1304.5	2165.5	2276	645.5
BSU08480	782	771.5	1096	1125.5	956
BSU08490	15.5	10	16	9	10.5
BSU08500	26	12	12.5	22	15.5
BSU08510	129.5	89	103	109.5	111.5
BSU08520	1555	993.5	1246	1026.5	1222
BSU08530	511	350.5	452.5	351.5	433
BSU08540	662	818	614.5	468	981
BSU08550	0.5	3	1.5	0	2
BSU08560	310.5	258.5	279.5	233.5	234
BSU08570	107	88	92	154	52.5
BSU08580	760.5	486.5	494	461.5	649.5
BSU08590	463	428	464	447.5	569
BSU08600	1665	1400	1316	1203	1722
BSU08610	3461	2922.5	2607.5	2103.5	3596
BSU08620	926	982	1104	1121	1054.5
BSU08630	1822.5	1430.5	1520	1355.5	1808
BSU08640	6	0.5	1	1.5	3
BSU08650	2608	2207.5	2243.5	2067	2631.5
BSU08660	379.5	389	387.5	341	382.5
BSU08670	115	88	82.5	102	112
BSU08680	2087.5	1446	1770.5	1531	1710
BSU08690	2534.5	2099	2175	1795	2252
BSU08700	2284	1790.5	1370	1153.5	2114
BSU08710	2922.5	2588.5	2377	2318	2910.5
BSU08720	1962.5	1492.5	1670.5	1628.5	1590.5
BSU08730	9361.5	7319.5	7615.5	7250.5	6792
BSU08740	970	710.5	758	739	843.5
BSU08750	1984.5	1701.5	1609	1526.5	2068
BSU08760	9989.5	6561	6434.5	5740.5	9577
BSU08770	18.5	17.5	18	18.5	13.5
BSU08779	11	14	11	8.5	14
BSU08780	352.5	354.5	476.5	536	232.5
BSU08790	36397.5	30985	39070.5	39427.5	23789
BSU08800	85.5	96.5	92.5	64.5	43
BSU08810	0	0	1	1	0
BSU08820	28890.5	24326	35764.5	33998	10420
BSU08830	12	19	22.5	16	4.5
BSU08840	30	27.5	22.5	18.5	10.5
BSU08850	16.5	21.5	13.5	13	8
BSU08860	25	31.5	31	31	19
BSU08870	238	113.5	173	146	128.5
BSU08880	897.5	66	2059	481	95
BSU08890	276	242	286	251	249
BSU08899	847	484.5	567.5	465	510.5
BSU08900	262	286.5	304	312	301
BSU08910	495.5	577	451	393.5	527
BSU08920	106.5	121.5	74.5	57.5	67
BSU08930	4460	2926.5	2590	2341	3359.5
BSU08940	409.5	299	281.5	288.5	344.5
BSU08950	458	394.5	365	339	427
BSU08960	594	407	471.5	366.5	471
BSU08970	72	79	73	44	64
BSU08980	127.5	97	107.5	91.5	82.5
BSU08990	476.5	427	417.5	288	237
BSU09000	1012.5	841.5	811	591	416
BSU09010	968.5	1155	1192.5	874	605.5
BSU09020	534	613	617.5	459	350.5
BSU09030	192	238	247.5	165.5	119.5
BSU09040	8	6	5.5	5.5	10
BSU09050	476	472.5	370	404	608.5
BSU09060	493.5	362	355	283.5	438.5
BSU09070	908	680	644	585.5	865
BSU09080	1614.5	1172	1175	939	1495
BSU09090	1050.5	977.5	940	806.5	1170.5
BSU09100	25405.5	16962.5	18379	14198	19326.5
BSU09110	580	496.5	632.5	597.5	885
BSU09120	1915.5	1510	1388.5	1289.5	1806.5
BSU09130	480	533.5	579.5	469.5	654.5
BSU09140	15	14	11.5	16	19
BSU09150	24.5	13.5	10.5	15.5	15
BSU09165	3	4	4	3.5	6
BSU09180	50	45	49.5	49	40.5
BSU09190	1168	1070.5	1292	1288.5	1256.5
BSU09200	204.5	191	247.5	248.5	232.5
BSU09210	231.5	227.5	225.5	212.5	237.5
BSU09220	88.5	66	59	55.5	68.5
BSU09230	78	69	60	64	83.5
BSU09240	503	426	398	429	455
BSU09250	1264.5	1131.5	1149	1143	1212
BSU09260	1415.5	1522.5	1610	1614.5	1740.5
BSU09270	1281	1065.5	1138.5	1050	1182
BSU09280	251.5	190.5	151	147.5	272
BSU09290	1500.5	1131.5	988.5	914	1340.5
BSU09300	375	327	319.5	269	331.5
BSU09310	7713	6297	6857.5	6439.5	7700.5
BSU09320	613	583	661.5	638	688
BSU09330	366.5	361.5	396.5	364.5	393
BSU09340	392.5	330	375	356	369.5
BSU09350	0.5	0	0.5	0.5	0.5
BSU09360	40.5	28.5	38.5	27.5	31
BSU09370	84	79.5	58.5	48.5	58
BSU09380	646.5	677.5	687	684	692
BSU09390	66	77	81	84.5	72
BSU09400	102	66	75	61.5	69
BSU09410	233	235	314	309.5	232.5
BSU09420	9421.5	6148	7045	6905	7941
BSU09430	370.5	351.5	424	445	291
BSU09440	413	474	700.5	771	360.5
BSU09450	339	356	570	648	276
BSU09460	1750	4926.5	14163	19679.5	113.5
BSU09470	1864.5	1724.5	1944	1875.5	1686
BSU09480	333	361	333	298.5	426
BSU09490	110	86	92.5	79	93
BSU09500	277	337	329	328	343
BSU09510	3858.5	3047.5	2962	2624.5	3405.5
BSU09520	2828	1743	1719.5	1420	1935
BSU09530	246	172.5	138	211	73.5
BSU09540	1895	1623	1458	1428	2205
BSU09550	3569	3368	3675	3295.5	3917
BSU09560	2045	1707	1950.5	1762	2124
BSU09570	2036	1765.5	2030.5	2029.5	1281
BSU09590	5120	5044.5	5740	5918	3312
BSU09600	171.5	241	277	245.5	239.5
BSU09610	309	355.5	342	375.5	396.5
BSU09620	614	783.5	835.5	889	854
BSU09630	1778.5	1295	1577	1239.5	990
BSU09640	702.5	579.5	483.5	365	744
BSU09650	220.5	223	226.5	218.5	274
BSU09660	5653.5	5886	6344	6344	5547
BSU09670	4766	4388.5	6245.5	5753	2338.5
BSU09680	1896.5	1091	395.5	164	6392.5
BSU09690	48	35.5	46.5	45	19
BSU09700	176.5	140	207	204	248.5
BSU09710	640.5	566	515.5	468	703.5
BSU09720	1071	1007.5	903	855	1267
BSU09730	713	476	492	472	551
BSU09740	0	0.5	0	0	0
BSU09750	3.5	4.5	1.5	1	1
BSU09760	44.5	49.5	47	54.5	50
BSU09770	93.5	80	71	70.5	73
BSU09780	58	61.5	46.5	57	53.5
BSU09790	1545	1182.5	1123	1041.5	1401
BSU09800	3026.5	2466	2537	2427.5	2917.5
BSU09810	605.5	549.5	557.5	396.5	508.5
BSU09830	272	241	229	221.5	239
BSU09840	2531	2043	1956	1835	2129.5
BSU09850	298.5	326.5	323.5	267	366
BSU09860	233.5	192	183.5	146	204
BSU09870	550.5	401.5	332	308.5	384.5
BSU09880	50.5	47.5	45.5	45	79
BSU09889	58	51.5	45.5	41.5	51
BSU09890	1239	808.5	869.5	834	1055.5
BSU09900	1026.5	1072.5	1120	1031.5	1245
BSU09910	763	711.5	751.5	647.5	838
BSU09920	2400	1940.5	2050.5	1731.5	2156
BSU09930	1607	1547.5	1501.5	1578.5	1759.5
BSU09940	9	9	14	10	18
BSU09950	18929.5	11920	14189	12233	15069.5
BSU09958	3.5	3.5	1.5	2.5	3.5
BSU09965	477	479.5	448	407.5	572.5
BSU09980	986.5	742	763	658	898.5
BSU09990	4787	4222	6223.5	6673	2264
BSU10000	680.5	600.5	623.5	636	671.5
BSU10009	4.5	2	1.5	2	1.5
BSU10010	3123	3689	3947	4282.5	3810.5
BSU10020	6879	6561.5	7174	7419	5753.5
BSU10030	2612	2095	2037.5	1775	2221
BSU10040	1540.5	1119.5	1280	1046	1451
BSU10050	1197.5	1584.5	1524.5	1528.5	1960.5
BSU10060	1524	1285	1377	1120.5	1576.5
BSU10070	2211.5	3588.5	7064	10332	709
BSU10080	38	46.5	37.5	34	50
BSU10090	38.5	38.5	37	28.5	37
BSU10100	2435	1958.5	2007.5	2027.5	1794
BSU10110	810	833	748.5	671	783.5
BSU10120	1451	1438.5	1416	1272	1628.5
BSU10130	2680	2354	2331	1984	2613.5
BSU10140	2245	2006.5	1929.5	1704.5	2343.5
BSU10150	914.5	719	668	622.5	748.5
BSU10160	2424.5	2133.5	1949.5	1709.5	2319.5
BSU10170	299.5	259	305	294.5	348.5
BSU10180	227.5	157	207.5	246.5	225
BSU10200	852.5	796	904.5	906	952.5
BSU10210	346.5	261.5	351.5	288.5	317
BSU10220	12770	11211.5	10731	7097	13870.5
BSU10230	485.5	503.5	426.5	290	160.5
BSU10240	1065	838.5	871	785.5	971
BSU10250	1841	1402	1441.5	1235.5	1510
BSU10260	1526.5	1184.5	1227.5	1083	1228.5
BSU10270	132.5	104.5	117.5	129	156
BSU10280	21	17	19	8	13.5
BSU10290	118	131.5	127.5	144.5	134
BSU10300	115	163.5	139	119	45.5
BSU10310	704	412	294	203	482.5
BSU10320	616	654	645	607	761.5
BSU10330	293	198.5	259	164	389.5
BSU10340	4187	3630	4204	3528.5	4659
BSU10350	4769.5	5606.5	5609.5	5469	7159
BSU10360	8289.5	8385.5	8854	8284.5	10979
BSU10370	2122.5	3098.5	2994.5	3173	3859
BSU10380	91	119.5	140.5	148	80.5
BSU10390	23	53	63.5	93	19.5
BSU10400	32	29	20.5	20	28
BSU10410	280	668	1573	2747	111
BSU10420	150	137.5	158.5	174.5	97
BSU10430	33.5	43	45	47	15.5
BSU10440	3947.5	2357	2364.5	2217.5	2848
BSU10450	248.5	772	2032.5	3377	67
BSU10460	42.5	127	336.5	563	11.5
BSU10470	41	53	45	34	40
BSU10480	389.5	453	510.5	493	556.5
BSU10490	472.5	349	400	415.5	446.5
BSU10500	163	158.5	150	145.5	182
BSU10510	545.5	375	418.5	369.5	455
BSU10520	113	117.5	92	111.5	115.5
BSU10530	179.5	132.5	135	146	157.5
BSU10540	86.5	63.5	56.5	61.5	58.5
BSU10550	73	50.5	53	50	54.5
BSU10560	557.5	474	589	646.5	564
BSU10570	150	237	353.5	605	155
BSU10580	1.5	9.5	3	7.5	9.5
BSU10590	313	390	368	356.5	379
BSU10600	19	10	13.5	7.5	9
BSU10610	2.5	4	2	1.5	2.5
BSU10620	2139	2081.5	2108.5	2130.5	2154
BSU10630	3350.5	3249.5	3599.5	3402.5	3881.5
BSU10640	810	783.5	921.5	855.5	934.5
BSU10650	4737.5	3803.5	4505.5	4060.5	4479.5
BSU10660	234.5	225.5	294	227.5	250
BSU10670	7.5	12	6	8	8.5
BSU10680	9.5	9.5	9	6	9
BSU10690	8	8.5	7	8	5.5
BSU10700	20.5	27	19	25	18.5
BSU10710	3.5	3.5	7	1.5	2.5
BSU10720	3.5	6	4.5	2	6.5
BSU10730	49.5	40.5	46.5	52	32.5
BSU10740	4	3.5	4	0.5	1.5
BSU10750	2550.5	1842.5	2400	2347	2463
BSU10760	1355	1366	1492	1472.5	1675
BSU10770	119663.5	102968.5	134650	140698.5	115174
BSU10780	7	17.5	3.5	4.5	4
BSU10790	133.5	152	127	115	153.5
BSU10800	131.5	73.5	99	86	97.5
BSU10810	328	239.5	289.5	267	297
BSU10820	33	27.5	23	16.5	32.5
BSU10830	296	239.5	246	259.5	278
BSU10840	390	347.5	397	367.5	380
BSU10850	123.5	75	97.5	66	116
BSU10860	642	549.5	611	742	532
BSU10870	14	18	18	17.5	12
BSU10880	244.5	237	299.5	263	278
BSU10890	336	372	376	369	397
BSU10900	91.5	98.5	103.5	105	98
BSU10910	5	10	6	4.5	5
BSU10920	8.5	13.5	8	10.5	9.5
BSU10930	9.5	11.5	7	4	5
BSU10940	10	7.5	12	8.5	10
BSU10950	9	7	6.5	9.5	7
BSU10960	3.5	4.5	1.5	3	4
BSU10970	21	25.5	25	20.5	34
BSU10980	28	30	29.5	30	30.5
BSU10990	549	574	604.5	633.5	615.5
BSU11000	517.5	525.5	565.5	600	569.5
BSU11010	247.5	339.5	606.5	793	115.5
BSU11020	1488	1287	1375.5	1455	1217
BSU11030	2078	1519	1629	1369.5	1744
BSU11040	48.5	44	48	48	29.5
BSU11055	14.5	12	22.5	22	18
BSU11070	6.5	4	7	3.5	7
BSU11079	503.5	356.5	398	341.5	383
BSU11080	269	241	268	251	270.5
BSU11090	78.5	86	71.5	67.5	87
BSU11100	80	85	76	87	101
BSU11110	760	661	850.5	867.5	770
BSU11120	1115.5	954.5	929	771.5	1061.5
BSU11130	336	245.5	228	206.5	278.5
BSU11139	85	87	101	97.5	78.5
BSU11140	1249.5	1085.5	1246	1225.5	1169
BSU11150	877	681.5	747.5	760.5	860
BSU11160	1874.5	1378.5	1770	1528.5	1429
BSU11170	1764	1501	1630.5	1370.5	1782
BSU11180	437	428	406.5	352	512.5
BSU11190	100.5	113.5	211	394	64
BSU11200	58	65	195	447	46
BSU11210	42	56	89	323.5	20
BSU11220	31.5	41.5	156.5	448.5	25
BSU11230	5.5	11	52	244	7.5
BSU11240	70.5	68.5	163	582	74
BSU11250	45	67	92	207.5	64.5
BSU11260	1	0.5	0.5	0.5	0.5
BSU11270	6124.5	4195.5	4715.5	3875	4369
BSU11280	125.5	96.5	122	127.5	95.5
BSU11290	45.5	24.5	38	27.5	33
BSU11300	4134.5	3160	3045.5	2547.5	3425.5
BSU11310	422.5	490	412.5	365.5	463.5
BSU11320	20	17.5	27	19	18.5
BSU11330	5581	4101.5	3636	3324	5566.5
BSU11340	6121.5	5017.5	4296.5	4127	6351.5
BSU11350	13.5	14.5	25	20.5	10
BSU11360	482.5	1071	1767	1812	65.5
BSU11370	548	1154	2026	1963.5	89.5
BSU11390	596.5	1289	2210.5	2252.5	97.5
BSU11400	521	1136.5	2090.5	2044.5	93
BSU11410	112.5	169	300	220	37
BSU11420	2893	2447	2572	2609	3289.5
BSU11430	17800.5	12350	8847	5252.5	10904.5
BSU11440	1438	1651.5	1107.5	731.5	1470.5
BSU11450	1705	1844	1287	812	1618.5
BSU11460	4034	3246	2357.5	1389	2904.5
BSU11470	3916.5	3132.5	2241	1373.5	2679
BSU11480	111	102.5	103.5	98	133.5
BSU11490	5282.5	3628.5	3310	3415.5	4227
BSU11500	9214.5	6480.5	6583	6095	6768
BSU11510	19.5	30.5	31	32.5	22.5
BSU11520	5675	4207.5	4364	4206.5	4111
BSU11530	90	104	93.5	105.5	115
BSU11540	5833.5	4922	5578.5	5460	5659
BSU11549	0.5	2.5	1.5	3	1.5
BSU11550	1934	1811	1817	1776	1949
BSU11560	1197	1119.5	1193	1171.5	1213
BSU11570	254.5	295.5	297	313.5	288
BSU11580	452.5	370	376.5	395	404
BSU11590	1772	1193.5	1115.5	1026	1319.5
BSU11600	1760	1354	1279.5	1162.5	1534.5
BSU11610	1677	1386	1319.5	1362	1649.5
BSU11620	1512.5	1585.5	1515.5	1545.5	1790.5
BSU11630	113.5	97	120	136	122
BSU11640	1891.5	1771.5	1832	1490.5	1824.5
BSU11650	13948.5	11555	13036	12471	15407
BSU11660	12040.5	10460.5	11754	11868	13647
BSU11670	18370	16778	17981.5	18341	22567
BSU11680	7389.5	5063.5	5991.5	5725.5	6768
BSU11690	11771	11271.5	11991.5	12735	14858
BSU11700	15232.5	15352	16831	17645.5	20935
BSU11710	16037.5	15718.5	17519	17129.5	20416.5
BSU11720	5905.5	5594.5	4968.5	4628	7576.5
BSU11730	57	49	62.5	37	51
BSU11740	1.5	4.5	0.5	0.5	2.5
BSU11750	4.5	2	1	2.5	11
BSU11760	9	7.5	8	5	29.5
BSU11770	5	4	4.5	4	10.5
BSU11780	8.5	3	3	3.5	24.5
BSU11790	6.5	9	7.5	7.5	8
BSU11799	6	4.5	1.5	2	1.5
BSU11809	0.5	0.5	0	0.5	4
BSU11810	1.5	4.5	1.5	1	3.5
BSU11820	1084	1028.5	975.5	924.5	1107
BSU11839	62	35	44	44	35
BSU11840	1962	1606.5	2030.5	1976.5	923.5
BSU11850	2382	2379.5	3037.5	3116	1565
BSU11860	3480	3339.5	4198.5	4288	1994.5
BSU11870	1883	1974	2620.5	2949	771.5
BSU11880	1409.5	1744	2430.5	2673.5	624.5
BSU11890	272.5	346.5	647.5	967	213
BSU11900	210.5	498.5	1051	1756	79
BSU11910	2677	2133.5	1841.5	1722.5	2228
BSU11920	3436	2219	2256	2104	2588
BSU11928	21	15.5	12	14	16
BSU11929	43.5	18.5	21.5	21	30.5
BSU11930	67.5	32.5	41.5	43.5	57
BSU11940	184	133	123	149	146
BSU11950	100.5	76.5	83.5	69	78
BSU11960	2.5	2	0.5	0.5	2.5
BSU11970	475.5	323	364	306.5	433.5
BSU11980	621.5	464	499	517	568
BSU11990	27.5	35.5	24	25	26
BSU12000	247	193	169	161	233.5
BSU12010	52.5	32	35	35	66
BSU12020	17	18.5	23.5	11.5	35
BSU12030	1054.5	793	839	771.5	928.5
BSU12040	903.5	690	691	753	767
BSU12050	7.5	16.5	18.5	12	6
BSU12060	428	305.5	387	391.5	389
BSU12069	876.5	449	541	380	512
BSU12070	92	92	89.5	81.5	100.5
BSU12080	93.5	88.5	113.5	99	128.5
BSU12090	2	4	4	2.5	5.5
BSU12100	2740	1739.5	2066	1220	2091
BSU12110	3	6.5	4	5.5	2.5
BSU12120	3	0.5	4.5	2.5	4
BSU12130	15.5	18	9	5	7.5
BSU12140	236.5	246.5	261	252	250.5
BSU12150	4.5	3	4	2.5	1
BSU12160	113.5	94.5	94.5	97	65
BSU12170	32	21	22	31	17.5
BSU12180	2987	1623	1609.5	1498	1984
BSU12190	391.5	288	377.5	277.5	394
BSU12200	412	239	294.5	245	229
BSU12210	175	154.5	192.5	192.5	186
BSU12220	244	216	261	246.5	238
BSU12229	104.5	154.5	159	152	174.5
BSU12230	1175	907	1131.5	1067.5	1039
BSU12240	149	185	181.5	188	195
BSU12250	254.5	268	270.5	277.5	297
BSU12260	500	614.5	726.5	741.5	676
BSU12270	131.5	78.5	121.5	86	90
BSU12280	13270.5	10769	10457.5	8982	11783.5
BSU12290	24404	23680.5	22069.5	20001.5	25213
BSU12300	24	14.5	15	10	27.5
BSU12310	4	4.5	10.5	4.5	9
BSU12320	4.5	4.5	9	8	2
BSU12330	8	17.5	9.5	10	10
BSU12340	10	9	11.5	14	12
BSU12350	8.5	14.5	12.5	14.5	11
BSU12360	10.5	15.5	20.5	24	20.5
BSU12370	499	516.5	595.5	628.5	624.5
BSU12380	38	30	34.5	27.5	44
BSU12390	46.5	37	32	36.5	34
BSU12400	85	135	289.5	292	41.5
BSU12410	2050.5	1638.5	1741	1273	1714.5
BSU12420	2633.5	2024.5	1657.5	1528	2773
BSU12430	2832	2614	4035	4225	1229.5
BSU12440	31.5	51.5	60.5	60.5	16.5
BSU12450	214.5	135	144.5	115.5	169.5
BSU12460	203.5	177.5	401	422	146.5
BSU12470	612	561	585	613.5	603
BSU12480	161	120.5	142	111.5	146.5
BSU12490	228.5	207.5	230	256.5	244
BSU12500	60	59	49	38	45.5
BSU12510	962.5	652.5	756	666.5	804.5
BSU12519	7.5	3.5	16	12	7
BSU12520	23.5	15.5	37.5	39	13
BSU12530	25.5	26	49	56.5	26.5
BSU12539	5.5	10	11	15.5	5
BSU12540	13	16	28	37	17
BSU12550	11	9.5	21.5	29.5	11
BSU12560	10.5	9	25.5	23	6.5
BSU12570	138	140.5	278	384	158
BSU12580	178	166.5	374	445	187.5
BSU12590	206.5	198.5	440.5	543.5	228.5
BSU12600	240	187	452.5	572	226.5
BSU12610	213.5	223.5	473.5	645	295
BSU12619	63	89.5	152.5	249	95
BSU12620	55.5	42	122	156	76.5
BSU12630	99.5	111.5	238.5	313.5	131.5
BSU12640	70.5	76	193	258	114.5
BSU12649	80	58.5	148.5	206.5	87
BSU12650	447	420	991.5	1260.5	564.5
BSU12660	153	148.5	349	394.5	162
BSU12671	99.5	75.5	216	243.5	93.5
BSU12672	22.5	10.5	25.5	33	13
BSU12680	597.5	504.5	951	1135	622.5
BSU12690	66.5	49	157.5	149	79.5
BSU12700	77.5	77	116	181	89.5
BSU12710	11	14.5	26	37.5	20.5
BSU12720	38.5	53	95.5	94.5	40.5
BSU12730	79.5	74	164	187	94.5
BSU12740	39	36.5	90	117.5	58
BSU12749	24	26	57.5	57	36.5
BSU12750	308	270.5	490.5	657.5	282
BSU12760	34.5	36	85	114	50.5
BSU12770	25	16.5	48	67.5	26
BSU12780	127.5	102.5	251	339.5	144
BSU12790	143	93.5	323.5	316.5	128
BSU12800	69.5	68	157.5	195.5	67.5
BSU12810	237	259.5	571	751	324.5
BSU12820	229.5	191.5	234.5	193.5	177
BSU12830	846	1015.5	1080	1062	993
BSU12840	7777.5	7976	7325.5	6406.5	8321
BSU12850	10562	8026.5	7408	6308.5	8744
BSU12860	2190.5	1228	459.5	287.5	7236.5
BSU12870	317	250	287	286	266
BSU12880	111	92.5	85.5	91	89.5
BSU12890	46.5	41	35.5	34.5	39.5
BSU12900	1591.5	1486	1425	1398.5	1488.5
BSU12910	524.5	436	610.5	689.5	494
BSU12920	498	788	2423	3976.5	117.5
BSU12930	64.5	206.5	425	840	24.5
BSU12940	38	169.5	304	664	17.5
BSU12950	36.5	154.5	242.5	540	18.5
BSU12960	225.5	429	919.5	1829	109
BSU12970	68.5	105.5	273	486.5	56.5
BSU12980	66.5	135.5	272.5	596.5	53
BSU12990	112.5	162	362	655.5	80.5
BSU13000	93.5	176.5	356.5	740	89.5
BSU13010	6072.5	5060.5	5775	5263.5	4001.5
BSU13020	38	31.5	39.5	37	25
BSU13030	2902.5	1686.5	2115.5	1669.5	1987.5
BSU13040	38.5	36.5	30.5	32.5	38.5
BSU13050	2	2	0.5	1	1
BSU13060	5	4.5	5	4.5	3.5
BSU13070	262	173	175	187.5	196.5
BSU13080	81	66.5	69.5	63.5	94
BSU13090	117.5	106	98	96.5	112.5
BSU13100	68	74	54.5	56.5	76
BSU13110	4546	4473	4775	4207	4507
BSU13120	1166	1150.5	1380	1445	1289
BSU13130	2006.5	1743	2284.5	2270.5	1830
BSU13140	307.5	238.5	301.5	305	210
BSU13150	832.5	470.5	529.5	435.5	480
BSU13160	119	84.5	85	100.5	47.5
BSU13169	11	4	8.5	9	12.5
BSU13170	9.5	17	16	27	10
BSU13180	1152.5	1406.5	2547.5	3137.5	474.5
BSU13190	149	186.5	356	546.5	108.5
BSU13200	2739	1535.5	1610	1372.5	1884.5
BSU13210	4013.5	4790.5	5158	4870.5	6836
BSU13220	15906.5	14868.5	15783.5	14624.5	21266
BSU13230	4721	5394.5	5663	5252.5	7643.5
BSU13240	6842.5	6518	6870.5	6115	8889
BSU13250	179	162.5	148	134.5	168.5
BSU13260	305.5	253.5	281	263	317
BSU13270	170.5	147	147.5	126	161.5
BSU13280	604	411	566	578	562.5
BSU13290	6	2.5	3.5	4	7.5
BSU13300	6603.5	6070	5619	5012	7066
BSU13310	191.5	136.5	168	171.5	147
BSU13320	24	11	10.5	14	12
BSU13330	1	0.5	2	1.5	2.5
BSU13340	534.5	393.5	397	364	562.5
BSU13350	18	27	20.5	20.5	18
BSU13360	4.5	3.5	3.5	4.5	6
BSU13370	92.5	82.5	82	84.5	82
BSU13380	36.5	46.5	37.5	38.5	33.5
BSU13390	40	34.5	33	41.5	40.5
BSU13400	60	72.5	58.5	80	77
BSU13410	18.5	12	13	8	13.5
BSU13420	60	48	53	48	43
BSU13430	2735.5	2053	1887	1684.5	1751.5
BSU13440	408.5	547	578	605.5	415.5
BSU13450	1029.5	880.5	841.5	915.5	892.5
BSU13460	2082	1417	1990.5	1590.5	1646.5
BSU13470	8	3.5	7	12	7
BSU13480	1230	1117.5	1135	1036.5	1228.5
BSU13490	3533.5	3612.5	3311.5	2972	4015
BSU13500	1442.5	1489	1369.5	1277.5	1642.5
BSU13509	4.5	3	4	5	3.5
BSU13510	4	6	2	2	2
BSU13520	126	291	202.5	232.5	116.5
BSU13530	1760	1400.5	1808	2059	1183.5
BSU13540	587	529.5	633	638.5	490.5
BSU13550	386	402	658.5	757.5	178.5
BSU13560	407.5	443.5	734.5	865.5	186.5
BSU13570	1524	1199.5	1533.5	1609.5	604
BSU13580	2238	2208.5	2438.5	2465.5	813
BSU13590	1254.5	1326	1883	1824	875
BSU13600	1249	1197	1581	1730	762.5
BSU13610	1219	1242.5	1709	1748.5	679.5
BSU13620	1369	1263.5	1740	1810.5	683.5
BSU13630	228	176	209.5	186	216
BSU13640	804.5	624	857.5	750	662
BSU13650	138	99.5	119	110.5	114
BSU13660	3640	2829.5	3255.5	2942.5	2799.5
BSU13670	3568	2375	2261.5	1865	2598
BSU13680	47.5	39.5	52	57	55
BSU13690	17	18.5	25	22.5	12.5
BSU13700	920.5	789	1164	1206.5	753
BSU13710	28.5	26	30	28	28.5
BSU13720	1658.5	1274	1706	2040.5	1399.5
BSU13730	1097	987.5	1163.5	1549.5	1093
BSU13740	2115.5	1836.5	2320.5	2869.5	2117.5
BSU13750	2851	2052.5	2537.5	3065.5	2348
BSU13760	206.5	129.5	155.5	129.5	142.5
BSU13770	86.5	75	67	60.5	61.5
BSU13780	61.5	43	47.5	43	41.5
BSU13789	95	64	53.5	72	64
BSU13790	115.5	77	89	91.5	107
BSU13799	27	32.5	31.5	28.5	29
BSU13800	391.5	256.5	291.5	234	183
BSU13810	1507	844	1245.5	886.5	1037
BSU13819	878.5	581	558	398	546
BSU13820	134	124	115	84.5	113.5
BSU13830	52	73.5	60	65	51.5
BSU13840	324	236.5	273	277	235
BSU13850	15142.5	13826	12196	13623	7324.5
BSU13860	3296	2890	3078	2892.5	3159
BSU13870	459.5	349	348.5	318	386.5
BSU13880	13156	9248.5	8498.5	6620	10783.5
BSU13890	42900.5	42790	35144	30402.5	50824
BSU13900	28901.5	20902	19153	13965	26148.5
BSU13910	95735.5	82659	71510.5	58995.5	100964.5
BSU13920	102	88.5	82	55.5	99
BSU13930	464	398	365	220	435.5
BSU13940	302.5	384	1130	2420.5	61
BSU13950	123	121	128.5	115	99
BSU13960	3384.5	2515	3133	3590.5	2404.5
BSU13970	164.5	135.5	192.5	189	140
BSU13980	3174.5	2318	2505	2000.5	2775
BSU13990	954.5	778.5	895	1007.5	1007
BSU14000	4148	4041	4601.5	4801	4178
BSU14009	598	462.5	475	360	461.5
BSU14010	139.5	103	127.5	125	125.5
BSU14020	1633	983	1354.5	1186.5	1043.5
BSU14030	990.5	1105.5	1128.5	1116	1262
BSU14040	76	98.5	108	76	102
BSU14050	159.5	197	194	178.5	187
BSU14060	73.5	44.5	46.5	48.5	73
BSU14071	1026.5	776	959	1060.5	928
BSU14072	187.5	155	234.5	223.5	201.5
BSU14080	1544.5	1251	1090.5	1273.5	1144.5
BSU14090	2866	2303	2503	2571	2122
BSU14100	4667	3396	3258	3045	3925
BSU14110	3640.5	3061	3219.5	3059	3728.5
BSU14120	680	592	874	827	578.5
BSU14130	134	99	134.5	137.5	143.5
BSU14140	1647.5	1371	1392.5	1533.5	1559
BSU14150	12	9	6	14.5	16
BSU14160	28	23	20	24.5	37.5
BSU14170	20	18	13	9	16
BSU14180	9932	7740	8122	7612	8209
BSU14190	2669.5	2497	2712.5	2790	2462
BSU14200	294.5	301	319.5	313.5	251
BSU14210	300	244	225	205	247.5
BSU14220	346.5	312	324	325	383
BSU14230	284	240	283.5	242	244
BSU14240	4027	2965	2916	3054.5	3487.5
BSU14250	23.5	20	18.5	21	13
BSU14260	540	372.5	443.5	381	528
BSU14270	1230.5	814	1039	983.5	1136
BSU14280	1131.5	1090	1204	1291	1380.5
BSU14290	643.5	552.5	603	610	692
BSU14300	869.5	636	786	710	843
BSU14310	232.5	150.5	247	154	200.5
BSU14320	140.5	227	236.5	283.5	65.5
BSU14330	163	194.5	275	293.5	93.5
BSU14340	2158.5	2153.5	2161.5	2372	2606.5
BSU14350	4939.5	3770	4246	3860	4706
BSU14360	1636.5	1681.5	1734.5	1708.5	2127.5
BSU14370	3629	3481	3661	3465	4299
BSU14380	881.5	756.5	738	681.5	753.5
BSU14390	1077.5	902	928.5	805	912.5
BSU14400	2111.5	1932.5	2037.5	1983	1882.5
BSU14410	1803.5	1359.5	1620	1517.5	1476
BSU14420	118	152	144	152.5	155
BSU14430	15689.5	12849	12790	12169.5	14321.5
BSU14440	1086	870.5	998.5	989.5	965.5
BSU14450	2479.5	1961	2220	2082	2103.5
BSU14460	10.5	14	6.5	3.5	11
BSU14470	373	350	260	268	501
BSU14480	3571.5	2094	1790.5	1388.5	2926.5
BSU14490	2570	1938.5	1946.5	1932.5	2291
BSU14500	1693.5	1266.5	1277.5	1211	1472
BSU14510	2571.5	2077.5	2187	2279	2258
BSU14520	6031.5	4298.5	4025	3625	7509
BSU14530	18940	16642	17639	17771.5	19190.5
BSU14540	4603	3137.5	3612	3278.5	3880.5
BSU14550	949	731.5	846	869	806
BSU14560	1227	1261	1289.5	1222.5	1492
BSU14569	7.5	7	10.5	6.5	12
BSU14570	710	557.5	537	507.5	572
BSU14580	61860.5	49735	47163	36176	47793
BSU14590	31490.5	31411	27050.5	22897.5	29933
BSU14600	68160	61041.5	55994.5	49360	59101
BSU14610	47070.5	44724.5	39745	37142	44634
BSU14620	78.5	86.5	83.5	84	84.5
BSU14629	31	21	30	21.5	26.5
BSU14630	2339.5	2115.5	1835	1671	2531
BSU14640	634.5	515	618.5	673	628.5
BSU14650	1627.5	1193	1277	1138	1387.5
BSU14660	20.5	9.5	17.5	13	8.5
BSU14670	1408.5	949	1326	1252	1244.5
BSU14680	302.5	260.5	362.5	342	336.5
BSU14690	237.5	228.5	218.5	232	263.5
BSU14700	809.5	650	568	380	919
BSU14710	156	140	108.5	95.5	182
BSU14720	76	57	46.5	42.5	60
BSU14730	184	157	132.5	120	184.5
BSU14740	66	58.5	60	48	52
BSU14750	117.5	81.5	125	104	87
BSU14760	1134.5	907.5	1015.5	908.5	861
BSU14770	50252.5	34054.5	33164	26948	37378
BSU14780	1067.5	1486	1353	1358.5	1663
BSU14790	3951.5	1917	2313	1442	1867
BSU14800	47	48	47	44	46.5
BSU14810	83.5	72.5	73	76.5	79.5
BSU14820	3792.5	2506	2733	2418.5	2516.5
BSU14830	318.5	272.5	284.5	313.5	264.5
BSU14840	2183	2163.5	2496.5	2319	2394
BSU14850	2924.5	2759	3265.5	3579.5	2796.5
BSU14860	24479	23703.5	32413	40540	27454.5
BSU14870	1461.5	1459.5	1188.5	1088	1880.5
BSU14880	4881	5228.5	4772.5	4554.5	5898
BSU14890	198.5	183.5	183	229	243
BSU14900	213	299.5	305	373.5	412.5
BSU14910	91.5	103.5	99.5	126.5	140.5
BSU14920	61	57	49.5	64	75
BSU14930	44	68	68.5	80.5	100.5
BSU14940	449.5	411	508.5	536.5	509.5
BSU14950	554	465.5	456.5	400.5	463.5
BSU14960	1402	1071.5	1194	1119	1072.5
BSU14970	31	35.5	29	29.5	25
BSU14980	17.5	6.5	8.5	9.5	8.5
BSU14990	3371	2607.5	2754.5	2481.5	2840.5
BSU15000	574	452.5	480	432.5	473
BSU15010	1501.5	1146	1068.5	1012.5	1374
BSU15020	1050.5	809	760.5	735.5	970
BSU15030	17.5	21	19.5	11.5	20.5
BSU15040	691.5	571	573.5	546	622
BSU15050	1224.5	912	962	889	1090
BSU15060	401.5	375	444.5	464.5	436
BSU15069	164	106.5	134	134	113.5
BSU15070	56649.5	37365.5	36792	31310.5	45122.5
BSU15080	14071.5	10310.5	11981	8804	12366
BSU15090	143	115.5	97.5	94	107
BSU15100	354.5	287.5	320.5	373	163.5
BSU15110	1618.5	1466.5	1588	1663.5	1245
BSU15120	5346.5	4425.5	4565	4351	3738.5
BSU15130	7042	4497.5	5434.5	4490.5	5422.5
BSU15140	6615	5485.5	5891	5641	6595
BSU15150	2464.5	1912	2009.5	1847	2236.5
BSU15160	8412	6506	6648.5	5856	7902.5
BSU15170	418	425	451.5	393.5	488.5
BSU15180	6141	5300.5	5419	4849	6147
BSU15190	3716.5	3349	3430	3178	4038
BSU15200	7150.5	6335	6085.5	5822	7129
BSU15210	3043	3462	3376	3289	4033.5
BSU15220	5498	4084.5	4322.5	3676.5	4762
BSU15230	5319.5	3901.5	4153	3653	4591
BSU15240	2591.5	1880.5	1886.5	1777	1998.5
BSU15250	2467.5	1698.5	2044.5	1687.5	1874
BSU15260	2121.5	1525.5	1663	1469.5	1711.5
BSU15270	1134.5	850.5	753	730	924
BSU15280	11521	9157	9770.5	9326	10691.5
BSU15290	13351	11368.5	12346.5	11832.5	12841
BSU15300	241.5	223.5	294	369.5	243
BSU15310	30	20.5	27	31	35
BSU15320	28.5	18.5	24.5	25.5	28
BSU15330	183	122	143	134.5	160.5
BSU15340	855	1021.5	2283.5	3169.5	213
BSU15350	1715	1536.5	3099	3934.5	1095.5
BSU15360	1334	853.5	1376.5	1449	737.5
BSU15370	4102.5	3804.5	4511	4907	4068.5
BSU15380	4439.5	3948.5	4354	4670	3869
BSU15390	3475.5	3243.5	3545	3773.5	3258.5
BSU15400	1604	1568.5	1691.5	1802	1566.5
BSU15410	2862	2658	2831	2931	2802.5
BSU15420	7758.5	5798.5	6171	6687.5	6625
BSU15430	19215	16972.5	17295.5	15947.5	20350
BSU15440	25	11.5	13	9	15
BSU15450	1789	1518.5	1389.5	1303	1629
BSU15460	3931	3304.5	3161.5	2777.5	3735
BSU15470	9611.5	8206	7541.5	7127.5	9767.5
BSU15480	7876	9063.5	7349.5	6456	12440.5
BSU15490	5273.5	4190.5	3320	2630.5	6332.5
BSU15500	7992	5890.5	5006.5	3867	9261.5
BSU15510	8675	6487	5455.5	4269.5	10221
BSU15520	23341	19882.5	15705.5	12782	30323
BSU15530	6134	5329	4419	3559	8367.5
BSU15540	6396	6272.5	4842.5	4057.5	9855.5
BSU15550	7043.5	6073.5	4769	3976	9240.5
BSU15560	6313.5	5392	4404	3421.5	8518
BSU15570	3810	3444.5	3922	4986.5	1966
BSU15580	2273	2797.5	3019.5	3953.5	1542
BSU15590	4426	3696	4540.5	5987	2182
BSU15600	2415.5	2165.5	2611.5	3369.5	1243.5
BSU15610	4023	3313	3925.5	5192.5	1961
BSU15620	3610	3309	3925.5	5045	2252
BSU15630	1565.5	1479.5	1999.5	2406	1003
BSU15640	2383.5	1828.5	1973.5	1762	2103.5
BSU15650	189	213	210	244	181
BSU15660	7559.5	5699.5	5842	5615	6702.5
BSU15670	3265	2832.5	2750.5	2540.5	3320.5
BSU15680	9969.5	7120	7290	6649.5	8504
BSU15690	2149	1561	1867	1441	1719
BSU15700	1175	1040.5	982.5	927.5	1230.5
BSU15710	2432.5	2101	2007.5	2001.5	2562
BSU15720	1043.5	817.5	902.5	821.5	1037.5
BSU15730	2302	2058	2250	2028.5	2393.5
BSU15740	3467.5	2996.5	3233.5	2963	3494.5
BSU15750	2976	2649	2848	2752	3130.5
BSU15760	2821	2172	2247.5	2060	2501
BSU15770	6939	5618.5	5946.5	5107.5	6598.5
BSU15780	3477	2802.5	2930	2733	3254.5
BSU15790	1718.5	1542	1501.5	1455	1848.5
BSU15800	569	448	462	402.5	522
BSU15810	17	9.5	14.5	10.5	16.5
BSU15820	14882.5	12413.5	12646.5	9567.5	13530
BSU15830	2769.5	2010.5	2223	2048	2673.5
BSU15840	8858	7544.5	7987	7432.5	9188
BSU15850	1090	911	859	786.5	992.5
BSU15860	1339.5	1088	1120.5	1022.5	1345
BSU15870	2056.5	1797	1807	1599	2007
BSU15880	4594.5	3218	3570	3151	4412
BSU15890	5817.5	4837.5	4455.5	4299	6362
BSU15900	5636	5075	4670.5	4546.5	6578.5
BSU15910	7929.5	5905	5773.5	5444	7668
BSU15920	39969.5	27623.5	23170.5	18610	28516
BSU15930	4163	3229	2903	2794.5	4059
BSU15940	10125	7761.5	7224.5	6132.5	9821
BSU15950	3663.5	2829.5	2501	2200.5	3385
BSU15960	53	28	49	33	43.5
BSU15970	14665	9837	8727.5	7974	12267
BSU15980	26797.5	22445	20404	18772	26077.5
BSU15990	22221	17346.5	14957	13654	20968
BSU16000	2816.5	3079.5	2645	2437.5	3631.5
BSU16010	2085	1518.5	1354	1062.5	1605
BSU16020	3244	2115	2032	1623	2417.5
BSU16030	2134	2102	1755	1561.5	2168
BSU16040	62133	48852	48584	39206	57457
BSU16050	3325.5	2711.5	2643.5	2382.5	2906
BSU16060	610	433.5	435	361	497.5
BSU16070	1085.5	948.5	856.5	763	1048.5
BSU16080	117	93	83.5	86.5	84.5
BSU16090	18299	14798	17079	19194	12384.5
BSU16100	10456.5	9055.5	10473.5	11778	7496
BSU16110	510.5	517	489.5	507	377
BSU16120	11949.5	9486.5	9929	8743	10709
BSU16130	3395.5	2767.5	2512	2011.5	3138
BSU16140	6720	5172	5054.5	4681.5	5458
BSU16150	3142.5	2774.5	2847	2461.5	2879.5
BSU16160	9492.5	7836	8213.5	6776	8573.5
BSU16170	7128.5	5408.5	6296	4112.5	5845
BSU16180	0	0	0	0	0
BSU16190	44	59.5	66.5	34.5	42
BSU16200	44.5	45	38.5	20.5	34
BSU16210	261.5	225.5	277	152	214.5
BSU16220	210	174	210	115	158
BSU16230	174	147.5	152	100	119.5
BSU16240	215	221.5	263.5	163.5	214
BSU16250	114	99	98.5	65	98
BSU16260	150	103.5	132.5	94.5	98.5
BSU16270	377	290.5	371.5	265	273
BSU16280	124.5	111	122.5	97.5	103
BSU16290	225	197.5	223.5	142.5	173
BSU16299	58.5	40.5	41	35	37.5
BSU16300	143	115.5	157	95.5	100
BSU16310	325	294.5	331.5	211	275.5
BSU16320	386.5	289	377	254.5	306
BSU16330	169	146	163.5	112.5	139
BSU16340	214.5	204	214	141.5	175.5
BSU16350	131	119	139	101	117.5
BSU16360	27.5	56.5	63	41.5	51
BSU16370	87.5	128	138	115.5	115.5
BSU16380	190.5	204	209	158	179.5
BSU16390	415.5	432.5	517	378	426.5
BSU16400	215.5	226.5	248.5	181	189.5
BSU16410	170	176	189	141	157.5
BSU16420	239	246	275	206	213
BSU16430	797.5	694	770.5	593.5	631.5
BSU16440	208.5	168	218	160	190.5
BSU16450	248.5	209	227.5	206.5	219
BSU16460	149	125	139	124.5	131.5
BSU16470	529.5	429.5	435	414.5	384
BSU16480	466	380	393.5	367	360.5
BSU16490	55979.5	41910	37720	33242.5	48114.5
BSU16500	46371	35131.5	33144	29599	40733
BSU16510	10648.5	8802.5	8513	7408.5	11179.5
BSU16520	9299.5	6752.5	6886.5	5591	8070
BSU16530	4168	3236.5	3173.5	3028	3770
BSU16540	2754	2353	2193	2193	2881
BSU16550	5857.5	4844.5	4778.5	4319.5	5621.5
BSU16560	9922.5	8098	8148.5	7433.5	9362.5
BSU16570	13178	11178.5	11273	10899.5	13295
BSU16580	10654	8758.5	8580	7698	9960.5
BSU16590	7513.5	5409	5161.5	4606	6238.5
BSU16600	15997.5	12059.5	12044	10679	14314.5
BSU16610	4483	3258	3292.5	2930.5	3856.5
BSU16620	3223	2797	2795	2500	3415.5
BSU16630	40036	30424.5	31474	27710	35718
BSU16640	4406	3887	3693	3635.5	4190.5
BSU16650	4867	3479.5	3396.5	3148	3778.5
BSU16660	1813	1405	1434.5	1176	1634.5
BSU16670	3070.5	2402.5	2378	2167	2576
BSU16680	24052	21738.5	21271	18167	23944.5
BSU16690	28692.5	22693	22126	20801	28241
BSU16700	2959	2130	1959.5	1591.5	2373
BSU16710	2809	2233.5	2096.5	1697.5	2475.5
BSU16720	42	32.5	31	20.5	32
BSU16730	19	15	21.5	11	17.5
BSU16740	17.5	16.5	13	16.5	23
BSU16750	10550.5	10049.5	11551.5	12405.5	10168.5
BSU16760	6524.5	6587	7199	7427	6751.5
BSU16770	9960	8683.5	9205.5	9276	8724.5
BSU16780	15950.5	12767	14545	13996	14591
BSU16790	131	113	132	102	98.5
BSU16799	50.5	27	22.5	27	24
BSU16800	3213	3015.5	3172	3247.5	3312
BSU16810	4004	3393.5	3982.5	3996	2733.5
BSU16825	431.5	443.5	436	424	367.5
BSU16845	2962	2528	2608.5	2411.5	2982.5
BSU16860	3591	3018	3228.5	2953.5	3598.5
BSU16870	474	410	354	284	430.5
BSU16880	149	134.5	118	70	123.5
BSU16910	5021.5	3533.5	4027	3726.5	4209
BSU16920	902	1003	1026	925	1189
BSU16930	3466	3211	3153	3009	3743
BSU16940	9032.5	7052.5	7768	6613.5	7542
BSU16950	2774.5	1963.5	1579.5	1277.5	2593.5
BSU16960	55250.5	48250.5	51445	50256.5	53218.5
BSU16970	1954.5	1623.5	1477	1401.5	1784
BSU16980	457.5	339.5	370	324.5	443
BSU16990	152.5	116	102.5	95.5	214
BSU17000	66	61.5	46.5	34	89
BSU17010	10846.5	8466	8359	7914.5	8459
BSU17020	3931	2882	2942.5	2685.5	2671
BSU17030	19.5	23	29.5	27.5	28
BSU17040	3183	2640	2604	2520.5	3430
BSU17050	1998	1874.5	1919	1789.5	2385.5
BSU17060	229.5	236	253.5	266	266
BSU17070	102.5	71.5	67.5	47	85
BSU17080	824.5	612.5	781.5	702	681
BSU17090	137.5	144.5	154.5	192.5	127.5
BSU17100	458.5	415.5	541	600	489
BSU17110	173	167.5	244	326.5	243
BSU17120	284.5	324.5	536.5	737	389.5
BSU17130	21	30.5	63	92.5	13
BSU17140	74	134.5	291.5	457.5	62
BSU17150	77.5	156	318	549	86.5
BSU17160	68.5	117	214	391	73
BSU17170	56	79.5	140	253	46.5
BSU17180	876.5	1456.5	2867	4496	875
BSU17190	1224.5	1667.5	3027	4604	1073.5
BSU17200	1402	1594	2882	3958	1245
BSU17210	2499.5	2746	4277.5	5381.5	1803
BSU17220	1639.5	1723.5	2484.5	3049.5	1278
BSU17230	1048.5	853	905.5	952	950
BSU17240	83	85.5	104.5	108	66
BSU17250	545	421	518	504	379
BSU17260	77	190.5	132.5	126	72.5
BSU17270	235.5	184.5	174.5	175.5	170.5
BSU17280	924.5	620	636.5	515.5	579
BSU17290	177.5	147.5	157.5	137	126
BSU17300	286	229.5	223	220	208
BSU17310	2	7.5	0	1	3
BSU17320	9.5	16	12	12	9
BSU17330	1624.5	1292.5	1274	1285.5	1386
BSU17340	2250.5	1711	1717.5	1997	1810.5
BSU17350	154.5	125.5	122.5	134.5	161
BSU17360	1430	847.5	878.5	683	896.5
BSU17370	2957	2469	2427.5	2232	2784.5
BSU17380	14255.5	12356.5	12932	11664	14015
BSU17390	7370.5	5831	5934.5	5473.5	6730
BSU17400	1169.5	898	910	763	1128.5
BSU17410	55	69	62.5	53.5	71
BSU17420	121.5	99.5	76.5	62	103
BSU17430	1489	1241	1401	1313.5	1503
BSU17440	1413.5	1230.5	1269	1261.5	1447
BSU17450	21225.5	11553.5	10565.5	8415	12697.5
BSU17460	47118	40774.5	35446	36118.5	46727
BSU17470	58.5	40	31	32.5	40.5
BSU17480	71	56.5	47	45	48
BSU17490	23.5	18	17	19.5	16.5
BSU17500	404.5	293	265.5	268	382.5
BSU17510	507	350.5	370.5	359.5	412
BSU17520	93	87.5	81	81	79
BSU17530	495.5	378.5	376.5	473.5	403.5
BSU17540	176	124.5	109	155	159
BSU17550	78.5	62	80.5	88	86
BSU17559	123.5	94	91.5	87	82
BSU17560	129	81.5	77.5	104.5	86.5
BSU17570	51	39.5	39.5	35	41.5
BSU17580	109.5	64	92.5	88	80.5
BSU17590	487	390.5	408	397	425.5
BSU17600	176	107.5	114.5	112	150
BSU17610	244	147.5	164.5	158.5	194
BSU17620	635.5	395	429	330.5	406.5
BSU17630	131.5	128.5	149.5	156.5	127.5
BSU17640	22.5	20.5	19	15.5	12.5
BSU17650	253	152.5	173.5	157	179.5
BSU17660	365.5	285.5	315.5	295.5	352.5
BSU17670	26	13.5	24.5	23	15
BSU17680	1042.5	674.5	729	624.5	844.5
BSU17690	476	489.5	502	571.5	539
BSU17699	26	25.5	20	22.5	30.5
BSU17700	49	36	45	28.5	31
BSU17710	441.5	290.5	454.5	331	342
BSU17720	4	1.5	3	2.5	2
BSU17730	1375.5	1226.5	1379	1490.5	1284
BSU17740	22	21.5	22	27.5	26
BSU17750	25.5	13	23.5	12.5	20
BSU17760	16.5	20.5	15	13.5	16.5
BSU17770	47.5	34	40.5	40.5	46.5
BSU17780	460	336	344.5	326	491.5
BSU17790	270.5	207	188.5	160	270
BSU17800	717	615	626.5	578.5	816.5
BSU17810	171	154	143	125.5	165
BSU17820	29.5	42	56	63.5	8.5
BSU17830	28.5	36.5	20	23	15.5
BSU17840	509.5	316.5	250	255.5	568.5
BSU17850	3735.5	3417.5	3722	3306	2971
BSU17860	331	276	249	235	197
BSU17870	700.5	439.5	505.5	396	444.5
BSU17880	2991.5	2115	2264	1764	1854.5
BSU17890	32456.5	31866.5	33166.5	31148.5	32779
BSU17900	77	56.5	60	61	60.5
BSU17910	3791	2858	2945	2557	3112
BSU17920	203	175.5	172	179	154.5
BSU17930	165	182	150.5	175.5	205
BSU17940	624.5	369.5	393.5	453.5	468
BSU17950	1080.5	1028.5	938.5	1060.5	1121.5
BSU17960	1537	1010.5	1246.5	1225	978
BSU17970	47	30.5	43	31.5	18.5
BSU17980	0	1	0	1	1
BSU17990	6	3	5	2	2.5
BSU18000	10633	10104	14897	19293.5	6566
BSU18010	309	258	356.5	403.5	174
BSU18019	6.5	1	1.5	2.5	0.5
BSU18020	8	2	9.5	6	5
BSU18030	18.5	14.5	15.5	8.5	5.5
BSU18040	409	369.5	357.5	338	390.5
BSU18050	254	189	225.5	190	210
BSU18060	1737.5	1142.5	1318.5	1228	1187.5
BSU18070	3426.5	2189.5	2463	2108.5	2550
BSU18080	3008	2044.5	2124.5	2212.5	2100.5
BSU18090	4543.5	3767.5	4023	3577	4417.5
BSU18100	7385	6090.5	6296.5	5753.5	7145
BSU18110	2267	2346.5	3268.5	3908	875.5
BSU18120	5646.5	4473.5	2899	2144	7272.5
BSU18130	204.5	168	175.5	154	160
BSU18140	5	3.5	4.5	3.5	0.5
BSU18150	335.5	350	326.5	314.5	359
BSU18160	228.5	232	235.5	226.5	278.5
BSU18170	5	11.5	11	13.5	14.5
BSU18180	430	281	307	311	273.5
BSU18190	876	772	784.5	815.5	861.5
BSU18200	40.5	33	29	22.5	48.5
BSU18210	25.5	22	25.5	25	18.5
BSU18220	3.5	3	2	6	8.5
BSU18230	4.5	6	7.5	5.5	7
BSU18239	1	2	1.5	0.5	2.5
BSU18240	11.5	10	5.5	9.5	11
BSU18250	7.5	12	10	4	13
BSU18260	8	3.5	10	4.5	2
BSU18270	3.5	1.5	2	1	1
BSU18280	15.5	22	22	17	20
BSU18290	0	4.5	1	4.5	3.5
BSU18300	292.5	322	329	371	299
BSU18310	688	792.5	833.5	899	771.5
BSU18320	382	546	549.5	570.5	517
BSU18330	391	528	515	562.5	376.5
BSU18340	563	728.5	673	730	472
BSU18350	914.5	738.5	998.5	948.5	923
BSU18360	753	592.5	692.5	825.5	735
BSU18370	539.5	640.5	629	633.5	862.5
BSU18380	1514	1091.5	1253.5	879	1314.5
BSU18390	358	304	298.5	224	299
BSU18400	380.5	243.5	257	208.5	238
BSU18410	52	76	106	111.5	28.5
BSU18420	321.5	278	304.5	312	354
BSU18430	76.5	74	71.5	67	85
BSU18440	2054	2247	4871	7341.5	2140
BSU18450	4809	5675.5	12742	19071	5749.5
BSU18460	784.5	654.5	738.5	770.5	749
BSU18470	315	351	338.5	374	364.5
BSU18480	465	415.5	415.5	471.5	418.5
BSU18490	298	179	205	195.5	204.5
BSU18500	5207	4177	3806	3102.5	4381
BSU18510	50.5	22.5	28	29.5	9.5
BSU18520	5.5	11.5	11.5	11.5	5.5
BSU18530	50.5	63	73.5	92.5	60
BSU18540	126	162	340.5	428.5	74
BSU18550	181	191	363	438.5	74.5
BSU18560	131.5	115	244	295	60
BSU18570	2607.5	2572	3607.5	4130	1632
BSU18580	858	716.5	900.5	870	808.5
BSU18590	364.5	338.5	245	257.5	440
BSU18600	23.5	36.5	29.5	23.5	18.5
BSU18610	47	37.5	30	32.5	45.5
BSU18620	86.5	91.5	81.5	121.5	72
BSU18630	108.5	83	84.5	75	178.5
BSU18640	122.5	127.5	90	82.5	190.5
BSU18650	48.5	39	34	37	40
BSU18660	4.5	2	6	3	3
BSU18669	104.5	101.5	74	86.5	90
BSU18670	9	10	13	10.5	11
BSU18680	32.5	27.5	18.5	19	16
BSU18690	19	17	15.5	21.5	21.5
BSU18700	34.5	18	20	19	15
BSU18709	2.5	3.5	3	1.5	3.5
BSU18710	20.5	20	15	10.5	13
BSU18720	8.5	6.5	6	6	9
BSU18730	121	109	87	115.5	118
BSU18740	98.5	78	83.5	74.5	83.5
BSU18750	97	134	126	105	130
BSU18760	78.5	71.5	57	60.5	63
BSU18770	56	52	48	66.5	67
BSU18780	259.5	205	157.5	151	153.5
BSU18790	93	100.5	98	95	81.5
BSU18800	1864.5	1877.5	1989.5	2255.5	1809
BSU18810	39	42.5	34	26.5	26
BSU18820	37.5	30	45.5	60.5	35.5
BSU18830	662.5	656.5	642	589.5	610.5
BSU18840	2014.5	1763	1573.5	1330.5	1943
BSU18849	443	302	256.5	226.5	311.5
BSU18850	228.5	201.5	164.5	202	189.5
BSU18860	41	27.5	38	37	26
BSU18870	224.5	217.5	204.5	185	195
BSU18880	380	408	444.5	453	303.5
BSU18890	1125.5	986	1024	1143.5	950.5
BSU18898	20	15	15	14.5	13
BSU18899	0	1.5	1.5	2.5	1
BSU18900	33.5	29	25	20.5	20.5
BSU18908	539.5	426	529	506	455.5
BSU18910	1559	1336.5	1539	1885	924
BSU18920	56	60.5	65.5	62	41.5
BSU18930	22	10	14	9.5	10.5
BSU18940	1	7	2	1	4.5
BSU18950	2	6	2.5	0	2.5
BSU18960	32	27.5	27.5	30	31.5
BSU18970	3679.5	2712.5	2548.5	2702	3101.5
BSU18980	3541.5	2523.5	2104.5	2265	3433.5
BSU18990	236	174.5	180.5	172.5	213.5
BSU19000	901	649.5	673	620.5	806.5
BSU19010	283.5	199.5	192.5	206.5	218
BSU19020	12	10.5	12	11.5	11
BSU19030	118.5	115	113.5	142	124
BSU19040	377	380	560.5	537	103.5
BSU19050	585	616	880	917.5	251
BSU19060	776.5	806	1102.5	1092.5	283.5
BSU19070	120.5	103	103.5	95.5	116
BSU19080	140.5	135.5	163.5	160	180
BSU19090	33.5	24.5	29.5	39	24
BSU19100	163.5	115.5	123	139.5	130.5
BSU19110	3.5	3	4	2	1
BSU19120	1117.5	594.5	771.5	679.5	645
BSU19130	2873.5	2514	2686	2622	3041
BSU19140	1538.5	1577.5	1416	1453	1806.5
BSU19150	106	80	81	81	71
BSU19160	441.5	367	358	373.5	442
BSU19170	1316.5	1366	1469	1524	1531.5
BSU19180	989	989	999	1108	1283
BSU19190	399	337	357.5	368.5	386.5
BSU19200	169.5	162.5	176.5	145	161
BSU19210	7377.5	7027	7688.5	9167	6870.5
BSU19220	738.5	584.5	607	638.5	570
BSU19230	1531.5	1001	875	618.5	1234
BSU19240	257	189	222	157	178
BSU19250	170	138	160.5	124	142
BSU19259	13	10	6	16	13
BSU19260	263.5	196	190	218.5	196
BSU19270	8	9	8	12	10
BSU19280	8	4.5	4	9	8
BSU19290	1195.5	830.5	860	824	852
BSU19300	2523.5	1446.5	1627	1267.5	1412
BSU19310	1861	1639.5	1789	1940.5	1857.5
BSU19320	36.5	48.5	40	42	42
BSU19330	12	11	11.5	16.5	10.5
BSU19340	2697	2891	3338	3834	2700.5
BSU19350	942	2114	5571.5	9095	160
BSU19360	19609.5	15147.5	18099.5	17496.5	15473.5
BSU19370	31737	28915	31015.5	33189	29353
BSU19380	3312	2656	2627.5	2242	3061
BSU19390	1861.5	1599	1397.5	1233	1785
BSU19400	29.5	27.5	36.5	45	34.5
BSU19410	367.5	353.5	404.5	455.5	381.5
BSU19420	384.5	303	309.5	284.5	384
BSU19430	7	9.5	6.5	6.5	5
BSU19440	1210	1287	1104.5	1134.5	1340
BSU19450	1128	962.5	891.5	897.5	934
BSU19460	2312.5	1710.5	1972.5	1677.5	1425
BSU19470	1178.5	952	1017	843	771
BSU19479	1922.5	1203	1273.5	1122	1113.5
BSU19480	495.5	716.5	737	700	405
BSU19490	3.5	6	5.5	5	4.5
BSU19510	0.5	2	1	3	2.5
BSU19520	22	32	24	23.5	18.5
BSU19530	131.5	137	131	133.5	73
BSU19540	350	241.5	303.5	279	249.5
BSU19550	3649	3307	3220.5	2976	3624
BSU19560	62	60	66	72	51
BSU19570	109	80.5	96.5	93	68.5
BSU19579	3041	3210.5	4480.5	3991.5	437.5
BSU19580	4523	8329	10999	10808	1131.5
[truncated: 2,177 more rows]
