# Supplementary material for: T-REx: Transcriptome analysis webserver for RNA-seq Expression data
Source: BMC Genomics. 2015 Sep 3;16(1):663. doi: 10.1186/s12864-015-1834-4 (PMC4558784; doi:10.1186/s12864-015-1834-4)
Supplement: Additional file 3: — Figure S3; k-means clustering of differentially expressed genes in the mutants. (ZIP 31925 kb) [file 12864_2015_1834_MOESM3_ESM.zip › Brinsmade.MedianFold.ClusterID.txt]

	A_F71Y-WT	B_R61K-WT	C_R61H-WT	Null-WT	clusterID
BSU03359	5.81854228631785	-1.76102126688091	6.36028177469038	4.57475348290335	1
BSU03350	5.31163063747002	-1.06657048768142	5.61076290291042	4.10853743610537	1
BSU26830	4.94960364909713	-0.243425251499388	5.41475216917428	3.72491789618169	1
BSU30700	4.45430542299422	-0.17423389652003	4.43964783480523	2.92140031553318	1
BSU03340	4.20470758021989	-0.713120231114411	5.02433555424909	3.78569117515062	1
BSU03360	3.64809646422632	-1.62128116098681	4.88427132083401	2.99097729013844	1
BSU02850	3.50046871155346	-0.10225950245817	3.90655383491232	2.91902025470276	1
BSU08880	3.04574652915241	-0.523080947363587	4.85395139068164	2.68605774223788	1
BSU32600	5.19947111852463	7.09797586762521	8.75962463491816	9.82305365494778	2
BSU32610	4.75666745302881	6.48855124752904	8.09528487606473	9.17117177416286	2
BSU09460	3.87090168056219	5.62523719133867	7.11631349827985	7.67929694735044	2
BSU32590	3.40831342779737	5.9842745705733	7.73336384370222	8.93433610616005	2
BSU32580	3.25379713372793	5.37292817713965	7.47426040721339	8.75970044877394	2
BSU02160	3.90530520726753	4.36620865490375	4.56026741317268	3.04671116386519	3
BSU28290	3.31228444141486	3.73582150561588	4.59922746759373	5.0452307270706	3
BSU28300	3.21252481675222	3.7133413607446	4.50071449287278	4.93508695491588	3
BSU27100	3.18042035087532	3.25792723603647	2.91773348528229	2.87653209119475	3
BSU28280	3.13482247966086	3.82469012886943	4.60215060155925	5.14500735862654	3
BSU28260	3.08863930533554	3.7723195974471	4.61852622942544	5.0513173472734	3
BSU28250	3.064547564204	3.78804284262461	4.53920633586219	5.05028097786902	3
BSU28270	2.98357516829601	3.73724358489644	4.52037165038337	5.0181389393239	3
BSU28310	2.92730935360521	3.60639084273959	4.34257619543232	4.77705355388596	3
BSU02170	2.87834834814058	4.61906427420167	4.7837466339503	3.2560932720361	3
BSU11360	2.76154752446206	4.14122321898953	4.8355580235173	4.97144666118183	3
BSU19579	2.75281701761181	2.95826039936561	3.39590498768393	3.39692938679694	3
BSU21870	2.7153814905939	3.5782401705512	4.12342990755881	4.22279175832919	3
BSU11390	2.5175452257588	3.86434256815205	4.57623773066336	4.72229221503926	3
BSU11370	2.49715179749593	3.81973389570467	4.56547751260779	4.64777849660873	3
BSU11400	2.38437164423072	3.72621482366549	4.53569428151019	4.64645177028047	3
BSU31540	3.26705238713192	4.77891988589241	6.14527551959672	6.31312843842836	4
BSU31550	2.87361033134126	4.45113359845482	5.7568906177511	5.84879456495448	4
BSU02390	2.86763875735888	4.20044320918913	6.29106058158158	7.49763073116043	4
BSU32090	2.69178641655789	2.7748729867004	4.91701613063612	6.84673471410225	4
BSU19350	2.47106940428989	3.91168477066988	5.28457928342403	6.06370450648203	4
BSU31560	2.44609494220275	4.15602893167292	5.49199996964544	5.66175680456131	4
BSU13940	2.26088277570281	2.73509642180928	4.23973054460611	5.48167911295559	4
BSU12920	2.03516835153127	2.85890195983721	4.41717320449707	5.29171938989883	4
BSU39900	1.8020928800537	2.3047143599825	3.46442231533633	5.35529132895714	4
BSU10460	1.79763988646729	3.75435511646933	5.04932647941125	5.85761223733958	4
BSU10450	1.74862462418008	3.75027917789964	5.08655876427457	5.88236951839555	4
BSU32550	1.68630445463608	3.19390218211128	5.16408817527052	6.4387559184327	4
BSU32570	1.59125264996719	3.68282810264555	5.93185465243559	7.25828830860928	4
BSU31570	1.47392493988918	3.83237476815731	5.04847070839317	5.1704217927302	4
BSU11900	1.29964422339262	2.86605271914627	3.89930145629327	4.70008979702158	4
BSU12930	1.26901853660962	3.31968732095547	4.29965205408495	5.32850807846281	4
BSU10410	1.1894539148952	2.79795904551285	4.03064879583484	4.86092293346629	4
BSU39890	1.15049923461701	2.53482950732912	3.75156394419878	5.58055862984311	4
BSU03010	1.07899073456851	2.778250428862	5.47175696894404	6.92673313465123	4
BSU12940	0.991604132298406	3.50861934740714	4.34077697985919	5.46433089495396	4
BSU12950	0.873144177097037	3.31315222248889	3.91715409810868	5.10680593565005	4
BSU36070	-2.47649147795836	-1.91687895314974	-2.7016739891719	-4.35786862764901	5
BSU09680	-1.83753740391561	-2.39162243908562	-3.91058907424068	-5.0423913592957	5
BSU12860	-1.80882520887119	-2.40929436499031	-3.84657425451976	-4.43502132732207	5
BSU11780	-1.6285863320597	-2.90885190727284	-2.97824649693953	-2.63699551036896	5
BSU22260	-1.56857604710743	-2.1837283605642	-2.97775025421228	-3.60247498839162	5
BSU06890	-1.16060120394248	-2.66776024844429	-1.47681885076775	-5.85000255520518	5
BSU04400	2.26563156467345	1.14814684679348	1.16047347988464	1.61174787432283	6
BSU24090	1.91930995631388	1.82584172512951	1.68052207811328	2.06008541434505	6
BSU29600	1.8266099178047	2.20892504745612	0.817541220742135	-0.411457774008807	6
BSU09530	1.61670899517544	1.28945896060914	1.06230402259464	1.79424237712616	6
BSU24070	1.61644807629078	1.59195141998302	1.41482124163294	1.69203914250382	6
BSU37460	1.58516837175225	1.41765720658834	1.54371847348557	1.90234032431105	6
BSU10230	1.54185438881662	1.72401925009232	1.4928180119829	1.09252654886833	6
BSU24080	1.45409682424373	1.68983165244939	1.54835337690405	1.88241445169651	6
BSU13580	1.42370382034946	1.59121315038573	1.68970092526501	1.83515316254103	6
BSU19060	1.39306488905475	1.6260095712987	2.03145460310079	2.17189599728723	6
BSU08820	1.38139810070011	1.39746898937563	1.98303430948016	1.97122301528272	6
BSU28340	1.37415829390905	1.09851292664539	1.42233652756547	1.62862032133796	6
BSU24050	1.33720362441406	1.42482585232284	1.31559808010626	1.52842801305998	6
BSU37470	1.33709959574857	1.36951222436092	1.62581229984555	1.63304792537351	6
BSU24030	1.3359606181954	1.39132915834568	1.23334749919134	1.50165352788869	6
BSU13570	1.33511879302603	1.08408265035795	1.39006635707478	1.64352773221897	6
BSU18110	1.32417555811877	1.5554605563755	1.99909091710643	2.3971037119243	6
BSU24060	1.32006337992148	1.48510090838705	1.33723749246769	1.57729928186176	6
BSU32950	1.30425496044346	1.27798637590748	1.26875357655314	1.91339190825222	6
BSU37680	1.26012450436191	1.68000647720928	1.96030822590517	1.93155024461882	6
BSU10300	1.25565595186362	1.9966069581106	1.71363794350567	1.62235685037186	6
BSU08830	1.24311533857422	2.18203421123655	2.55419525577574	2.0033033098708	6
BSU24040	1.23260710002627	1.3168644206807	1.24647183631525	1.44208465303978	6
BSU11870	1.21730717939625	1.50389214314006	1.91018153214566	2.17328484874851	6
BSU08470	1.21366659398462	1.10132865411847	1.75975902759195	2.00637736534346	6
BSU40180	1.19394915707466	1.41057056994283	2.20701716205161	2.44759387735426	6
BSU04800	1.17663278498016	1.11159366395983	1.32121863948533	1.74597406486518	6
BSU31010	1.17186649574012	1.30446654047573	1.74232820538711	1.94248283267107	6
BSU31000	1.16151979246246	1.34250254542376	1.70710363593631	1.83905711448297	6
BSU19050	1.15416355374374	1.44410020080124	1.90357916410712	2.09270046913635	6
BSU36660	1.15357720366215	1.95066202082183	2.49171503569526	2.4784011797894	6
BSU12430	1.12171661925689	1.17027224533765	1.73547907216907	1.95915838618821	6
BSU29680	1.09662535318318	1.52167799159486	2.23652900162382	2.56138161017132	6
BSU22660	1.08713957841916	2.22454989127785	1.21711421163058	1.40489430313707	6
BSU11880	1.079728773496	1.65316364718149	2.13407799248518	2.32639429480307	6
BSU40021	1.0760139357609	1.56278656211111	1.77980647490957	2.25271205217165	6
BSU13560	1.0621122781158	1.40547029268831	2.11422737059966	2.45236872309722	6
BSU13550	1.02603672372155	1.36302319174963	2.05201524506953	2.33762717667402	6
BSU14320	1.01355242112353	1.96679441436913	1.98152783205817	2.33077398380018	6
BSU37750	1.00934652541752	1.4369060909874	1.66668387702078	1.70243975764221	6
BSU38550	0.971181198359644	1.18388516923899	1.57343747392301	1.66645740520713	6
BSU32260	0.935336918300697	1.35843008893046	1.9382979884795	2.37734690560588	6
BSU07840	0.926456446840897	1.37555729844117	1.7607683164666	1.92799592718249	6
BSU31020	0.914568434558226	1.37603589665788	1.72690216510991	1.99476796993128	6
BSU32250	0.884621210265427	1.3529772199085	1.92605619302676	2.39341765532461	6
BSU40022	0.873288820695461	1.04959393856972	1.58253638772349	1.92870412104405	6
BSU22640	0.839953137454742	2.23686070245627	1.4339376045156	1.50992124707129	6
BSU05870	0.837633194191582	1.63845066933468	2.27730296505865	2.42871988053025	6
BSU22650	0.836342378590199	1.99722984452254	1.14382741102233	1.29443865139887	6
BSU18410	0.796071348471146	1.56954239734066	1.98410467246149	2.1975790428384	6
BSU12440	0.790492059214966	1.84946334061957	2.04412939066729	2.09723710790946	6
BSU34190	0.723169745881114	1.54308363410258	1.64760117260388	1.96368229671504	6
BSU14330	0.708171728607303	1.22317576462032	1.6159917341748	1.84561744993794	6
BSU02400	0.707139219344686	1.72799694477187	2.33201193651264	2.30554952321878	6
BSU34660	0.696212075607548	1.45698881391201	1.66410001987865	2.06727724337399	6
BSU05880	0.692633988954474	1.52651046522086	2.00785420562775	2.35042084290956	6
BSU22680	0.663312498825109	1.88635999923879	1.24967263233728	1.24559097000803	6
BSU32240	0.646991136479073	1.38209435711902	1.94624935276893	2.38816975787508	6
BSU38950	0.619074158231773	1.27434441731427	1.6997688192562	1.86806089484278	6
BSU31480	0.611017568651769	1.49692789213007	1.65629644185262	2.0280987445769	6
BSU21090	0.578673356309184	1.30658572961696	1.89406466889006	2.38850460067624	6
BSU08460	-2.26415737273669	-1.69757321154842	-1.47999805173602	-2.13851973879897	7
BSU08450	-2.21043330445141	-1.77550574606613	-1.21902624912315	-1.83245586892743	7
BSU03370	-1.86828842626225	-0.640826381360555	-1.70622338385175	-1.17713857113965	7
BSU33310	-1.85515200195508	-1.90700786753359	-1.41680821969328	-1.89010098164185	7
BSU27090	-1.79242655517202	-1.52506787986234	-1.70323654745272	-1.64909279019838	7
BSU31970	-1.78304168436542	-1.21723876881133	-1.19972082263689	-1.80478931279198	7
BSU08440	-1.6984988516183	-1.91262015069365	-1.76262406385222	-2.77172915445137	7
BSU39020	-1.64914837517632	-1.54615350049479	-1.97789646831609	-2.39565452810573	7
BSU07150	-1.54006756136826	-1.81947114498463	-1.87704779512243	-2.03571303615496	7
BSU33320	-1.49733588649548	-1.4306268305032	-1.20916877379612	-1.60902605245804	7
BSU01600	-1.45717993332961	-1.01524241787271	-1.4633266150406	-1.88922586486986	7
BSU03670	-1.40833440386016	-1.19054242871453	-1.9991173956265	-2.49454507219082	7
BSU24990	-1.36129755572384	-3.07427815901731	-1.34131241306061	-0.972926006710481	7
BSU01630	-1.29136629399316	-1.82185056340794	-1.69559812719809	-1.714999461046	7
BSU08240	-1.23737327487871	-1.09484660958871	-0.947395459267625	-1.57580651038959	7
BSU06660	-1.1763695124951	-0.466908808706767	-0.877689165417744	-2.10583463288487	7
BSU35950	-1.14482216829344	-1.26865468615847	-2.15963160112317	-2.1342628699394	7
BSU24950	-1.11502767211345	-2.1687900204752	-0.49734337400314	-0.39258579652426	7
BSU39610	-1.02310893186878	-1.55600218385313	-1.29230162097161	-1.89670762791071	7
BSU38270	-0.883265250322081	-1.33108216453068	-0.984987743019174	-1.31348127091058	7
BSU35960	-0.784377552219102	-1.21543281404852	-1.93777089487054	-2.04701222730582	7
BSU37660	-0.769642763444844	-1.1468601149887	-1.4649124792542	-1.48816782368784	7
BSU29470	-0.746871873442324	-1.0659897157913	-1.66201898390961	-1.83743404116267	7
BSU35940	-0.745888467325239	-1.27148855759594	-2.07010328045329	-2.21400601929437	7
BSU29990	-0.724507697134221	-0.52992116944629	-1.42945479062937	-1.83174147553687	7
BSU35930	-0.532088354188107	-0.832300971299378	-1.85738922772353	-1.71975263589652	7
BSU32130	-0.48080085104781	-0.668535378019209	-2.00447721939583	-2.22604309421486	7
BSU00090	-0.386117363311402	-0.713682028658492	-1.31735443470087	-1.82107810121339	7
BSU39340	2.08503321431679	2.24037856247446	3.19722482630711	3.62644745380239	8
BSU37480	2.06731153725135	2.21415214744157	2.31193683496782	2.412482016964	8
BSU38770	2.01871766485577	2.69721745438794	2.85021053599406	3.00633285936937	8
BSU15340	1.92279566199245	2.34510865710575	3.45319047026833	4.07774868557023	8
BSU19580	1.88129996197495	3.07342767928621	3.45851934899955	3.48822199079559	8
BSU19040	1.80668379141457	1.96366442202221	2.47096815603876	2.58271873222555	8
BSU38960	1.80263787644801	2.50497368714746	3.166879631122	3.39550466652741	8
BSU21770	1.74272611595811	1.81436497944491	2.23189912257022	2.61994321603571	8
BSU17820	1.70298152949615	2.32849807071101	2.71279739525128	3.04977097499264	8
BSU32560	1.68969861818206	2.60161466912124	2.49636343552884	1.67783545816523	8
BSU29350	1.60334810720281	2.85167919975706	2.23373844081623	3.05255199543287	8
BSU02240	1.58172644611075	1.99833369397028	2.61467275551231	2.91594948127261	8
BSU10070	1.54112484881409	2.51661545392672	3.45783003010058	4.09094325542894	8
BSU37760	1.52355262100534	3.00166602139887	3.60318609280032	3.78781361473628	8
BSU37770	1.52297837061859	2.25611166363953	2.81664624660581	2.9372939544884	8
BSU39350	1.52170741331424	2.5861127805074	3.59972544026417	3.98379806624784	8
BSU11410	1.5124825249605	2.31547444900801	3.07286559306797	2.74776828206193	8
BSU02250	1.50927026655189	2.05800267781225	2.68300926771307	2.94436876645466	8
BSU03200	1.49540436907275	2.33972149892446	3.30441449885645	3.68906630352373	8
BSU03210	1.46050072821846	2.15751350175848	3.13913577300071	3.50447692130138	8
BSU03790	1.40028600352565	2.05188938794814	2.69757984267933	3.34214729935024	8
BSU07530	1.30673982430788	2.30851896327935	3.40943304688202	4.0067603153996	8
BSU38930	1.29366581345124	2.20753316591967	2.85748526865923	3.05901485294501	8
BSU13180	1.21448795743835	1.69845371413838	2.5405134305796	2.95090478828495	8
BSU18550	1.20454020262989	1.4629537127056	2.39115992883279	2.76928159831826	8
BSU38090	1.06700343212052	1.85226269699893	2.93831875769424	3.72985392723237	8
BSU06310	1.01203115782914	2.0840130974713	2.6077026481548	2.98393242547901	8
BSU12960	0.999614135674769	2.18891657114642	3.18631768245105	4.31155521822042	8
BSU22670	0.980619657669441	2.68423500385722	1.62808264409116	1.96029347032311	8
BSU11010	0.975839256328578	1.7094153613201	2.54316861774339	2.99733583520696	8
BSU12400	0.92579942580332	1.84656634618524	3.02774408653308	3.07060950861143	8
BSU02860	1.91410772743487	-0.131752698667106	2.08622800927432	1.08099877462642	9
BSU29310	1.10410040767306	0.787472907080915	1.41902447997636	1.77944553999083	9
BSU23680	1.0618574242664	0.817467064021274	1.22956042366531	1.08913011524496	9
BSU23670	1.05630742041213	0.813511479895941	1.07330714685933	1.22488323524503	9
BSU15100	1.052898104435	0.895859361532632	1.04732427862043	1.39956641152922	9
BSU09990	1.04705736030482	0.990042853820342	1.49738818202862	1.7745124091166	9
BSU11840	1.03647836672113	0.895554375705406	1.18369775242781	1.32089983543826	9
BSU13850	1.03538904505381	1.14472561611377	0.857749165977318	1.18107802785361	9
BSU15610	0.995044194218104	0.85532549791258	1.06454815896543	1.61567868738945	9
BSU31420	0.990381471137014	1.17666751190033	1.12916010153581	1.39698794596194	9
BSU09670	0.968795141227491	1.01609006215466	1.47493809298442	1.51776756174462	9
BSU06170	0.951700393658924	1.05305582246129	1.10240464326067	1.23274830932488	9
BSU13620	0.950296808839931	1.01447244861805	1.43918748610339	1.62576404855188	9
BSU15590	0.938530631633005	0.876141785403963	1.15922807393731	1.6611385621566	9
BSU15570	0.889228783547751	0.904892791389855	1.09991566463706	1.5482064319917	9
BSU15600	0.888357587847435	0.897898228667312	1.16003404268721	1.63724029000018	9
BSU29330	0.881069102010942	0.835842037919843	1.08744857204215	1.89698361741239	9
BSU07580	0.877058944310318	1.00925732073281	1.42010023686631	1.61173851716994	9
BSU34670	0.876017862386959	0.820164824663463	1.45721296058666	1.44608743574918	9
BSU07590	0.854948293846856	0.975561454137045	1.23922687005234	1.59064743289633	9
BSU07600	0.854689537714246	0.99636452072566	1.3994777091437	1.46797675184379	9
BSU40340	0.846962306175204	0.91017637490607	1.07857847580442	1.13998943402643	9
BSU26650	0.842605505653577	1.53834366717273	0.624039215645579	1.14101999854396	9
BSU23070	0.830396695767052	0.964072873693502	1.19766577810297	1.44651993359475	9
BSU33830	0.795024810873538	1.15807952415746	1.34921507677353	1.48920987741618	9
BSU13610	0.780602900750345	1.00570359030324	1.42185300444041	1.58489129357103	9
BSU23820	0.776593899522137	1.10499470007342	1.36018099549678	1.31706407984626	9
BSU18010	0.768643122446963	0.691669280853252	1.17483886578101	1.4768725961286	9
BSU12520	0.765088929657305	0.413361855334179	1.59719475566045	1.79360354179857	9
BSU40090	0.762747889709834	0.587132641325343	1.14610276001242	1.01781781847248	9
BSU37740	0.762223607595259	1.59855818689039	1.68275656745352	1.25044718317253	9
BSU11860	0.729660364464517	0.877400470099211	1.16971058344103	1.33114087987812	9
BSU02410	0.717011873871467	1.26631202429029	1.28870733969403	1.07341004939034	9
BSU21750	0.682698679878782	0.657473423217912	1.11255732378301	1.26122927863163	9
BSU13600	0.653892033240327	0.784797341729651	1.15949454282648	1.406742533692	9
BSU18000	0.637608920093855	0.768068659454753	1.32985364515112	1.80058345988877	9
BSU03230	0.631363535970901	0.640625560758311	1.21291955079238	1.33280877446563	9
BSU15620	0.6167431251132	0.670787523904476	0.917437279425907	1.38132121907672	9
BSU33810	0.610601191306274	1.1370901881836	1.30039811346808	1.49103072563418	9
BSU18570	0.602122843304875	0.794437107080191	1.2469012923167	1.56755771923517	9
BSU12560	0.600192785222882	0.610633650001555	1.96258969408235	2.02495958636682	9
BSU35310	0.598855967102729	0.674417978212784	0.990065957635118	1.13185091724213	9
BSU32980	0.594020259072216	0.91916619406975	1.10221304677843	1.38025079874667	9
BSU40100	0.593871702380159	0.649455685212031	1.19702101098661	1.07360040017471	9
BSU29700	0.580660845326877	0.734533997241705	1.07491536076343	1.47479119973092	9
BSU15350	0.571985564900004	0.617749949164042	1.58111726587211	2.0555591386278	9
BSU09590	0.562640571908193	0.750335276226689	0.898237124733223	1.06073916163846	9
BSU15630	0.561353269596047	0.718231790756235	1.12153223802348	1.49309044501827	9
BSU27230	0.532579892156808	0.729927781988155	0.916639944398069	1.31142996332669	9
BSU40320	0.530724142368939	0.939465479523719	1.06793009169279	1.16420591535479	9
BSU33430	0.520444373076556	1.03842217500896	1.40220504401708	1.6950097549426	9
BSU31400	0.516963854110327	0.97238258642794	1.08547256153608	1.10162276396446	9
BSU08780	0.515500842140345	0.719658105521905	1.12283176633406	1.42686210791525	9
BSU11850	0.514038640301539	0.746825816423561	1.05609824925847	1.2167418116582	9
BSU33440	0.50415108326229	0.959703323987792	1.3112051678971	1.57052503376404	9
BSU26770	0.501964963338096	0.825959190697483	0.878096168831753	1.39808070635563	9
BSU29690	0.497415902369694	0.432134372223447	1.12849358100452	1.24179696362863	9
BSU13590	0.450441195904745	0.778236489959453	1.2453650040239	1.30832173663904	9
BSU15580	0.44671830056926	1.01492216911558	1.14905537428346	1.58290054267667	9
BSU12460	0.432294088025671	0.414778360150915	1.46303864573824	1.74573795012246	9
BSU29140	0.416345104134627	0.363904059221105	0.626037941303472	1.01111083874852	9
BSU02780	0.401528758938819	0.501988595162867	0.930116386810367	1.02487524247204	9
BSU28240	0.39070691509858	0.452442264745659	0.829650895273805	1.10643647429482	9
BSU17210	0.367092236136395	0.756469495721535	1.34090615863526	1.78365617263534	9
BSU39380	0.360604707348663	1.04251959360679	1.58318113778437	1.91668061071956	9
BSU02490	0.346862432062917	1.26241734309473	1.74160446315806	1.44017622442576	9
BSU31450	0.31843746113182	0.580896433014583	1.20923894401138	1.63693290152343	9
BSU37560	-0.307507896281202	-0.125738922854882	1.97021726951075	0.684903597756389	9
BSU18450	-0.300765523899059	0.163857574910403	1.30979939674563	1.95305532991509	9
BSU33800	0.269257739091942	1.33093978957674	1.42971099704557	1.64495272901557	9
BSU17220	0.265439189115674	0.58385413108454	1.06172476349342	1.46152550998272	9
BSU27200	0.23645915675307	0.732742923128325	1.24489693311677	1.61505394010665	9
BSU27220	0.228852673321853	0.561882579632505	0.903941688137816	1.46651001320832	9
BSU09450	0.221765500379777	0.518432420823487	1.12028776072653	1.45552819624127	9
BSU05860	0.197534767319766	1.0196213872645	1.22962723711561	1.48748451342954	9
BSU38470	0.186105526099733	0.82126111916688	1.26907728132981	1.59801071672848	9
BSU09440	0.12373931121778	0.524081828408307	1.04438236721636	1.31554288252115	9
BSU18440	-0.115217952740421	0.248604546174838	1.33416419159212	1.99236925566472	9
BSU17200	0.0661511489521166	0.504975596983675	1.29925645613804	1.87015733328799	9
BSU03530	0.0621035055050389	1.3637943041005	1.65059883353568	1.83986209047384	9
BSU36640	0.0556617757350394	0.946049727040758	1.04077058939047	1.30543703401903	9
BSU12800	-0.0341927313615263	0.135622915800124	1.23870695222865	1.73056680764038	9
BSU21229	0.00802567082441628	0.532501688012462	1.35299227615762	2.06971704742701	9
BSU21180	1.06157871642811	0.81637877528339	2.59411263467668	3.12093030926563	10
BSU18560	1.05598932647189	1.04510739545516	2.09607874568361	2.49644909540967	10
BSU21190	0.982251747336801	0.576014670406566	2.87806764423401	3.44717591265234	10
BSU11210	0.929904220730628	1.57180574033296	2.40004660148099	4.25146565310887	10
BSU21410	0.928399643695904	1.11917930441184	1.7175282258459	2.87216463580233	10
BSU39910	0.890870094378311	1.13749326911455	2.18460746977487	4.0091861299055	10
BSU33730	0.858323327492686	2.05754317511061	1.78480640393406	3.24295751865324	10
BSU32070	0.855614760309233	1.26331060561184	2.57562454833961	4.4735901037498	10
BSU21150	0.854977363594072	0.956215879304322	2.01510346263123	2.52150320578117	10
BSU33770	0.853201560936455	1.25523413728949	1.86396084626707	2.69601872459841	10
BSU33710	0.741162298152774	1.96087215769962	1.94154437556768	3.33936868109715	10
BSU36650	0.728539679818778	1.10553761506031	1.80390715865876	2.28790507600101	10
BSU33760	0.70721359343334	1.06957985274192	1.51073661837468	2.52425474456622	10
BSU18540	0.6692269432908	1.32905491506591	2.32100337276226	2.74838487339712	10
BSU17130	0.591893264781742	1.3070965319302	2.31034540580976	3.04030106930932	10
BSU39370	0.590255361675906	1.02383670621414	1.81681823062985	2.2119449023281	10
BSU11190	0.576791002006736	0.925390144210489	1.95120734147482	2.88245457406559	10
BSU11230	-0.538322640465798	0.670977014229235	3.12482167566819	5.28536501678399	10
BSU39880	0.418429190893732	1.15245730673225	2.20584256767028	3.86405291892233	10
BSU12990	0.392253183072827	1.19082162697208	2.25900617015079	3.24070917451589	10
BSU13190	0.385529911953168	0.905536222504729	1.80132310449088	2.53042800835124	10
BSU03220	0.372780974248483	1.49912824307799	2.42022682788631	2.73897456578329	10
BSU32080	-0.299245030365783	1.07793982937333	2.57436893068828	4.73813480570192	10
BSU39360	0.295966030037813	1.26018401136153	2.02793994319691	2.51748198600881	10
BSU11890	0.287393966108836	0.830902764074844	1.68973457184387	2.40391491074077	10
BSU17150	-0.282365921114858	0.976713388294289	1.93699499335933	2.84455549426497	10
BSU11200	0.253174653571757	0.718740598406406	2.41018414467075	3.56373945673079	10
BSU33700	0.226138528051418	2.1255860717182	1.92898798037919	3.30428014839492	10
BSU12970	0.221585488062314	1.10698785073858	2.38302023354071	3.33877897864588	10
BSU11220	0.206814146625171	0.895264246234388	2.9496055503575	4.431884210218	10
BSU12980	0.202073741699522	1.5250367561749	2.49244177521812	3.69744273081034	10
BSU11240	-0.194612144061293	-0.000776023011401638	1.40938108375712	3.22973333091024	10
BSU39920	0.193887203307035	0.47606584719938	1.32262806419322	2.77765369398584	10
BSU10390	0.187179532902947	1.6486677372028	1.89422194191036	2.50780312990385	10
BSU17160	-0.176219141369392	0.812570077225897	1.6374723596151	2.60626743128632	10
BSU33720	0.174269751557906	1.88034359272328	1.80762003626617	3.13887371438431	10
BSU17170	0.15651023871682	0.878528744490713	1.67607956910223	2.6301488601484	10
BSU32510	-0.151389766736321	0.849172396189985	1.07477551808768	2.11678344234077	10
BSU17140	0.148837153574921	1.26486110464626	2.30701706072748	3.07979957614784	10
BSU32520	-0.147989164877114	0.678596411792278	1.60286886181327	2.64309040965787	10
BSU10570	-0.144784237460144	0.773619784309057	1.45088789808168	2.25782771526293	10
BSU39390	-0.131456096651371	1.09409172265729	1.7419663782401	1.99895101602174	10
BSU17180	-0.120406377229364	0.863597658160181	1.79341741024458	2.54803089081716	10
BSU03020	-0.107399594846108	0.729919130790364	2.66100352252756	4.16714129935678	10
BSU17190	0.0701199044229008	0.776105807311715	1.58934308197243	2.29137306666488	10
BSU39870	0.0450423350617583	0.355632333265446	1.07896966186563	2.500888921172	10
BSU39930	0.0281495333774274	0.289388737365277	1.00797041223381	2.63834504418494	10
BSU32530	0.0143141298781585	0.853387449885718	2.13973073860539	3.35264826651821	10
BSU13000	-0.00984936738748062	1.18092335178527	2.09496278871184	3.27648347360213	10
BSU03380	-0.856349801906806	-0.716916952646403	-1.40210912680222	-1.05964753849046	11
BSU35920	-0.774098049523979	-0.646715666475417	-1.26974251454706	-1.16387506898981	11
BSU15540	-0.737739985157388	-0.490819488289826	-0.890193952658772	-1.06594803628656	11
BSU23560	-0.616987121032207	-0.628139444627911	-1.16469257940398	-1.16779116179615	11
BSU15530	-0.54944898895249	-0.513647688694735	-0.831656380937077	-1.03165573583266	11
BSU15560	-0.532028373049701	-0.506878431366073	-0.839176689397819	-1.09821347341998	11
BSU15550	-0.486082029158792	-0.454976261758938	-0.848742431648297	-1.01398798429587	11
BSU15520	-0.474012945894245	-0.464627852162869	-0.839562021376496	-1.03379430440573	11
BSU05840	-0.457713844483683	-0.859872086687838	-0.996758496097927	-1.40327337348542	11
BSU18120	-0.445007689396828	-0.534684155935419	-1.21978769075854	-1.53080007213043	11
BSU15490	-0.348994673121093	-0.460831728850886	-0.833809625572705	-1.05300407984151	11
BSU15510	-0.330671380324978	-0.519995910877037	-0.824827216620284	-1.04785032653112	11
BSU15500	-0.303240471727288	-0.514848701098543	-0.802744589992559	-1.04997337267214	11
BSU06420	-0.299135306971798	-0.34592799607077	-0.871017753605442	-1.02629958570674	11
BSU38810	-0.268909972721231	-0.540533816501735	-0.988840856018109	-1.25232522683797	11
BSU14700	-0.254359578290152	-0.362449495829186	-0.593584949574198	-1.05427807794081	11
BSU40420	-0.180517514848279	-0.543430009336784	-1.15382940941963	-1.50485868357166	11
BSU12640	-0.757821349604204	-0.45514495545197	0.799468394494859	1.40104587073366	12
BSU12619	-0.688748764316951	-0.00286225884316181	0.753126906965058	1.59060654459683	12
BSU12760	-0.63283039355094	-0.289330686034518	0.782841190232711	1.38917843033145	12
BSU11250	-0.599295004207415	0.226804339095965	0.719618934467439	1.95051895530732	12
BSU12610	-0.546859309916656	-0.283890555832924	0.758208366594881	1.35247574510802	12
BSU29440	-0.545855104341179	-0.500126686731177	0.483065454557519	1.54525330220245	12
BSU17120	-0.544982562857771	-0.164766879294718	0.50968210232027	1.10607311888126	12
BSU12810	-0.518863347109594	-0.217693590167573	0.833099717850176	1.42972067918365	12
BSU12630	-0.481710280649683	-0.130324227675484	0.909331327274848	1.4601482709257	12
BSU01910	-0.469681063789071	-0.116340845369636	0.594594807520793	1.44968938224626	12
BSU12650	-0.392029903890515	-0.30867092108867	0.846741806771827	1.37313645545811	12
BSU29450	-0.363592246701117	-0.364518090631885	0.74373998964318	1.70719389477664	12
BSU21220	0.36278294287344	-0.0602024518331389	0.923950545101297	1.77746099172593	12
BSU38450	0.326794253204442	0.229220527910444	0.562329895488109	2.16360670058364	12
BSU12700	-0.286548265486277	-0.085743529875382	0.441870838995549	1.23503820304671	12
BSU38460	0.269856652849434	0.0080552728070218	0.532508810549217	1.55197987864247	12
BSU12780	-0.236520682340918	-0.408175357678888	0.802421681669143	1.43599514887916	12
BSU12570	-0.230015313799239	-0.0807023118793691	0.802704258650202	1.49105685406424	12
BSU12590	-0.199084801082353	-0.0805772370828899	0.952844842325129	1.46937859018308	12
BSU12580	-0.165485871470658	-0.0551066575183959	1.02423014001394	1.44435121977575	12
BSU12649	-0.155777878524711	-0.473688051577784	0.763018657776494	1.46065442781835	12
BSU12660	-0.139864793133251	-0.0253454403523691	1.13484438789812	1.50003806509686	12
BSU12770	-0.0956318026631321	-0.524797350021957	0.958696088190152	1.5805434028729	12
BSU12750	0.0657910176872147	0.0193973741137033	0.782985021858919	1.40688618021567	12
BSU12600	0.0290808838746833	-0.171878815191546	1.02720575276993	1.54689335797051	12
BSU03030	-0.0106869325653492	0.251299594579649	0.69106683388147	1.30697752315289	12
