# Supplementary material for: T-REx: Transcriptome analysis webserver for RNA-seq Expression data
Source: BMC Genomics. 2015 Sep 3;16(1):663. doi: 10.1186/s12864-015-1834-4 (PMC4558784; doi:10.1186/s12864-015-1834-4)
Supplement: Additional file 3: — Figure S3; k-means clustering of differentially expressed genes in the mutants. (ZIP 31925 kb) [file 12864_2015_1834_MOESM3_ESM.zip › Brinsmade.Normalised_data_table.txt]

	WT1	WT2	F71Y1	F71Y2	R61K1	R61K2	R61H1	R61H2	null1	null2
BSU00010	6729.48633256875	8248.94888909285	8125.46816333938	9359.56246340411	5247.54373168751	7832.0848573837	4808.57947735723	7936.9575633188	4862.14231425554	6151.6005844092
BSU00020	4627.26888147045	5672.06806180844	5543.46842749315	6385.40918111325	3549.64912694966	5297.93644373638	3087.41052516295	5096.02605803861	3121.97858765842	3949.93894934833
BSU00030	1278.43805832738	1567.09883635178	1501.8953542968	1730.00288715183	940.922809461775	1404.34985676292	944.598990742808	1559.13864774049	955.371586906662	1208.73969384066
BSU00040	6233.06132124403	7640.4352012254	7153.22908097082	8239.65992512975	4952.00110334473	7390.98039737179	4687.96461291034	7737.87276808388	5095.93029632727	6447.39001100079
BSU00050	746.913599545373	915.560535044032	891.929715571231	1027.39580268373	537.870449653653	802.784544419953	512.381983821807	845.728781431693	563.434797055828	712.85980599188
BSU00060	10730.4771078145	13153.3304094185	10742.7242823123	12374.3268604609	8260.98479917963	12329.7179139325	7958.78806714926	13136.6370134593	8371.37501242205	10591.4948782426
BSU00070	18089.5910390543	22174.0716202319	20440.276753847	23544.7414476452	13665.9977479956	20396.8293540445	12970.3182005934	21408.5813961484	13089.1463962454	16560.4368231845
BSU00080	14.2406290279676	17.4560457061507	17.49898359196	20.1567253335619	13.9757241358378	20.8591034152405	9.83298180478859	16.2301485652859	14.3155912647127	18.1121394435477
BSU00090	33791.6321810294	41421.5042523067	28117.654722492	32388.157877101	16772.3868799808	25033.1896257746	10617.1639342468	17524.5059348023	8066.59314015834	10205.8837170806
BSU00100	18097.7737275119	22184.10189231	21950.4595561792	25284.2904785995	13282.6101407538	19824.6141564741	11932.5534231822	19695.6649230393	12904.5769131363	16326.9188249908
BSU00110	8573.37648835807	10509.1742466502	11554.4011624605	13309.2810449009	9526.88201148497	14219.0998599335	8869.18771754247	14639.3268254622	9941.17593901468	12577.612863543
BSU00120	5823.88020051314	7138.86435547523	7992.37943245718	9206.26024563316	6121.47981947143	9136.45542567859	5636.18657100515	9302.99142265625	6534.75118072326	8267.79155855724
BSU00130	5575.38031665589	6834.25524571848	6241.46569930235	7189.41812354679	4159.45873483534	6208.09190694253	3924.82229698163	6478.24334845581	4301.60194246609	5442.40281605616
BSU00140	1288.00638874745	1578.82761692855	1607.53355542735	1851.68539480892	968.813620373237	1445.97756087917	894.098516042558	1475.78344346223	886.614603399043	1121.7481019476
BSU00150	1530.43843823175	1875.99882531566	1595.48477627622	1837.80664975623	1093.88910673304	1632.65572362285	941.140039977536	1553.429363831	984.419224930133	1245.49087377157
BSU00160	30.1869446790603	37.0029080184476	32.3967998234431	37.3172185856302	30.2275531060015	45.1153478774617	29.19881442009	48.1950547022763	31.3427240147319	39.6549312842405
BSU00170	24.6690302645484	30.2390940020035	47.6076817081577	54.8383258328142	34.3531614210971	51.2729172211985	29.4158548024235	48.5532977784737	28.2532446850335	35.7461105172361
BSU00180	397.252106663264	486.948358612519	509.364302993319	586.726440207349	379.166964063395	565.915786414242	351.65684440038	580.438664682398	392.226650528132	496.24662065844
BSU00190	5757.69930584691	7057.74036018689	7268.60135390829	8372.55491325796	4548.58568551121	6788.87321221967	4061.72423525461	6704.21130417439	4297.46765176795	5437.17209605025
BSU00200	2736.6855254701	3354.60656422879	4373.62281489704	5037.88767668677	2059.86172950623	3074.3930274559	2067.44801636159	3412.49369954222	2047.48323418384	2590.48342189504
BSU00210	2406.06773408324	2949.33800015193	2901.19298877136	3341.8255355807	1780.79553549276	2657.88004079084	1549.79003199123	2558.05644346535	1566.3274105163	1981.72327980975
BSU00220	655.960374643357	804.070821500249	988.186995342597	1138.27261672902	503.164815973769	750.985553900113	433.947740734046	716.266585406864	437.650265768899	553.716748022219
BSU00230	66.632292350271	81.6773148494782	83.5854959709636	96.2804425355511	60.9552539113571	90.9771781899173	38.7088226413108	63.892108693807	57.1452618726	72.300398386329
BSU00240	97.2688522696367	119.231357524235	153.39651572149	176.694344461475	108.876859349098	162.501323481746	74.4984139089606	122.965784908883	47.6712783136076	60.3138790639088
BSU00250	1086.82000999659	1332.21501182292	1253.1267249185	1443.45133359251	822.15283420846	1227.08282055392	726.352488131584	1198.90477041254	767.168082410062	970.623918238069
BSU00260	1932.46670195993	2368.80175789827	2214.88603694827	2551.28243633647	1626.3633865108	2427.38635510109	1338.78269023888	2209.77139901027	1448.41397103462	1832.53875653932
BSU00270	2779.0711104805	3406.562465037	2839.78594937692	3271.09200868091	2245.47547810932	3351.42599832529	1966.00149463502	3245.04783706214	1942.37573991691	2457.50102825705
BSU00280	1586.92110435611	1945.23481197999	1962.71497753489	2260.811692424	1228.53581414841	1833.61916331302	1053.34056472543	1738.62559646051	1101.39629515253	1393.49069916392
BSU00290	1183.27992017869	1450.45477480271	1432.22432284416	1649.75023491538	996.072602835241	1486.66224588316	865.598201140069	1428.74131990216	944.504811650605	1194.99100927012
BSU00300	1585.1219849158	1943.02946619652	1980.31135099183	2281.0805991736	1209.61190325142	1805.37477249759	1059.55152831861	1748.87730482854	1169.96994157909	1480.25033229845
BSU00310	3632.53889248165	4452.73623882748	4431.39860587595	5104.43844196814	2887.68905024953	4309.94515523913	2713.86300079135	4479.45501813356	3000.79834026039	3796.62124852189
BSU00320	4851.51145762924	5946.94276369171	5453.99219510286	6282.34331841928	3749.67956792929	5596.48667369484	3789.02253939062	6254.09463298085	4359.34255493989	5515.45645424288
BSU00330	1581.0097241931	1937.98869089157	1955.87733471635	2252.93554993275	1284.82203563612	1917.62769864569	1254.8380542574	2071.21384441633	1373.66456761818	1737.96553263498
BSU00340	1122.94166415853	1376.49263781783	1252.54379406777	1442.77986733363	902.31902976959	1346.73278984088	853.22742159855	1408.32232657813	975.205150057924	1233.83319188873
BSU00350	527.282681436163	646.338765593488	747.946630815873	861.544598992902	417.476388841106	623.093521567694	380.057252561513	627.315883914663	410.642912290475	519.546943704869
BSU00360	1236.28058514604	1515.42255314378	1454.19253918456	1675.05497907464	964.316751500851	1439.26587625073	963.361154253623	1590.10714816408	1048.72193533372	1326.84690272572
BSU00370	4271.23945765883	5235.65012812134	6035.73561796369	6952.44180314495	3666.01193105707	5471.61071928535	3213.79355822078	5304.63169195334	3600.06841924901	4554.81998682636
BSU00380	7632.41024125744	9355.74557541138	9181.13946185816	10575.5688842881	6167.60748146018	9205.30206735345	6133.70747879615	10124.1907707372	6564.44974426051	8305.36629187515
BSU00390	808.870768505601	991.50712216946	1020.66754937902	1175.68631009889	637.011278891798	950.754609487869	639.775442272859	1056.002205908	738.014982373333	933.739307374773
BSU00400	7190.31831929146	8813.83294072353	10037.4117299821	11561.8915943255	6237.26052859669	9309.26091050788	6094.63193866014	10059.6933645315	6291.08980341414	7959.51027549854
BSU00410	971.900683364041	1191.34784828133	997.769701159939	1149.31074177768	765.677745829415	1142.79239685684	649.761794432944	1072.48550491142	658.151110800755	832.69523929009
BSU00420	2092.50880108232	2564.98004410334	2314.98855760751	2666.58850560169	1647.02275786536	2458.22096226634	1558.50828897852	2572.4466466553	1562.3513829968	1976.69279496752
BSU00430	42.8353393178215	52.5072059318353	49.0361892970636	56.4837948370663	46.0363672852596	68.7103821406146	25.3770474983273	41.8869127618633	29.5718968625922	37.414474168855
BSU00440	4624.92071055018	5669.18969324554	4950.85355868145	5702.78809764012	3894.97458013651	5813.34296363673	4238.65167046737	6996.24464825926	4122.64267974813	5215.98288961889
BSU00450	28.4401639890208	34.861718643732	12.6218912594186	14.5389013007064	19.6908978962285	29.389137304387	15.934306362629	26.3008886505114	13.2477513126669	16.7611043547966
BSU00460	2849.21742726867	3492.54724208355	3030.21242848691	3490.44041914636	2182.05263582574	3256.76588531624	2020.89776056891	3335.65865781567	2308.65578836037	2920.91991121651
BSU00470	8397.80749320142	10293.9632192427	8323.73004299366	9587.93631330834	5747.37417691325	8578.09378298306	5051.21818965541	8337.45279726414	5875.97769521566	7434.30888846754
BSU00480	4189.1936731278	5135.07908157852	5526.66892536483	6366.05817433268	3139.37843830669	4685.59760250949	2916.29341723307	4813.58313900345	3031.34718145678	3835.27175630439
BSU00490	14454.5941988496	17718.3224493413	14024.3491768138	16154.3642151239	8757.56721881888	13070.8790834553	9408.96458365423	15530.2731226304	11635.5504861907	14721.3418580761
BSU00500	13364.0954448991	16381.598063496	15955.3666546675	18378.6641986549	9602.39259938858	14331.8012231485	8596.69734517155	14189.558961147	8791.53353372336	11123.0810059467
BSU00510	9262.37663133784	11353.7449438981	9107.41598702338	10490.6483044687	6516.65480278098	9726.26356469535	5973.78543582503	9860.22623100605	6065.97419873765	7674.69317312222
BSU00520	6098.92165388283	7476.00790241253	6216.08579366522	7160.1835234781	4350.17964134513	6492.74743345902	4495.39867798586	7420.02678865621	4478.8893327235	5666.70748322279
BSU00530	1529.86201459154	1875.29224996777	1693.93030495718	1951.20406346951	1129.59684849982	1685.95038449326	1142.30895501581	1885.47527244831	1217.6078536898	1540.52199631805
BSU00540	635.973196840882	779.570703663336	763.279531307074	879.206257005426	537.27611016252	801.897478476979	509.926441025875	841.675705246096	565.037917790663	714.8880803228
BSU00550	6889.32376845025	8444.87630078384	7019.13476382145	8085.19939287272	5226.36670209556	7800.47763288551	4904.13333220927	8094.67709245278	5086.78332283418	6435.81722603299
BSU00560	984.562990445952	1206.86919995288	993.206258124957	1144.05420402804	731.264795327048	1091.43024299808	712.629208948216	1176.253364728	735.118904401028	930.075178726236
BSU00570	1061.0549789284	1300.6324490679	1125.99693465197	1297.01309901453	924.182386737044	1379.36437440536	772.789166977729	1275.55234400861	687.615696099094	869.973942467743
BSU00580	2280.39436482208	2795.28861977974	2607.19537791872	3003.17563288563	1695.77426827447	2530.98376062934	1549.06143013536	2556.85382592771	1507.84631929621	1907.73278515235
BSU00590	615.302298745208	754.232487125526	810.853562036576	934.005820956421	465.958063025671	695.453582894794	444.886201556155	734.321418390684	441.657658373322	558.786916086829
BSU00600	584.926272390654	716.997804347471	688.362367665699	792.910691188534	427.899871738225	638.650819750224	347.658304536499	573.838744401513	388.386501763905	491.388050124013
BSU00610	2367.14858019181	2901.63122204268	2892.88210021402	3332.25239111504	1654.40946906066	2469.24580586112	1551.37166624763	2560.66706143118	1672.37874592581	2115.89982478041
BSU00620	4308.13273030318	5280.87359769312	5460.3804215159	6289.70178724117	3110.82963421262	4642.98782778929	2813.64388510125	4644.15160849404	3208.07751848222	4058.87163764496
BSU00630	10145.8679386812	12436.7213076306	12525.3658824621	14427.7156709349	7051.90227515296	10525.1332526225	6991.64964112302	11540.2951662733	7013.04753788915	8872.93389296318
BSU00640	662.719178138433	812.355707125542	627.52450209018	722.832784100873	567.956836583372	847.6891983941	380.287851177199	627.696505974771	320.47708701456	405.468805384069
BSU00650	420.279306694681	515.174910644992	405.785057168215	467.415601530219	321.564822772998	479.94320921986	268.68712821204	443.490295724716	291.428023612788	368.715822059219
BSU00660	133.863652259462	164.088961775794	128.549618950426	148.073706527063	134.047206448896	200.068670121472	101.395957293337	167.36240170696	97.5140129578185	123.375092773534
BSU00670	7257.19963079683	8895.81550120118	8187.95444751015	9431.53915053717	5744.22851407045	8573.39880575614	5454.95185359513	9003.84855357051	5826.51420344352	7371.72749425365
BSU00680	6676.5671852752	8184.08103444453	8252.37713926574	9505.74634640898	5063.57858519698	7557.51246470131	4403.46078883062	7268.27570954391	5165.28768902824	6535.14124284389
BSU00690	44876.7727969218	55009.5782671625	42146.1913398824	48547.3455203463	35685.0330952859	53260.76763365	33160.1178642931	54733.513197164	33060.3148878743	41828.0336609479
BSU00700	1824.76063029833	2236.776542856	2396.21884400357	2760.15602985517	1527.22974354097	2279.42701571096	1363.65591029322	2250.82670296521	1357.01398509568	1716.89915354611
BSU00710	2224.2999489052	2726.52854702018	2538.61988291878	2924.18490693501	1828.63222562497	2729.27744795286	1790.00991602373	2954.55920158949	1683.21665235595	2129.61198440478
BSU00720	1252.72067586735	1535.57468086796	1724.9831360359	1986.97319163594	1031.91380899229	1540.15610555658	953.616202500931	1574.02230047009	941.693418000481	1191.43402354175
BSU00730	5645.65670957397	6920.39946901311	7370.31300175469	8489.71450359016	6057.1797491726	9040.48602882057	6742.67456132299	11129.3412344516	6762.92203182316	8556.47417009989
BSU00740	1620.86633283165	1986.84459330434	2050.98894856275	2362.49269456682	1222.41585394326	1824.48497594815	1230.8316075754	2031.58922149842	1315.51681544698	1664.3967797851
BSU00750	1378.06444321387	1689.22003792944	1637.91043046078	1886.67590287603	1132.47243652351	1690.24226857618	1019.55877475978	1682.86596211676	1052.46232908629	1331.57926284747
BSU00760	1671.68043233144	2049.13209771466	1757.89453217456	2024.88316331086	1253.42949029292	1870.77357191731	1122.41279547664	1852.63501792429	1210.8686718198	1531.99555828921
BSU00770	1992.99562929925	2442.99761821487	1903.38052940801	2192.46554149318	1445.58999663236	2157.57773570163	1456.52580832514	2404.11613970219	1513.99703248489	1915.5146904115
BSU00780	810.823826131582	993.901164112335	925.350694423979	1065.89275238218	607.767908302862	907.108177618151	593.212565893903	979.146332861492	657.277269802697	831.589652401247
BSU00790	2148.98003975488	2634.20202309143	2080.96741275769	2397.02428124578	1667.16769366024	2488.28776202246	1579.29967598729	2606.76454805387	1642.43586531266	2078.01598058715
BSU00800	1491.40732077973	1828.15480319652	1696.40545687515	1954.05514091107	1096.44309314543	1636.46760958878	1024.83836673787	1691.580364713	1079.16344103826	1365.36160924374
BSU00810	7970.38651211401	9770.03410298133	9045.67280502842	10419.5275817049	5943.07394077292	8870.1803734889	5744.03001827277	9480.99593905773	5961.29460765595	7542.25216418962
BSU00820	11561.1339548251	14171.5427270813	12337.155497957	14210.9199350308	8477.83636800299	12653.3740805739	8157.34746313398	13464.375695361	8437.68809801416	10675.3944413809
BSU00830	1026.43198821014	1258.19187237184	1502.39433685002	1730.57765506441	873.272030107194	1303.37944628806	800.392590731125	1321.11407465373	856.151810946823	1083.20646335706
BSU00840	1265.46126977371	1551.19199588377	1798.75989669228	2071.95515031576	1108.5624888572	1654.55609831573	1001.84667174711	1653.63067326884	1048.85187825539	1327.01130699472
BSU00850	2717.72052999894	3331.35942906985	3271.97245204621	3768.91890139142	2325.21604192999	3470.44070203282	2121.07957000117	3501.01700820262	2303.14388681674	2913.94623283248
BSU00860	8029.62272611154	9842.64536593675	9537.15153480377	10985.6519918061	7249.75088069175	10820.4270408644	6681.74690917385	11028.7751126235	7245.80077552672	9167.41415703863
BSU00870	2555.34578306004	3132.32180239454	2718.32794381291	3131.18698820642	2279.89362185269	3402.79590322077	2143.84711266626	3538.59671772075	2357.53183636953	2982.75806939119
BSU00880	1991.11944059402	2440.69780156158	2681.63020398559	3088.91560380432	1721.74048168052	2569.73895681628	1609.0279535404	2655.83352538504	1759.89078173732	2226.62037877624
BSU00890	2909.66598387137	3566.64458461351	3752.00405577212	4321.85759848112	2426.57565903218	3621.72236119509	2277.06825565369	3758.48921682719	2579.14768171922	3263.14726321845
BSU00900	1465.7980423979	1796.76316080089	1745.21503193472	2010.27790339059	1236.99541971558	1846.24532748617	1305.92764140891	2155.54142744962	1277.69805068663	1616.54833760369
BSU00910	636.570780357884	780.303216613821	810.965472746675	934.134728640315	520.607254427035	777.018811567075	419.702938816078	692.754363376808	505.91750683926	640.088715957661
BSU00920	14652.723012783	17961.1871166909	16078.2510533442	18520.2122525113	10681.0554165018	15941.7313443824	10361.8638836426	17103.1121162952	11835.6510193431	14974.5097986919
BSU00930	1126.43652641568	1380.77661117165	1414.78954885218	1629.66747132159	858.885386050646	1281.90703503717	1008.34565560771	1664.35778287558	955.221652413744	1208.54999616119
BSU00940	2618.09540603282	3209.23977311798	3132.6484942214	3608.4344517946	2139.65439794675	3193.48549855804	2241.74077568914	3700.17829348321	2235.9027521576	2828.87249855434
BSU00950	950.490875776285	1165.10388257744	1521.40047277989	1752.47043869824	816.782518079098	1219.06749494889	999.767586237442	1650.19897092547	857.689419762675	1085.15185176383
BSU00960	1438.84929583835	1763.72960935151	1858.92281251614	2141.25559643337	1208.93110963325	1804.35867169682	1328.72603021129	2193.17205106488	1333.5215784771	1687.17647310124
BSU00970	888.025625777981	1088.53449390261	1258.07728901265	1449.15378826181	719.358993075272	1073.66054763222	781.148289902083	1289.34976676716	758.785324023462	960.018021072374
BSU00980	4862.46359509297	5960.36780353871	5480.73860367126	6313.15196558094	3491.3818319199	5210.97110863539	3336.26553075769	5506.7817974676	3768.95640631635	4768.49769775989
BSU00990	2131.69074054316	2613.00894259798	2735.8769656358	3151.40135156631	1680.373633297	2507.99794361314	1441.11639603464	2378.68163206822	1572.55478572426	1989.60217814151
BSU01000	1015.99456535755	1245.39776545343	1287.11780776625	1482.60497455411	869.731806773394	1298.09557806664	766.609960499662	1265.35305338186	769.015472161769	972.96124263989
BSU01010	4329.81990116359	5307.45755301088	5592.25735579974	6441.60816101552	3249.51853307846	4849.98433515238	2777.19826017874	4583.99509455043	2888.32959554103	3654.32537336519
BSU01020	66839.5343634371	81931.3504013458	67259.0726535531	77474.3656706237	51000.5386691933	76119.5269736128	43026.5107808395	71018.8095617977	44188.0837857684	55906.9283602564
BSU01030	55817.5649755644	68420.7111572057	57508.7927693675	66243.2154430651	40736.0766325678	60799.5712387433	32986.6881801267	54447.253180057	33536.3445053205	42430.308107809
BSU01040	79780.6412426525	97794.452566855	80945.3969240323	93239.3658317108	58128.2913027136	86757.8687050154	44285.2185311758	73096.4106591866	47525.3493160537	60129.2491521099
BSU01050	60996.6109907801	74769.1430823905	70249.6159340632	80919.1120004085	44626.7659888327	66606.5184029907	37039.354641021	61136.5138795768	37375.852296296	47288.0676804892
BSU01060	2048.583523014	2511.13680023328	1813.85522567882	2089.34315451626	1416.44202249571	2114.07368532459	1104.16703415597	1822.5188819647	1110.01946796689	1404.40076956
BSU01070	75536.8418300671	92592.4382198526	73176.6680215964	84290.7241089281	59490.8667444604	88791.5452268338	55168.9644409215	91060.9321612982	57063.8087467867	72197.3435878534
BSU01080	97000.5323430262	118902.453169407	89194.8330747242	102741.724512854	77844.1356490675	116184.239184439	72364.9810545718	119444.377784553	74429.8446335589	94168.9169407606
BSU01090	51412.5008467513	63021.019850026	61875.5775191933	71273.2264908764	35530.7908857815	53030.5574371852	30833.167758026	50892.6898662054	30648.8496796435	38777.0388883882
BSU01100	50503.6273287413	61906.930181632	46094.5657249916	53095.3981301724	39002.8908044993	58212.7498279798	33954.9957159917	56045.5247395876	32946.6746050775	41684.2555514476
BSU01110	67148.6459955199	82310.256892579	75912.3930166747	87441.9504086822	48116.9654733861	71815.7248298285	45216.5646555925	74633.6743565144	42398.0409162243	53642.1594475654
BSU01120	289057.857732947	354324.739897285	268216.364938214	308953.006876922	209379.080773514	312503.299034308	180761.231252327	298361.341077693	183372.598568426	232003.695410318
BSU01130	256141.382162437	313975.99540603	220356.262071843	253823.922216445	191164.008794499	285316.867302159	172040.559094898	283967.151449954	178605.203117205	225971.968910282
BSU01140	456.598179366252	559.694285463739	515.137304975451	593.376244448403	424.3861001534	633.406431398464	376.417593014545	621.308325236421	380.017314624304	480.799323350621
BSU01150	27897.3434964513	34196.3337572976	28944.0482475071	33340.0638671618	20595.265005838	30738.9269025026	17583.6059403476	29023.1938175972	17338.4272938502	21936.642858204
BSU01160	64179.8658141198	78671.150611792	68223.6699370644	78585.4657753274	48075.5265498238	71753.8762426926	40192.4723324619	66340.9950422487	39956.9190445813	50553.6429538823
BSU01170	48607.4702476392	59582.6364577554	41694.8711773426	48027.4789517535	36444.6362462551	54394.4935520071	31426.2611727846	51871.6395302774	30384.8227443339	38442.9910254147
BSU01180	29174.1894006929	35761.4809442919	36634.2601191288	42198.2634099281	21187.8947832969	31623.4410568188	18523.2832542665	30574.2088312633	18686.7399004654	23642.5329952536
BSU01190	81998.0618026457	100512.548415639	76394.1593444476	87996.887299322	65629.3691193787	97953.4072247233	58721.0566395453	96923.9536989951	54458.2271581314	68900.7520470211
BSU01200	23791.0542337351	29162.8782187904	25791.210660177	29708.374007281	18608.7079157022	27773.9428071766	17237.8435650645	28452.4844610114	15639.5305126569	19787.1923163312
BSU01210	22902.3218856466	28073.4774305037	17713.2719236979	20403.5597295329	18016.0212830351	26889.3437950989	16143.9973489985	26647.0009416905	14877.9526889525	18823.6412142506
BSU01220	46674.9950919315	57213.8243373227	46221.3035849357	53241.3849081377	36091.0947630662	53866.8244103056	32922.3297522044	54341.0242794707	31264.7675527489	39556.3004778802
BSU01230	29761.7444591084	36481.701092885	31340.8879631538	36100.9350665073	22713.3879273985	33900.2761562222	19898.1975318608	32843.6183992767	19655.6903398147	24868.4527038333
BSU01240	18772.887129421	23011.6503367935	23325.7189376337	26868.4239494782	14643.4669177294	21855.7255299073	13028.3310514489	21504.3363977108	12756.2395914749	16139.2418925516
BSU01250	19586.5761385998	24009.0636186732	23277.6856703826	26813.0954002648	14984.9297159094	22365.3669445821	13542.4537632559	22352.9383944471	12970.03204086	16409.732896635
BSU01260	30563.8597482534	37464.9274041257	31687.0403368637	36499.6609858594	22946.0990166536	34247.6030374246	21162.0817571552	34929.7636961041	19970.01426279	25266.136503133
BSU01270	23021.3864556927	28219.4257992608	27909.3541159394	32148.2206206865	17726.8253333462	26457.7119051733	16812.2436757654	27749.996693839	15312.4156889111	19373.3254216861
BSU01280	37632.0705600501	46129.0819684442	34506.3241650832	39747.1370157749	29234.4831478676	43633.1671507998	26152.0390537063	43166.1003298215	24392.360565841	30861.3055343944
BSU01290	14227.7045809249	17440.2030254755	15390.8684590684	17728.4301424775	10585.1193750545	15798.5445019442	9832.77836490977	16229.812770964	8907.4279599777	11269.7110661541
BSU01300	30207.0580823687	37027.5628624694	32377.4185969913	37294.8937428093	22612.7348225346	33750.048983518	20949.2054201731	34578.3937206638	20123.8882511512	25460.818446924
BSU01310	38145.2371703633	46758.117370385	36706.4761339837	42281.4475770807	29782.7521320155	44451.4717573127	26351.2249679067	43494.8731317817	25287.7617974966	31994.170511173
BSU01320	28791.3579519587	35292.2093093289	25299.9242424935	29142.4711175893	22242.1539267899	33196.9481099662	20459.8234526398	33770.6283656654	18983.7888486188	24018.3604319992
BSU01330	38958.3688367146	47754.84746602	37987.206522544	43756.6950126185	29868.629882734	44579.646359637	26593.2067686908	43894.2840790194	25810.3362680208	32655.33367969
BSU01340	13308.7340395243	16313.7365090182	14382.196288004	16566.5610660876	9754.91082754275	14559.4383361064	9145.99529298162	15096.2205899952	8518.19218949799	10777.2485180843
BSU01350	41107.072382378	50388.7105649326	42046.2382274923	48432.211551445	31695.8335734761	47306.7916850205	27661.2660784706	45657.2041797992	27641.8717481577	34972.5991980074
BSU01360	94816.271566486	116225.004309911	80723.0446504658	92983.2427442171	71968.6478033587	107414.93267857	62624.2028575813	103366.418888945	62691.233668923	79317.1825810962
BSU01370	50061.4497338409	61364.9125297671	56514.6061209165	65098.0319472461	37135.7932813882	55426.0620011183	33476.5416403416	55255.7967726664	33595.4703899091	42505.1143974403
BSU01380	58432.3811220997	71625.9312410559	59235.8584071864	68232.5874263924	43993.8153591017	65661.824409751	39385.8699632511	65009.6312153547	37907.1474138864	47960.2642441892
BSU01389	17062.0940024931	20914.5742203684	19569.3948435413	22541.5901862162	12266.7567288867	18308.4285787604	11326.6888277007	18695.6353704245	11048.469010392	13978.5641859726
BSU01390	19804.3977082868	24276.0675037386	25225.6386985853	29056.9031017705	14555.5891531627	21724.5658589534	13905.5430132255	22952.2471887129	13082.4225751618	16551.9298196799
BSU01400	11134.6276866099	13648.7348583206	14838.1800105669	17091.799495164	7834.95416444477	11693.8569752347	7381.90780892444	12184.4485032752	7182.49949041206	9087.32513509383
BSU01410	30205.5532503793	37025.7182518182	30059.9943610167	34625.499628551	22333.7604244744	33333.6730045145	20359.2745898672	33604.6641634256	20350.1168963731	25747.0437723483
BSU01420	33093.4908050215	40565.7283069454	24022.3075288814	27670.8102612594	24713.485969685	36885.4704473496	22184.0912451928	36616.674762888	21638.6861498127	27377.3463962082
BSU01430	107330.474870428	131564.811590942	127090.000294885	146392.401314285	78107.4764172953	116577.281596018	72512.0696465429	119687.159653506	71394.1271553148	90328.1158686663
BSU01440	22467.7193162047	27540.7451824204	24300.0677474869	27990.756640179	18238.1240364608	27220.8374806844	16592.2218163432	27386.8324434693	15449.9599999494	19547.3469968432
BSU01450	2069.50630051174	2536.78376846642	2070.00899485758	2384.40150126876	1771.55181796648	2644.08357071546	1495.63107461451	2468.66261137902	1397.44474705475	1768.05230432212
BSU01460	2737.04027664725	3355.04141529825	2879.62394451143	3316.98058966884	2455.19154789305	3664.43226153845	1828.12249731626	3017.46716469414	1714.41429144514	2169.08335370027
BSU01470	2692.18420802485	3300.0572160376	2586.29772948203	2979.10405424552	2370.12597794199	3537.46985848589	1800.99139679351	2972.68504254992	1703.02060950747	2154.66802483159
BSU01480	9154.69691522628	11221.7520352719	10469.2121834973	12059.2738048221	7143.58284868958	10661.9687071565	5469.83736866683	9028.41832557667	4602.72359841319	5823.38305788729
BSU01490	47242.5353041386	57909.5104523749	47277.9506194539	54458.515259588	34966.4442972635	52188.2566206037	30914.7804277352	51027.3983178721	29950.4543811749	37893.4265528109
BSU01500	19835.0614601372	24313.6548780583	17602.6651996641	20276.1540808174	15582.7675334356	23257.6542235892	14034.3802249015	23164.9036471251	13573.2233590556	17172.8928014045
BSU01510	2669.95127486219	3272.80426978733	3763.78583198718	4335.4287882511	1795.29780245917	2679.52502200739	1698.09504869842	2802.84612190883	1909.22901291746	2415.56366567036
BSU01520	26.8960802028471	32.9689934633597	30.1965478057481	34.7827927801412	26.8994895431085	40.1481332017753	23.0883062690659	38.1091563380371	16.4956596657874	20.8703701129345
BSU01530	45.7599272311896	56.0921416946551	67.2505250347247	77.4645198413459	51.3681663171106	76.6682200539624	48.5567693061648	80.1469579965642	42.5185798537234	53.7946657607166
BSU01540	5493.90059366347	6734.37807274481	7194.63866037082	8287.35878225238	4038.72608208526	6027.89552750395	4500.57028536394	7428.5629537518	4564.65190331998	5775.21460730571
BSU01550	18.7307468650127	22.9599951479577	28.6579700575732	33.0105361852758	23.9588532200214	35.7591629721329	18.4378078157358	30.4331245606344	16.1698843934467	20.4581980237216
BSU01560	306.636307221986	375.872258417801	311.315225470771	358.597712775349	261.170001263248	389.802489828697	262.173287246977	432.738663240036	271.850174681014	343.945854595069
BSU01570	9.53713577191288	11.6905424341383	6.97187746420094	8.0307646650812	8.84268425422317	13.1979182999309	4.02797643419114	6.64850777132079	5.0420899029686	6.37927094458042
BSU01580	2057.98638834246	2522.66275506435	1666.31511816918	1919.3946882452	1936.7190809163	2890.59967143384	1658.81221144501	2738.00655469044	1740.31002987929	2201.84673851897
BSU01590	934.604908403045	1145.63099468681	848.796600129266	977.711639247867	815.615168383027	1217.32519753407	788.416553610283	1301.34663629643	839.969206596155	1062.73217199604
BSU01600	39.6641362751383	48.6199713758445	15.6279424412745	18.0015108684494	15.92421331551	23.7672702413184	11.2035539727722	18.4923911227762	8.95845462800301	11.3342701967918
BSU01610	75.5705768030795	92.6337902717629	23.4535418017906	27.0156605218551	29.327343226719	43.771763045301	27.8918145409295	46.0377434578626	29.1592867504325	36.8924383165409
BSU01620	56.4673494189573	69.2172115730746	19.050328331458	21.943687967557	19.8596123748849	29.6409477096109	24.0374462247415	39.675790223433	16.0632239052734	20.3232507764029
BSU01630	106.010301209851	129.946553597293	47.0234265086481	54.1653340833602	24.3404989093469	36.3287783154415	25.5631086775762	42.1940221048271	27.1686800239439	34.373915264245
BSU01640	87.9945234190408	107.862961648468	63.7002788830747	73.3750630926566	31.0476028651207	46.3392918080125	46.2319423226348	76.3096390550299	38.8411137854138	49.141921979723
BSU01650	43.9472775196646	53.8702106162259	37.0370044007492	42.6621764035956	43.5464065468291	64.9940560284223	46.7208114671764	77.1165579533268	38.8054560524289	49.0968076830013
BSU01660	77.0753471821053	94.4783254016332	71.4996742267785	82.3590288689963	86.4805494131803	129.074293831445	74.1620706674952	122.410622610581	89.0951062100452	112.723460566504
BSU01670	47.0618246301277	57.6879967974002	54.4061142249144	62.6693027703537	62.119665463709	92.715090354778	64.7447221831872	106.866511167503	83.1609500670284	105.215544088961
BSU01680	75.9926850196919	93.1512070451131	56.5100101995273	65.092737998337	66.530762346515	99.2987582319329	82.6140145623858	136.361254046991	100.161330824498	126.724489208936
BSU01690	148.289578270241	181.772142996451	140.31663991769	161.627900025501	130.619512365753	194.95275450514	167.182977427599	275.949311725093	199.924969034272	252.945816238932
BSU01700	315.150757643993	386.309201577923	361.667328670102	416.597282225908	344.691764889032	514.460724919789	400.815707287497	661.579427860652	459.51240221819	581.376804570457
BSU01710	29.2333140429369	35.8339554435113	20.9712725803418	24.1563848023392	27.7474541310447	41.4137406837423	29.1297252162871	48.081017265389	31.9626962311564	40.4393224440163
BSU01720	107.817844889622	132.162225744077	125.603264992079	144.679860983877	104.075401130386	155.335031949758	105.796109206574	174.625215844058	117.031699854338	148.068943006366
BSU01730	8071.82294211472	9894.37404294352	8292.78107040687	9552.28681763853	5404.76345636069	8066.73906663958	4896.18394227453	8081.55596783304	5380.26295570495	6807.1287517748
BSU01740	8174.69678268031	10020.4759489305	8839.37472678811	10181.8969971581	5546.77125232192	8278.6891075058	5416.35481366134	8940.14095146749	5542.56416748874	7012.4728500609
BSU01750	2231.43781849944	2735.27808874596	1905.44666502586	2194.8454813298	1683.71920710678	2512.9912927522	1579.68043865474	2607.39302828332	1647.67478880405	2084.64428612169
BSU01760	8006.07116755173	9813.77605954138	9350.01831279211	10770.0970175957	6223.948509113	9289.39240220182	5980.58993252531	9871.45761478668	6025.5926946779	7623.60234362408
BSU01770	8598.50800000879	10539.9802465241	8783.9330946238	10118.0349022137	6259.19007466769	9341.99128389663	6073.97390800298	10025.595578805	6117.804578844	7740.26916328144
BSU01780	22400.4006068083	27458.2264632125	20269.5495071064	23348.0841845864	16896.2854368056	25218.1111929642	15760.7855030365	26014.4781408335	16375.8311536448	20718.7626325931
BSU01800	303.8754192191	372.487984656206	389.23431926849	448.351141234033	223.620268316095	333.758612950015	220.296962077631	363.618330022729	247.381632103353	312.988163295277
BSU01810	28.0495774562072	34.3829408906138	39.1981036692567	45.151502949046	23.9680260771871	35.7728536814209	21.3251724070364	35.1989582832324	19.424251245921	24.5756350993223
BSU01820	43.2713904754545	53.0417138473855	56.0582186778796	64.5723284807197	31.1156220098014	46.4408120125701	31.5752520548517	52.1175612861425	35.9258387875719	45.4535051829013
BSU01830	316.33186268045	387.756990398184	242.340833949164	279.147505987946	282.157098781661	421.126236152492	258.320672491935	426.379604403104	173.408161929061	219.396653021965
BSU01845	647.327406982072	793.488600884913	654.874403118784	754.336582023568	569.536396470908	850.046729404619	522.59974181699	862.594034877519	315.139174042988	398.715257990121
BSU01860	200.499082417154	245.77012292375	239.757705496032	276.172052559039	190.807891897521	284.785354293618	126.619424734395	208.995817900271	93.4612013204087	118.247460379045
BSU01870	147.551787327	180.867764938325	171.089004337344	197.073964318984	131.281098036605	195.940186983929	87.8596100617375	145.019542647343	63.0075204882817	79.7173498442188
BSU01880	154.703825807416	189.634674768018	195.065158922051	224.691611937158	133.708338168348	199.562901086579	99.8139178385789	164.751114927768	65.0680581452958	82.3243497705519
BSU01889	750.725785010751	920.233480571457	1028.27075252493	1184.44428605001	535.918729178216	799.871554807458	519.51995532686	857.510592918964	532.767717330985	674.059702382334
BSU01890	228.243213479569	279.778650142022	174.279602780255	200.749150144806	197.85586552906	295.304623951436	224.255237231473	370.151790074273	177.887921870415	225.064462002473
BSU01900	4.60524881280489	5.6450760431045	9.32450982491404	10.7407143062439	6.50563909954779	9.70982236345958	3.09936628972868	5.1157600348694	4.39380694322418	5.55906092680004
BSU01910	58.4926786217908	71.6998434192684	45.8965819831602	52.8673446616018	43.9166146071998	65.5466004362378	69.2077577322984	114.233119939112	134.940840901577	170.727655033255
BSU01920	118.319185796568	145.034682886772	125.203883881307	144.219821958699	100.319304339289	149.728967416598	94.6207645530017	156.179386532403	194.830170574858	246.499858232214
BSU01935	382.176750610389	468.469111398181	355.188094283348	409.133983159465	277.845863607241	414.69161426982	301.762965764759	498.084697306997	470.210403342739	594.911955480548
BSU01950	320.160152486354	392.44967649351	329.313520547339	379.329584910909	246.899282426431	368.503099748175	262.401384068944	433.115155882991	379.195060880906	479.759004848715
BSU01960	358.74078453601	439.741497318865	258.905586899611	298.228109937645	248.546672803752	370.961869391294	239.238579695336	394.883034270679	349.323566008607	441.965478160932
BSU01970	199.242128468527	244.22935913202	185.654216898241	213.851338128846	119.183411927989	177.884100360293	155.255407201337	256.261871980128	179.014480206567	226.489787809726
BSU01980	172.249127002394	211.141560382848	179.78619169282	207.092078558453	108.161866583531	161.434179633374	125.677887703318	207.441733269842	143.745358540327	181.867163577292
BSU01990	211.471582410429	259.220122991667	222.230715202975	255.983066872837	164.299769466303	245.221345891452	130.342580834675	215.141194535654	149.120130210471	188.667344734101
BSU02000	151.089012965923	185.203666976413	162.983062565563	187.736893911152	116.447656693871	173.800920069053	101.842932699653	168.100171530351	110.719973699122	140.083323541626
BSU02010	197.171066564989	241.690668518184	254.764855719451	293.458485425457	170.46698889232	254.426068776751	141.341695925826	233.296142399905	164.614900024356	208.271385274608
BSU02019	885.855152779845	1085.87394598826	1472.01864365837	1695.58850833694	790.123805829943	1179.27872763226	818.558905387446	1351.09907733239	759.806995846883	961.310644072652
BSU02030	178.810301343002	219.184193819246	194.65668367192	224.221097556756	148.903254028648	222.241677387202	148.251422376173	244.701216573845	166.708678206812	210.920441237668
BSU02040	139.38024307833	170.851153339606	127.959614920107	147.394092815653	77.0259519652399	114.96308041601	85.4988471052832	141.12290841458	93.8536495450703	118.743987336124
BSU02050	129.557333095997	158.810311233385	179.0429048656	206.235901492992	105.403866068012	157.317797726195	110.738453474472	182.782963241671	98.2051638945424	124.249539515621
BSU02060	2695.83135325794	3304.52785660838	2753.82912017477	3172.08007534967	3050.06906780204	4552.30122536296	2269.112660721	3745.35785034588	2113.55003895881	2674.07138962526
BSU02070	13.275028575831	16.2724206293881	15.3191399860285	17.6458075648824	9.09592710433827	13.5758893265753	10.2178495318585	16.8654045346692	9.05371161839874	11.4547896962045
BSU02080	1.32327187534071	1.6220557597734	8.35030035903384	9.61854212304772	5.39134230007007	8.04670766903205	4.71743450113062	7.78651525248111	5.22992432738032	6.61691975868352
BSU02090	151.77092063091	186.039543772586	176.301110818263	203.07768437467	102.455195808793	152.916836654219	123.076367492333	203.147709304567	133.81961685721	169.309078191857
BSU02100	46.7975370243922	57.364035228271	70.4183005059027	81.113416347556	45.730951656451	68.2545419906497	52.3637956538321	86.4307694020229	59.6001007613609	75.4062697012134
BSU02110	50.1371329923978	61.4576844444041	94.4324655118593	108.774847401317	79.352751904248	118.435885122414	70.2786613678014	116.000734834408	108.390278942986	137.135785049937
BSU02120	5196.90129980516	6370.31878589004	8987.89651785578	10352.976244868	8606.69504452478	12845.6987453565	7193.58312466635	11873.6030583532	6501.55993175441	8225.79786660886
BSU02130	97.1157920377172	119.04373755331	91.4262532732992	105.312052315613	65.8413110125583	98.2697355827308	42.3719684367125	69.9384333647951	43.6526309874243	55.229471483365
BSU02140	81.5763514501946	99.9956193408995	65.0852422402118	74.9703743768895	70.5574186092435	105.308639264609	36.8824874299938	60.8775915922648	36.3174846366571	45.9490169714087
BSU02150	16.6885669241381	20.4567078059392	16.2525823770764	18.7210209789747	7.38164549548861	11.0172829163253	9.16785827287481	15.1323072439513	5.90038466330787	7.46518867549876
BSU02160	240.153414474336	294.37807637002	3914.7599706541	4509.33284556895	4033.46110325206	6020.03742033946	4438.48883099708	7326.09238607187	1674.60219250265	2118.71293767951
BSU02170	304.877171342408	373.715924153567	2438.61301791076	2808.98902148008	6100.84092526577	9105.65138114911	6578.14158881055	10857.7659747004	2457.77076246041	3109.58073242048
BSU02180	113.064796669987	138.593895996574	75.8195890965759	87.3350514498097	62.0811095736412	92.6575447642687	58.9546350751336	97.3094941979512	89.4805214044798	113.211089307516
BSU02190	754.937388328713	925.396029210997	671.275782376889	773.228999120815	433.512877576187	647.028365565125	356.156549686874	587.865799884076	499.06768076265	631.422290466077
BSU02200	595.773940446356	730.294786455045	616.966770496756	710.671546577802	483.969872095945	722.336639861337	714.54962077982	1179.42316306102	994.410462558727	1258.13182487142
BSU02210	171.257889268055	209.926509336837	128.493709332953	148.009305369305	147.879448261106	220.713622727944	139.721600869688	230.62204170766	164.938450211248	208.680742177416
BSU02220	114.906181871501	140.851050801824	107.282677668946	123.576746926922	97.1747299243924	145.035614694427	99.3496304029048	163.984770170137	116.30948387872	147.155192661245
BSU02230	2363.9479377612	2897.70790092757	3696.89615905603	4258.37992665069	2828.21833154585	4221.18368144632	2807.85833965402	4634.60208791077	3557.80486102682	4501.34797538471
BSU02240	448.437272416237	549.690712978049	1459.91734001089	1681.64926137906	1458.72089279949	2177.17591311432	2151.08291971636	3550.54001485526	2855.44070797844	3612.71423019536
BSU02250	121.114849786962	148.461584767266	375.155330431759	432.133838699579	410.833716996766	613.179174546542	609.517336456493	1006.05870327032	787.033444945999	995.757648986196
BSU02260	555.138553168167	680.484263603693	602.274973346427	693.748362539179	471.664667349246	703.970826693995	506.503835301514	836.026411828334	571.0459788048	722.489501518837
BSU02270	1900.8814921679	2330.08486802738	1438.20023689565	1656.63376946582	1258.62758713164	1878.53185610119	1174.51319429083	1938.63102908879	1244.76875918318	1574.88607521724
BSU02280	1662.64793741944	2038.06013988787	1784.42123493413	2055.43873579424	1223.52971655197	1826.14744260244	1086.38235736192	1793.16380409682	1172.36194665231	1483.27670603564
BSU02290	2669.95149554818	3272.80454030241	2327.45740722686	2680.95112133202	1966.60340849009	2935.20274697382	1693.07895546522	2794.56664575314	1798.0245220036	2274.86732914213
BSU02300	173.160451543602	212.25865449528	209.422072628708	241.229050509058	127.424365575645	190.183921300223	112.578575536911	185.820236679631	131.755255414281	166.697240397328
BSU02310	443.220421679749	543.295940337074	313.0077175786	360.54726020863	231.130781398789	344.968233830532	217.720956720485	359.366420430963	210.942556484626	266.885308960004
BSU02320	208.89346168561	256.059883853352	188.441751607098	217.062242990202	136.465851035073	203.67855516624	108.564948313168	179.195413465244	129.974809297289	164.444613331747
BSU02330	2931.81333386631	3593.79262372208	3445.37809324314	3968.66135286172	2445.6388496218	3650.17463029174	2213.01845645994	3652.76973344677	2964.90807135565	3751.21274648737
BSU02340	159.778757804373	195.85548458762	73.4588305116555	84.6157413753119	94.7160674213861	141.366001949147	108.570825600483	179.205114413356	132.911423970307	168.160029165166
BSU02350	1299.97190983752	1593.49485407348	948.682339280931	1092.76800227829	1240.88633572192	1852.05261293108	1028.67381758549	1697.9110931032	875.24446097111	1107.36255535441
BSU02360	752.523598116496	922.437225060789	806.13028090388	928.565168934282	817.949635531114	1220.80944573388	598.708350280216	988.217578882633	575.538432266747	728.173370388927
BSU02370	495.025967755776	606.79875179008	526.014479162046	605.905441434749	315.117836348594	470.320927380564	318.039839091167	524.951021023501	318.034807626061	402.378824395744
BSU02380	77.9318280753487	95.5281926223535	57.454772541583	66.1809906350821	60.1471577174981	89.7710752421679	65.5204639247621	108.146936979734	82.7670060658748	104.717124669888
BSU02390	196.39261894758	240.736453843912	1559.54962970303	1796.41368110233	2940.74905255875	4389.13848108211	12048.8561543466	19887.6321861565	29955.7818911628	37900.1669383112
BSU02400	842.379774245834	1032.58218525975	1495.56385263116	1722.70975841937	2271.72494778461	3390.60396128665	3321.44538193684	5482.31991785698	3513.01542354788	4444.68021208971
BSU02410	438.226490547387	537.174420709769	783.411437347821	902.395792464552	858.205592794928	1280.89242730134	838.440392397539	1383.91511363539	777.98762109927	984.312838928117
BSU02420	17.8247445045938	21.8494249208776	9.84719310932164	11.3427826118047	19.0539021472743	28.4384058737035	11.4095071069261	18.8323337801679	13.9962783633418	17.7081435701806
BSU02430	7.17892552824978	8.79986775135208	5.07841722056392	5.84972610015872	12.3647503074767	18.4546863447246	5.20938134873831	8.59851415387321	6.17072328103816	7.80722210260395
BSU02440	341.173998468496	418.208275724337	375.454947710992	432.478961784639	273.241151972099	407.818971731857	247.720783736109	408.883612577026	267.177267829298	338.033675423426
BSU02450	284.5832389676	348.839789089838	276.86169932429	318.911392729515	217.992989282908	325.359764048964	213.462507481024	352.337498260018	207.627816463466	262.691487526281
BSU02460	32.6828462386588	40.0623635816	36.4694408977958	42.0084114818637	44.7918670099797	66.8529356362298	37.7711147701925	62.3443444081376	39.5332728221375	50.0176441736888
BSU02470	44.1012203174493	54.0589124291153	59.957262531505	69.063558248896	65.7734667454002	98.1684763870693	68.4086351237916	112.914102075006	71.7637276673855	90.7957358145872
BSU02480	57.0418305578078	69.9214058188064	31.6238965970161	36.4269269888273	56.3911862140764	84.1651977038679	58.8387968646969	97.1182936646595	65.1064879557185	82.3729713099835
BSU02490	18.5802367893703	22.7755011375814	25.7320564322261	29.6402354483265	36.4178237190852	54.3544752122327	48.8686903134848	80.6618093804009	42.6985039253654	54.0223063670019
BSU02500	702.917835553836	861.63089011016	722.923783157795	832.721286789834	531.673872798104	793.536004867076	507.835906904252	838.22510602316	506.854300152573	641.273950350483
BSU02510	84.7942706217963	103.940118142733	63.7669088957562	73.4518128568663	68.3514287883789	102.0161465566	65.9646377986699	108.880082642511	60.5284751592974	76.5808524509105
BSU02520	861.362026674564	1055.85047385507	712.05129697672	820.197489822244	551.087586191078	822.511437653379	490.205448748472	809.124578754514	501.414646757471	634.391680593346
BSU02530	127.93129019513	156.817121245643	174.870553675435	201.429854530701	69.8633996331935	104.272799300049	83.9813649747409	138.618178830735	67.0737582949976	84.8619690781727
BSU02540	226.830348027534	278.046771314273	132.723636517384	152.881672955084	161.896956441337	241.635089831436	146.628557217368	242.022543598369	125.289525181324	158.516774399228
BSU02550	130.92160205439	160.482620879709	137.912645468252	158.858787432984	92.2878205301946	137.741785233877	93.3022210904223	154.003021650183	91.5915950602351	115.882027567879
BSU02560	180.373367708653	221.100187689107	188.695147749329	217.354124882238	131.45577468363	196.200896068419	114.149640436184	188.413409048616	135.940418794751	171.992324710607
BSU02570	474.285935682221	581.375791391913	464.229586348016	534.736672821916	311.528666078255	464.964004682589	305.901853590622	504.916273490337	322.297414169979	407.771890088164
BSU02580	320.356400364998	392.690235525884	208.060102233888	239.660224353153	205.737535507257	307.068205398956	211.700460309406	349.429093877485	195.4243966888	247.251675327135
BSU02590	37.1103607477899	45.4895743799609	126.847269963521	146.112805154101	84.9533590414397	126.79492557909	57.8254539115879	95.4456874295361	79.6473681289741	100.770147120605
BSU02600	41.0924686276788	50.3708094027712	31.5230703887363	36.3107873184265	26.1883715952341	39.0867726117283	18.7392398428569	30.9306630163781	23.7982065897696	30.109579708576
BSU02610	189.051002412808	231.737160797494	210.79357154797	242.808852379582	128.142127760338	191.255198573052	138.406592477416	228.451511750941	141.049582087973	178.456457158618
BSU02619	2.16206256587973	2.65023847580281	3.6575699189466	4.2130808259274	2.30420053157651	3.43907454887134	1.81731052946703	2.99962111880899	1.81360338153081	2.29457776030146
BSU02620	48.9735288802716	60.0313481129647	29.509827240428	33.9917732478738	35.7487666692454	53.3558915211368	33.938523907034	56.0183366585121	31.5484682202609	39.9152396201895
BSU02630	4.51381061888749	5.53299185853827	3.77782553234276	4.35160083517862	3.63762014897179	5.42923530367872	5.56741507304098	9.1894783854947	4.01889281811898	5.08471817785614
BSU02640	10.8601355844758	13.3122647016007	4.107695693458	4.73157160310326	8.6125842711573	12.8544885573312	7.08886854498904	11.7007629963196	4.5652584917042	5.77598206519108
BSU02650	203.738080915328	249.740460590383	209.731644852203	241.585640493105	146.612547674483	218.822743221712	149.032379220145	245.990250343293	137.981804399488	174.575093388991
BSU02660	287.62573810497	352.569259459339	263.047804392331	302.999446503215	200.924645923651	299.884852280735	174.097516410946	287.362329382212	191.3501696406	242.096948075068
BSU02670	1929.34225255915	2364.97183357124	1338.27526739589	1541.53221779075	1611.71782992116	2405.52751068574	1220.55106773282	2014.62034142835	1202.6761637627	1521.63036654974
BSU02680	966.177028774323	1184.33183965361	760.767792740105	876.313036142737	707.423220765372	1055.84612123591	590.642196620342	974.903726091161	596.307789558884	754.450838673127
BSU02690	84.9001869466135	104.069949500843	102.51614694327	118.086276573227	61.263943927225	91.4379054410892	62.1861254390139	102.643335929208	64.492394741073	81.5960182851782
BSU02700	1372.81196752895	1682.78159652026	1617.84990524131	1863.56858954147	959.938954775373	1432.73190965694	1137.55405507654	1877.62691739596	1197.0572081808	1514.52124299733
BSU02710	295.321660266828	362.002857423624	263.846122441219	303.91901292007	163.767313990926	244.426643325993	175.485028687166	289.652532987414	159.957897556401	202.379328388599
BSU02720	3372.60528575782	4134.11176580563	4053.7904344308	4669.47922530682	2583.67245537333	3856.19309696757	2247.33278143702	3709.40836080845	2138.35798767728	2705.45849883988
BSU02730	352.517514919383	432.113064708465	344.241339928547	396.524638184419	261.298864606622	389.994821458869	236.909338841105	391.038429871015	267.684048874393	338.674856691204
BSU02740	322.942934584282	395.860787856378	339.544342845626	391.114262227699	256.905524106883	383.437655409246	261.283827781301	431.27053693234	281.688285766452	356.393069421592
BSU02750	227.541625240622	278.918649060476	231.834370939637	267.045323709909	149.484702755891	223.109503555946	143.451305126675	236.778226616494	134.983174500614	170.781215660597
BSU02760	233.333806069538	286.018656587481	146.422220847951	168.660795231462	147.101340758783	219.55227862145	144.587276125133	238.653240568198	140.352721986331	177.57478715979
BSU02770	523.768938066929	642.031647928069	548.779074600016	632.127518572055	321.771339986977	480.251441114076	368.532298542933	608.292995472161	375.110988781192	474.591821600764
BSU02780	4951.92148242099	6070.02454460729	7112.98291970963	8193.30118583447	5708.43146469694	8519.97085114105	7388.16224384496	12194.7719646592	8499.26110592311	10753.2968405612
BSU02790	458.543932218091	562.079373274669	464.304510238214	534.822976135918	328.554728607189	490.375811297653	327.067299900643	539.851590658821	281.488077873273	356.13976564867
BSU02800	538.572633737862	660.177896084963	624.327981431621	719.150776594605	410.717334543796	613.005470944595	461.20953726453	761.264432105907	436.274281500155	551.97584759507
BSU02810	167.400440256262	205.198080127231	203.872528062594	234.836642346741	158.051247666133	235.895277263071	161.344032631541	266.311651106381	164.078493924698	207.59272227734
BSU02820	1773.07316445354	2173.41847317734	1984.27173364656	2285.64248386638	1367.39666469651	2040.87231268533	1479.52414929768	2442.07680088817	1595.29056207209	2018.36756714674
BSU02830	51.7641714886761	63.4520948247969	74.2267472622904	85.5002891514868	55.9481546717449	83.5039625028947	43.1255581194437	71.182295374388	45.0431099347744	56.9887106319289
BSU02840	87.3131725852567	107.027767411394	136.482109750259	157.210982267849	102.868729109582	153.534045022313	90.040852316938	148.619863136246	93.9855309655264	118.910844201002
BSU02850	3975.41681524732	4873.03317091333	48926.462362592	56357.4026001563	3014.56683691091	4499.31329440267	46681.9961435655	77052.4900559869	25362.4081440492	32088.6133471489
BSU02860	797.076219815845	977.04946158386	3267.03870942566	3763.23582303739	592.186592659808	883.852690375773	2650.5200098156	4374.90218009156	1422.42968166039	1799.66333674106
BSU02870	532.805292671067	653.108336933662	1337.61562743738	1540.77239186184	388.31610088315	579.571092517064	1722.71970367366	2843.49114867197	1136.84336848526	1438.33846850829
BSU02880	264.260286759804	323.928081753984	177.695865825854	204.684274463053	271.235198000978	404.825037326517	164.083992399137	270.834180993433	195.824238952093	247.757557249459
BSU02890	5432.2282720232	6658.78064911677	5542.19081387175	6383.93752381878	3816.39949394458	5696.06776323863	3324.44449671691	5487.27020449548	3773.1133733374	4773.75710793409
BSU02900	6072.44834243266	7443.55713540218	5826.22517234775	6711.11095757899	4296.59621636033	6412.77288672089	3784.75355784735	6247.04832637262	4223.92278626404	5344.12285800395
BSU02910	5341.85727931053	6548.00463099254	4446.73495805033	5122.10407590473	3854.06079082115	5752.27815195731	3334.1878376123	5503.35239333646	3753.45462300138	4748.88478371165
BSU02920	6824.02495376794	8364.83355187063	5074.43531085344	5845.13941888576	4884.97440534588	7290.94144328605	4206.02836927894	6942.39719532077	4938.23997211536	6247.87962486224
BSU02930	4177.94824250585	5121.29452539519	3934.4034428975	4531.95976401407	3083.32468174259	4601.93602664989	2824.25064127168	4661.65893555511	3348.35953042676	4236.35696219623
BSU02940	3538.91302861042	4337.97042646031	3593.57047176555	4139.3611569221	2695.15629164443	4022.58539602158	2550.02451049248	4209.0260586324	2960.63852194205	3745.81089665034
BSU02950	5117.2713928626	6272.70910218604	3403.93416965842	3920.92293536722	4095.08781945341	6112.01677209909	3236.66064792999	5342.37571208928	3479.53463221421	4402.32019006181
BSU02960	34.9632115078251	42.8576165361646	23.391487522328	26.9441814522093	36.1917957316125	54.0171230207036	48.343872171986	79.7955536936332	58.404892845797	73.89408819013
BSU02970	973.66068331682	1193.50524171937	1473.77869137425	1697.61587170902	817.750026212311	1220.51152403887	858.05289190787	1416.2871638546	858.848999496233	1086.6189563662
BSU02980	7264.85932198087	8905.20468753143	5687.47588582712	6551.28846023641	5098.626108897	7609.82173427485	5375.7569642009	8873.1308479958	7501.02201441722	9490.32102007085
BSU02990	4475.32519063236	5485.81673773968	2340.5098557758	2695.98597286777	3467.67804395891	5175.59263667891	3291.21338331164	5432.41950729449	4539.2227791141	5743.04158454838
BSU03000	5927.94883905291	7266.43083497267	4469.91872145303	5148.80898414415	4309.72072709214	6432.36153371824	4622.48768784705	7629.79769559084	5765.9603523285	7295.11453604896
BSU03010	102.73056528879	125.926280333401	236.143082812419	272.008441785009	574.23540071341	857.060105920234	3573.68445757239	5898.6613443754	10554.4099577158	13353.478830436
BSU03020	255.365525038689	313.02495613754	257.762465256526	296.911371233284	344.822774611912	514.656260072843	1265.13898727425	2088.21638510476	3871.42293368613	4898.1387302328
BSU03030	194.03169615011	237.842454135024	209.438795117267	241.248312805466	188.013986071983	280.615382850214	245.34091895191	404.955449199968	405.091991591447	512.523898139947
BSU03040	555.258657384583	680.631486362403	623.212984880805	717.866434615281	476.767960265296	711.587613749857	528.421526748595	872.203371722735	889.193313657668	1125.01069578149
BSU03050	581.22726133344	712.463587076908	492.054188188555	566.787269010438	492.860462348588	735.606059012711	283.641607796556	468.173899355003	187.199009617362	236.844884936139
BSU03060	1190.91943599669	1459.81923033553	529.887635203355	610.366851555424	1098.81589347244	1640.00907097739	629.149813468812	1038.46372800649	351.055326079265	444.156507459167
BSU03070	2190.74895764884	2685.40201843022	1808.93082450615	2083.67083638714	1858.68750997244	2774.13568057716	1818.86535063583	3002.18747955927	1687.50140350511	2135.03306753432
BSU03080	365.881880998032	448.494994512582	388.456331216191	447.454992529133	303.907511269643	453.589248372915	282.235898790785	465.853660544827	306.643025612321	387.965899317899
BSU03090	294.770930613006	361.327777552505	264.857295548367	305.08376277416	275.851041491273	411.714294425241	274.599856780433	453.249742553397	279.344771538326	353.428046482415
BSU03100	372.666947884065	456.812073586075	391.498098586998	450.958742852674	336.494316261665	502.225836265905	306.838813846631	506.462803775524	338.658417156343	428.471892068227
BSU03110	18.3932919163315	22.5463456528141	16.7911775467779	19.3414178634339	18.6873036817162	27.8912488727051	14.0386931021118	23.1720224071571	15.2368842488527	19.2777627621065
BSU03120	15.6960648251315	19.2401069121386	15.4609578374592	17.8091646800921	7.48544149526372	11.1722009350522	5.35291828107605	8.83543371527343	5.9097617865164	7.47705264674463
BSU03130	3675.7542922961	4505.70931978402	4212.01426451066	4851.73405555931	2841.95519703885	4241.68628260921	2706.99420038917	4468.11749578217	3037.26493319663	3842.75891786987
BSU03140	211.492721117604	259.246034644719	321.533477127006	370.367910223763	171.16366594678	255.465875987079	187.226964089561	309.033567124185	208.366415922245	263.625966315383
BSU03150	1154.57563824013	1415.26930255301	1624.66603259297	1871.41994880151	952.023309385764	1420.91761909314	940.065458096507	1551.65567768768	900.34354552744	1139.11801071657
BSU03160	44.4261783038394	54.4572432508694	49.12822315761	56.5898067799126	37.7935467370573	56.4077748068505	45.7383373653654	75.4949033066994	46.516528578955	58.8528853941621
BSU03170	370.429831845443	454.069835181896	457.969591547847	527.525911401778	318.508531089641	475.381620591561	367.21436138418	606.117631344481	332.185629587667	420.282497102661
BSU03180	554.524067357143	679.731031960488	654.016170939047	753.348001730977	542.504262998301	809.700621957221	655.895663651559	1082.60996264708	656.657426207282	830.805423973251
BSU03190	360.381254877676	441.752372344642	524.999788810071	604.736640137468	374.275773172404	558.615566717057	424.941504644112	701.401048924077	428.540535344381	542.191083123646
BSU03200	2982.79544999882	3656.28608153617	9145.33128243407	10534.3221665257	12291.0787145387	18344.7297255954	23074.4646489545	38086.3096008771	32452.108266836	41058.5283763224
BSU03210	7104.66514418784	8708.83998454517	21262.094175228	24491.3763164683	25801.910733756	38509.9705085126	49010.4694662737	80895.8275814825	68012.2017067742	86049.2911817225
BSU03220	6299.69397459126	7722.11295858198	8870.39299429673	10217.6263122471	14495.5152283545	21634.9040855846	26402.9082418006	43580.1806438153	35475.1174606296	44883.2508795473
BSU03230	883.044958164386	1082.42923258731	1487.53109857379	1713.45699145975	1120.66942324555	1672.62598821864	1602.89778355033	2645.7151735316	1876.36454399288	2373.98341705238
BSU03240	661.042776882134	810.300788280712	668.182799492491	769.666254682855	449.351893490514	670.668476642115	374.773015015951	618.593813425631	365.242512390572	462.10618847691
BSU03250	542.149821437843	664.562783288168	409.086028268025	471.217923387555	363.31157257402	542.2512343988	339.247962484173	559.95678024211	311.04932712938	393.540768426101
BSU03260	162.122334126036	198.728221129416	191.243469854491	220.289485582775	143.77163445843	214.582612120712	165.893914672327	273.821607185067	184.352810291731	233.243862937347
BSU03270	166.349330663354	203.909638650388	99.505567455548	114.618450941529	60.1946704686348	89.841989162611	79.4657161624708	131.164727523003	65.1616452752152	82.4427565562639
BSU03280	1168.37856560451	1432.18881716702	1154.62661194164	1329.99104533259	1099.6712794464	1641.28575505596	1052.40133606669	1737.07532198927	1134.31073884193	1435.13417604068
BSU03290	422.869587190862	518.350055130835	425.936897006745	490.628098327907	364.816251488638	544.497003761567	365.495441187585	603.28041159604	379.621863186244	480.298996716753
BSU03300	112.643342639595	138.077281119301	144.174401206695	166.07157724231	177.744745199051	265.288294587558	141.759578984657	233.985892901063	127.02477098534	160.712213860302
BSU03310	50.7736652784957	62.2379404750713	53.7368664614645	61.898409805224	51.9508117037721	77.5378322655844	39.7750482315747	65.6520020890804	31.2838187632337	39.5804041404177
BSU03320	90.20362409429	110.570859051097	73.5358000838588	84.7044010690473	68.148224832146	101.712859779024	53.3613182324852	88.0772628025173	53.1647121007793	67.2641919736108
BSU03330	223.28354883702	273.699134095541	161.238239533419	185.727067544393	139.123978400918	207.64587400254	165.758956169584	273.598847030197	116.398276340675	147.267533215172
BSU03340	88.917258031551	108.994042132272	1785.16367498099	2056.29393747054	44.1138889496454	65.8410371230419	2268.74512678871	3744.75120523635	1035.64677927943	1310.30416653535
BSU03350	39.0276608835167	47.8397850859575	1690.50319171353	1947.25644102754	15.1181929184073	22.5642654700061	1497.72291698958	2472.11536998232	569.490541725068	720.52155672614
BSU03359	100.421266852327	123.095561340802	6170.01932116595	7107.12048536654	24.0501342555667	35.8954021066339	6467.41472318901	10675.002138167	2020.8639518632	2556.80460665343
BSU03360	1399.54785882232	1715.55423173849	19081.4445958704	21979.5301632978	370.240385477388	552.592653812309	32366.8299176458	53424.1259243362	9385.93724242418	11875.1227944189
BSU03370	441.549527195917	541.247771648554	131.420663279839	151.380804431598	230.47961795313	343.99635677277	105.89045490013	174.780941203193	164.650307363601	208.316182772236
BSU03380	913.173964719806	1119.36112053126	548.43388871727	631.7299059341	452.199618056552	674.918773846308	270.488914651845	446.464293051418	369.479969486122	467.467434993485
BSU03390	330.128774588765	404.669131315715	362.15429771328	417.158212019213	229.23313048572	342.135944336478	241.432299756142	398.503950408264	253.828611421338	321.144905565842
BSU03400	6.64313338991556	8.14309816361897	13.6477719320536	15.7205925020635	10.4930303764631	15.6610994632217	9.6442207023525	15.9185827761178	13.7193455956575	17.3577671999674
BSU03410	212.115498807293	260.009430404459	155.077921700167	178.63112200677	116.680533611914	174.148494453698	91.7877297458199	151.503228605537	126.039705396433	159.465905204418
BSU03420	351.49244058379	430.856537035483	531.62183154076	612.364437247407	315.841849029386	471.40153366871	244.792460427728	404.050173109146	302.056430411495	382.162921968773
BSU03430	530.224818694917	649.945213199259	587.687513654477	676.945362708942	458.253515608701	683.954361117363	330.925584181987	546.220007517157	481.187784114934	608.800578562502
BSU03440	64.4688322662357	79.0253633074372	83.7424797684253	96.4612689973067	63.1872534825425	94.3084910740019	53.3513364644406	88.0607870699751	63.0366776054048	79.7542395375147
BSU03450	90.2491419834586	110.626654504529	92.5732118570332	106.633210714317	74.3396585813912	110.953723122409	106.332888093924	175.511213729681	115.322089858072	145.90593806484
BSU03460	223.898386377373	274.452796885659	303.421403238395	349.504978575457	200.713863414764	299.570254331587	292.025012971578	482.011401973723	289.062753436369	365.723273413145
BSU03470	107.294722071993	131.520986105258	170.764070569494	196.699679682637	83.1007945251749	124.029928613453	92.4320295262522	152.566698605238	101.858827999553	128.872168963903
BSU03480	9836.44682765017	12057.4354596532	7275.95533104663	8381.02581081083	8754.10502947761	13065.711682839	6891.7124958765	11375.3406543315	7920.84715869154	10021.4853579175
BSU03490	12052.2726459666	14773.5764872325	9037.71170457128	10410.3573510784	10553.1394251913	15750.8136598835	8239.0927009808	13599.3029616876	8691.30356796315	10996.2696795612
BSU03500	150.803517907297	184.8537094863	130.083484838272	149.840535625299	137.073532862505	204.585534866095	105.521190452055	174.171439734451	129.723747809312	164.12696940108
BSU03510	5537.23259431312	6787.49408204423	4174.76458770864	4808.82690611737	4736.83746096517	7069.84350142475	3842.65684108577	6342.62247753395	3777.53986985642	4779.35752783407
BSU03520	1101.8349515212	1350.62020340639	951.696275507552	1096.23969446964	947.999489107915	1414.91197083591	728.220294086366	1201.9877384012	769.241273557828	973.246927408079
BSU03530	546.963200677678	670.462983893534	620.955406099927	715.265975270548	1146.00060818902	1710.433389197	1344.82766485694	2219.749128866	1651.82249321759	2089.89197721034
BSU03540	225.614910826993	276.556898410209	276.371247418415	318.346451097101	153.467854817123	229.054453524642	165.975289499659	273.955923058247	141.116566699797	178.541206339249
BSU03550	94.3001536095177	115.592351171562	57.2686972122391	65.9666542260429	98.4751547338696	146.97652990719	73.1244348621703	120.697919016552	84.3371576537095	106.703686313099
BSU03560	165.049777195809	202.316656719428	162.771722805185	187.493455914904	121.137951010924	180.801296812069	151.976109606816	250.849120466345	151.222000912858	191.326639383549
BSU03580	1116.86342721644	1369.04198506468	873.929607054177	1006.66184168275	880.815519259728	1314.6382847436	788.573691278311	1301.60600499536	816.2378833664	1032.70721336393
BSU03590	1475.095498117	1808.15990540148	1960.83522033601	2258.64643811922	1406.68462035168	2099.51052863889	1242.55236255605	2050.93529559982	965.788536065945	1221.9192567564
BSU03600	1140.15774099938	1397.59596293249	961.594440461154	1107.64119051812	1100.82818032891	1643.01245736598	894.352755602622	1476.20308685352	693.497542604226	877.415676596398
BSU03610	3618.14850129648	4435.09661590321	5367.74530076308	6182.99726492172	3391.48210844176	5061.86837571575	2939.31680758328	4851.58514625608	2390.46093370371	3024.42008611397
BSU03620	116.849057322251	143.232611518211	108.260961985281	124.703612847955	84.2119189519009	125.688308465474	82.7311988659754	136.554676418204	77.5061525601951	98.0610731995013
BSU03630	15.3132361990511	18.7708387371612	29.9414946413191	34.4890021977434	18.8714606525714	28.1661075678518	27.1404844161492	44.7976110352825	17.8393111011051	22.5703629186795
BSU03640	55.8586178844159	68.4710334745609	48.3669440458638	55.7129047657467	45.7255094631372	68.2464193866232	40.6820538933921	67.1490898426328	38.6738402845129	48.9302869227069
BSU03651	13.6332169903652	16.7114850361108	27.4996187702188	31.676254761656	17.1042832609146	25.5285529333037	10.5286943007626	17.378479498115	12.7604105305779	16.144518980256
BSU03652	21.4458642224392	26.2881636295409	17.4934162250613	20.150312396215	12.5358723805253	18.7100901423137	16.0008498252932	26.4107241313991	11.6665790920232	14.7605993658651
BSU03660	233.657468092321	286.415398827725	250.277827598747	288.289968470303	160.06661938913	238.903267888928	197.155421353435	325.421305819919	202.458859612308	256.15170404583
BSU03670	1416.28957400333	1736.07608823971	580.15565385889	668.26956572035	505.059935472464	753.81406519751	277.34073280968	457.773784805977	211.901949121126	268.099136100782
BSU03680	52.2181635864749	64.0085945969518	40.0174396795947	46.0952795306681	29.8475532375077	44.5481889612119	24.9154894786232	41.1250731307102	19.9409096868468	25.2293132851337
BSU03690	7.31705412954517	8.96918465250888	9.81438379416615	11.30499022515	4.21301562929809	6.28802685624028	3.60723757370991	5.95404353367987	9.1811025432158	11.6159651692579
BSU03700	63.7354142898473	78.1263455960422	62.5844526929584	72.089765468599	52.8268864241696	78.8453947943402	51.0187039634349	84.210584477197	52.4284265919952	66.3326408026695
BSU03710	88.4671416397813	108.442293168628	86.9963652606341	100.209353895418	53.7860596458971	80.2769838290606	60.5579406994576	99.955882546363	59.1471887158751	74.83324369259
BSU03720	98.8621839905038	121.184450417104	82.7606196249028	95.330284153247	67.18838165706	100.280270822851	69.6064668409634	114.891222251964	59.9649581511648	75.8678886311578
BSU03730	21.29500331864	26.1032395769011	14.7989016184608	17.0465555095881	12.4065920868027	18.5171362037483	13.2976036055948	21.9487929872891	11.0891990961471	14.0300960423314
BSU03740	28.5654376060509	35.0152780111137	31.2311070572202	35.9744806609619	23.1616224824597	34.5692769784644	20.1671321604271	33.2875172147768	17.0623677329714	21.5873712724969
BSU03750	557.788264988894	683.732258517394	621.582846749425	715.988711466544	383.48554447695	572.361371242464	392.998473207224	648.67643739334	430.991502123388	545.292055430833
BSU03760	1097.80030459639	1345.67456645528	1220.56741238671	1405.94691990449	787.279216941876	1175.03311050263	850.134598719009	1403.21736698219	870.477372966822	1101.33121783738
BSU03770	1685.75607666186	2066.38590653818	2227.97608413785	2566.36059698604	1168.75060462076	1744.38830442384	1510.49333832943	2493.19400510051	1687.41001022737	2134.91743641856
BSU03780	74.2139056953534	90.9707940081729	98.7937925343073	113.798571803328	52.6049791005329	78.5141927924012	71.8105210910267	118.529195822408	78.5328182728765	99.3600144870911
BSU03789	60.6025826993124	74.2861464498774	67.2558816124153	77.4706899748665	64.8678214569095	96.8167790763224	76.9981222618043	127.091759993753	105.155440818991	133.04305579442
BSU03790	847.585271832646	1038.96304130341	2433.05762130078	2802.58987246677	2861.11929885225	4270.28916412724	4305.78038829903	7107.04614113646	7251.17722576615	9174.21646192756
BSU03800	399.761700861519	490.024598499295	328.549103541799	378.449068420336	271.479928413419	405.190303335802	386.229807839526	637.504196186409	342.5551262064	433.40202288717
BSU03810	317.684592737013	389.415155753736	240.510953315815	277.039703490402	231.575468928518	345.631940632406	359.020370793688	592.592773141095	276.652927337088	350.022315162514
BSU03820	375.186553850149	459.90058581535	353.80223566839	407.537640645852	270.043980775343	403.047117051473	369.184020411259	609.368716240914	349.940664510049	442.746233485799
BSU03830	843.207243951094	1033.59649080532	764.477298388734	880.585940685437	551.247895690649	822.750703425764	809.474586666819	1336.10465901888	758.792606978945	960.027235494805
BSU03840	1183.31332442905	1450.49572145752	1002.17036444986	1154.37977683073	1245.6898177531	1859.22192505171	1157.1166100941	1909.91653010499	1278.81881430177	1617.96633190831
BSU03850	822.181656470999	1007.82349894306	973.146641370852	1120.94793713636	810.297093820522	1209.38784372034	764.044344696251	1261.11829260659	848.238668311058	1073.19472579028
BSU03860	707.813504993231	867.631961363997	738.717916525397	850.914229625591	614.843673681632	917.668927125166	551.12565335435	909.67840779745	530.092945236357	670.67557075537
BSU03870	622.887067762384	763.529834481067	953.992330349878	1098.88447361149	528.800394150853	789.247269079083	474.734301236707	783.588172039196	448.611284020514	567.584669182129
BSU03880	1042.31208993268	1277.65757019618	725.912877241658	836.164363819306	914.49780505298	1364.90990400241	965.8303624082	1594.18278015273	1040.19594516888	1316.05978818017
BSU03890	121.78232526713	149.279770710223	151.07640555841	174.021856482099	138.84808820493	207.23410126909	142.231677967018	234.765131261649	161.799738753931	204.709632738987
BSU03900	40.1024619110925	49.1572673281769	68.0269727859322	78.3588943045657	64.9388200331951	96.922746153998	76.279500327	125.905615140066	77.6944485524172	98.299305990919
BSU03910	1622.11764154338	1988.3784372112	2135.27150548403	2459.57606751502	1515.67431546851	2262.18026220982	1555.9060318169	2568.15140629213	1568.00510966509	1983.84591102806
BSU03920	1.89130526024168	2.31834640184948	0.470827033824784	0.542336139156231	2.65064586501871	3.95615251690788	0.828250574899657	1.36709597828793	1.35170207005509	1.71017849883137
BSU03930	13.2970909983604	16.2994645651093	16.2126525312868	18.6750265970745	10.3028968442877	15.3773206069847	16.0641336804864	26.515179360948	13.1061897636435	16.5820001551625
BSU03940	1873.03193161861	2295.94710621294	1346.2629812762	1550.73310388121	1287.76223703656	1922.01601974285	1105.26225429369	1824.32663325519	1121.05111043946	1418.35804474758
BSU03950	3891.0754985022	4769.64827989986	3178.54225251072	3661.29854390037	2612.58763118518	3899.34969026227	2238.20257350879	3694.33819856783	2328.92041160908	2946.55878810708
BSU03960	2316.55354351353	2839.61224303368	2073.91714889238	2388.9032248704	1613.34897312544	2407.96203103348	1293.725257473	2135.40038498027	1369.78796247443	1733.06083735325
BSU03970	323.141641801969	396.104361526283	397.323235862534	457.668600683914	257.602820413778	384.478386868682	256.756215930227	423.797339641046	259.026243691212	327.720969292967
BSU03981	191.07562749588	234.218929539487	127.867143092726	147.287576387667	110.017609540453	164.203920497912	96.4691221950492	159.230253474677	120.869421448707	152.924442676441
BSU03982	81.5067381978352	99.9102879898368	67.006317612055	77.1832222495571	57.9901249916938	86.5516521725444	50.7560005187229	83.7769707452759	60.3044446025754	76.2974081552518
BSU03990	153.102565536035	187.671863123268	104.6676743785	120.564577517488	111.82669094665	166.904017879034	97.0052064440907	160.115104802401	112.101151607496	141.830794980999
BSU04000	602.667698724314	738.745098541038	522.511443562426	601.870365566247	342.288405460147	510.873653338821	349.215739380585	576.409419238718	389.185017102592	492.39833470777
BSU04010	707.955802967686	867.806389048412	892.563919490507	1028.12632935342	473.81179492718	707.175466092894	391.308033556867	645.886227138645	391.513331128611	495.344126294568
BSU04020	299.213358641416	366.773269219896	226.876746463269	261.334736329108	204.177834241735	304.740313858012	235.952666298982	389.45936282958	274.547188846557	347.358126973084
BSU04030	3062.25225317976	3753.68357607571	3928.41151376112	4525.05778201119	2054.43181802815	3066.28875436377	2086.86219552483	3444.53840564948	2448.68231176258	3098.08199071145
BSU04039	7.27804683741265	8.92136983527004	33.1005309044947	38.1278321869805	11.537846753203	17.2205129605494	15.6089105883226	25.7637960508956	14.6330461587271	18.5137845590797
BSU04040	2529.84834402314	3101.06725174627	3438.93278818512	3961.23713630292	1986.7719194687	2965.30473325698	2074.77970232332	3424.59525273893	2234.41989058659	2826.99637656587
BSU04050	363.02178460294	444.989111921395	440.203395171771	507.061389065795	407.380359963866	608.024956362291	349.726396121769	577.25230036469	351.306279068423	444.474014116723
BSU04060	565.736393853477	693.475009379456	618.177328354438	712.065963694057	703.756713436325	1050.37377112324	507.799140693424	838.164420355703	607.118491899642	768.128579582169
BSU04070	322.498617789711	395.316147991187	340.557854780511	392.281706130164	410.003394461404	611.939898251105	312.090695807466	515.131468699747	394.442254187676	499.049810669335
BSU04080	312.165782065312	382.650243112615	425.366588237184	489.971171189085	370.799307974732	553.426859042742	251.711559876232	415.47071819065	315.086227523744	398.648269856562
BSU04090	373.696915605492	458.074599531086	409.882304406973	472.135137769642	412.986116242424	616.391682035935	321.669862016079	530.942673661159	416.629108605142	527.120701601614
BSU04100	267.740187380718	328.193715257408	310.462610353028	357.61560266288	284.808417847394	425.083393437609	238.711133166742	394.012440213935	260.860719989571	330.041955545465
BSU04110	156.148968462	191.406118724656	176.056086079874	202.795445333432	146.295704644417	218.349847401338	127.372330378146	210.238550847033	141.79091397035	179.394393020245
BSU04120	2289.0057887214	2805.8444322292	1702.97152002471	1961.61845627353	1760.43399789992	2627.48995765711	1669.3245213555	2755.35799039925	1960.16111904422	2480.0031562414
BSU04130	219.019489333968	268.472285096607	344.188073231463	396.463281353211	159.707210849459	238.366842024732	201.398134136226	332.424253669471	209.392321247515	264.923945557986
BSU04140	14545.1589018247	17829.3359159089	15392.6778868299	17730.5143857255	10774.9621397001	16081.8893806702	11687.3604054412	19290.953597003	12271.0230475318	15525.3441120334
BSU04150	5330.57525143706	6534.17521419988	4303.13989724008	4956.69982914961	4263.13567948635	6362.83223304169	4056.44845696218	6695.50319638129	4860.00076417837	6148.89108726683
BSU04160	860.785859438588	1055.14421280537	716.086338502231	824.845372558509	560.433744963579	836.460803745326	539.29942290912	890.158237730633	693.731213332556	877.711317673119
BSU04170	541.869204015573	664.218804764505	745.841559214925	859.119809584717	607.300705034861	906.41086553697	448.919937743025	740.979433109493	326.590148079335	413.203073035664
BSU04180	4.54725622028794	5.57398920111137	6.52137105533299	7.51183544288724	6.38485635771815	9.52955122486861	3.08227082362361	5.08754255616494	4.90571738633368	6.20673192807136
BSU04190	8.93317906331662	10.9502172779189	18.6148171945694	21.4420314959203	19.7307246561752	29.4485796986664	11.2085821348307	18.5006905195248	10.951504886015	13.8558848142818
BSU04200	6.80059401376256	8.33611209870528	9.56890618615677	11.0222295325542	10.3485536700539	15.4454645143066	8.87774668507998	14.6534541082598	8.00956817633979	10.1337355202408
BSU04210	279.830653793649	343.014109349432	271.379220306914	312.596236016583	208.052859955124	310.523882659647	230.725038879614	380.830732029207	215.972289768499	273.248946264033
BSU04220	228.029569781249	279.516767457249	314.736574823628	362.538695908071	225.213664552194	336.136795042563	193.683369793249	319.690397966442	245.227929858558	310.263291185121
BSU04230	1240.31827232413	1520.37191681229	1363.08180964908	1570.10637217207	990.030140623582	1477.64372613201	906.92622297396	1496.95663318046	934.657795841782	1182.53252815437
BSU04240	360.985311446009	442.492819908104	225.296040884443	259.513953538029	221.906516844537	331.200797782386	187.277389002496	309.116797607529	170.438821606958	215.639832575306
BSU04250	369.566955263737	453.012128178966	433.167389672586	498.956756614018	239.280811223377	357.132348784149	227.660601601357	375.772625212525	241.910898467259	306.066570701355
BSU04260	4056.86417411358	4972.87067220786	4494.76088026297	5177.42416451696	3067.43500301891	4578.22030011502	3079.80651095521	5083.47500458053	3134.4155236345	3965.67420711616
BSU04270	191.781097438672	235.083688781617	198.838761172805	229.038348059678	121.718404155946	181.667637050473	100.78415714253	166.352575030068	81.6672110655165	103.325659934868
BSU04280	70.1729609102468	86.0174371918189	55.6986351375589	64.158131472155	53.1780276632378	79.369481514133	36.0790296120536	59.5514181069483	36.7883962686152	46.5448161239479
BSU04290	168.027491099688	205.966713883607	165.293714689461	190.398487366456	116.424331073689	173.766106021575	89.6160062480999	147.918619612001	77.5630959600245	98.1331182012779
BSU04300	137.608122095965	168.678902043385	129.900266064198	149.629489624509	92.497938648834	138.055391564649	64.3341991171004	106.188908942223	68.8337907123411	87.088768654846
BSU04310	305.103355070571	373.99317830358	275.285428357305	317.095718078138	218.194749978162	325.660896724919	137.561062883093	227.055895324038	141.087622381359	178.504585879643
BSU04320	3498.02935143262	4287.85555189616	2746.31716386127	3163.4272047796	2481.34923124854	3703.47323121644	1975.52023723672	3260.75930787001	2033.57018801036	2572.88058400179
BSU04330	50.3757444875095	61.7501724487262	43.6992164203739	50.3362437051519	33.8374086071442	50.5031437784501	21.4213624175688	35.3577278398563	17.6163808950207	22.2883107907501
BSU04340	134.944702490581	165.414104240218	151.189681799007	174.15233709296	124.178920598078	185.340016844356	100.633837548823	166.104460125904	120.94564706523	153.020883610672
BSU04359	877.577467888342	1075.72722806425	889.172224714093	1024.21950472763	750.244731141058	1119.75825234565	697.826631604568	1151.82048829172	679.60008524659	859.832561731089
BSU04360	33388.1877943888	40926.9654479284	21746.8223683206	25049.7249198747	26514.2224738289	39573.1128620433	28294.3106667712	46702.0965553312	33057.5553086338	41824.5422310038
BSU04370	16.6197634828466	20.37236911461	43.8180632260396	50.4731409372674	32.8252753492343	48.9925106197281	20.5982934985168	33.9991846124929	38.2570094511147	48.4029109981449
BSU04380	19.4856597127195	23.8853610954766	25.5917407229804	29.4786086203232	26.7244630622199	39.886901981856	10.9476073065702	18.0699300118215	20.2132238448764	25.5738461731914
BSU04390	456.545732490853	559.629996516087	525.585844770257	605.411706146731	307.539012497268	459.009351039749	353.959331881581	584.23911043034	349.596183510412	442.310394840666
BSU04400	52.7585263744345	64.6709668493291	276.367864718444	318.342554633409	95.2968608860935	142.232850122843	92.4551309056801	152.604829339904	136.211375389145	172.335140004091
BSU04410	262.375533014524	321.617766145183	445.029031717973	512.619942218909	275.32051148948	410.92246567528	353.517356784517	583.509594030339	418.411622243027	529.375944502337
BSU04420	129.359294601349	158.567557278671	201.571562394518	232.186206524018	141.390943262668	211.029373421272	161.943995770172	267.301939817069	195.802731101748	247.73034543701
BSU04430	236.877093766177	290.361989445959	281.255862041613	323.972939904447	218.062203371801	325.463067736414	197.054649229871	325.254973107303	204.037225227969	258.148658107673
BSU04440	405.820054486337	497.450878446	468.621516163888	539.795647962821	355.807774544548	531.051635896247	304.957983908404	503.35833862655	340.438576226529	430.724155961118
BSU04450	619.219773584315	759.034495499583	672.61807937255	774.775163886066	530.690751889945	792.068673336082	459.507133831203	758.454474639344	544.187021693566	688.507448838549
BSU04460	261.344526199465	320.353966487761	275.728100600412	317.605623283216	202.32805914179	301.979480163123	196.938916649632	325.063946925376	216.084017450998	273.390304544506
BSU04470	419.800450167429	514.58793226012	446.950309709231	514.833023484783	297.254201917615	443.659024616447	319.693086682315	527.679842712815	505.408152252239	639.444278635042
BSU04480	6166.32840301489	7558.63454000286	5076.58573596496	5847.61645008562	4744.12732439393	7080.72379740553	4505.15324282844	7436.127503549	5114.13663985348	6470.42474471218
BSU04490	2312.98153314939	2835.23370216609	2633.45119508818	3033.41917773564	1788.96574308789	2670.07427155086	1659.62049944817	2739.34070079539	1672.38729496669	2115.91064105881
BSU04500	1866.1238133766	2287.47919180135	1770.90644898715	2039.87132715914	1464.71339033932	2186.1198593946	1276.01802110101	2106.17312892474	1245.52020564617	1575.83680808396
BSU04510	1084.53714586366	1329.41669578175	800.170282772266	921.699967610094	790.417718547853	1179.71739941186	657.312502890661	1084.94857282661	693.492953019114	877.409869836202
BSU04520	1009.55550308934	1237.50481598906	961.369166136376	1107.38170157892	906.631166977723	1353.1687580305	906.040602910465	1495.49484412315	860.309763340934	1088.46712022895
BSU04530	6.40459207490637	7.85069618548809	2.70477259661529	3.11557285788693	2.59713172799895	3.87628138411913	2.81290249572259	4.64292788409394	1.91618377178149	2.42436285251582
BSU04540	1503.78293182026	1843.32472522319	1179.01823285252	1358.08726021029	1099.39878188653	1640.87904591327	1052.62676304487	1737.44740783456	1152.8454467326	1458.5843575703
BSU04550	2880.10592227522	3530.41010471199	4860.49562975118	5598.7066265315	2183.10316741054	3258.33382889865	2105.2703272162	3474.92254731592	2013.14271284174	2547.03566625498
BSU04560	6530.25011566207	8004.72677630463	6458.17350848452	7439.03946665896	4727.65658815971	7056.14082860222	4410.29442784528	7279.55519512126	4632.7226925875	5861.33802368773
BSU04570	2209.37129250389	2708.22912302978	2042.29726801219	2352.48092350458	1752.75876960279	2616.03449536911	1459.69997980769	2409.35537188589	1498.10590554883	1895.40917736221
BSU04580	22833.0371474493	27988.5487693936	23406.0693730641	26960.9779911968	18724.6896025176	27947.048256028	17609.5622075209	29066.0367802697	19045.7456467136	24096.7484039536
BSU04590	2431.1606037323	2980.09663297863	2239.7296046542	2579.89923958807	1582.89386026471	2362.50704476513	1363.71391348812	2250.92244202882	1371.0988145346	1734.71933226726
BSU04600	5629.42214332355	6900.49927149163	4362.67499760498	5025.27710733579	3753.13582137313	5601.64521484187	3008.17539869967	4965.2419378583	3158.56305332586	3996.22575171531
BSU04610	334.270948666049	409.746574164195	378.509952560539	435.99796009225	281.210500467019	419.713415468147	291.443642009277	481.051801185579	319.918594686601	404.762198808406
BSU04620	251.768089541671	308.615249351586	209.17682198764	240.946551255093	171.631963942144	256.164821975101	152.044665829775	250.962278174332	152.152425193813	192.503815652884
BSU04630	705.8467444615	865.221122512178	750.207220956317	864.148527061823	530.539874960291	791.843485900496	431.930446204214	712.936874178968	431.935197641487	546.486022518885
BSU04640	2458.05711210933	3013.06615129437	2389.59540249239	2752.52662151827	1691.83957624916	2525.11113842635	1724.11822187535	2845.79951846613	1718.38877254433	2174.11188200575
BSU04650	9138.5276895875	11201.9319317337	11836.1247961401	13633.7928014958	6900.41797284785	10299.0392987883	6911.71873978969	11408.3626122066	7886.75374795876	9978.35024754166
BSU04660	4151.3505927012	5088.69134545458	4110.64090907409	4734.96413741302	3166.59167922428	4726.21401716154	3239.28321802109	5346.70448062018	3776.92012934192	4778.57342982443
BSU04670	1797.19426896091	2202.98592430163	1818.60604018061	2094.81552166946	1349.58978268251	2014.2951142645	1254.44014883932	2070.55706866117	1336.58300535134	1691.04980179702
BSU04680	1008.8921117165	1236.69163631121	1020.2712691888	1175.2298429614	800.726922953022	1195.10413420472	750.577780126231	1238.8906155932	756.457170989475	957.072433173296
BSU04690	1071.32415754271	1313.22032358552	1156.68984770832	1332.3676448893	777.490440418078	1160.42312680275	673.744960659798	1112.0717015154	724.753671595242	916.961047533765
BSU04700	2687.132228742	3293.8645414658	2971.13927492619	3422.39524814238	2011.31600050477	3001.93736277852	1956.25026001248	3228.95261897258	2035.7989993272	2575.70048438995
BSU04710	1262.77708523241	1547.90174459327	2050.59061347889	2362.0338604389	1046.19985598712	1561.4783732805	1021.09252834102	1685.39754907383	1105.04009495632	1398.10084826152
BSU04720	1460.35363620888	1790.08945256148	2004.89822286367	2309.40171968485	1252.51017812357	1869.40147645914	1285.13367163723	2121.21926298755	1367.15216022823	1729.72601052382
BSU04730	2278.06503483445	2792.43334627679	2590.33059863676	2983.74943467182	1991.80805078015	2972.82128000742	1846.0409280322	3047.0430144567	2148.64289965721	2718.471007824
BSU04740	1491.10427619133	1827.78333363743	1937.91426558943	2232.24425385624	1247.09464283864	1861.31866018006	1324.05689149547	2185.46525199475	1361.92211036337	1723.10893193465
BSU04750	56.4618731352657	69.2104987896554	81.8175787261087	94.2440144121838	38.0351458803933	56.7683673219072	31.0886167564956	51.3143295354658	29.1498447150922	36.8804922182239
BSU04760	234.20689273381	287.08887902548	272.378565829423	313.747361915106	178.534433149273	266.466922790244	164.299908914435	271.190569034269	175.053047683244	221.477768611085
BSU04770	176.419373470621	216.253414136801	170.567947418736	196.473769391299	136.916495563133	204.351152930975	130.653943362041	215.655124102202	148.7434621222	188.19078286442
BSU04780	2375.52554340314	2911.89963451297	2498.2320146388	2877.66293819039	1850.25703499666	2761.55299451023	1787.04882107469	2949.67166982213	1848.10533808265	2338.2297643708
BSU04790	175.01155967432	214.527727587021	221.748220819053	255.427291349042	146.300001257645	218.356260199615	142.863200105376	235.807510707814	154.20983148083	195.106853758222
BSU04800	476.001867275701	583.479166198292	1170.2368666647	1347.97218207611	837.367215340008	1249.79064923867	931.46072178241	1537.45284974439	1346.97270865114	1704.19489314974
BSU04810	486.310488807011	596.115389518523	874.242670936399	1007.02245363788	599.162277257212	894.26406691663	630.016186645388	1039.89374848735	802.459144919561	1015.2743021072
BSU04820	881.072175747384	1080.01101215815	1213.63719823682	1397.96414636864	657.32024220951	981.066224255234	692.047823312969	1142.28208794023	885.185794812419	1119.94036799652
BSU04830	75.5524442456314	92.6115635322725	139.84481324966	161.084412427918	101.285420293558	151.170918646125	93.3324871327805	154.052978252738	127.382688150241	161.165051991823
BSU04839	52.4847523245819	64.3353768751786	79.0455437257103	91.0509633515656	76.0998491285401	113.580849723982	61.8336554944503	102.061555175553	96.2772493139561	121.810334800068
BSU04840	51.415199636295	63.0243280040081	49.9025438499227	57.4817311270051	63.1582337855583	94.265178480351	60.552740146714	99.9472986045511	73.2320305077772	92.6534380427923
BSU04850	117.642441128168	144.205134849266	155.271099930734	178.853640104093	138.620796638336	206.894863155421	137.885206749873	227.590921546887	148.526983788866	187.91689366995
BSU04860	146.230148734309	179.247711242965	176.989724473884	203.870884519372	229.203516414381	342.091744624849	197.141634144376	325.398548892694	233.376954056788	295.269392414564
BSU04870	101.405697576536	124.302268409891	152.921043888692	176.146658072309	175.567996352698	262.039444735217	149.445102631354	246.671484419922	151.893273982865	192.175936574552
BSU04880	27.984541873496	34.3032208092815	48.9436755340407	56.3772301042618	47.8569886266358	71.4277031517226	36.2365458597483	59.8114116828834	50.0994792834442	63.3860479844511
BSU04890	35.5245181295182	43.5456615673354	62.575192827528	72.0790992168636	64.5313588823786	96.3146006153509	60.4265333693511	99.7389838952175	64.8101961732519	81.998101842088
BSU04900	22.7170523927844	27.84637561295	42.8217633448757	49.3255232514204	40.0337769937198	59.7513721863843	34.4069090522014	56.7914450240882	37.1460532994503	46.9973251328785
BSU04910	76.510045168649	93.7853828521648	159.891351559016	184.175614523568	154.441591976329	230.507779585298	115.87290204149	191.257794650688	191.22537187788	241.939053480368
BSU04920	20.0794149454164	24.6131813666084	23.8029281696677	27.4181116136903	32.0087901231856	47.7738868402638	21.9820405628602	36.283173424527	28.0529406515792	35.4926851072796
BSU04930	21.2847766269953	26.0907037825607	32.5045214076127	37.4413009000796	40.2501367497382	60.0742943106205	30.9458547553749	51.0786890620402	37.087287479926	46.922974398909
BSU04940	137.236827263931	168.223771898101	170.777454926777	196.715096853133	222.721203633416	332.416737351246	176.126428344285	290.711216094069	159.588439415541	201.911888571265
BSU04950	16.0423358393353	19.6645630677469	23.8674614923339	27.4924462430708	27.3035674344626	40.7512291445432	18.3682449982615	30.318305385267	20.4699211283478	25.8986205333308
BSU04960	123.960593959608	151.949874522455	162.624698915444	187.324102069441	218.534261883169	326.16762638475	153.634561248886	253.586531871504	145.886365442518	184.575973492652
BSU04970	21.378734413752	26.2058764632655	31.5809043913709	36.3774051365369	57.9882396598757	86.548838269595	40.758287332287	67.2749194295751	37.566158235534	47.5288434643655
BSU04980	11.2746188901306	13.8203349219356	23.8570124031321	27.4804101485218	27.6131548721951	41.2132958193684	18.6230176914479	30.7388287568021	21.4096334545837	27.0875480721854
BSU04990	212.386271448712	260.341341276887	374.925218643802	431.868777584372	186.978219476396	279.069476368273	169.707048629886	280.115499705074	256.786012091809	324.886619920739
BSU05000	1495.25583180641	1832.87227629763	1723.12306882525	1984.83061783044	1027.00518131019	1532.82986103052	812.12399653326	1340.47772881565	977.899061816138	1237.24153908943
BSU05010	421.623800527519	516.822980105377	721.388743901514	830.953106112224	425.39707047098	634.915328840856	404.06990598461	666.950751571369	547.090729381476	692.181230631716
BSU05020	108.464411689689	132.954781999274	163.940859944015	188.840161342726	96.2832656997452	143.705082961533	78.0200860742299	128.778595669167	118.280096966268	149.648419687007
BSU05030	513.412265673202	629.336524256673	772.841713552372	890.220741366478	480.952367367202	717.832941692922	440.080995055675	726.390028204271	585.707342182635	741.039113129113
BSU05040	213.43449963005	261.626250743173	211.663807237066	243.811259271868	149.462817168134	223.076838791394	130.077311391945	214.70334541208	146.234145822211	185.015986525732
BSU05050	354.0665347281	434.011840424594	494.160972752829	569.214031546438	264.594886661338	394.914213415236	243.724835184865	402.287969471661	289.603305639387	366.407182075843
BSU05060	91.9332153057752	112.690977704658	96.814075316695	111.51817557438	47.935631879387	71.545080092345	42.605753393334	70.324314743773	54.9657285444791	69.5428446932383
BSU05070	283.497608572744	347.509032298451	373.366817633657	430.073686974911	192.726007688649	287.64818810893	147.09778358728	242.797040474862	127.65688575922	161.511967829045
BSU05080	150.029003895619	183.904316593518	188.283823021166	216.880328245712	102.447351686999	152.905129114337	80.5099010312071	132.888240887074	87.1143502634706	110.217400757684
BSU05090	132.667177311504	162.622332644678	188.563921153246	217.202967619885	154.541360106951	230.656685912725	148.037315586249	244.347815634202	166.21368270501	210.294171083205
BSU05099	70.3566966839241	86.242658989035	137.950177591635	158.902019926931	92.6015117400203	138.209976886962	69.3513115443561	114.470067361884	93.6766186905676	118.52000723895
BSU05100	231.135391456131	283.323858071394	539.307354280255	621.217235473701	336.884304283303	502.807902740242	310.698886475075	512.834172448445	368.396701202747	466.096879922412
BSU05109	398.320534604295	488.258028777771	471.617853614758	543.247068480273	290.163040584632	433.075296278567	277.122279836672	457.413210132207	275.452061331861	348.502975015293
BSU05110	289.735036821336	355.154820443231	254.387684774285	293.024029840905	187.895051278594	280.437869818984	148.979325506684	245.902680807571	203.049176690455	256.898575414089
BSU05120	1979.49175738145	2426.44468330278	2139.03476655829	2463.91089184545	1484.75924573018	2216.03877927173	1383.47490882819	2283.53959687915	1296.8594184462	1640.79137153593
BSU05130	211.562983711918	259.332161953799	315.938269130408	363.922903279281	212.565918409362	317.259730627236	186.032907061397	307.062677383182	214.976758251583	271.989396077009
BSU05140	26.4098779447183	32.3730107421147	17.5405199827879	20.2045702622039	28.2875428413316	42.219836035352	24.5493004888042	40.5206479598185	24.9815547993218	31.6067562753947
BSU05150	187.823896516932	230.232984502849	221.973511114745	255.686798684809	172.601563863121	257.611973108487	140.687681468762	232.216637524098	162.957859812216	206.174891819963
BSU05160	378.525786299163	463.993789432899	782.565271559723	901.421111204482	610.956731094349	911.867572103474	519.646554938514	857.719556033739	386.422001142451	488.902556613142
BSU05170	136.349988035282	167.136691680022	140.008223708948	161.27264163147	97.2763859177283	145.187338702225	106.685408441354	176.093077677429	120.123035939998	151.980112947937
BSU05180	468.100752167763	573.794044411687	554.89805669042	639.175850303386	389.278505764284	581.007504880945	402.85449782632	664.944620026723	501.310296438025	634.259656180115
BSU05190	106.559471824829	130.619722411445	81.3939430775775	93.7560370754389	83.5011471221737	124.627464465062	69.5961568499747	114.874204760345	87.0165067424066	110.093608770026
BSU05200	157.474702597057	193.031192702099	150.361027971224	173.197827505849	116.815052982346	174.349267839887	122.998951040414	203.019927056924	143.236188713656	181.222960014157
BSU05210	164.009212266006	201.04114080372	213.885882564538	246.370822906576	143.556889508253	214.262100132918	132.063299612596	217.981382991117	156.772660816459	198.349354989124
BSU05220	337.989225941313	414.304407806072	327.621794117501	377.380919446622	249.039050622681	371.69675509343	224.924381947441	371.256268691995	258.874693306204	327.529227180803
BSU05230	107.897081953037	132.259353883423	56.0880486480486	64.6066890201331	110.474271321245	164.885499156645	107.758056487103	177.863571865905	136.262492291703	172.399813299796
BSU05240	162.92502267379	199.712150136336	176.447132033603	203.245883259766	144.715272889285	215.991015107525	135.342010540453	223.393166163118	147.033978919749	186.0279383429
BSU05250	620.396768323753	760.47724595163	857.324238254576	987.534453157749	439.143020024716	655.431488182238	451.224491731659	744.783289798624	554.859885590575	702.010796034633
BSU05260	264.17553638374	323.824195441428	241.048641573729	277.659055721513	199.606578847639	297.917605562101	239.173299661868	394.775284184025	277.31742427117	350.86303916108
BSU05270	147.283268577985	180.538616868633	229.774424950023	264.672513580886	140.117408281648	209.128591922309	140.819290213693	232.433868627045	142.426405665548	180.198419482429
BSU05280	1660.61790050311	2035.57173736527	1970.20329407585	2269.43733281812	1375.58933605709	2053.10007115397	1372.2074423609	2264.94171290571	1465.9827695718	1854.76686595351
BSU05290	126.121000870848	154.598083510445	162.233919351563	186.873970992186	113.506653937739	169.411402929304	87.7594490379203	144.854218605331	101.249065771439	128.100695519406
BSU05300	74.8217678138421	91.7159063836542	132.789697912707	152.957767740457	71.1666081893382	106.217869321468	101.301231247573	167.206048545092	88.5478932773788	112.03112472382
BSU05310	53.0485273357407	65.0264476378144	31.1711778181677	35.9054493823917	44.1737075769421	65.9303178587529	40.7937931318205	67.3335246840948	43.3996600517737	54.909411712382
BSU05320	601.975884273539	737.897078088488	616.817556972275	710.499670536362	393.937880418599	587.961733285859	412.364921638785	680.642359985926	433.639324143559	548.642089723113
BSU05329	63.112236202161	77.3624590317367	75.5696130678958	87.0471091174107	53.5213158604246	79.8818473805992	50.1363782898592	82.7542330825341	42.1837078716179	53.3709844803924
BSU05330	116.00894704616	142.202811265087	112.239111309027	129.285962607485	102.367820227462	152.786426503787	56.8010700555139	93.7548572722113	63.4062169314219	80.2217820706125
BSU05340	546.237747950755	669.573729919293	384.452820789802	442.843429828324	395.329596316053	590.038902636619	293.170202156808	483.901631304016	299.623061953901	379.084215123453
BSU05350	182.728165144642	223.98667898037	203.32683678305	234.208071596851	135.807616301976	202.696124042406	115.546254545247	190.718635980637	144.321118631984	182.595617391968
BSU05360	5.55267615759425	6.80642467464458	4.21480193015956	4.85494511124785	6.98817836847983	10.4300237937924	3.584817972098	5.91703812960615	2.24519307893861	2.8406266546365
BSU05370	127.142566168825	155.850309834035	174.120867751435	200.566306475061	132.785582606555	198.18566628262	106.221595050631	175.32751537014	133.605718823267	169.038453601797
BSU05380	47.6581029517469	58.4189098501403	69.4293371628195	79.9742494715638	45.2827154720483	67.5855387365762	39.6031333788458	65.3682424263695	45.9714579891197	58.1632600516161
BSU05390	630.294953852344	772.610360202111	819.377252962254	943.824088166865	465.574022633988	694.88039340079	461.327461858293	761.459076387191	497.110051628499	628.945490786563
BSU05400	1051.62299650194	1289.07080273806	1436.74411673802	1654.95649410203	788.988196602534	1177.58380362806	883.359410137306	1458.05766223322	1009.85788861188	1277.67596590933
BSU05408	9.46815203226431	11.6059827345687	8.27101944599749	9.52722004254688	4.53909464755951	6.77470761047852	8.21675672724225	13.5624355923256	2.14034122495577	2.70796769803909
BSU05409	5.26418754945117	6.45279771620341	8.56676926811026	9.86788828195914	1.57411133128971	2.34939890966198	4.91568697686915	8.11374733716828	3.65858500200121	4.6288553855025
BSU05410	471.973997194931	578.541836246766	537.235150006019	618.830305274509	341.292396799236	509.387086527794	364.257072580454	601.236381934302	391.748400455252	495.641536883086
BSU05420	259.590475911873	318.203866100274	305.944997361057	352.411855613004	165.706528459864	247.320967423889	201.880641198692	333.220671425864	204.504022312286	258.739251519197
BSU05430	64.2017195177322	78.6979387015847	75.7777344577433	87.2868399377267	69.6005628220938	103.880509056568	66.7549845549648	110.184615237752	53.7250285656532	67.9731064540994
BSU05440	1137.53023451287	1394.37518713447	1245.21516723968	1434.33817029051	971.226178331761	1449.57836148621	875.814016972637	1445.60336764819	851.869126571957	1077.78799511807
BSU05450	45.8377677533627	56.187557965255	57.5106360702604	66.2453387040883	41.3583308873081	61.7283006358068	28.5843107285696	47.1807656081547	36.5011313978251	46.1813675383622
BSU05460	218.654148682262	268.024453536501	229.534671033012	264.396345892206	180.260615332923	269.043291093762	175.046381771277	288.928510025313	180.213330486383	228.006577653642
BSU05470	103.968237983402	127.443409322856	124.209769527369	143.074721737468	81.7115060099389	121.956382188864	71.2704668612188	117.637791713552	71.8648286072141	90.9236491006114
BSU05480	23.4256009470706	28.7149085916798	26.6622538013617	30.711710987299	8.6416454280583	12.8978630309021	16.7736051968737	27.6862206933135	22.9898870431302	29.0868908043626
BSU05490	33.027939028635	40.4853754796599	29.7070240199898	34.2189202305201	19.9478476451716	29.7726409664249	24.0429225045117	39.6848292754745	33.9354715082363	42.9352850800361
BSU05500	104.684778363485	128.321738615787	185.329530172287	213.477338055064	75.0365582020273	111.993862518092	75.7197663929441	124.981728054021	90.232779010363	114.162848435259
BSU05510	23.4044665653592	28.6890022407454	36.6001372175629	42.1589579296507	23.8091840826564	35.5357781955	18.1193711891417	29.907518609067	20.262078416892	25.6356571598589
BSU05520	1.83562510263365	2.25009412351104	4.66031505899071	5.36812267514197	2.6000281269052	3.88060432894331	4.13911380812732	6.83194918573096	4.57005136452078	5.78204602574876
BSU05529	2.23635119695846	2.74130086757011	0.469629342087354	0.540956542263715	1.69584840511036	2.53109441163473	1.40202857999337	2.31416396346709	2.10752451991493	2.6664478804649
BSU05530	4.89495627037062	6.00019705712349	5.92436719422752	6.82415876794552	8.49076532343254	12.6726708565932	4.91538021797298	8.11324100627523	5.15761908627104	6.52543889804321
BSU05540	40.5936239351868	49.7593296896694	37.1889989413064	42.8372558412162	36.2323612771926	54.0776680702571	27.827501216663	45.9315890045854	29.7778084026784	37.6749942171096
BSU05550	5.46176847341366	6.69499078454183	4.2309864959653	4.87358778531375	4.98513591497017	7.44043489830654	4.47985441733836	7.39436970267203	3.55004479393167	4.49152990956265
BSU05560	1.36381965615504	1.67175889534332	0.461445615788064	0.53152987343161	0.411708787875144	0.614485238817011	0.390160180064004	0.643991600148563	0.436587883993197	0.552372618638529
BSU05570	2.32631049025074	2.85157222793763	1.86286573855587	2.14579737320434	4.56880558273028	6.81905189369897	2.46627691761541	4.07079373995589	0.858106859248704	1.08567999775797
BSU05580	1994.55112421337	2444.90433106183	2210.0116869664	2545.66777116189	1411.31437630234	2106.42055041833	1267.19246687252	2091.60582277661	1296.84403285571	1640.77190562948
BSU05590	806.962668648421	989.168189089087	801.648991112556	923.403261844701	618.572679300545	923.234557434187	523.412825593335	863.936096802182	561.933170731805	710.959942767938
BSU05600	570.666638384498	699.518462495676	655.002845887674	754.484532651671	454.440316317678	678.263069733726	432.863740277412	714.477353126638	441.264754143977	558.289812190924
BSU05610	350.599583771207	429.76208051261	485.326651323811	559.037955340793	367.396551037695	548.348162714974	377.241126737693	622.667635661334	413.62306714834	523.317446742494
BSU05620	3336.64960744325	4090.03759163662	2347.01108622763	2703.47460875676	2188.98429250992	3267.11154914081	1877.93218136601	3099.68216195201	1816.94248641929	2298.80240825616
BSU05630	285.3188997471	349.741556010805	327.146003160668	376.832865464933	236.282839265363	352.657803744451	252.219548011103	416.309194561505	252.659531061409	319.665780735564
BSU05640	170.855151023342	209.432836115414	185.22119262291	213.352546222748	108.90885094444	162.549071704964	113.22039737755	186.879616635054	109.015152859563	137.926377859022
BSU05650	1161.92162689221	1424.2739549048	1126.17709374103	1297.22062062602	924.564958140138	1379.93537139867	762.598438779247	1258.7317054746	779.011907811591	985.60877029558
BSU05660	261.379454855982	320.396781747074	269.36774398741	310.279257120401	211.318748884872	315.398300204397	181.858582139373	300.172609345914	180.092789120738	227.854068268391
BSU05670	326.156402184762	399.799829959017	482.09634906613	555.317035493633	300.776837745858	448.916643064075	268.906623613245	443.852591012318	222.155725236578	281.072251873078
BSU05680	1029.08099255701	1261.43900006992	686.178509026908	790.395148584696	934.298289848999	1394.46260238267	831.072883944935	1371.75443245895	901.523497508621	1140.6108903626
BSU05690	183.37415821749	224.778531965471	141.031808419071	162.451688160039	200.750987967597	299.62566361695	181.406486569893	299.42638827035	134.693006064046	170.414093472762
BSU05700	819.810646821357	1004.91713485391	960.330275811316	1106.18502482202	660.954785167913	986.490866778196	611.634905297239	1009.55392552994	613.615881086949	776.349100607353
BSU05710	92.88550220411	113.858283136887	81.2951999218407	93.6422968311387	76.4067225836172	114.038865714612	70.9487475644085	117.106767443681	64.8972125744156	82.1081953172795
BSU05720	529.026586083755	648.476429539072	545.996388118756	628.922198286027	378.790322762466	565.353640240622	336.375079403959	555.214849449576	362.263283856345	458.336857427403
BSU05730	41.0342261870116	50.2994162989745	52.485020901236	60.4564342193302	27.2440336667147	40.66237356854	30.3331602367729	50.0673861572383	37.7403904000442	47.7492826485255
BSU05740	195.105950216552	239.159265916793	148.887473591871	171.500470014621	104.862469577195	156.509750480782	115.210301718391	190.164118093892	99.2297739175211	125.545879936935
BSU05750	494.39849481377	606.029600628744	624.35284831457	719.179420254214	362.120886194196	540.474106423859	363.444495623928	599.895156557609	351.145134112782	444.27013291802
BSU05760	320.802432357262	393.236977866272	396.12657808926	456.290194793801	258.16940166684	385.324022975684	265.164432930953	437.675796227276	284.198755814539	359.569325486675
BSU05770	205.871447338803	252.35552357131	231.349591341158	266.486915893678	151.158770009661	225.608089076886	136.31515114879	224.999415107921	177.717303614447	224.848595148875
BSU05780	294.299778922469	360.750243692983	269.568983088578	310.511060371561	221.921077208388	331.222529474596	234.499891806944	387.061438547226	269.475644425979	340.941590063004
BSU05790	149.131839340524	182.804579675372	239.286900802635	275.629742153369	187.362742390641	279.64338603877	125.027581473828	206.368349129905	130.99217145936	165.731783732416
BSU05800	151.392459300718	185.575628992918	85.7464839850387	98.7696409292705	99.2222210039939	148.091544230248	74.3941552451253	122.793697373601	74.8332797898868	94.6793446047476
BSU05810	27.6592406353678	33.9044692323756	20.736355339421	23.8857883830402	13.2776916668898	19.8172732162854	10.2849403602578	16.976143487909	8.27007829118201	10.4633338888466
BSU05820	21.8160168939294	26.7418937238434	19.7938525571722	22.8001384875436	11.5692849517532	17.2674352257841	7.35768597588334	12.144468367383	8.25603355992302	10.4455644424922
BSU05830	49.4218737072879	60.5809255071333	36.4709261005098	42.0101222568361	25.8368933361446	38.562182881472	19.6927915845776	32.5045789190067	24.9312940315069	31.543166164559
BSU05840	94.8109655515578	116.218500240539	75.0367438477513	86.4333078384555	42.481477714364	63.4046242086214	37.1570931023765	61.33085093395	30.1732191292278	38.175269342622
BSU05850	249.738922622969	306.127913264907	256.10996827047	295.007893371988	225.741962651184	336.925292624069	225.216375415691	371.738228026799	272.837835123898	345.195446269881
BSU05860	118.151838735183	144.829550238025	147.354551060561	169.734727549702	195.084940717711	291.168952222802	217.07464143224	358.299623669158	279.628496402697	353.78701623868
BSU05870	71.5571661980579	87.7141846264493	139.163453574571	160.299567996699	181.546834844036	270.96300455807	271.971361225511	448.911193555087	325.415523004384	411.716933011267
BSU05880	80.5114069741055	98.6902191782652	141.582256460048	163.085738127231	188.984467698313	282.063849949982	253.820390318999	418.95151700271	346.738439978009	438.694767068423
BSU05900	1279.04231730013	1567.8395320209	1488.01658698982	1714.01621574859	994.395944422992	1484.15979299605	940.238484225598	1551.94127160381	1004.08556543484	1270.37280110373
BSU05910	664.366427496952	814.374891814313	975.203038321635	1123.31665919932	530.698445233487	792.080155835809	474.153108420669	782.62886529617	526.219655638665	665.775070314877
BSU05920	635.139928153911	778.549289773773	633.645534855494	729.883477963163	489.230822182861	730.188734025387	431.084146963263	711.53998738674	502.311311610281	635.52614430832
BSU05930	355.544893974396	435.824001005617	438.77213069369	505.412744456651	253.092163159763	377.746122750007	225.700441270518	372.537218698724	280.486357201505	354.872384919851
BSU05940	644.315521900023	789.796656972135	761.10130263522	876.697199446654	552.939546160951	825.275532319029	466.783472503583	770.464672563899	590.592861273514	747.220290098466
BSU05950	1615.41925864479	1980.16761465516	2275.40899930222	2620.99761277121	1361.04249318779	2031.38855933342	1392.98598388853	2299.23841177675	1448.56343804531	1832.72786275852
BSU05960	1105.02705169012	1354.5330534875	1516.06959894645	1746.32991293091	857.160011838116	1279.33187264992	796.062940530842	1313.96762941653	836.988333667555	1058.96076045264
BSU05970	1532.93951227505	1879.06462126671	1529.7875560188	1762.13135027679	1118.47630362916	1669.35270459946	1018.58774461669	1681.26319666915	1182.90212778038	1496.61218249776
BSU05980	736.182850508452	902.406871306156	796.785003155216	917.800532476642	580.079538655188	865.782621942705	523.435102570843	863.972866793393	586.653852929888	742.236642055587
BSU05990	2289.00132538287	2805.8389611056	2247.52736517685	2588.8813222471	1766.47578359188	2636.50746768638	1538.12303852096	2538.79910717692	1899.77674203039	2403.60461730141
BSU06000	172.471785448773	211.414493271501	188.194344063323	216.777259243624	158.256738964905	236.201977954239	186.766571988084	308.273651937359	173.177289741054	219.104552668895
BSU06010	1535.12220639426	1881.74014973057	1457.09330202401	1678.39630912992	1241.88757530065	1853.5469870124	1184.20315641026	1954.62511185154	1328.42464386613	1680.72781242762
BSU06020	8595.47082411616	10536.2573013441	10088.7313546286	11621.0056321657	7462.84896824431	11138.4810466994	6606.01991017306	10903.7814465529	7548.74581046894	9550.70134477282
BSU06030	46008.6348811556	56397.0054823957	51917.6706723351	59802.9149636664	41623.0924557882	62123.4636258336	36894.6382632657	60897.6475461057	42662.0892548602	53976.2343901072
BSU06040	165.140841616133	202.428282735403	229.07890613628	263.87135952418	138.460768438245	206.656017229257	140.150205965639	231.329489816608	155.318746908093	196.509857691367
BSU06048	74.2841257351881	91.0568691543223	101.700437382987	117.14667722609	79.2507807856776	118.283690782646	61.0178746041008	100.715041441474	65.4569310986647	82.8163532810603
BSU06060	2947.43752099205	3612.94462354264	3606.38711974617	4154.12439455157	2273.05622734008	3392.59092794772	2013.91705246111	3324.1364225538	2129.94322541887	2694.81211025624
BSU06070	3496.97726345288	4286.56591112081	4211.02504544498	4850.59459412163	2870.9645997377	4284.98351179235	2463.93335562328	4066.92549733536	2609.84951548078	3301.99133776483
BSU06090	2347.55922842551	2877.61875608244	2913.76333469725	3356.30506285408	1692.46938239981	2526.05113920915	1468.76503914514	2424.31800099687	1523.98723501652	1928.15433190281
BSU06100	2566.60520885162	3146.12351374149	3039.52404201403	3501.16627846796	1756.65483087762	2621.84946025063	1413.1604094697	2332.53796738482	1589.72271698452	2011.32310878233
BSU06110	3448.45285591489	4227.08509224802	4015.95826942768	4625.90111948516	2332.80880795338	3481.77308739978	1735.05974960379	2863.85941363214	2284.1090454308	2889.86328053991
BSU06120	142.175287301805	174.277295514917	184.894584468184	212.976332894019	98.4485723105227	146.936855002889	93.7088000115702	154.674113738498	88.0673902814204	111.423190541787
BSU06130	89.5199219931594	109.732782649887	123.688382383773	142.474146430298	81.168164428048	121.14543184838	69.9957405272088	115.53375062085	67.1358268060846	84.9404983898214
BSU06140	675.622161937643	828.172078333751	699.984433739893	806.297914076935	528.027001975399	788.092962711017	537.04057320749	886.429819741875	636.472313909661	805.267144634461
BSU06150	82.2725380260865	100.848999108388	89.0347528045747	102.557331286827	65.1811985578122	97.2845019143065	64.9380205498832	107.18556608606	86.9755132851576	110.041743695071
BSU06160	58.4257941035674	71.6178569280223	92.103236637577	106.091855762907	74.8027798417251	111.644942709259	62.378654696062	102.961121368771	73.185386757371	92.5944241958681
BSU06170	2135.4065238408	2617.56371914263	4491.44237119844	5173.60164103272	3606.78930564759	5383.21953068349	3590.17058968052	5925.87306699363	4233.23665815009	5355.90680344078
BSU06180	876.356347771438	1074.23038908814	890.328967650611	1025.55193352444	471.587334549335	703.855405635661	424.585330572289	700.81315420246	428.118838824761	541.657551114735
BSU06190	1094.15148412535	1341.20187239163	1091.95634180545	1257.80242848654	646.241345656452	964.530705474179	553.874085460722	914.214921979374	591.863942823047	748.828467214141
BSU06200	775.118498857914	950.13386818614	724.834468160463	834.922166206363	479.921650725382	716.294572388079	382.551292667157	631.432503089395	375.696453119825	475.332553264897
BSU06210	1213.77954284505	1487.84096092122	1489.51361380996	1715.7406106697	728.995289195954	1088.04295067391	640.515280987657	1057.22337080934	666.612701990534	843.400876012294
BSU06220	6.05001552874917	7.41605917725669	4.49096783618502	5.17305503374685	11.7582987964282	17.5495429215762	6.45474615483551	10.6540916198147	3.33161112153501	4.21516681282025
BSU06230	25.5696755763795	31.3430976030719	25.1891209151622	29.0148390055112	22.8547626815952	34.1112813670743	22.6512608738485	37.3877768180732	17.9018398977296	22.6494745853063
BSU06240	7417.87550536222	9092.77066412135	6036.34729113661	6953.14637710354	5608.1806469726	8370.3441016396	5503.50229758151	9083.98507110437	6223.38258529374	7873.84685068742
BSU06250	2203.92982910423	2701.55902203732	2386.8970500192	2749.41844387073	1394.85050925523	2081.84783404152	1408.92902540532	2325.55371852064	1747.71155855268	2211.21118019301
BSU06260	1088.50820607193	1334.28438865972	1200.66516438385	1383.02192289503	714.357969301945	1066.19639972432	702.553624024015	1159.62277967776	806.805392702249	1020.77319100677
BSU06269	93.9778166443098	115.197233175974	158.911034463003	183.046407084731	88.4290293438314	131.982446853137	95.0701283941253	156.921098664703	88.6917175112444	112.213091680753
BSU06270	1745.09634208874	2139.12471487821	2150.61978997148	2477.25544604172	1200.80142463094	1792.22492187833	1270.16473551096	2096.51179764115	1294.59516115415	1637.92662476778
BSU06280	944.954755134475	1158.31775151761	580.90077519665	669.127855921405	522.865923759612	780.389929709586	506.041599625608	835.263453669652	517.407561319866	654.625975726992
BSU06290	1342.28520306013	1645.36214020396	1165.8557285583	1342.92563768712	794.682169195147	1186.08219426589	701.242924529483	1157.45936191263	767.89238928888	971.540314001715
BSU06300	34.1720723502375	41.8878446765331	34.804503898936	40.0906042213826	57.7694694640135	86.2223185060887	55.8601173211629	92.2017370717863	57.0881809263308	72.2281793602838
BSU06310	283.096800891474	347.017725545786	620.985540199208	715.300686130135	977.35056144474	1458.71915014707	1351.59973330395	2230.9269871364	1889.8638564223	2391.06279747003
BSU06319	0.444335882189978	0.544663262638058	0.461023270169157	0.531043382053902	0.393551471484641	0.587385008685713	0.391899445033579	0.646862400625061	0	0
BSU06320	258.625688115072	317.021237169724	242.496385768172	279.326682982679	195.099144742663	291.190152070659	196.898473987262	324.997192971015	200.57919364222	253.773543652173
BSU06330	1117.41753243587	1369.7212026763	1116.79963496523	1286.41891549399	845.680548982706	1262.19849905689	887.54898609339	1464.97290336177	971.121063034894	1228.66598975975
BSU06340	1230.42281229109	1508.2421434518	952.136261408694	1096.74650533173	1019.0157053203	1520.90537652533	945.548882114631	1560.7065219003	1081.37183598427	1368.15567876339
BSU06350	2779.04445189673	3406.5297871647	2643.67211153913	3045.1924447072	2121.0463935445	3165.71260576155	2049.36828226609	3382.6516052298	2295.61520034728	2904.42091064075
BSU06360	33230.7696224897	40734.0035500898	23957.0150495551	27595.6011746738	18701.0701716655	27911.7956890795	18670.5222372362	30817.2389329803	21968.5779972389	27794.7267915679
BSU06370	13653.1032905681	16735.8614990175	9598.32563710282	11056.1172031762	9085.8863208188	13560.9032163912	6918.91910898078	11420.247416228	7152.92282580719	9049.90462875966
BSU06380	1073.79160631783	1316.24490195994	1182.70727534105	1362.33659365268	934.915545354527	1395.38387102666	819.055569387984	1351.91886228428	889.975862168128	1126.00077907465
BSU06390	50.4116385514005	61.7941710964427	50.5043354861633	58.1749227433062	36.7599986731087	54.8651795365817	34.93474307364	57.6626786697752	26.5919130242148	33.644187505722
BSU06400	227.890055392492	279.345751869242	269.97573302772	310.979587401125	182.423971607372	272.27215221138	156.772810552354	258.766471531862	124.082242504579	156.989315855277
BSU06410	147.169056626894	180.398616800201	266.085460553491	306.498461207499	106.692325445379	159.240854244598	90.8115171533057	149.891909097136	102.425980190511	129.58973203052
BSU06420	8901.83053424098	10911.7905093196	7867.42466267748	9062.3273731705	5701.24138107211	8509.23947891041	3810.98195211164	6290.34045728362	3686.46698643969	4664.13177617156
BSU06430	23794.0971817522	29166.608239393	21710.9400351321	25008.3927858906	15234.5941702827	22737.9971297707	10330.943513423	17052.0754915642	10046.4387979049	12710.7918250817
BSU06440	35203.1648101789	43151.7493167464	31684.8961582099	36497.191149828	22406.1671978375	33441.7418500974	16152.4281877933	26660.9167374162	15794.0809350518	19982.7300869837
BSU06450	17052.7848922019	20903.1631896892	16936.8264001991	19509.1878323656	11147.1187579705	16637.3420578779	8128.12600402329	13416.1432637267	8133.5623785523	10290.6134471903
BSU06460	6847.18825720171	8393.22693833209	6346.16727537454	7310.02175173967	4328.84854404145	6460.91025920648	3223.92698772592	5321.35775426174	3106.29254402182	3930.09290845416
BSU06470	14096.3693139079	17279.2133374936	10581.1360578844	12188.196652394	8875.94342411558	13247.5584085613	6499.55983294442	10728.0602966519	6471.57761454305	8187.8641270845
BSU06480	51928.8069009593	63653.9035564212	39634.7921657756	45654.5155974322	32790.3770974725	48940.424142102	24679.6490086359	40735.7989571592	24266.8903664271	30702.5601702825
BSU06490	36657.0082127543	44933.8585785705	28365.9822386035	32674.2013212085	23647.3606783706	35294.2528840245	17972.2987980808	29664.7634810541	17405.6662031089	22021.7137768973
BSU06500	21335.0744826817	26152.358479559	16303.3481004008	18779.4969890831	13397.2152733524	19995.6650651466	9622.57524275263	15882.8551573706	9462.17952763193	11971.5848179318
BSU06510	13141.3752107475	16108.5894358996	11036.6288352158	12712.8695715861	8075.61003054962	12053.0416264037	5856.93994708791	9667.36310168923	5684.49149172387	7192.03982985674
BSU06520	38362.2215610549	47024.095048337	31798.6940836814	36628.2726789467	23652.6198345502	35302.102300739	17847.8115864199	29459.287056929	16786.1906332251	21237.9509761764
BSU06530	35178.2991672959	43121.269216617	28618.252141674	32964.7859211308	22332.4798327399	33331.7616906417	16274.9043526753	26863.0737627423	15430.3119063126	19522.4881555164
BSU06540	90.4812903832534	110.911220099874	83.4148004162316	96.083821777876	86.9071954045342	129.711073204653	93.6508195802134	154.578412247996	108.302109597883	137.024232865774
BSU06550	330.37434012702	404.970143528815	258.984515688377	298.319026413319	268.756918290703	401.126145428962	179.103185024984	295.624598843025	157.659585933808	199.471495954479
BSU06559	2.74676324906315	3.36695975475912	1.36986243039334	1.57791683208907	0.394344113495133	0.588568045894191	0.369747699026848	0.610299114349617	0.885313079619402	1.12010140920889
BSU06560	871.180066735485	1067.88534645175	938.581811164913	1081.13340819523	626.466345560737	935.016043620259	511.184252849234	843.751827542016	610.629538511663	772.570768846575
BSU06570	8759.87399230133	10737.781350067	10496.6958406828	12090.9316737571	7303.6840117993	10900.9235323768	6914.31353833556	11412.6455415084	8080.62700901555	10223.6394202838
BSU06580	1069.40024824051	1310.86201141773	1298.768015553	1496.02461331211	939.468474169931	1402.1792264644	947.427747866175	1563.80774499693	1066.80612427285	1349.7270859981
BSU06590	18.4030931759307	22.558359956059	27.1200561777998	31.2390442869974	19.8871329172313	29.6820227790146	29.6640044947103	48.9628893400367	42.0624724179277	53.2175969323593
BSU06600	800.66298340896	981.446086837956	859.015094113717	989.482115829254	604.496363860436	902.225319085108	602.454301428593	994.400580627521	600.289352072755	759.488326410863
BSU06610	3178.49954478988	3896.1785481431	3388.28732784314	3902.89965469204	2514.20997480888	3752.51867899179	2597.19798092978	4286.8897676006	2835.58449032102	3587.59206958163
BSU06620	4815.83321744703	5903.20867089899	5038.89983149413	5804.20681881342	3867.19051285749	5771.87457695163	3725.1362750332	6148.64507735399	3887.95683277446	4919.0574810057
BSU06630	4138.32702344219	5072.72716158349	4621.57025841994	5323.49332286534	3068.0437469828	4579.12886507901	3332.43249924197	5500.45506238452	3342.53926491902	4228.99314057508
BSU06640	1812.86060214203	2222.18958640955	1748.66368747975	2014.25033997388	1118.0493617119	1668.71548354972	1191.90323272307	1967.3347237477	1419.28873950875	1795.68940501986
BSU06650	258.741262226059	317.162906962532	232.958140921064	268.339771626539	211.32031611823	315.400639337766	221.580906222289	365.737585873195	277.324470867785	350.87195454139
BSU06660	1369.03183942832	1678.14794664635	658.638505910802	758.672375911668	806.254257839985	1203.35381407084	583.359346422382	962.882780355855	268.197115037556	339.323989913796
BSU06670	3901.56716703	4782.5088807199	4592.77291244753	5290.32224238224	2922.1655327671	4361.40213215409	2974.08233318581	4908.96851751427	3315.49047163903	4194.77090646628
BSU06680	15129.0808556683	18545.1026348579	13068.7004748319	15053.5718005249	11268.9450983243	16819.1707922921	11750.6333682686	19395.3908478026	13404.2852119638	16959.151627821
BSU06690	15751.6233961661	19308.2101506573	14762.0409055126	17004.0963997438	11773.3106779967	17571.9485148071	12452.05030568	20553.1374323483	14321.307475916	18119.3716152749
BSU06700	482.818408049758	591.83482570435	530.041084419221	610.543606604116	356.948252363116	532.753826389496	328.161482377618	541.657629204544	347.050783520881	439.089945283432
BSU06710	21951.1822843127	26907.5783454838	20284.5394970571	23365.3508508817	16239.592503997	24237.981243033	15073.8225080769	24880.5889820416	15077.3952522788	19075.9766889892
BSU06720	3498.92537564215	4288.95389098812	2988.80559778971	3442.7447281989	2617.19873387628	3906.2318716045	2320.89680691643	3830.83186044412	2204.0851719269	2788.61677741516
BSU06730	1670.94090237671	2048.22558799058	1476.71503581681	1700.99818749339	1322.35871766513	1973.65209671608	1059.43771652962	1748.68944907121	969.542415474755	1226.6686789807
BSU06740	24.9068552266782	30.5306178806783	37.8857865432774	43.6398713894252	33.4329287893045	49.899447950764	23.490654506922	38.7732653341714	17.3020640099847	21.8906358958776
BSU06750	131.580899035346	161.290781685731	107.277278286558	123.570527487536	78.874521848373	117.722115295905	53.2206018365807	87.8449987694456	60.2278028546639	76.2004407300367
BSU06760	1399.60237301988	1715.62105479261	1749.10706359655	2014.76105595683	1101.55029171382	1644.09022592442	814.44364553388	1344.30650106874	912.497406378415	1154.49512078069
BSU06770	1376.26696720271	1687.01670664787	1818.82678150014	2095.06978913158	1134.46162673832	1693.21118267322	892.819529780277	1473.6723710061	1012.0577190248	1280.45919954979
BSU06780	1178.0070286903	1443.99130786988	1685.29886812068	1941.26168592323	970.948976963393	1449.16463179654	818.787239332305	1351.47596136626	1080.62108060182	1367.20582025434
BSU06790	21.764223838637	26.67840622349	22.1589635565432	25.5244620202321	14.918936905433	22.2668710924165	18.5499163540782	30.6181689621045	24.0714339469796	30.4552679796416
BSU06800	24.4989745638395	30.0306411254953	33.4330255753514	38.5108260746032	12.7446620805823	19.0217137764951	14.5216156379293	23.9691259366304	22.9106698354357	28.9866648978275
BSU06811	541.769600417833	664.096711495224	720.229368934982	829.617645533261	352.251796178698	525.744252911674	375.232183500728	619.351708932039	464.850031126275	588.129992566223
BSU06812	2292.78199232627	2810.47327148853	2352.08640213164	2709.3207625131	1586.91459555157	2368.50808859934	1614.29889234594	2664.53364520535	1848.93724088107	2339.28229089309
BSU06820	15.8452734727248	19.4230056427372	27.3529818129123	31.5073466158404	26.656510676134	39.785481416102	18.1420539309986	29.9449583478475	17.8073707703275	22.5299518930907
BSU06830	699.07011558728	856.914386684028	548.958661878929	632.334381527005	440.866175910215	658.003339663196	444.839994894714	734.245150479812	556.110696005637	703.593326035394
BSU06839	54.2194856562154	66.4617986972417	50.3890151847649	58.0420876201428	39.8482680585252	59.4744956520405	41.7538112463582	68.9181138691093	42.6749074291893	53.9924519920607
BSU06840	2761.27777080082	3384.75153589168	3015.94236801795	3474.00302506261	2065.32321403437	3082.54442408235	1989.98525397689	3284.63501265144	2129.78161071322	2694.60763472808
BSU06850	31.572628936556	38.7014683619292	16.7440259831615	19.2871049308074	26.0051321764917	38.8132833851133	24.5389668710452	40.5035914702636	21.7553197136021	27.5249116159807
BSU06860	1143.22181279844	1401.35187689292	1408.58561877867	1622.52128972633	849.233042923982	1267.50068145423	787.387552373101	1299.64818477024	855.550392457457	1082.44554644194
BSU06870	89.5823422031261	109.809296828862	100.099553119382	115.302651016068	56.4137392489782	84.1988586492881	46.0210951099907	75.9616183168929	47.1797502861596	59.6919959709278
BSU06880	135.112097054228	165.619295116845	75.8846987819378	87.4100499797241	92.6184096424457	138.235197411549	97.5887569982151	161.07830318686	92.4956865962432	117.025887550126
BSU06890	6.69634515684829	8.20832470900953	3.18765516914472	3.67179552828885	0.779010596292769	1.16269199589957	1.82637959242139	3.01459035622032	0	0
BSU06900	7.40662819918462	9.07898380889736	5.00535619058147	5.76556857716864	5.74936487105566	8.58106494172811	2.93317729274487	4.84145136995867	1.34078609479922	1.69636756623762
BSU06910	14.7822567149041	18.1199684612701	4.27585255958019	4.92526809670617	6.43204045246773	9.59997461777261	2.67092782981044	4.40858697245521	4.69530136063276	5.94051278782206
BSU06920	842.543455042134	1032.78282383097	973.373597513635	1121.2093633277	645.274942525355	963.088325626348	730.566180144976	1205.8598170854	799.181859337638	1011.12786816965
BSU06930	23.1072666727377	28.3246970615798	14.9134797697452	17.178535765043	13.2315054006126	19.7483391063047	17.6938776358954	29.2052063583318	11.5064827665681	14.5580448979829
BSU06940	25.6137380027626	31.3971089622159	18.8627076373584	21.7275714841062	25.8381454321704	38.5640516648161	15.4094840127156	25.4346260174078	13.3500788178761	16.8905694959137
BSU06950	78.6537814291031	96.4131570938031	68.0872070338472	78.4282769166766	47.6978645248814	71.1902066140054	45.7032480256482	75.4369854535015	51.1698403524791	64.7402727998168
BSU06960	39.7778048673963	48.759305399497	38.5934531876217	44.455018286547	30.0159518126439	44.7995278728563	19.2081043615577	31.7045626275621	23.4070972905803	29.6147467649975
BSU06970	13.5622962374928	16.6245509616942	13.9041798032523	16.0159435437944	14.9023867925481	22.2421696520587	9.70890433652618	16.0253484564804	7.6251306253668	9.64734369738106
BSU06980	15.2678681964723	18.7152270134757	6.15375221826719	7.08838273849227	9.29672481704429	13.8755847279848	7.07207202161065	11.6730389472749	4.91987018189302	6.22463809778149
BSU06990	9.83833919766774	12.0597551112258	6.34444341697533	7.30803607410964	8.30824584725038	12.4002561615137	7.09247088267357	11.7067089521815	5.21482084193973	6.597810772591
BSU07000	21.1276810201245	25.8981372822758	14.9574506723958	17.2291849586227	12.2844706667435	18.3348670557978	9.47549202994187	15.6400821671657	14.1220513052705	17.8672719652511
BSU07010	36.9325735420784	45.2716442883354	55.9990705667777	64.5041969676399	37.2655204327209	55.6196828853825	39.4261090545125	65.0760491587893	42.2495155683061	53.4542446236052
BSU07020	11.5760684560298	14.1898493155835	14.876657204304	17.1361205965406	15.5930838845777	23.2730516250583	14.6496041384009	24.1803815271055	14.3369162444884	18.1391198874697
BSU07030	6.47567750030618	7.93783211413164	6.86273191604091	7.90504211530673	10.9487500654731	16.3412720273786	9.57224249445509	15.7997767993724	7.05960598725351	8.93183981669133
BSU07040	3.82023342555664	4.68281065068927	6.39497605839451	7.36624360188478	7.43486297523812	11.0967112810243	5.10477560965019	8.42585374222117	5.27764523728879	6.67729643182629
BSU07050	12.3300203771091	15.1140373671614	12.9111856793021	14.8721336928324	13.325665647712	19.8888755330945	11.5723842860763	19.1011760162244	8.16242108762422	10.3271255935073
BSU07060	20.297690157594	24.8807413229003	16.6434206330293	19.1712196624406	24.4023012212695	36.421019748026	15.9798194394245	26.3760117426435	14.4039225637798	18.223896532469
BSU07070	10.6319549774228	13.0325627939004	16.7858664213449	19.3353000854498	11.5706224574045	17.2694314850425	10.0488965371433	16.5865336632269	12.6212305150816	15.9684279057198
BSU07080	64.1616696436931	78.6488458960367	44.5770713235196	51.3474270160248	43.584246645237	65.0505332827142	28.613566233361	47.2290542349969	39.2787154235949	49.6955772039399
BSU07090	55.425394390036	67.9399916853238	49.1284119595387	56.5900242570364	40.5299577399943	60.491933848778	51.4034628123616	84.8456607342128	24.1478590828057	30.5519613464385
BSU07100	18.8780661959567	23.1405779697773	19.4419919910953	22.3948374168356	14.8704373559286	22.194484351746	7.15300279358437	11.8066218704119	8.31599742544208	10.5214309487211
BSU07110	11.8551603866471	14.5319579041513	10.6287812746097	12.2430782140539	9.48513165007929	14.1567864443479	8.6079051224472	14.20805832318	10.5611473578915	13.3620030142587
BSU07120	42.8613640400747	52.5391068219049	27.9431675586189	32.1871696415307	34.3292702587718	51.2372590885099	26.2465854463827	43.3221569594292	23.8026771206597	30.1152358409265
BSU07130	59.3181333696079	72.7116790466101	53.2538601105626	61.342044557018	60.6960764321574	90.5903495870498	53.2339272651235	87.8669934897898	51.6149797335512	65.3034648044436
BSU07140	77.2025457630736	94.6342443739468	75.225661429924	86.6509181810519	48.838629199144	72.8928252462577	45.5426881004575	75.1719680364848	47.8565964103396	60.5483442108494
BSU07150	374.480577711059	459.035206081969	139.947330175245	161.202499601393	86.2971056414329	128.80049960307	79.7593937814751	131.649466687721	76.9625526534581	97.3733085706948
BSU07160	427.772471833172	524.359970720945	326.775319941078	376.405882960277	260.958974923657	389.487527956375	306.916576241335	506.591157030304	350.680936657238	443.682828566514
BSU07190	21.547634024712	26.4129122144868	34.3665147470908	39.5860933744281	14.8092007874009	22.1030873047452	18.7420773743694	30.9353465964885	23.6818164749399	29.962322501335
BSU07200	10228.958152275	12538.5726067116	8405.43796714151	9682.05401882928	7997.97095650927	11937.1634465878	8132.47056947512	13423.3143278184	9400.89144872067	11894.0429119817
BSU07210	981.617717854964	1203.25890908269	597.125894597212	687.817242853091	842.360124413215	1257.24268576204	858.426480107025	1416.9038020316	1119.1977378294	1416.01315081106
BSU07220	131.042737652699	160.631107897844	114.121753116905	131.454539635028	105.220974705468	157.044827981802	121.063144497688	199.82471848176	144.855378947538	183.271565535188
BSU07230	67.984751064993	83.3351475964379	61.8188128607514	71.2078404287172	49.6482258701781	74.1011676921729	45.7050918599626	75.4400288543179	43.6469331658	55.2222625782018
BSU07240	556.441937856473	682.081941813489	643.470285149942	741.200409150356	420.863512138228	628.14888431299	369.320237182757	609.593553272283	345.420840235089	437.027734961033
BSU07250	61.020851488136	74.7988568842846	41.6643361152427	47.9923062312035	45.8861327994933	68.4861535679357	31.1921820877914	51.4852726681303	31.9209685563946	40.3865284343268
BSU07260	19146.0650750089	23469.0887871538	19899.8253374098	22922.2063901082	14868.9295868525	22192.2339702431	13173.8549959793	21744.5356868404	12566.3340870879	15898.9727403418
BSU07270	14.2952471234868	17.5229961175331	18.9123535889243	21.7847576517701	6.16810092707894	9.20603854677244	8.26801931227978	13.6470487226574	5.8860515340834	7.44705434696313
BSU07280	22.2061148625497	27.2200725989997	12.2480459131677	14.1082764062941	12.1494077803354	18.1332824589809	10.3512676127653	17.0856220960765	8.20636860734875	10.3827281593203
BSU07290	26.8125369036658	32.8665867756995	19.4500385473638	22.4041060822831	18.9772431593926	28.3239904959821	11.6319905894207	19.1995611427215	18.5030368242102	23.4101111782419
BSU07300	140.206266427434	171.863685953718	155.706420677777	179.355077269517	112.338378916312	167.667724444201	104.938485217279	173.209636619389	94.447733741193	119.495624876091
BSU07310	127.301162288543	156.044715650603	131.465388866592	151.432322930534	120.709364276236	180.161620832895	96.1690123612926	158.73489740828	93.4434804179213	118.225039827146
BSU07320	466.716187082625	572.096855940459	283.101175361915	326.098519002011	467.3037567767	697.462063088388	486.932309044106	803.721991347006	542.438820517316	686.295618192221
BSU07330	630.97718261876	773.44663060177	765.940855270565	882.27178226144	474.368439980144	708.006272182975	543.13767978372	896.493597700093	540.922265175233	684.376866718967
BSU07340	2292.61810078714	2810.2723745905	2786.16708030784	3209.32951768582	3659.42135706315	5461.77412955528	3487.18995257718	5755.89502038307	3481.99961745792	4405.4388985828
BSU07350	47.4203883683066	58.1275212727535	58.8508583296492	67.7891136225835	51.3726281088192	76.6748793850828	43.3371592963627	71.53156059283	57.8863940674014	73.2380816024902
BSU07360	35.5363501868839	43.5601652057469	33.9774414833029	39.1379277497453	28.4738569718378	42.4979143430071	31.4007310679485	51.8294999837388	50.9863587783291	64.5081312280943
BSU07370	2562.24005409324	3140.77274301169	2488.74925999669	2866.73994487927	2054.49422705797	3066.38190133737	2030.45277826487	3351.43000366255	2305.81866829826	2917.33037633578
BSU07380	1326.84117383701	1626.43097645575	1407.52465151537	1621.29918299072	929.508069381245	1387.31308346347	738.765705357362	1219.39381063932	722.999841572161	914.742095249438
BSU07390	418.501777063753	512.996029471936	479.89009280808	552.775693525097	324.952317583482	484.999126457759	271.051638018138	447.393114442264	268.168972690061	339.288384110818
BSU07400	265.213936947232	325.097058294748	219.577465527821	252.92684222628	301.673993262276	450.255669186416	231.268600426676	381.727925254856	222.759193570369	281.835762259012
BSU07410	1.39205961693287	1.70637520654064	0.94443296310955	1.08787323179774	0	0	1.1247505594185	1.856493690384	1.314801936487	1.66349231225951
BSU07420	2277.90175989014	2792.2332051956	2224.33397453465	2562.16532458518	1694.70535864414	2529.38838737327	1591.51078284417	2626.91998842468	1705.76850413908	2158.14467136498
BSU07430	1640.47786253075	2010.88424479183	1939.60262622836	2234.18904233405	1373.32048465161	2049.71375602349	1331.90420662279	2198.41789371458	1390.0900740444	1758.74714460765
BSU07440	212.524488802077	260.510766969599	194.096172352277	223.575455902369	137.017734325587	204.502254211677	141.163205087719	233.001528530222	144.529180889925	182.858858536471
BSU07450	832.285231247958	1020.20837764159	895.210927188308	1031.17536399249	723.935493582977	1080.49108438597	757.192759800157	1249.8091858698	965.720787141182	1221.83354056419
BSU07460	165.69932281044	203.112864380969	126.634533820915	145.867758693403	139.313456110292	207.92867402752	119.103317288722	196.589861813124	173.089767642601	218.993819383608
BSU07480	280.275370938759	343.559239961015	480.912001592323	553.952809588536	403.534203205139	602.284475167776	492.210397098361	812.433911592755	791.678631497327	1001.63475633043
BSU07490	1131.92355267184	1387.50256273813	961.708075883534	1107.77208486321	908.885818622635	1356.53387967783	1056.67758828198	1744.13362944216	1045.93604283337	1323.32218114713
BSU07500	673.067443790929	825.040525882816	530.413095538265	610.9721186893	522.302783922737	779.54942999877	573.703468829412	946.944956919041	611.626295383621	773.831869357366
BSU07510	400.52040966644	490.954617499885	208.144991288203	239.758006338184	312.261583993988	466.057902247435	376.670190142482	621.725257657835	404.725799964533	512.060591128237
BSU07520	807.497970212809	989.82435733532	545.561399209466	628.421143357801	522.030410234377	779.14290573728	991.844465655509	1637.1212060421	1181.44068368812	1494.76315798326
BSU07530	22.0597659677808	27.0406793298461	59.5345326104411	68.576624201305	89.3357341936205	133.335725584531	184.426403690132	304.411010889345	300.628349598331	380.356108799384
BSU07540	2.81627197236563	3.4521629749653	1.83311354731197	2.11152642576197	0.862620188801333	1.28748131770438	2.45820042112629	4.05746281547054	2.36190687976613	2.98829339060884
BSU07550	28.1797816542251	34.5425441235376	78.9449727028188	90.9351176240531	37.1578658618464	55.45900585676	28.7449585836936	47.4459281607883	40.2040034510561	50.8662550662041
BSU07560	534.854216888013	655.61989135371	481.799032505969	554.974562560345	325.083817300576	485.195392938927	297.193911615063	490.543096079148	291.724656611133	369.091123234716
BSU07570	112.433605239009	137.820186742099	129.935940514636	149.670582302558	116.109661366061	173.296453937056	107.537994201856	177.500340889373	94.3036846441735	119.313373421457
BSU07580	427.792081119329	524.384007622317	854.499341487468	984.280511697033	701.029309516627	1046.30305536905	896.531320093717	1479.79898747161	1103.00896252116	1395.53105193151
BSU07590	115.920597501782	142.094513121672	228.100930021193	262.744848613932	185.642644623182	277.076098872323	214.400213686726	353.88525979678	294.695108685976	372.849350275087
BSU07600	150.329943642174	184.273206054815	295.725443438714	340.640158110594	244.218048642965	364.501294029476	310.675706818257	512.795912510482	350.955863678306	444.030667258629
BSU07610	93.9336443210252	115.143087106114	60.7124633031832	69.9334587460544	65.2829605545067	97.4363841346596	63.2368861191829	104.377703213138	73.5931585331167	93.1103385669115
BSU07620	41.6045028539061	50.9984567376314	26.7826772715141	30.8504243473533	33.0221609137178	49.2863670461009	30.2523388115791	49.9339837199924	37.4955244008229	47.4394772733321
BSU07630	690.582248550808	846.510029218821	735.821685829596	847.578120054935	442.728845292708	660.783418383996	565.622982913804	933.607447555793	605.286375566821	765.810579166871
BSU07640	109.652938904971	134.411668865171	94.5769166377944	108.941237732178	76.9607293267929	114.865734064067	78.9457808791762	130.306531396972	104.212730288734	131.850334916659
BSU07650	377.603213206531	462.862906938831	386.180210655611	444.833175283316	291.788479700553	435.501303137648	314.597667672163	519.269432810818	335.783229898798	424.834194429895
BSU07660	25.8086378692397	31.6360156123832	29.3690903776987	33.8296613016894	34.5213606779172	51.5239586454764	33.1055399207693	54.6434277938382	29.3739777558325	37.1640661770447
BSU07670	293.267898581788	359.485373275052	336.947209732875	388.122677114579	239.395038280863	357.302835406649	211.078013306998	348.401693692713	258.294616829605	326.795312259804
BSU07680	494.497463991115	606.150916230732	616.791137361326	710.469238320771	403.877720289811	602.797182654302	397.431100650495	655.992855074883	425.125246303497	537.870046695275
BSU07690	1741.394822944	2134.58742321462	1910.06868792524	2200.16949604064	1356.04044608586	2023.92288408304	1430.20080505675	2360.66454765108	1593.99473051063	2016.72807622369
BSU07700	1651.83781137452	2024.80917646773	1333.77921220469	1536.35330273564	1153.37228706626	1721.43579669658	1124.54870633704	1856.1605152022	1195.786864485	1512.91399941695
BSU07710	16470.4040402067	20189.2855406858	15665.3824995547	18044.637314466	12765.8813291344	19053.3840138038	10502.6456955284	17335.4841238468	10737.6527513872	13585.3182962067
BSU07720	7.00176661117728	8.58270781076264	7.20750999189006	8.30218500874417	7.33487997968505	10.9474842625359	5.46093278825782	9.01372058019091	7.26699019272379	9.19422308668075
BSU07735	123.844412994429	151.80746085278	236.316293698975	272.207959902546	107.746559579177	160.814323970176	137.923562461518	227.654230816719	132.321588692793	167.413767372865
BSU07750	44.7512127575165	54.8556678055936	77.3000285796335	89.0403397527636	63.5974708480171	94.9207503291212	48.8673576041169	80.6596096335221	71.2654291754006	90.1652867046306
BSU07760	9.2544939864703	11.34408246278	9.69088826257083	11.1627382196431	11.7831685739364	17.5866616608927	9.99911964685935	16.5043727947878	6.58922149573726	8.33670760420457
BSU07770	1.83435697907422	2.24853966810243	0.468652222239344	0.539831017670198	3.19267404931473	4.76514257998543	2.16326773828332	3.57065206423244	1.70601867367686	2.15846118679693
BSU07780	17.1868309741804	21.0674757723112	20.5165379602162	23.6325851891009	12.2248434707639	18.2458720359184	13.5989500406935	22.4461901663309	11.2223871286238	14.1986060376102
BSU07790	13.9917217661261	17.150937235818	11.147099530827	12.8401185319124	16.3898601671721	24.4622593337901	12.4479638138598	20.5463923400997	8.70444809352628	11.0129001823128
BSU07800	79.5013569681603	97.4521082047505	68.3930872504704	78.7806141526677	52.8695160370624	78.909020513855	51.9753696719644	85.7896402392231	56.9799846413046	72.0912890170607
BSU07810	97.7816045249802	119.859885013268	88.3053847242364	101.717186944432	62.7527879454282	93.6600408412311	61.1780517122358	100.979426987324	62.8510643777013	79.5194009897686
BSU07820	1848.04619508202	2265.31979627263	2085.4019107798	2402.13228984264	1309.18987384048	1953.99728151455	1152.07807154867	1901.60000610771	1251.88605900292	1583.8909094859
BSU07830	909.129288275004	1114.4031894772	963.306677784216	1109.61348206554	644.022288444488	961.218709371594	583.520806355378	963.149283310084	603.793493039007	763.921778626493
BSU07840	2167.10128946095	2656.41490164479	4479.0396884306	5159.3152415606	4577.24482648581	6831.64766737998	5750.48930080719	9491.6575183467	6956.09068597033	8800.87187155286
BSU07850	51.9928828690416	63.7324473500494	90.5078938488382	104.254212665724	79.6025134861572	118.808660272779	89.3832087989226	147.534368195617	113.13732374662	143.141763834769
BSU07860	766.300809893292	939.325217719453	501.052200274845	577.151897174026	576.762240189653	860.831474432975	602.59909655182	994.639576936896	678.525267591656	858.472698426628
BSU07870	551.100860490993	675.534893194442	435.694312937411	501.8674684231	478.637191156677	714.37748568002	470.676865624824	776.89103946209	496.878899199738	628.653035871846
BSU07880	206.885712456516	253.598801394092	287.261295463799	330.89047722105	218.479741906849	326.086254012686	185.44793488471	306.097132493273	223.837598966135	283.20016478655
BSU07890	199.371399624934	244.387818650226	244.649295828837	281.806576545218	163.221935736095	243.612653202306	169.506704672984	279.784815457992	185.771332444592	235.038582454081
BSU07900	341.558506841337	418.679602919051	302.419327623865	348.350707939142	317.076034582587	473.243585203042	303.057119619751	500.220805127579	385.288759734112	487.468775358041
BSU07910	440.113475403841	539.48747119626	231.042833569698	266.133567820017	382.217531056165	570.46883080456	341.488503252998	563.654977825157	352.221755254627	445.632278000846
BSU07920	57.3121412725879	70.2527504653665	66.0983981040215	76.137408128283	49.117889575519	73.309628054754	46.4777552179629	76.7153735402187	78.2695258818568	99.0268959722918
BSU07930	97.9651403431196	120.084861706634	130.643699252318	150.485835280133	83.1595372476769	124.117603535458	79.2754566772472	130.850688529294	91.9021099500372	116.274892164206
BSU07940	847.383878342383	1038.71617482272	861.546044821778	992.397466768757	731.859274736197	1092.31751777205	600.016974312954	990.377570926663	615.859195144909	779.187349917641
BSU07955	1190.98961319965	1459.9052529726	1045.42846838719	1204.20791198688	958.803859825658	1431.03775322453	841.97013448623	1389.74124447077	786.596957605844	995.205403575996
BSU07970	605.663391979282	742.417194645615	1128.80331401303	1300.24571064968	563.534443700818	841.08867096644	574.360664502042	948.029712653874	627.60338262926	794.046139710841
BSU07980	140.106674378254	171.741606840567	182.033193338223	209.680354314725	104.813325886853	156.436402344465	100.998429803182	166.706249753047	135.31827952208	171.205191783189
BSU07990	498.766775981565	611.384203685434	490.829239872081	565.376275815706	455.616040259038	680.017865910456	515.392345100998	850.697631345832	512.351404396191	648.228907135366
BSU08000	947.752091852321	1161.74670381363	1028.74791231402	1184.9939167619	783.352536741631	1169.17244614067	707.365118624586	1167.5645488927	718.597558574932	909.172310387509
BSU08010	568.578909986245	696.959342229965	689.02299913965	793.671659224029	463.154689476485	691.269480646806	521.695393047749	861.101332544594	623.662323247843	789.059896687301
BSU08020	1929.03529772706	2364.59557086766	1835.4514484555	2114.21940681196	1583.27451838777	2363.07518614211	1492.53762258524	2463.55661331949	1525.44318178692	1929.99640118519
BSU08029	97.5618867621727	119.590556790302	103.775190607593	119.536543509667	66.9919526803348	99.9870958646563	63.0035896475574	103.992628118989	73.0967731897577	92.4823099797295
BSU08030	1154.12274594245	1414.71415090678	1194.15264834866	1375.52028737078	839.294917074479	1252.66779030429	731.161491037285	1206.84242687931	694.404092524395	878.562646935452
BSU08040	251.151064366964	307.858904977304	241.608672863555	278.30414443926	190.0666746942	283.679069843027	189.19784705144	312.28667222609	172.330744937827	218.033501027525
BSU08050	384.741891468561	471.613439922927	511.548853319166	589.24277955152	275.041722609732	410.506366586805	289.122336429438	477.220294611667	281.760478213823	356.484407575174
BSU08060	5.41357503700636	6.63591566735353	8.32019895007334	9.5838689187795	7.44890678342007	11.117672001511	11.9779759352632	19.7706385306305	7.42948466130468	9.39981169418708
BSU08070	14.868925624803	18.2262064967898	12.6102683481082	14.5255131042074	10.1922497222573	15.2121771239996	10.1627719843801	16.7744944937545	10.7543942587568	13.6064997137512
BSU08080	63.0617909990966	77.3006237175367	70.8700581211765	81.6337868091067	48.4505496536245	72.3136072182936	50.9100680815883	84.0312719820765	40.3217951977839	51.0152856233486
BSU08090	58.0168387372761	71.1165628102037	53.3592950578605	61.4634929406954	52.0076180709681	77.6226171308599	58.2855694902675	96.2051461926486	47.4957274675332	60.0917714789172
BSU08100	232.924935036215	285.517465844319	168.004841651781	193.521379689699	120.258542884305	179.488759094592	120.081906092307	198.205103454145	153.698633270134	194.460083876055
BSU08110	16.8355987531667	20.6369382102804	17.352894339082	19.9884480774016	9.57538111035552	14.2914859280222	15.0796355848001	24.8901839452697	10.2531798060348	12.9723613193979
BSU08120	313.274772393652	384.00963431796	223.126953434837	257.015425568309	340.132188591617	507.655447955744	356.389624651879	588.250509363252	435.370779496084	550.832733490829
BSU08130	849.001710952772	1040.69930070406	938.895555962225	1081.49480448268	815.984851936073	1217.87695910212	852.224108155318	1406.66627487739	1081.43468795045	1368.23519930534
BSU08140	1062.99510092608	1303.01063462421	1459.12995948848	1680.74229367777	1023.30891426574	1527.31309382897	1154.23314002271	1905.15712460915	1493.95799819155	1890.16122950837
BSU08150	986.188023287923	1208.86115181875	1447.46023155763	1667.30017006051	1054.09019456312	1573.25489281812	1100.71952693911	1816.82848657698	1413.77424074682	1788.71244062555
BSU08160	1164.6468024078	1427.61445259377	1580.45943013016	1820.49925737448	1224.45620286447	1827.53024564131	1417.83114515472	2340.24740238451	1794.30811160736	2270.16531285223
BSU08170	291.027393386622	356.738980470712	383.27791302628	441.490077334612	239.990202553023	358.191132355085	314.546773861263	519.185428372656	408.473738636646	516.802497110318
BSU08180	157.512448965074	193.077461888949	155.504286439808	179.122242928376	122.025002928592	182.125243070989	123.073194521846	203.142472054726	181.887747947874	230.125056868957
BSU08190	153.133345575219	187.709593041643	183.831149133481	211.751383236859	130.617625764542	194.94993870759	132.411705159768	218.556455121203	162.743762964358	205.904015689797
BSU08200	60.9059045489582	74.6579558735126	37.6531413283799	43.3718920709572	43.3123125310062	64.6446650961544	44.1025901912591	72.7949675010558	50.4498906459716	63.8293897468235
BSU08210	521.809280478414	639.629515805511	504.967798538907	581.66219563282	440.732320744048	657.8035576178	490.352877369768	809.367921869949	431.164963050741	545.511518842867
BSU08220	479.852862252437	588.199684104913	620.504734719028	714.746856020408	500.520134724839	747.038303715751	472.932526553358	780.614194117494	496.895794400871	628.674411743313
BSU08230	172.629921596851	211.608335258624	120.458542506104	138.753759189323	72.47600730634	108.172178903419	66.1605362948528	109.203429289529	62.4514977228075	79.0138677682196
BSU08240	183.029734194383	224.356339836328	84.3447378594205	97.1549979134069	69.7023319596931	104.032401934893	74.2725545596931	122.592985399411	51.7232948973387	65.4405055535188
BSU08250	71.502650460731	87.6473596848955	46.3878170836623	53.4331884400699	46.2676429230598	69.0555665760979	57.0101857634543	94.1000200188315	63.3453421724543	80.1447630985963
BSU08260	44.1579366380117	54.1284348274643	48.6371380327591	56.0241357553643	47.4870554002294	70.8755689401894	40.4117852263618	66.7029890864709	50.7756291563752	64.2415153246966
BSU08270	27.5041851882866	33.7144035431479	31.3287352950546	36.0869366538762	26.1571036177817	39.0401044055642	30.5199185834862	50.3756462326803	33.0200921994205	41.7771437655465
BSU08280	42.2982057113904	51.8487919835641	56.8987575178331	65.5405281730103	59.653050783575	89.0336087944394	51.4619234269061	84.9421548067242	56.1251051899568	71.0096923478123
BSU08290	624.981858715051	766.097611967776	548.171736043355	631.427937570291	446.702200223251	666.713745900202	423.15120289134	698.446008021832	491.355931235256	621.665356210893
BSU08300	366.774498782751	449.589158037072	378.762700503236	436.289095336351	252.636965748514	377.066729697934	256.340629003327	423.111379095275	274.133971383183	346.835322697749
BSU08310	10.4622478925529	12.8245372478148	11.5956288683203	13.3567704055704	9.37915081137473	13.9986075011257	9.4913380579449	15.6662373450929	8.36856878422642	10.5879444278665
BSU08320	18.877553562604	23.1399495880382	16.9804883913588	19.5594811970459	20.5097439368193	30.6112846561686	10.7306566011352	17.7118349547515	12.2815665630109	15.5386838071289
BSU08330	28.9137627748639	35.4422521325139	29.0242925454877	33.4324956512982	26.2900005259518	39.2384562279201	18.8829907617734	31.1679357802995	27.8212541522305	35.1995544844645
BSU08340	590.583497625729	723.932384419708	600.410397227236	691.600595013109	451.969366024159	674.575117166441	506.965565777061	836.788536112099	626.348257176068	792.45815030775
BSU08350	855.273374291643	1048.38705394037	1997.32807676354	2300.68182147628	1006.16998347488	1501.73282862636	935.537028983338	1544.1811314378	910.793296480311	1152.33907458386
BSU08360	97.5256027735156	119.546080176021	89.4173633205819	102.998052603031	86.6095376387312	129.26681185126	85.0820412906041	140.434935993862	101.931013614961	128.96349847366
BSU08370	398.290810773279	488.221593550664	491.670754193377	566.345599145229	309.403450504672	461.792069475642	302.413412637489	499.158313590218	390.528798808196	494.098492331967
BSU08380	242.841254754188	297.672808834701	217.018294890601	249.978985321045	212.080711534773	316.53554773149	170.807776366746	281.932341742803	214.591331598164	271.501752838046
BSU08390	648.068140773617	794.396586262237	741.486083036766	854.102824651925	484.886475881396	723.704692991585	502.070352794404	828.708582793305	600.112365026268	759.264401739754
BSU08400	133.556833307408	163.712865632846	123.199154619674	141.91061486204	116.582043522593	174.001495633561	92.4782363304429	152.64296675173	124.299325821926	157.263970477776
BSU08410	356.908435970017	437.495419546966	538.060407547605	619.78090274823	251.707184679475	375.679009155934	249.918002554902	412.510303703626	290.061348516944	366.986699632333
BSU08425	4054.0392631078	4969.40791957693	3288.84974930131	3788.35951880535	3176.94057632938	4741.65999426089	3049.90071828322	5034.11302388485	3211.44750423298	4063.13535618175
BSU08440	965.575798731822	1183.59485682222	323.423314882151	372.544776117446	208.694080746274	311.480920067126	222.751693417518	367.670066833107	119.175474661351	150.781254885227
BSU08450	397.324100189661	487.036607683881	93.2551934147339	107.41877147954	94.4010088224699	140.895769435055	133.589917762344	220.501192329197	94.0314501043025	118.968941266591
BSU08460	404.965773063496	496.403707317973	91.5715841945972	105.479456064962	101.56391239927	151.586574792233	113.613829938513	187.529009570139	77.5016584597146	98.0553872468171
BSU08470	581.459666166415	712.748467005932	1466.6386831305	1689.39144059893	1015.60786049065	1515.81908639582	1542.00882197382	2545.21291368898	1970.83199797629	2493.50399205245
BSU08480	886.993095646589	1087.26882697658	725.328904650086	835.491697600221	607.220781906914	906.291578351926	837.300002275897	1382.0328055559	993.550537808077	1257.04384487069
BSU08490	9.68495295394811	11.8717355177228	14.6557569990539	16.8816701171767	9.02966068562048	13.4769851075483	12.876590938531	21.2538768092702	8.57224507763193	10.8456364336867
BSU08500	13.2158674501398	16.1999014090598	23.7587201310665	27.3671892680045	8.84262747885081	13.1978335613262	8.93897458602305	14.7545158155196	18.6875880091028	23.6436060254639
BSU08510	100.091904963217	122.691832251385	119.387902324111	137.520510414267	71.0716259819933	106.076106099301	78.2841494081025	129.21445401046	96.2461091499135	121.770936148415
BSU08520	1073.42694646399	1315.79790491625	1447.19372515202	1666.9931867212	775.990083549361	1158.18380819714	881.098207541169	1454.32536059775	890.968808110514	1127.25705798313
BSU08530	385.691832759922	472.777870129457	477.433268589989	549.945727390398	276.002189464294	411.939886399554	330.336709707886	545.248021563078	310.513155250408	392.862401765718
BSU08540	905.089260807946	1109.45095710175	615.778650910968	709.302975653194	702.033564280324	1047.80192968623	510.011362132252	841.815874545723	428.114214017449	541.651699791281
BSU08550	1.77591606688597	2.17690327955079	0.461858756378285	0.53200576172292	2.44416142694794	3.64796954152192	1.17159540472783	1.93381497643764	0	0
BSU08560	209.63424590323	256.967931042543	289.239771118222	333.169443318467	209.222855339442	312.270128827618	215.955931329091	356.453100250721	207.032227267018	261.937945854291
BSU08570	49.0460681699135	60.1202661764151	95.7390888768627	110.27992043281	75.412985429843	112.555689182457	78.4276866932176	129.451374154148	146.613719859056	185.496225012383
BSU08580	565.839364598001	693.601230069517	711.529625910595	819.596587470454	364.413564090529	543.895983163312	343.040095570394	566.216009089532	396.006791291773	501.029268846788
BSU08590	523.138330318589	641.258654146962	431.454515071187	496.98373099857	358.084592706556	534.449841601899	354.682790155563	585.433238061269	402.835034444902	509.668387543113
BSU08600	1536.06797127009	1882.89946052136	1544.97237034644	1779.62243083212	1099.02345152521	1640.31885634845	982.686522561374	1622.00526461955	1057.69594690357	1338.20085562335
BSU08610	3246.75887849267	3979.85027687414	3203.37099348029	3689.89826853419	2366.143133183	3531.52536717317	1952.73790017519	3223.15517897871	1863.74324160975	2358.01489821893
BSU08620	961.493519265028	1178.59083229369	863.202016364871	994.304946902042	820.211349251962	1224.1851076989	879.575354710304	1451.81176622946	1013.30600122243	1282.03853084043
BSU08630	1620.33964542667	1986.19898422372	1692.76607967073	1949.86301590511	1139.22182794364	1700.31589712337	1133.30138039008	1870.60752660166	1195.06288787454	1511.99802151007
BSU08640	2.63358562985537	3.22822756182549	5.51693383226949	6.35484451746008	0.411151606342739	0.613653632018499	0.729093125182695	1.20342841821196	1.31586485376141	1.66483711915817
BSU08650	2381.6951617506	2919.46230183977	2431.98387967704	2801.35305120367	1784.82574102352	2663.89521919116	1696.97029514189	2800.98962327146	1832.89535118884	2318.98603224257
BSU08660	355.74990043269	436.075296232745	354.479649192818	408.317939585924	335.121605020716	500.177031820717	318.436456846054	525.60567138422	317.498710234203	401.700551976735
BSU08670	98.3244449476661	120.525294329875	107.251764513031	123.541138687751	68.9177517075926	102.861397094138	59.798854553792	98.7029481707494	88.0701315190566	111.426658765865
BSU08680	1501.09982798823	1840.03579865722	1945.59366407098	2241.08999767365	1119.34599411858	1670.65073851038	1264.95329762964	2087.9098890104	1321.11418959398	1671.4785984256
BSU08690	2013.54302612604	2468.18444791505	2348.17899887755	2704.81990372057	1702.0216991407	2540.30820101266	1653.0348191246	2728.47049151634	1586.1071009286	2006.74861786761
BSU08700	1868.96723955215	2290.9646401748	2125.49327786215	2448.31272485357	1406.33670192353	2098.99125204167	1010.42546830131	1667.79068549608	1007.65309605317	1274.88645414352
BSU08710	2651.10070753556	3249.69739970496	2721.91394490401	3135.31763034682	2081.10359728268	3106.09702449927	1828.25176321518	3017.68052873626	2068.28040086893	2616.79607472688
BSU08720	1382.59688381546	1694.77586626724	1830.55351432219	2108.57757553026	1118.91976410602	1670.01457999549	1157.29188650565	1910.20583829816	1382.28141732482	1748.86760301159
BSU08730	6057.19668890972	7424.8617842019	8729.12518296697	10054.9027771067	5784.16793322298	8633.00934660182	5778.44586017288	9537.80212848505	6425.07199781479	8129.02504740452
BSU08740	741.051510808538	908.374834979608	903.195839440651	1040.37302294435	549.825414936464	820.627616788582	540.968602725935	892.913356874237	637.583645652469	806.673205699042
BSU08750	1851.43566065981	2269.47457524547	1847.41267575456	2127.99730265673	1347.92668329387	2011.81289854528	1198.27268419554	1977.84802944987	1331.01490834931	1684.00502470949
BSU08760	8420.82088484095	10322.1728450622	9337.28896066521	10755.4343342948	4981.70890434666	7435.3200027701	4485.00556702065	7402.87210065114	4914.53205670665	6217.88428189259
BSU08770	12.2746850844199	15.0462078213984	17.3916757053548	20.033119548971	14.1369108133495	21.0996783967368	13.6314515908152	22.4998366590785	16.2477942628864	20.5567698810224
BSU08779	12.8493576109276	15.7506366685433	10.175108084865	11.720501241007	11.5333356815052	17.2137800778634	8.61815471628559	14.2249761243143	7.76189095584394	9.82037337740924
BSU08780	211.510493535913	259.267819928621	328.843656854584	378.78835842485	283.590994995543	423.266360637018	360.773076462058	595.485758601011	479.840224775121	607.09564146142
BSU08790	21419.0213191005	26255.2598198393	33814.6259144434	38950.383788447	24809.2125929494	37028.3447281278	29148.7373566344	48112.3983732265	34998.1277782205	44279.7617549156
BSU08800	40.0578388156737	49.1025687055494	78.1385546672427	90.0062209963308	82.3619890174973	122.927243676443	77.8481562207274	128.494811246441	60.3419054223223	76.3448037240675
BSU08810	0	0	0	0	0	0	0.724791920562781	1.19632892475446	0.863403803327396	1.09238171115589
BSU08820	9413.17689585552	11538.5946654062	26667.6742369394	30717.9546774284	20185.8042468173	30127.7969006594	29137.8779975991	48094.4741042747	31133.0378241784	39389.6355341409
BSU08830	4.13239651528235	5.06545759355419	10.8170853980422	12.4599819259329	15.6091400900627	23.2970158967778	19.4592526043023	32.1191035443032	14.2785917056338	18.0653274634489
BSU08840	9.67083851142907	11.8544341503994	27.5287986562479	31.7098664822946	21.6829259787215	32.3622869870022	18.2793910875049	30.1716446672045	16.1666366424406	20.4540889570395
BSU08850	7.3745206285339	9.03962661339064	14.932094897832	17.1999781546494	18.3685221395833	27.4154597765846	12.1090421538637	19.9869741490631	12.2881922001783	15.5470665879766
BSU08860	17.5919951642681	21.5641226975824	23.2223186133995	26.7493192069635	26.2482021761797	39.1760711885469	27.5117800571968	45.4104651557805	29.1820499345112	36.9212383819094
BSU08870	116.357150833151	142.62963659765	218.92370765101	252.173791748332	85.5561226529236	127.694564723701	126.940774289885	209.526231881556	128.624032431306	162.735605404557
BSU08880	87.3217101929476	107.038232740544	785.060140821228	904.29490065534	49.4345478074592	73.7822480594941	1979.88110110892	3267.95727385063	474.554740659768	600.408427251839
BSU08890	227.133288961919	278.41811381512	255.085969341123	293.828369712671	202.72084436659	302.565721530256	233.387240476033	385.224915632759	230.339836930909	291.426820503064
BSU08899	445.135084283686	545.642917978339	785.512355616872	904.815797733714	367.388038771042	548.335457952868	410.223362754062	677.107540177407	402.725484505989	509.529784551946
BSU08900	271.742404060697	333.099599481653	244.788256576794	281.966642620713	229.121466850069	341.969283682537	239.272459779636	394.93895614794	280.032439607225	354.298086687144
BSU08910	485.055969844992	594.577610513309	458.750143318949	528.425013202522	485.196978496186	724.168125590114	369.156461419428	609.323227848827	357.705029240163	452.569736691637
BSU08920	61.2353531048078	75.0617911983035	98.319514186923	113.252260165876	102.006448389407	152.247070369673	58.0912611913352	95.8844242975258	52.6819018245139	66.65333861193
BSU08930	2901.20316092891	3556.27092599236	4169.61755078479	4802.89813836863	2160.62309138384	3224.78177634912	1787.85750404845	2951.00646785866	1981.79623932904	2507.37599109193
BSU08940	306.571637650004	375.792986989404	378.256155045985	435.705615867551	228.091267270623	340.431686105686	206.124904203077	340.226178044189	248.63011006771	314.567742270709
BSU08950	383.000619018054	469.479002502837	422.442104278984	486.602517256811	308.535904599429	460.497236408028	272.315551346144	449.479307775521	295.271992816986	373.579226228542
BSU08960	421.955442607085	517.229504233462	552.327154966595	636.214480596718	324.111393220475	483.744026680325	345.186314482366	569.758520657892	322.730228178009	408.319487984862
BSU08970	58.6230373656477	71.8596360932081	67.1469384118315	77.3452005051732	62.9109532011285	93.896106278219	55.2349183901234	91.169794601529	39.1858667900416	49.5781047665837
BSU08980	74.1202656467766	90.8560108083106	118.470586161393	136.463872476482	73.5913776756524	109.836895926569	77.3697315720982	127.705131851248	79.5914422919287	100.699389543057
BSU08990	209.323245680304	256.586709532219	439.67961814878	506.458060904876	335.837490607543	501.24550822623	319.392941751164	527.184428715269	249.472891847154	315.634032920359
BSU09000	364.117757466579	446.332546425784	936.793192510559	1079.07313453689	640.175517846879	955.477312007828	575.034359423123	949.141701760931	508.031390559016	642.763209521475
BSU09010	552.203501085433	676.886500948299	897.39790706386	1033.69450188583	970.755666193881	1448.87611083739	967.380824227138	1596.74194543603	792.088661368845	1002.15352765267
BSU09020	316.016284208309	387.3701569077	498.352032382055	574.041628381359	511.298622483798	763.125455167711	497.828196334676	821.706553200914	416.157974296563	526.524620717783
BSU09030	108.454670133038	132.942840879411	179.614264426601	206.894039017224	198.115577834774	295.692250795702	198.376513837144	327.436819813129	152.963382451993	193.529841799574
BSU09040	9.15716231372617	11.2247741004358	7.38245231499472	8.50369753302907	4.90935614197344	7.32733176988482	4.41323825690521	7.28441422811267	4.96184307506126	6.27774235871316
BSU09050	553.264421824894	678.186968847734	438.161528499739	504.709404137092	385.664813173278	575.61398203132	287.472354091189	474.496862491936	359.661215171558	455.044710425643
BSU09060	388.675415119508	476.43512079828	457.218414362218	526.660645592025	286.125245094772	427.048789682275	257.908923445339	425.69997859574	246.897142509594	312.375185254842
BSU09070	767.454648008841	940.739582972769	839.509207254887	967.013679206363	540.207786822143	806.273076194045	474.795406484039	783.68903129654	510.215708536268	645.526816770486
BSU09080	1298.76327231228	1592.01331615537	1489.83212278397	1716.10749471594	897.66971226736	1339.79357197663	832.79220228397	1374.59230937437	803.657508383947	1016.79047603042
BSU09090	1053.599116559	1291.49311441889	973.086393827653	1120.87853920968	800.354292921596	1194.54797494702	721.808790327175	1191.40502192674	720.49489415525	911.572826437909
BSU09100	17161.2312951602	21036.0958967341	23957.0409857203	27595.631050018	13107.9224249498	19563.8885515672	13131.6603865703	21674.8899991989	12562.0379739483	15893.5372819796
BSU09110	814.363878213357	998.240530780778	538.34993461094	620.114403117643	396.882194343694	592.356192424689	508.308970737305	839.005936949501	536.932278870371	679.328721169461
BSU09120	1607.32862515315	1970.25018279563	1773.28474944366	2042.61084336079	1190.29358192883	1776.54171466387	1015.41970569149	1676.03408677782	1117.65626165265	1414.06286940488
BSU09130	598.224652392088	733.298848961925	449.586330319702	517.869402320139	434.032938139554	647.804568427176	476.030174962431	785.727118648464	421.732424430425	533.577435811387
BSU09140	17.2482363984	21.1427460352806	13.9436018401111	16.061352990856	11.3058324843099	16.8742261004473	9.12714160141874	15.0651010149625	13.9916859893739	17.7023332815138
BSU09150	13.2336635865707	16.2217157664397	22.734765161061	26.1877162445645	10.5712282279795	15.7778116318204	8.02896200155294	13.2524648877901	13.5159606133368	17.1004437620179
BSU09165	5.41628038341509	6.63923185868672	2.79225975840432	3.21634755037847	3.1978491875961	4.7728665979719	3.01700083489523	4.97980904918333	3.08723552489952	3.90598189680686
BSU09180	36.7868646271896	45.0930355012449	46.3934244887109	53.4396474965519	37.1257315144256	55.4110445726421	38.3904808044065	63.3666592004511	43.826360129926	55.4492742422043
BSU09190	1130.48684478818	1385.74145805419	1085.00616361565	1249.79665877684	857.188412178237	1279.3742608386	956.639267839686	1579.01211948376	1130.96082420092	1430.89585154677
BSU09200	210.825636657364	258.428328010768	189.509630360335	218.292310931315	154.287507022523	230.277804096734	185.131582630859	305.574966971064	218.872303276017	276.918054166394
BSU09210	217.33120491041	266.40279996328	216.597276766932	249.494023058257	186.703156864374	278.658938823738	179.31987559238	295.982264520777	193.738439985976	245.118596620663
BSU09220	60.6285829801693	74.3180173798848	82.4159131549187	94.9332237411576	49.7255992994155	74.2166493907503	43.93431082822	72.5172085143295	48.4730982334455	61.3283446160593
BSU09230	74.7866456199479	91.672853887819	73.3788469420663	84.523609918937	53.7903847033354	80.2834390810036	46.3664141978076	76.531595990905	56.2872141586161	71.2147932193805
BSU09240	410.27975493396	502.917542502521	463.06160309255	533.391296529008	344.390467829905	514.011031833837	305.734184857575	504.639522398843	380.109056642363	480.915395693927
BSU09250	1101.42025668461	1350.11187389317	1167.87283116303	1345.24909738747	934.797025508837	1395.20697731482	902.57811977665	1489.77972974765	1020.95646517852	1291.7179263623
BSU09260	1581.01989353488	1938.00115638692	1322.99246335632	1523.9282648678	1241.80279588524	1853.42045170186	1248.24051442825	2060.32406004387	1455.4426391743	1841.43145367591
BSU09270	1039.29887831524	1273.96400022726	1191.46300783225	1372.42214485008	816.170115055342	1218.1534687503	815.220506254174	1345.58877384776	907.484772622739	1148.15311786349
BSU09280	244.021598578804	299.11966456776	233.452643758422	268.90937944501	155.795003989248	232.527779469849	114.486813198579	188.969940539723	132.219231289458	167.284264404528
BSU09290	1205.83275738206	1478.09985678976	1392.0782885756	1603.50682987813	908.416383167371	1355.83323600363	739.703555067419	1220.94180904187	819.962500102833	1037.41961234603
BSU09300	296.830182637425	363.851991713841	349.193684830004	402.229144129644	264.834940315784	395.272499251063	243.121179768226	401.29158635118	237.851195409748	300.93021925646
BSU09310	6873.66861554553	8425.6863433666	7191.38451742136	8283.61040079447	4985.53097330439	7441.024532344	5137.15363762748	8479.29635146779	5647.19540982728	7144.85268798339
BSU09320	624.764571978513	765.831263676777	572.838526221709	659.841114362693	478.114606622408	713.597515730873	502.379344752505	829.218599539498	569.822825134055	720.941962934104
BSU09330	354.886197059313	435.016575755398	339.962765604499	391.596234942262	291.315389522996	434.795204702785	300.653736723583	496.253823164379	322.343217125545	407.82984015832
BSU09340	329.358108271013	403.724454894439	367.544591854319	423.367182837263	257.259832715738	383.9664695044	275.778492544164	455.195178223825	307.951803292423	389.621769718518
BSU09350	0.444335882189978	0.544663262638058	0.469021289999162	0.54025613935941	0	0	0.368877391018967	0.60886259910471	0.448600393801972	0.567570890837024
BSU09360	27.143851619574	33.2727096241114	38.3198738959727	44.1398878328415	22.6320343061765	33.7788539256616	26.9851418684188	44.5412053306623	23.9375225852012	30.2858428254333
BSU09370	52.4814787669127	64.3313641751648	78.5221677674869	90.4480971690436	63.3993286414389	94.6250183342874	43.1722645842917	71.2593882520615	42.8363518919293	54.1967121282623
BSU09380	645.261591514047	790.956341308492	602.502225422754	694.010129610389	567.76304663613	847.399962250695	548.03412392766	904.575583152265	625.118899591929	790.902762508658
BSU09390	66.6701643240494	81.7237380028347	60.2417625636026	69.3912680826841	65.784931873981	98.1855883664138	68.4288314243013	112.94743773699	77.3774265292815	97.8982085452367
BSU09400	60.8230387213515	74.5563796249255	94.2805121060609	108.599815345993	51.9907922354931	77.5975041679245	54.4726773258781	89.9116527722378	53.7465415482944	68.0003247599479
BSU09410	210.048477352446	257.475692539332	216.458383171501	249.334034334399	193.911573588897	289.417673645312	242.960244135059	401.02594879712	274.33887658186	347.094569519102
BSU09420	7001.38824165145	8582.244008516	8770.8432999167	10102.9570323936	4777.13745943763	7129.99221555224	5001.90810415944	8256.06242868063	5965.61102792576	7547.71331520869
BSU09430	259.084640683995	317.583817446504	345.338656543653	397.788615003325	279.990196103517	417.892081942316	315.967532429621	521.53050772881	387.656688429188	490.464687571832
BSU09440	322.527853952001	395.351985437988	382.149098251146	440.189818422129	377.577753999564	563.543852284189	520.960028647756	859.887552869369	677.273662810177	856.889163390514
BSU09450	248.782755488174	304.955851470803	315.50848930048	363.427848584233	290.116574423973	433.00594441951	423.581266202627	699.155863035626	575.695617456907	728.372241677581
BSU09460	102.625034896076	125.796922047683	1634.48172862095	1882.72645056225	4127.95325810356	6161.06922740856	11161.907825579	18423.6507173187	17763.7087502918	22474.7105425485
BSU09470	1519.34895891745	1862.40543296006	1736.50516800877	2000.24518726593	1428.57540060092	2132.18304310905	1507.72178554497	2488.61932832989	1685.75856090721	2132.82801658129
BSU09480	388.271039846104	475.939440920579	312.457764889319	359.913780827039	298.982791913872	446.238986638022	261.673950411697	431.91446655366	273.687215481508	346.270085465228
BSU09490	80.6515999725337	98.8620666004148	103.478567385832	119.194869218862	64.6866744471774	96.5464128203318	63.0114616302765	104.005621476607	65.8697365547426	83.338636283228
BSU09500	319.301631399245	391.397308419964	258.57887303759	297.85177484682	293.492894099676	438.045182500763	272.547474236215	449.86211565987	306.187556496125	387.389638093878
BSU09510	3019.10558425656	3700.79474487925	3588.38599579708	4133.38926389496	2432.80588365971	3631.02112085454	2208.56841161685	3645.42456690834	2300.2535933105	2910.28942271198
BSU09520	1672.15666569423	2049.71586064615	2632.97525043878	3032.87094671858	1298.35084917284	1937.81977727468	1195.03516838174	1972.50424221589	1211.99436588004	1533.41979061135
BSU09530	66.4568541292341	81.462264123909	221.892003441574	255.592911644339	132.369841378836	197.565162530637	108.765641084322	179.526673459055	194.667626455693	246.294206806604
BSU09540	1970.31896191559	2415.20074621329	1767.90140048488	2036.40987255773	1283.14480146881	1915.12438643035	1081.02720282391	1784.32467925478	1243.74095947705	1573.58569919691
BSU09550	3534.89094289731	4333.040186939	3321.55173283922	3826.02827234022	2735.53381701637	4082.84982090565	2892.74272903967	4774.71078311163	2938.25288453815	3717.48850474247
BSU09560	1903.8273272294	2333.69584836929	1904.86916555714	2194.18027137002	1367.78657200193	2041.45425868878	1504.40729894093	2483.14849444967	1563.10742106691	1977.64933715271
BSU09570	1154.95157472744	1415.73012240109	1896.06968089743	2184.04432293448	1402.00324882301	2092.52346937151	1518.62308315848	2506.61282036865	1790.65656465686	2265.54536203573
BSU09590	2977.84714893067	3650.22049486553	4782.80806737435	5509.21989443449	4077.64286029112	6085.97975221345	4345.81789297405	7173.13134926147	5239.7388219102	6629.3370937559
BSU09600	222.797986991635	273.10393638696	160.764312534234	185.181160617826	209.370274718903	312.49015578663	223.427578654963	368.78567123822	228.514175530838	289.116986892747
BSU09610	360.166670795124	441.489336944627	289.007484525905	332.901877090097	291.715957499358	435.393062013259	273.186041605022	450.916123840749	336.534553512481	425.784771867223
BSU09620	785.538893807288	962.907102441114	572.371617351973	659.303291477517	666.038265677924	994.078083342937	676.881130116228	1117.24820821645	808.658956043126	1023.11832625662
BSU09630	878.631603381693	1077.01937866492	1667.03431648362	1920.2231182399	1008.60416178115	1505.36589812087	1155.79942621953	1907.74240933507	1111.53872649031	1406.32294110836
BSU09640	668.388427491136	819.305026262076	650.922595393973	749.784574619169	475.117222576967	709.123848164788	381.665800279907	629.970924772277	325.560260403496	411.900055308275
BSU09650	248.465479539973	304.566937228154	206.243484534177	237.567699160662	183.134608708218	273.332795125706	168.520344534881	278.156746587522	195.784444892366	247.707209656721
BSU09660	5072.70370139669	6218.07839326731	5298.68722502278	6103.45066397508	4914.6313212264	7335.20510142041	5006.26634620912	8263.25606712664	5728.25421855496	7247.40859501201
BSU09670	2093.30586909456	2565.95708350415	4455.37611625665	5132.0576513003	3446.23620813325	5143.59018252678	4556.3157237806	7520.57540382048	5056.22237274995	6397.15139804045
BSU09680	5808.15780337	7119.59197062467	1767.11612785642	2035.50533289686	900.901162185459	1344.61658847063	302.325320357105	499.012910005987	148.569051359082	187.970117716636
BSU09690	17.6505928815836	21.6359512965668	43.5065504583793	50.1143156796387	30.440672693334	45.433433972234	37.7371941729853	62.2883556609778	42.4054735186998	53.6515632039299
BSU09700	235.632556237618	288.836445599624	167.370487398917	192.790679853794	119.284942148882	178.035636649703	164.032833122835	270.749738382701	193.405937655586	244.697913432523
BSU09710	640.140152540711	784.678523620507	594.309604533609	684.573215280097	463.117214464869	691.213548293306	396.233698337089	654.016443664305	415.416789206401	525.586870578216
BSU09720	1145.88186929372	1404.61255222343	992.26681397959	1142.97207731451	812.891633213096	1213.26025598167	690.182555792225	1139.2033098466	753.162394528247	952.903869710032
BSU09730	490.781985158956	601.596512897353	658.621829890222	758.653167140786	368.342297366162	549.759711789522	357.22962370128	589.636997169001	407.502801806972	515.574064213294
BSU09740	0	0	0	0	0.413113990821651	0.616582537911905	0	0	0	0
BSU09750	0.929930463548675	1.1399010987062	3.40474721322126	3.92185946380583	3.65296551873012	5.45213863603009	1.28325634771172	2.11812058480212	0.886630260946442	1.12176791193495
BSU09760	45.9394511719634	56.3122006618076	41.3938993049265	47.6807955381977	40.9992653364558	61.1923866906486	37.6776997875767	62.1901552642769	49.4475554021458	62.5612314591456
BSU09770	65.6269574939618	80.4449836675301	86.5537300226092	99.6994913157462	67.3511531223407	100.523211138096	54.8303982862764	90.5021007612043	63.6723764556884	80.5585280930857
BSU09780	47.3888165997307	58.0888208590146	54.2413360816305	62.4794981592634	49.2996198324837	73.5808648212256	34.607079131131	57.1218422712152	49.0006056684683	61.9957489896525
BSU09790	1240.93696453369	1521.13030462416	1435.17316411316	1653.14694554141	922.808535214245	1377.31386806217	826.886931765534	1364.84517267309	900.703783913421	1139.57378566566
BSU09800	2615.36031842405	3205.88712526688	2831.3042783802	3261.3221433769	1953.72667383885	2915.98391171846	1895.86413335258	3129.28032968845	2138.27424071102	2705.35254186591
BSU09810	458.438821154462	561.950528999087	564.125919656398	649.805239047223	442.370875816289	660.249140356214	425.502245845795	702.32659858853	349.769504715681	442.529681475797
BSU09830	212.872444364611	260.937288030668	253.251757427337	291.71557810078	194.404397484121	290.153225127015	170.438335735732	281.32254946957	196.590563913016	248.727114447248
BSU09840	1898.16996831457	2326.76110443351	2355.28602701377	2713.00634571171	1590.98762726881	2374.58718610997	1439.78727394481	2376.48780628805	1598.95732758222	2023.00677254163
BSU09850	334.455449796396	409.97273412931	276.892571297223	318.946953530841	274.669001689757	409.950071675771	272.097287184238	449.119044750069	243.98101438202	308.685689075103
BSU09860	180.432758600351	221.172988554713	217.267616318455	250.26617363199	149.60097235051	223.283038714098	140.57193526573	232.025588856625	128.532384733853	162.619652396032
BSU09870	338.658387085758	415.124660022408	514.639837705249	592.803221959686	306.613634975142	457.628202897116	237.130483516474	391.403447421838	265.479672354563	335.885871299336
BSU09880	71.0653325469518	87.1112989901007	46.8873546390662	54.0085956484464	38.3530941753764	57.2429127766752	34.282654439702	56.5863525240893	39.1954988331594	49.5902912634493
BSU09889	45.8393374758189	56.1894821181057	54.18516245538	62.4147928951336	39.5653232543247	59.0521937466611	33.3612819047121	55.0655510598196	36.7517794519956	46.4984883910356
BSU09890	938.45724292073	1150.35315459169	1150.20874804745	1324.90219725131	619.69047743605	924.902897956597	619.93838196022	1023.25949953832	710.693134131168	899.171603109749
BSU09900	1151.58059217731	1411.59799977124	957.174808718892	1102.5503060884	898.833640102796	1341.53076218239	874.322795419655	1443.14198331644	934.805748474734	1182.71971837722
BSU09910	760.044416660367	931.656182453165	708.750265753924	816.395098710455	577.861472397493	862.47210486313	578.032759858873	954.090809315137	578.478995899719	731.893782461204
BSU09920	1922.82831293559	2356.98710006174	2231.28806055065	2570.17559564086	1539.06676774594	2297.09405819265	1526.07501728988	2518.91285310058	1515.31703232941	1917.18475913638
BSU09930	1604.83457855365	1967.19300102727	1490.66781179902	1717.070107993	1251.22995984627	1867.49071998021	1160.45368373028	1915.42464574719	1406.69575686514	1779.75671642646
BSU09940	16.5377889637119	20.2718854246027	8.35255768821799	9.62114229488703	7.28608138666356	10.8746511922449	10.2624361920693	16.9389984997164	8.9511930180411	11.3250827807932
BSU09950	13303.0822769034	16306.8086249734	17640.9851873406	20320.2940997117	9210.58697617055	13747.0219348668	10051.2020277597	16590.3390658974	10528.6774366912	13320.9219488926
BSU09958	3.27461052777627	4.01399059904188	3.30924848435004	3.81185640920293	2.6702225921389	3.98537125159118	1.12470281978461	1.8564148921755	2.24079037918419	2.83505634249182
BSU09965	523.113618546867	641.228362660834	441.197160580733	508.206087344364	389.119345664096	580.769954614702	355.814711647658	587.301567968275	367.624070775416	465.119345025013
BSU09980	790.875911757805	969.449175062752	922.548320844375	1062.66475492569	564.512429373742	842.548338035699	553.88482477566	914.232648105629	571.810048819628	723.45620575042
BSU09990	1991.54449685981	2441.21883202932	4475.09517465194	5154.77163590528	3220.04375291813	4805.99251894808	4402.81286161624	7267.20625216489	5747.42971269763	7271.66950169681
BSU10000	616.989530723758	756.300682180435	632.633877571785	728.718170395883	493.48777223509	736.542334061414	482.909267806525	797.081629525283	576.273573578958	729.103473918099
BSU10009	1.30473190475182	1.59932961661254	4.21610925318297	4.85645099020172	1.77904564475519	2.65526828690206	1.19251957739809	1.96835205153715	1.68972552546956	2.13784703493634
BSU10010	3521.30977978449	4316.39250911701	2921.19925496539	3364.8703490411	3113.86955535013	4647.52498298535	3233.88171214617	5337.78884906845	3928.83269176503	4970.77377020551
BSU10020	5172.70329280701	6340.65706832631	6418.67825811801	7393.54568643827	5200.0238866595	7761.16034913774	5393.87379235629	8903.03416911763	6552.66035857737	8290.45031715233
BSU10030	1980.36258916019	2427.51214172067	2439.26586928053	2809.7410277709	1628.65500946011	2430.80665730682	1490.42773284214	2460.07406604474	1550.55352912389	1961.76610625942
BSU10040	1298.90767082722	1592.190318665	1432.69932322971	1650.29737825399	896.290273470876	1337.73472649347	946.428472720619	1562.15835884002	918.016575270846	1161.47799384152
BSU10050	1820.20330349903	2231.19020922212	1113.89907227719	1283.07781598907	1380.08655167518	2059.81227330869	1289.35052388019	2128.17952588032	1407.599563825	1780.9002163619
BSU10060	1422.17021970931	1743.28453528399	1418.03723134437	1633.40841110941	1036.2772778999	1546.66868753861	1042.12542731272	1720.11408591345	986.393153156448	1247.98829512326
BSU10070	653.626494383596	801.209970311227	2068.7561717813	2382.95839970188	3045.07199010046	4544.84296706177	5624.40267032721	9283.5411213663	9396.89034211802	11888.98069699
BSU10080	46.17412571787	56.5998627862383	35.5286392260301	40.9247210611327	42.0004368568608	62.6866591932784	31.334063554422	51.7194597466576	30.1965514169574	38.2047894400516
BSU10090	33.5872981885338	41.1710333282122	36.0528387861517	41.5285359340263	32.0714803682634	47.8674535343753	29.4618076935448	48.6291468204743	25.6873139074145	32.4996853303642
BSU10100	1576.86859210716	1932.91252530749	2274.02255752989	2619.40059853041	1476.97425758986	2204.41949778569	1446.05955185671	2386.84071900302	1742.17622513949	2204.20785572025
BSU10110	713.699658672259	874.847160036243	748.111206120936	861.734169958747	687.640416245656	1026.31981109202	584.546179667629	964.841746646547	601.430564939082	760.932193184332
BSU10120	1491.22241176018	1827.92814324418	1349.59487675259	1554.57104690257	1202.26375982587	1794.40749222404	1119.10023320949	1847.16736032105	1139.142228495	1441.24699476387
BSU10130	2341.57710383998	2870.28591706389	2489.8081351593	2867.95964176641	1889.03686932088	2819.43282719241	1778.42824932636	2935.4427041868	1753.82424578296	2218.94497486781
BSU10140	2119.96320688111	2598.63342848107	2086.51194544398	2403.41091632508	1642.8981456105	2452.06487956641	1506.9090520599	2487.27784458992	1518.12889304035	1920.74233579184
BSU10150	658.71653843716	807.449304365281	852.043385219979	981.45154533708	552.570831462447	824.725216789611	478.077502058636	789.106401107521	528.648133314588	668.847589324991
BSU10160	2083.08718558941	2553.43110547521	2257.21450339646	2600.03974086809	1720.1101201124	2567.30560307926	1492.85646113725	2464.08288268215	1505.06849735278	1904.21827447246
BSU10170	314.283553553775	385.246189950721	282.30331552017	325.179480384699	209.409834112392	312.549199130059	227.861304494584	376.103901913654	255.82766757918	323.67411887019
BSU10180	199.70117114542	244.792049862407	210.597101825084	242.582542878818	121.830991523557	181.835676396516	146.228139435364	241.361620979053	212.26233329905	268.555095506378
BSU10200	866.754979816879	1062.46111137385	791.338694397436	911.527039554299	649.263783133796	969.041765888169	691.101746921027	1140.7205107198	799.729559715746	1011.82082073012
BSU10210	285.382562919099	349.819593802395	322.35651283251	371.315948409432	211.718659135102	315.995175842844	256.354523294861	423.134312770967	253.956274968221	321.306425961349
BSU10220	12684.4883692917	15548.5413108254	11809.7730401212	13603.4387466251	9345.6109874139	13948.5485095681	8524.956576037	14071.1448966895	6533.57508601636	8266.30355914902
BSU10230	141.558105827714	173.520759550139	448.456033592019	516.567436376483	380.885946196881	568.481408470231	312.11581576391	515.172931262491	254.73811632696	322.295614563508
BSU10240	878.983948914572	1077.45128091546	987.697816026084	1137.70914096656	683.051189319588	1019.47027985368	687.971799106573	1135.55427335267	703.972108824479	890.668136832501
BSU10250	1353.64949369437	1659.29239401085	1704.52585168563	1963.40885948191	1103.46524223155	1646.94833549328	1079.18289705776	1781.28050026832	1083.83771271851	1371.27551520153
BSU10260	1097.53053372524	1345.34388354459	1419.10121494891	1634.63399230751	936.067783181266	1397.10361361411	925.393569067557	1527.43851310824	955.77154804027	1209.24572615815
BSU10270	142.576062452199	174.768562391502	124.544125026085	143.459859075072	88.3739346727096	131.900216735299	88.5410957990168	146.144391139973	116.718675705737	147.672903686451
BSU10280	11.8382578444266	14.5112389071903	19.2561363255135	22.1807540340419	14.1283139968953	21.0868474420243	13.8876344709021	22.9226876605589	7.00840775486146	8.8670636221772
BSU10290	122.823813176728	150.556418006957	109.750956202754	126.419907056265	107.398279800534	160.294508048686	101.564374921076	167.640388910992	127.815930781239	161.713192183899
BSU10300	41.3268257983189	50.6580824912157	107.485273082792	123.810112487229	134.532955858178	200.793662763257	106.345177808066	175.531498917868	107.530955396606	136.048565695084
BSU10310	411.983854094769	505.006413210442	652.195272452761	751.250545586996	298.23548448452	445.123612379033	194.595156828549	321.195377771817	170.509337837299	215.729049972853
BSU10320	696.927695967495	854.288226369672	574.106117747454	661.301227407849	544.417702830052	812.556476791032	519.264108872125	857.088297215312	549.92697266703	695.769656211484
BSU10330	362.371583923498	444.192101286806	268.166279019334	308.895313919806	158.60783735739	236.726000724478	205.948029850485	339.934232317354	145.508034868067	184.097308239257
BSU10340	4225.03638295328	5179.01477990457	3890.203305505	4481.04651957079	2962.13557050003	4421.05837196526	3188.18378860736	5262.36065212024	3156.30229820226	3993.36543590375
BSU10350	6623.96454679649	8119.60115369312	4435.37629655589	5109.02026342515	4762.50451511646	7108.15219525003	4556.6526902539	7521.1315948144	5002.98590136889	6329.79641595788
BSU10360	10054.1171557042	12324.2539539712	7681.23976608296	8847.86475583096	7006.55703135844	10457.4543888652	6979.02616635594	11519.4590786096	7484.16864291165	9468.9980716045
BSU10370	3633.76590907324	4454.24030565366	1970.67566077166	2269.98144246278	2762.59274060107	4123.23591323779	2568.46996039807	4239.4717970935	2967.50766302812	3754.50175956392
BSU10380	72.4641350769811	88.8259396039469	84.8865071907967	97.7790510505111	97.6694708903945	145.774027450237	104.412423985452	172.34132910937	131.08610810576	165.850632727682
BSU10390	17.3117209428222	21.2205648666602	21.4503973955294	24.7082789880489	44.387417710923	66.2492853585593	50.6366711557235	83.5800077763483	83.5161705961857	105.664970426884
BSU10400	25.1490960052268	30.8275546307287	29.6076119896921	34.1044095231392	22.7690561319612	33.983362286474	16.4303027660595	27.1195716782379	17.74856395794	22.4555492947978
BSU10410	105.617453496032	129.465004107133	262.1041903984	301.912516625453	598.478210612289	893.243081044937	1353.01777793342	2233.26758691227	2591.63040925176	3278.94045663426
BSU10420	86.3111813713364	105.799534838732	138.583168075863	159.631148865323	103.243598303949	154.093546284392	115.241455505067	190.215539991761	149.903068422906	189.657921079645
BSU10430	14.3147199571689	17.5468657565859	29.9903558512521	34.5452844373894	37.1931313543288	55.5116404499682	39.881011127505	65.8269026001869	45.0904291496757	57.0485790790509
BSU10440	2558.25719240593	3135.89058397795	3691.0159628415	4251.60664754103	1831.2846478498	2733.23625172939	1710.00289740954	2822.50100966427	1934.70229157468	2447.79255280415
BSU10450	62.8927697900882	77.0934389124298	230.12721961099	265.078890616609	690.13002339416	1030.03560946277	1676.35577162532	2766.96364967375	3135.15062624323	3966.60426167754
BSU10460	10.4322604129841	12.7877788424847	39.7584838999914	45.79699360477	115.803763359682	172.839893827001	273.464947466668	451.376480999962	515.943608390934	652.773777022984
BSU10470	36.6046751593698	44.8697091530059	37.7863435018843	43.5253249609906	44.107329736577	65.8312473402453	35.5562868553475	58.6885880141848	30.5795138139165	38.6893148925528
BSU10480	518.590651272996	635.684146650076	364.143536098378	419.44957548845	390.207901664183	582.394650548765	432.205430267068	713.390758085376	451.571916074627	571.330471895656
BSU10490	400.032351254646	490.356359520774	438.121618949521	504.66343313325	276.098865990028	412.084178432546	300.343055420773	495.741018015222	361.628825955973	457.534138926287
BSU10500	168.292921083032	206.292075769794	152.147358605451	175.255465640077	133.66899342552	199.50417811441	119.79175686043	197.726188183787	130.379240248474	164.9563008791
BSU10510	395.416015874724	484.697693655061	506.804165426726	583.777469515723	282.279193851818	421.308465972581	297.549565975125	491.130132973582	316.100908321087	399.93204778458
BSU10520	103.96474713327	127.439130267532	104.964553749051	120.906546860905	95.7072092219546	142.845304854405	69.3479267240538	114.464480436426	99.2398004562164	125.558565551076
BSU10530	137.513852061625	168.563346612166	167.526775259508	192.970704679941	100.953190194733	150.675057256641	100.433749657623	165.774198536413	126.865709059831	160.510968119088
BSU10540	52.0523432293414	63.8053333696951	80.018163027811	92.1713038572605	48.01690123392	71.6663765528516	42.5277046422032	70.1954888340606	53.1106484164575	67.1957903986314
BSU10550	48.1132174721744	58.9767854787037	67.7981854702772	78.0953588222203	37.7188840063476	56.2963388908293	40.1585412847642	66.2849890456911	43.5186193055575	55.0599194038069
BSU10560	495.503745826517	607.384408211849	517.688649992617	596.315087180149	363.354653047104	542.315533037963	415.935916434578	686.536581821398	550.312721231576	696.257706733604
BSU10570	143.082527443718	175.389383004353	140.723890616494	162.097003869992	199.179502705213	297.280184178103	306.435891473675	505.79774712199	577.60136700034	730.783403105485
BSU10580	8.49965800702507	10.4188107397426	1.38600537289061	1.59651156110763	8.41779550168736	12.563761647798	2.5285552151153	4.17358921348397	7.02000313522523	8.88173414064661
BSU10590	347.289929271239	425.70513330125	292.81901561642	337.292302676138	324.789781588215	484.756537587155	296.441296700027	489.300843004142	321.783732275591	407.121977840129
BSU10600	8.13617789526331	9.97325981416702	17.6264915839306	20.3035992110347	7.44406506546102	11.1104456213512	9.90221871809903	16.3444298089147	6.47573821043403	8.19312812851847
BSU10610	2.29849865424355	2.817480708556	2.31676325415272	2.66863274266405	3.19512263224352	4.76879714872448	1.48322595949322	2.44818694434484	1.31701408825271	1.66629113492147
BSU10620	1955.18376672979	2396.64814868295	1986.06526987042	2287.70842197358	1697.32467361648	2533.29777778153	1644.72589114286	2714.75591965614	1900.60691973115	2404.6549612237
BSU10630	3527.08810045827	4323.47552698007	3104.97431698519	3576.55712666591	2668.01733996735	3982.07985984246	2799.30554025976	4620.48498614309	3033.41495065308	3837.88790560119
BSU10640	853.156817954239	1045.79259662442	750.573678259603	864.570641818945	648.663199512593	968.145380431329	713.879761131193	1178.3175043879	769.637436224189	973.748153890646
BSU10650	4023.51872432837	4931.99609465939	4396.62190910249	5064.37986821228	3081.95632030629	4599.89371439244	3398.52609806972	5609.5480058563	3579.5719995967	4528.88784026172
BSU10660	228.904337431108	280.589050433528	217.889273226224	250.982247652847	191.176478425389	285.335478525288	225.280342688713	371.843811293918	206.676819172572	261.488282208066
BSU10670	7.81979380221072	9.58543880020909	7.08183590982083	8.1574235750012	9.88793206183867	14.7579757181864	4.87032008619589	8.03886553730432	7.00048581403737	8.85704075310974
BSU10680	8.39388503048404	10.2891550967686	8.56949359399572	9.87102637785503	7.77727114684579	11.6077636882103	6.8181234768862	11.2538759008419	5.52434500441539	6.98942189701066
BSU10690	4.94418385657804	6.0605398266144	7.38903025707013	8.511274531486	7.00170511543423	10.4502127879978	5.17108270384883	8.53529907743499	7.0091037195731	8.86794415932525
BSU10700	16.700775984219	20.4716735711721	19.3456880052346	22.2839068029905	21.9312846499849	32.7329682595862	14.2964669155432	23.5974993755162	22.0678777133409	27.9203611626173
BSU10710	2.27045527269436	2.78310536255716	3.24589128211065	3.73887652915841	2.96375218921543	4.42347121416505	5.7229790704906	9.44624961116578	1.3162986795425	1.66538599715391
BSU10720	5.7964656541155	7.10525983042294	3.30175383929164	3.80322347911755	5.01462471798961	7.48444764396434	3.35922621083791	5.54468029624042	1.83583045559862	2.32269953728531
BSU10730	29.1892203218505	35.7799057235778	45.9522521892695	52.9314700462512	31.2908395401717	46.7023283784223	33.5193938146328	55.3265278254538	45.0622653125607	57.0129460873246
BSU10740	1.36225624699916	1.66984248128403	3.75644402063373	4.32697190421984	2.96304551604938	4.42241648751846	3.01661973611788	4.97918001417674	0.447031267824976	0.56558562680047
BSU10750	2192.44159466022	2687.47683892983	2366.45515166416	2725.87183453346	1420.11092852432	2119.54961555388	1724.21968134891	2845.96698570668	2036.47638656963	2576.5575172547
BSU10760	1545.60414746075	1894.5888267087	1268.55861460278	1461.22701525478	1137.95412066145	1698.42381360465	1198.58860642234	1978.36948517692	1338.47429898926	1693.44267355936
BSU10770	103601.285459705	126993.601943347	111247.855556807	128144.155151766	83151.2259435717	124105.198714773	98319.4449160147	162284.363941999	123493.151530306	156243.995758212
BSU10780	3.69487729966321	4.52915014462285	6.6424409545257	7.65129341148096	14.164693903417	21.1411453249103	2.75129319691543	4.54123664816016	4.12711031961938	5.22163536424152
BSU10790	139.113067757056	170.523652032566	124.251404453986	143.122680167493	122.270460664581	182.491594628109	96.2101029216804	158.80272077183	101.858361218726	128.871578391061
BSU10800	84.9266296983921	104.10236280806	122.142993020729	140.69404367401	56.1769688719269	83.8454731837069	70.2391467514119	115.935512696583	73.0734113096589	92.4527524419242
BSU10810	265.397751688949	325.322376890336	304.356349892755	350.581924720038	191.68484941651	286.094234420441	215.941435269714	356.429173307505	235.766043270093	298.292076994915
BSU10820	30.0183642111325	36.7962634701251	30.6886285479208	35.3496106361489	23.899659314915	35.6708146492721	18.6525953265983	30.7876490864062	14.5995334806156	18.4713841937817
BSU10830	249.292953831363	305.581248395364	274.474974334783	316.162172478669	194.159797688384	289.788154066293	184.766082366323	304.971678598134	229.700100358676	290.617423406628
BSU10840	340.352011503575	417.200690876691	365.926476175793	421.50330810885	283.58564682332	423.258378361724	296.241576043124	488.971187565187	325.028658571571	411.227470688455
BSU10850	104.95499505001	128.652968003287	115.271249598459	132.778621386909	59.8776567324227	89.3688385592198	72.2730413418001	119.292623695411	58.9440234452904	74.5761982347481
BSU10860	471.267898128423	577.676305829969	599.364391821779	690.395722538978	417.532272926796	623.176929905706	436.309410879346	720.164717029741	637.677817064283	806.792351720386
BSU10870	11.0719000964814	13.5718438952761	13.1128625891657	15.1044412469757	15.7335934212571	23.4827654780177	15.1003092791161	24.9243075851587	16.5233796875809	20.9054415878613
BSU10880	249.204091305008	305.472321442869	228.659330391665	263.388058708656	189.677318331172	283.097946134312	229.178162936022	378.277485529316	236.260611578099	298.917806662194
BSU10890	359.237149154948	440.349936978242	313.024795583029	360.566932016578	305.07483637796	455.331509089921	298.170266209738	492.154649973844	330.050975854166	417.581725240017
BSU10900	88.5398265165422	108.531389691569	84.3503573091497	97.1614708439129	78.4532786890078	117.093399779002	78.7732004446733	130.021673136573	94.035875007303	118.974539670365
BSU10910	4.67506730112942	5.73065897072195	4.58709097692062	5.2837773357494	8.86133604369076	13.2257565429874	4.3536402662096	7.18604282232902	4.03030556121306	5.09915762297098
BSU10920	8.99525954819377	11.026315024679	8.02994080804119	9.24952643459888	11.3368222311948	16.9204790408174	6.03207689848889	9.95644110436841	9.46576413157022	11.9761200721996
BSU10930	4.51541808586963	5.53496227831792	8.96422716257119	10.3257119931595	9.20222283925639	13.7345382599476	5.81932491034607	9.60527637695722	3.64417996648388	4.61063008085706
BSU10940	8.88499935383814	10.8911589870868	9.21073844610482	10.6096633556885	6.01659002072814	8.97990488576205	8.59747362478612	14.190840274763	7.53143001481489	9.52879333554968
BSU10950	6.23682644779872	7.64505046232792	8.38628141006125	9.65998796811415	5.5720626211844	8.31643708202847	4.83073780605365	7.97353171486722	8.25758608385845	10.4475287015639
BSU10960	3.73732574846626	4.58118310335002	3.28295825544184	3.78157322616694	4.10719040528267	6.13008017167328	1.12189391793712	1.85177856769173	2.85441220196278	3.61141296054958
BSU10970	32.0230314792926	39.2535680870702	19.5430475965899	22.5112413252492	22.3172454976113	33.3090240801379	20.0182428854477	33.0417631698018	18.8411154326885	23.8378494942089
BSU10980	27.7155080448757	33.9734413592534	26.2583485734643	30.2464607230918	25.1456902186429	37.5305456533205	22.504358735699	37.1453027065516	26.7554433604778	33.8510866968819
BSU10990	558.539301047799	684.652872329148	513.764285420136	591.794690987961	465.30359495706	694.47677360803	469.356985946965	774.712469046194	567.179473774255	717.597584937995
BSU11000	519.745668507166	637.099957257281	484.374951278051	557.941711303446	426.848727598449	637.081961914823	436.736777521378	720.870120968214	540.012062141936	683.225274447563
BSU11010	107.28734248932	131.511940273631	229.585735442995	264.455165953437	285.82027194405	426.593609941465	490.095202915152	808.942608901522	723.335452203395	915.166711071394
BSU11020	1076.37718425058	1319.41428208228	1392.77727381459	1604.31197683998	992.449836412881	1481.25518012265	1003.59854804386	1656.5222897824	1264.13666115431	1599.390417004
BSU11030	1567.62247500646	1921.57871116226	1938.89823079757	2233.37766348167	1206.14994951965	1800.20772353413	1216.8536018838	2008.51736867441	1207.28285952823	1527.45877520827
BSU11040	26.1819703871103	32.0936435361738	45.4692339481616	52.3750911019573	33.6099615352471	50.1636735693874	33.2067274388688	54.810446149441	41.1845029944065	52.1067867442266
BSU11055	15.9938923083204	19.6051813866497	13.4587528857509	15.5028652849876	10.0052647655156	14.9330975921013	16.7221742569503	27.6013296793381	19.4644012692718	24.6264330585644
BSU11070	6.27497092804622	7.6918076518685	5.96861504412507	6.87512697145851	3.40666087865535	5.08452305425148	5.46994063677777	9.0285887781226	3.16902820619209	4.00946630214081
BSU11079	334.14642982108	409.593939990186	468.354175627303	539.487703804913	270.29918436407	403.428014527515	277.182494750098	457.512599819908	290.135224365206	367.080167630999
BSU11080	244.543778947845	299.759748960867	250.702835541069	288.779526524514	196.280486598247	292.953333119088	207.416995990191	342.358882251434	226.522050065228	286.596542326053
BSU11090	79.6936911798587	97.6878698964336	73.189456060316	84.3054543921283	69.2925462384409	103.420786919127	55.7983473254857	92.0997805923967	59.809694414239	75.6714483723011
BSU11100	91.1798849833263	111.767551603559	74.7282660467108	86.0779784975028	69.7364428358424	104.083313235536	56.9577586895671	94.0134848034793	77.1933609513991	97.6653280898145
BSU11110	697.581925858047	855.090175978034	708.530911699665	816.142429211152	535.152559017668	798.728027469825	644.306449399068	1063.48100738132	768.925636727173	972.847582513089
BSU11120	943.943923913418	1157.07868293705	1038.79849644693	1196.57098138078	752.446481586706	1123.04441768449	681.823718091616	1125.4063578734	671.608558088752	849.721651774722
BSU11130	247.235361076678	303.059068153193	313.156037583377	360.718107022792	190.585089423289	284.452816257949	167.018000854533	275.677004265992	178.745915659736	226.149998943738
BSU11139	72.2143438708867	88.5197476020335	79.2370132444353	91.271513218271	71.4652948475994	106.663666321528	78.5003572812186	129.571322961438	89.5126344063819	113.251718797256
BSU11140	1052.09978255794	1289.65524315633	1168.18423841724	1345.60780110629	869.542871038804	1297.81358695202	938.777824167651	1549.53033154366	1085.74031348785	1373.68269278871
BSU11150	773.232427982829	947.821938050479	817.295469411919	941.426123793249	543.320113270779	810.918298053254	572.500295478462	944.959019934372	669.979133317952	847.660097479424
BSU11160	1271.28017434843	1558.32476115815	1761.34498143246	2028.85766603574	1095.48969130865	1635.0446344845	1299.52646826095	2144.97576250219	1346.27459153301	1703.31163276898
BSU11170	1606.58985032822	1969.34459870343	1642.14170628272	1891.54982393009	1219.99532368982	1820.87227649978	1246.02974725626	2056.67500624136	1213.4571294854	1535.27048457874
BSU11180	469.165813727063	575.099588093957	408.191578504248	470.187624792304	354.704841884347	529.405482452205	317.250701806318	523.64848476077	316.357796536406	400.257063712406
BSU11190	57.3883403853904	70.3461547098865	93.1435481968315	107.290169610738	88.8063683867635	132.545634423429	174.02898445258	287.24921172494	357.589428403304	452.423478081827
BSU11200	41.7181472553539	51.1377611083881	54.0928998028737	62.3085174114551	55.9491573307621	83.5054589955219	174.030430093951	287.251597875419	417.183333449409	527.821908940998
BSU11210	18.616854227888	22.8203864919538	38.6873531661513	44.5631797729614	45.2417179415202	67.5243489391286	77.3397096775603	127.655578234834	300.907856187646	380.709741578321
BSU11220	23.2979677556829	28.5584568774958	29.2606389349371	33.7047382778871	35.3563679746634	52.7702270596222	141.555078883519	233.64834859467	426.224250188525	539.260510508229
BSU11230	6.87383855989644	8.42589465975144	5.10761276065649	5.88335585239652	8.96619282229632	13.3822577995566	47.66818939776	78.6802834707846	229.932058291952	290.910897448659
BSU11240	68.4946818699624	83.9602165748543	65.0683823178707	74.9509537732876	55.7249907452639	83.1708849910767	142.611585695962	235.392200344485	542.82236231706	686.780876707285
BSU11250	59.4765678379615	72.9058867122673	42.6479204343341	49.1252771182345	56.6723726901684	84.5848752623802	76.7494237093256	126.681262493114	194.19368031738	245.69456838531
BSU11260	0.455079054093337	0.557832154223238	0.917050638533532	1.05633208584645	0.394024603553323	0.588091169644084	0.369396887330243	0.609720070671171	0.436300014567124	0.552008405167345
BSU11270	3812.8386496492	4673.74619532192	5767.14411354481	6643.05668068636	3090.12753156184	4612.08944313972	3227.44662097993	5327.16719963061	3313.88931973572	4192.74512310835
BSU11280	85.3380926454926	104.606730697769	117.56562104107	135.421461454668	75.3328238471083	112.436046097924	90.0892414497039	148.699733396288	109.942832921652	139.100082132415
BSU11290	29.2630795136852	35.8704417122588	41.6901457869437	48.0220358701103	19.9241753364777	29.7373094780294	27.9710414300641	46.1685139816517	23.8131048004043	30.1284289802188
BSU11300	3030.09363769505	3714.26381023214	3860.23396331622	4446.52544034626	2462.17804747914	3674.85977970927	2250.01076696669	3713.82859709741	2224.5585957163	2814.51982952831
BSU11310	426.795255460501	523.162106944517	394.05098385155	453.899359764237	410.267045531576	612.333403795776	331.762677213468	547.601698700322	334.661697611163	423.415227597965
BSU11320	17.5413480341557	21.5020398628711	18.608776438813	21.4350732715213	13.5678662672671	20.2503657658318	20.4710336869011	33.7891317831561	16.9483585317247	21.4431264059982
BSU11330	4987.97525242242	6114.21895875768	5186.4954219156	5974.21919472863	3218.97060249794	4804.39081621144	2675.26231359202	4415.74139591755	2894.74710646776	3662.44483211727
BSU11340	5823.21615004225	7138.05036788041	5676.93032050598	6539.14123679635	4088.96791568003	6102.88266895998	3297.63928294823	5443.02598535353	3663.86520206009	4635.53591430414
BSU11350	9.02909266070711	11.0677873751808	12.6708467801855	14.5952921750948	11.8511946495645	17.6881922100555	19.0149267427018	31.3857070132872	18.0263148795309	22.8069607963841
BSU11360	60.6210603494944	74.3087962011971	447.775837441515	515.783932185705	872.33679316586	1301.98358272583	1357.86481240887	2241.2680176259	1607.2554126084	2033.50554065601
BSU11370	82.6188321073733	101.273483539437	507.823609294986	584.951746292287	950.908559590683	1419.25382829191	1533.8614853348	2531.7650616856	1749.37051630285	2213.31009972392
BSU11390	89.0675356887698	109.17825124606	555.208175896356	639.533070345445	1057.22224843586	1577.92955833087	1665.79646156901	2749.53463634259	1985.68420799176	2512.29506354022
BSU11400	85.1765834958824	104.408754113166	484.149243904552	557.681723544187	918.770710490065	1371.28731783295	1548.96895798351	2556.70119300389	1801.79383963329	2279.63628386104
BSU11410	33.5007017912095	41.0648841780087	104.173356463961	119.995182707872	136.123351022125	203.167365683651	221.408403087111	365.452855201718	190.372154045119	240.859559097152
BSU11420	2958.74957422126	3626.81084516893	2707.55088478217	3118.77311184356	1950.79686882074	2911.61110747124	1956.20603382305	3228.87961999432	2311.6012827113	2924.64656165154
BSU11430	9705.2667504452	11896.636002064	16488.9520908475	18993.2904723781	9770.36649842189	14582.5062955256	6522.10464380233	10765.2723689271	4566.84239508948	5777.98602565968
BSU11440	1374.88170263739	1685.3186607596	1326.70686268517	1528.20680634179	1411.82762556134	2107.18658724528	908.312115481454	1499.2441632236	669.712993037286	847.323375804026
BSU11450	1502.53817246982	1841.79890946942	1575.3753574456	1814.64301685971	1581.62535551207	2360.61377100265	1042.48376126791	1720.70554570096	734.859211700586	929.746614553378
BSU11460	2615.26837918707	3205.77442690786	3723.01869962168	4288.4699528759	2646.14641884833	3949.43698560038	1788.26067031171	2951.67192707329	1223.5503429639	1548.04045590411
BSU11470	2408.30899410093	2952.08531821151	3631.34446209752	4182.87225251648	2527.85743779447	3772.88784476848	1664.21421826626	2746.92301309545	1206.01197277393	1525.85084454825
BSU11480	121.727328481565	149.212356103702	102.624087150609	118.210610715285	83.8206765960503	125.104369867246	80.5276089914067	132.917469337866	87.5905251858611	110.819859044902
BSU11490	3656.40890282364	4481.99590079309	4890.33629074161	5633.07948048584	2729.63719499212	4074.0489711315	2342.86430020566	3867.09102239206	2911.26948415484	3683.34900597037
BSU11500	5973.20434570054	7321.90466207292	8595.1196835035	9900.54455214597	5010.470742226	7478.24773552343	4835.92793020676	7982.09844342928	5323.69871555261	6735.56346423528
BSU11510	20.5244041125158	25.1586454205048	18.2497970441598	21.0215721661338	25.5375922776051	38.1154688742631	23.9257453473838	39.4914187000865	29.4456404524871	37.2547340880452
BSU11520	3581.18697786849	4389.7894850833	5310.7489712481	6117.34434553831	3177.34230878518	4742.25958958485	3098.14443561045	5113.74326373552	3611.47932934337	4569.25711282313
BSU11530	104.223058390296	127.755766077664	83.2036655658445	95.8406198133031	85.4498544783713	127.535956924836	72.1927626814291	119.160117136332	95.5830787266333	120.932067584784
BSU11540	5076.40798559028	6222.61907430499	5413.90624842398	6236.16912706149	3897.29458614343	5816.80562823656	4203.32511135345	6937.93524485529	4797.40695246777	6069.69716331064
BSU11549	1.39731859289515	1.71282161593624	0.460612160427646	0.530569833056154	2.00557389388207	2.99336713094652	1.25265572312959	2.06761172665325	2.71778519580382	3.43855196294585
BSU11550	1752.08231078461	2147.68805773457	1799.88334795093	2073.24923110206	1459.98408959044	2179.0612646167	1420.20057499235	2344.15834202044	1578.75434316083	1997.44588132521
BSU11560	1094.95386190234	1342.18542045831	1116.12586048136	1285.64280829114	906.045890662996	1352.29521909565	935.338145105313	1543.8528571715	1049.19991031336	1327.45163845209
BSU11570	262.050964939709	321.219913273824	237.565241048605	273.64659709826	242.912292317807	362.552421401708	227.460428446493	375.442222888315	282.031317744721	356.827074759487
BSU11580	357.324580282908	438.005525816283	419.056398788016	482.702591567806	286.761732652475	427.99876262533	281.040450873306	463.880475026137	343.118135417747	434.114344240536
BSU11590	1151.93237097506	1412.02920732253	1642.54200371788	1892.0109184508	899.793889153183	1342.96395691718	780.445904476804	1288.1904216134	874.11354854727	1105.93172073918
BSU11600	1372.93028221896	1682.92662569225	1634.94473854925	1883.25978233563	1080.02448089259	1611.96243707764	949.818483045503	1567.75385085892	1020.26403066493	1290.84185563397
BSU11610	1486.71156591057	1822.39878557539	1554.35368061435	1790.42857242002	1122.85931726338	1675.89445755464	1016.70489859391	1678.1554038061	1209.00574973944	1529.63858232726
BSU11620	1652.75226735654	2025.93010907451	1411.0690516209	1625.3819057971	1344.48398675197	2006.67459139948	1234.27055967328	2037.26549595569	1408.03068714537	1781.44567519426
BSU11630	110.819222090935	135.841289183243	105.519331844024	121.545584529731	80.9080583306514	120.757217260585	90.273322895457	149.003575025612	120.643051329022	152.638038356998
BSU11640	1634.90582414333	2004.05408605543	1748.19362710181	2013.70888693013	1434.61722303409	2141.20060797547	1440.86681808343	2378.26968304735	1324.39437801506	1675.62870504607
BSU11650	13959.0050901389	17110.8334040095	12912.6782015359	14873.8528990116	9367.76196158163	13981.6093697011	9971.98767317544	16459.589231419	11144.5215456201	14100.0902116734
BSU11660	12513.1688682505	15338.5392782847	11164.0446931717	12859.6373217506	8637.65129262519	12891.9016879875	9153.48475699856	15108.5825689028	10635.0083496585	13455.4522164317
BSU11670	20634.6657513725	25293.8032287544	17010.9917593471	19594.6174097897	13759.8089474725	20536.8448188874	14061.0273640897	23208.8869511167	16369.8979597996	20711.2559336184
BSU11680	5999.36816619727	7353.97605762302	6849.53747726986	7889.84370810549	3938.85585771489	5878.83682271005	4323.70390031206	7136.63037799954	4960.61124713466	6276.18384542756
BSU11690	13570.2565680563	16634.3086692983	10918.8624485501	12577.2168522683	9330.65992997544	13926.2336978098	9475.73599955027	15640.4848591536	11469.9702162006	14511.8490831216
BSU11700	19245.7279361261	23591.2547009945	14151.4367534922	16300.7538247234	12835.2454075633	19156.9115642325	13467.3351204905	22228.9488705866	15960.3823174826	20193.135216087
BSU11710	18749.1636415273	22982.5702808375	14933.5251033573	17201.6255794722	13142.3464910665	19615.2672957468	13982.1372775392	23078.672347809	15537.0967784015	19657.5927738288
BSU11720	6879.75917683099	8433.1521031983	5534.96958157328	6375.61953236257	4598.18979987066	6862.90854242428	3890.90250572895	6422.25593159042	4126.12041441806	5220.38293248996
BSU11730	46.211060843646	56.645137559034	53.3043197418324	61.4001679858784	40.1979695372363	59.9964334949744	45.6720273795717	75.3854531986691	33.2471588321367	42.0644293158731
BSU11740	2.31089565506474	2.83267684999954	1.36868607911541	1.5765618168403	3.64501284637171	5.44026908182743	0.391130603763176	0.645593364610402	0.448233044631714	0.56710611929716
BSU11750	10.6828178841554	13.0949101258145	4.26624898785754	4.91420593664314	1.55614995021524	2.32259111768845	0.839994600674158	1.38648046275651	2.37569385964086	3.00573672895087
BSU11760	28.415484927251	34.8314672531935	8.39333399445481	9.6681116974591	5.91249883967122	8.82454630189353	5.78275060264421	9.54490746145851	4.50525725110691	5.7000682718738
BSU11770	10.0361061612639	12.302176225414	4.62196056432003	5.32394290833886	3.36886294081794	5.02810872562205	3.46166848026911	5.71376972254482	3.39277076699756	4.29254622429213
BSU11780	23.3715038350769	28.6485967976097	8.13159794251284	9.36662323207708	2.44895839414594	3.6551291300978	2.24209072213319	3.70075590899085	3.08581485775095	3.90418446343355
BSU11790	7.17944840569411	8.80050869021433	6.10206556888958	7.02884593228626	7.38197519504195	11.017775000815	5.50120893332193	9.08019968398718	6.48536783300698	8.20531156290165
BSU11799	1.34019529698281	1.6428003505572	5.51870872033936	6.35688897513582	3.41080963094075	5.0907151665259	1.12587027212354	1.85834186867966	1.74238869655116	2.2044766753425
BSU11809	3.86670221873088	4.73977171441519	0.471593443861144	0.543218951378701	0.389100625956143	0.580742015001677	0	0	0.452898598100534	0.573008994941345
BSU11810	3.1774889902517	3.89493981871814	1.38814874525299	1.59898046838839	3.5642337901591	5.31970440332154	1.08417208390285	1.78951556520827	0.86781914101853	1.09796801286522
BSU11820	1011.55922790738	1239.96096535842	1009.41209786119	1162.72138310426	861.043800502074	1285.12852036542	757.223315448436	1249.85962049085	830.176308120282	1050.34216033171
BSU11839	31.7129860675424	38.873516976416	56.4883617940984	65.0678016378994	27.9410775615998	41.7027282969998	34.6514223304981	57.1950343840327	40.6301845129124	51.4054609346734
BSU11840	821.401962736588	1006.86775678884	1832.32333153129	2110.61619218402	1243.94083543437	1856.61152699983	1461.11382025953	2411.68903231938	1731.04206032886	2190.1208688883
BSU11850	1424.89172184954	1746.62053017971	2212.7737435118	2548.84932824199	1946.43434648104	2905.09993826451	2319.97138178061	3829.30436982747	2793.58652419821	3534.45608625436
BSU11860	1798.17055761399	2204.18265088703	3242.6133323491	3735.10072511507	2689.02051431939	4013.42760122598	3167.59408757653	5228.37565008529	3816.32516541769	4828.4288283885
BSU11870	694.116224402398	850.841947694377	1755.18781188009	2021.7653469392	1602.59234208033	2391.90750125107	2043.02272752511	3372.17774305656	2641.1776466346	3341.62780610703
BSU11880	574.535015145918	704.260286850719	1320.68008717991	1521.26468551127	1471.14557682702	2195.72005197346	1975.02133026592	3259.93582071046	2431.00836256006	3075.7208442834
BSU11890	190.334206413929	233.310101687246	252.628856723167	290.998071376	275.668935608139	411.442497027704	480.981467697605	793.89963623036	850.09951917819	1075.54908124553
BSU11900	73.0704380130315	89.5691407464443	195.792261640869	225.529146855429	434.253300044097	648.133463854057	855.007082016714	1411.25980307875	1604.61261855457	2030.16186776549
BSU11910	1924.66080302647	2359.23335131368	2499.49850936499	2879.12178785433	1578.88144792011	2356.51842312183	1267.29919464515	2091.78198577987	1433.6719254032	1813.88706544097
BSU11920	2214.47838953194	2714.48936047944	3213.92917678154	3702.06002637037	1620.29818634669	2418.33389841064	1509.38234305304	2491.3602156408	1749.08078807074	2212.94353448441
BSU11928	14.410688150381	17.6645027769561	19.4955268931136	22.4565031878828	12.3019065026448	18.3608904589976	8.75615999029546	14.4527652267901	12.2243786013496	15.4663293848107
BSU11929	26.9740158125276	33.0645262914426	40.6708798861218	46.8479640906401	14.3546964042228	21.4247286136859	15.813572999714	26.1016082637683	18.3672635761018	23.238330358507
BSU11930	51.1276346046493	62.6718331580263	63.1884326918359	72.7854778155683	26.2985515989424	39.2512189094161	31.26818795107	51.6107266227227	38.6926283539727	48.9540576582384
BSU11940	125.008886073581	153.234862356839	171.72112495039	197.802091270352	96.263555490366	143.675665001377	83.3817246399011	137.628422934365	123.468319422053	156.212578082264
BSU11950	67.9784345300997	83.3274048400199	93.9971703013117	108.273439650866	56.6990787971224	84.6247347674303	59.5889763445983	98.3565268528364	58.9438984984785	74.5760401515759
BSU11960	2.23660021332275	2.74160610977733	2.28604043901459	2.63324375318596	1.76041343892783	2.62745927289825	0.393369704934689	0.64928918601919	0.435431585179976	0.550909665068801
BSU11970	378.681675974512	464.184877712263	441.81396696319	508.916574143203	245.101706530936	365.820174617681	254.656356780583	420.331348689218	264.469140608036	334.60734276588
BSU11980	507.386312419747	621.949960418176	578.880999715965	666.801317389285	366.360546720407	546.801901427695	361.545829680141	596.761251608399	449.604983146806	568.841901021703
BSU11990	23.1334850261666	28.3568353031488	25.7301311122433	29.6380177111723	27.2577790927173	40.6828889464687	17.2599832169215	28.4890277848939	21.4575430328854	27.1481634492827
BSU12000	207.81854203771	254.742256207317	230.159204270035	265.115733098566	149.170803154513	222.641000873473	120.681783181826	199.195250133667	141.941327490943	179.584696767314
BSU12010	59.5921180875422	73.0475272559592	49.0735049205983	56.526777949216	26.3114759027559	39.2705087427868	25.9205210537711	42.78396075008	31.6125362808531	39.9962987693273
BSU12020	31.1407645228313	38.1720925225591	15.689504984097	18.0724235166033	15.1661241392042	22.635803966452	17.2489612208182	28.4708350700294	10.304612914748	13.0374346803093
BSU12030	822.845612102027	1008.63737028395	982.477275661303	1131.6957060906	614.862123202401	917.69646347734	606.137696818004	1000.48032892582	667.359999532237	844.346359648343
BSU12040	664.016414603325	813.945848893743	843.748394698847	971.896713497832	499.215076726904	745.090473358109	466.988487978781	770.803067537744	624.164241945702	789.694926095228
BSU12050	5.44618634508867	6.67589034005262	6.94368164301957	7.99828646884081	13.3160966595015	19.8745935887228	13.9642630985176	23.0491695391226	10.7312183622883	13.5771774831283
BSU12060	343.703983229538	421.30951019494	399.340341806496	459.992064230667	239.43126588519	357.356905974858	276.061333328163	455.662030297363	338.607004284028	428.406844310481
BSU12069	439.421219302256	538.638909371786	818.203364041401	942.471909257422	322.856968186605	481.871767235746	356.243756603049	588.009742101557	316.194578597544	400.050559767602
BSU12070	91.2629983407517	111.869431272158	84.8397608613208	97.7252048988963	71.3991688978363	106.564971755785	68.4721927129735	113.019009125111	71.5994029153942	90.5878315256857
BSU12080	119.03679054205	145.914316870037	87.266493858617	100.520509564869	75.0480038487361	112.010945420276	91.5380460254463	151.091105003923	88.1362984324085	111.51037339134
BSU12090	5.11287058430945	6.26731462732844	1.81627637472121	2.09213202713749	3.19191643084658	4.76401181625377	3.22264710168635	5.31924519664889	2.28456952494679	2.89044588094043
BSU12100	1833.65469730355	2247.67881689542	2522.61004401166	2905.7434972503	1322.42912071241	1973.75717495243	1462.37699299548	2413.77400324428	1069.36359508482	1352.96280760489
BSU12110	2.30657591778083	2.82738175163567	2.713902202724	3.12608906654383	5.09765672349688	7.60837490331898	3.11015789180825	5.13357246536975	4.92351786752258	6.22925316324035
BSU12120	3.65398511643743	4.47902484341518	2.7428965057725	3.1594870179	0.410565682666534	0.612779126881119	3.54881191666156	5.85760716140292	2.236158201477	2.82919569398568
BSU12130	7.01050942688213	8.59342468220453	14.339571575131	16.51746252129	13.9058375462936	20.7547960044422	6.47703043763915	10.6908736690195	4.39517738662823	5.56079481690452
BSU12140	231.291748946977	283.515519795138	221.656981548571	255.322194678423	204.96791051137	305.919521636733	211.396619902171	348.927580191458	229.718321967522	290.640477454079
BSU12150	0.900462315104786	1.10377928518926	4.17594519830035	4.81018682758355	2.59782869332084	3.87732162157552	3.21684991622491	5.30967646326082	2.28190922288587	2.88708005685407
BSU12160	59.3115198678343	72.7035722706377	102.433869129827	117.991502423752	79.2996180579157	118.356581582596	79.6847322186433	131.526231612041	92.0712191946134	116.488849810965
BSU12170	15.8033089420536	19.3715658668681	29.0321110987799	33.4415016847281	17.334265268498	25.8718065946668	17.0770025433694	28.1870030709988	27.9150128609249	35.3181783522823
BSU12180	1770.57847841608	2170.36050759121	2747.46078826503	3164.74452260382	1238.52503395009	1848.52831341184	1127.91688525463	1861.71997268034	1278.96857506194	1618.15580978046
BSU12190	358.210651669464	439.091664819852	361.775741317162	416.722160561726	232.491443625233	346.999054832631	268.219482798469	442.718408347233	247.105895562074	312.639300395172
BSU12200	195.580548913801	239.741025088736	385.993792250041	444.618443691709	174.500752850985	260.446558216056	193.502231905411	319.391414922563	203.829960222877	257.886425650447
BSU12210	165.407686390998	202.755378861379	162.120227508702	186.743011657482	126.243538782384	188.421508994662	149.241700589349	246.335752550813	171.530786282009	217.021390353553
BSU12220	214.476048539069	262.902972812495	228.409618300349	263.100420400369	175.892036040494	262.523081739831	198.437932397044	327.538196218744	219.555296998327	277.782180370392
BSU12229	166.676725025802	204.310955961835	97.9972534578823	112.881054548879	133.573012497054	199.360924277019	134.711258246689	222.352057409037	141.191374563279	178.635853527046
BSU12230	941.341396696562	1153.88852652193	1090.30900096397	1255.90488988392	730.565128997764	1090.38597422339	843.342225319045	1392.00599370999	948.554352371672	1200.11450328905
BSU12240	182.130556038773	223.254134663264	138.390361214099	159.409058540214	157.109084621619	234.489076325752	149.286033673298	246.408927967299	173.767983815047	219.851901013705
BSU12250	271.0403302497	332.239003189888	237.82431781411	273.945022385372	223.239172549873	333.189818380125	215.581754080847	355.835489799557	249.527170279421	315.70270619524
BSU12260	627.375195472167	769.031344441277	465.764005026998	536.504138669084	518.091736589053	773.264340870934	592.902474020881	978.634500614879	676.354355923573	855.726052889962
BSU12270	81.0431290150959	99.3419996742157	121.843109474031	140.348613880841	65.2803390054163	97.4324714097765	86.9423214475649	143.50548203167	75.753960439209	95.8441931950118
BSU12280	10547.5955256415	12929.1556731091	12372.3747026129	14251.488224668	8523.33346528328	12721.2795893003	7759.64429888096	12807.9337768407	7883.01912340838	9973.62518663604
BSU12290	22966.3910233561	28152.0128515172	22782.6963523269	26242.9272145148	19372.2279190039	28913.5147215675	17065.6740080688	28168.3043878723	17938.0623748194	22695.3033983752
BSU12300	24.3173068381998	29.8079543245211	22.1483707752105	25.5122604096231	11.4722374574468	17.1225895133007	11.1609741509374	18.4221096102115	8.56918463858725	10.8417643547965
BSU12310	8.35464007845765	10.2410489579904	3.80204305674211	4.37949651180528	3.94462772433971	5.88745147205887	9.00882613179809	14.8698115607931	4.16129823695704	5.26489004472618
BSU12320	1.82988985634099	2.24306390586938	4.17658883553223	4.81092822029526	3.56335172009721	5.31838789260183	7.60316535784685	12.5496523612191	7.19045987073931	9.097396637964
BSU12330	9.03776612080199	11.0784192310876	7.35502332325209	8.47210263211227	13.592290184624	20.2868190481806	6.84345883390783	11.2956940000288	8.9566241704277	11.3319542950426
BSU12340	10.7373080223568	13.1617036881712	9.20556945432773	10.6037092985883	7.4795247663974	11.1633700753341	9.08266195250784	14.9916836809037	12.8292124993473	16.2315674876699
BSU12350	10.2015970829901	12.5050336334633	7.86402255643147	9.05840855578342	12.1591502346711	18.1478233057043	10.484765285428	17.3059710302503	13.2003193208351	16.7010932218817
BSU12360	19.0216580799133	23.3165917177976	9.72825510144432	11.2057803257059	13.4398869434403	20.0593535560336	15.8424054723174	26.1491986410463	21.8346928113775	27.6253347552274
BSU12370	568.246771092279	696.552209110882	464.499305375601	535.04735671551	425.439249838377	634.978282558171	461.5739668533	761.86595324006	565.068826121449	714.927185658152
BSU12380	39.705541672917	48.6707257712218	35.3501820562058	40.7191598559889	24.1729283440838	36.0786752283886	26.0276963844709	42.9608624849072	24.1940054405053	30.610345890256
BSU12390	30.9764406853612	37.9706657167731	43.2579403525017	49.8279467260942	30.2067358442242	45.0842776150543	24.1258343815528	39.8216821761426	32.5915845048399	41.2349942326796
BSU12400	38.1264657521489	46.7351075206321	78.8795980524992	90.859813886362	111.866247012077	166.963056255251	244.127275234858	402.95223001131	270.922001031522	342.771525833053
BSU12410	1550.1891018786	1900.20902604972	1914.55166204041	2205.33334326879	1314.44893672006	1961.84655897639	1314.71238601283	2170.04137394196	1126.75676475153	1425.57685985665
BSU12420	2466.81780827026	3023.80494045197	2448.70041503223	2820.60849023605	1578.563937755	2356.04453158641	1208.40865816559	1994.57829160775	1329.49361188156	1682.08027474637
BSU12430	1106.16068287616	1355.92264925315	2617.68228328613	3015.25528711121	2026.55043296814	3024.67511855684	2884.34197854521	4760.84465061064	3628.29070259464	4590.52692494154
BSU12440	15.4758367042077	18.9701530963994	29.204408317046	33.6399673662389	45.6496866188254	68.1332519732309	50.2682681133678	82.9719281288884	56.1864608133008	71.0873197112305
BSU12450	150.892817901422	184.963172683182	200.783649402018	231.278625481204	103.255709795073	154.111622975332	103.196307245206	170.334027991685	99.4898686975837	125.874952822429
BSU12460	129.880158689731	159.206028185794	190.625651987455	219.577833675305	140.97055183862	210.401929139755	280.529008040019	463.036296390228	367.640252810653	465.13981859633
BSU12470	547.141269952036	670.681259742582	570.424515496481	657.060464224644	448.35915210368	669.186786315998	456.293101185601	753.149448313921	540.072036651085	683.301154420153
BSU12480	134.830155573032	165.273693572662	147.693516690998	170.125175204809	98.8395674731184	147.520424659257	105.309206150744	173.821542137558	99.3524365428927	125.7010731479
BSU12490	225.484144249349	276.396605816974	212.097688822346	244.31103869596	172.682191331994	257.732311539254	185.099004647239	305.521194318515	228.02911603026	288.503287804079
BSU12500	41.1153172918568	50.3988171070258	55.3332638585141	63.7372676843941	48.4040801915466	72.2442504317893	39.0679189176583	64.4848267553336	34.3210264173804	43.4230905886201
BSU12510	699.090379764189	856.939226345088	894.660469686582	1030.54130312765	487.955502516328	728.285288840498	517.360668226141	853.946511225788	566.665342071147	716.947103590291
BSU12519	6.2752869176726	7.69219498934846	6.9345051602832	7.98771626394445	2.7006209948389	4.03074159658472	11.3608786089285	18.752068428042	10.2045983691347	12.9108959042969
BSU12520	11.8455373640722	14.5201620823818	21.9823578971099	25.3210335324664	12.8728346477249	19.2130144065761	28.2514905797815	46.631418465285	34.886890304244	44.1390236880936
BSU12530	23.4440501196389	28.7375234353753	23.9396648504062	27.5756158311315	20.9902402636797	31.3284369464691	37.7654506260677	62.3349952704634	50.8501412934013	64.3357883582792
BSU12539	4.51319811129131	5.53224105177452	5.16951683662996	5.95466190568058	8.42531306311085	12.5749817884961	7.78958878529913	12.8573596247602	13.4147023576628	16.9723314393995
BSU12540	15.3702959002128	18.8407820486191	12.0446211721134	13.8739555607469	12.8536974474532	19.1844516762542	20.700347490691	34.1676331551172	31.9008515339086	40.3610763024716
BSU12550	10.0791156654484	12.3548969212042	10.1489994208648	11.690427198917	7.72936846397239	11.5362677852995	16.1939480449267	26.7294486906999	25.8888098675909	32.7546187704536
BSU12560	5.88440924946801	7.21306036486714	9.76731230142781	11.2507695245486	7.36424119434854	10.9913065795129	18.2294129168774	30.0891515689348	20.5078151360643	25.9465641731808
BSU12570	140.933253217929	172.754820370445	130.650682274043	150.493878881646	108.474077267404	161.90016156597	192.562729386158	317.840688421928	334.337155343431	423.004615510781
BSU12580	171.179358347095	209.830246781094	165.959570766105	191.165473516141	134.115067545009	200.169954434751	272.704983924147	450.122098408377	393.113786096956	497.369027887786
BSU12590	204.857179564459	251.11224249205	194.037965587987	223.508408707645	157.691088556719	235.357731155536	310.57908148496	512.636424417682	478.654483272364	605.595436891115
BSU12600	203.217582762988	249.102438244645	225.48812167331	259.73520751445	146.830224462017	219.147631047069	324.395343963229	535.441306709856	501.040199590002	633.917928640944
BSU12610	270.262875784296	331.286005913161	201.131951693681	231.679827847571	180.680782825194	269.670401151733	357.991257868166	590.894137264077	582.266400761767	736.68562121394
BSU12619	88.2511960221562	108.17758881014	59.4886015741849	68.523717169463	71.6945425195553	107.005823969358	116.529825906699	192.342101744924	224.395765248213	283.906358847749
BSU12620	69.7266184585352	85.4703142927973	52.3214963238077	60.2680735653992	34.9141490997426	52.1102047842475	94.7480886387179	156.389545451451	139.719214174421	176.773270714139
BSU12630	120.418113852255	147.607531600268	93.7382301928276	107.975171776213	89.5461787101615	133.649819071997	177.171026118599	292.435410992896	279.637860122137	353.798863251428
BSU12640	103.224894015499	126.532224412862	66.3308886689009	76.4052093085226	61.2651960929034	91.4397743283915	140.742573825973	232.30724189318	230.109230279483	291.135056107867
BSU12649	77.4959018634849	94.9938378642976	75.6329190196813	87.1200299630939	45.400160353416	67.7608280383847	103.040660691222	170.077120499636	180.087830164445	227.8477941784
BSU12650	508.202090199023	622.949934097228	421.109861278129	485.067933484864	333.97931591113	498.472137932188	715.716141229849	1181.34860140559	1110.54881973527	1405.07050739103
BSU12660	146.115020352424	179.106587821217	144.197789114027	166.098517299814	116.865401961967	174.424414899356	251.346865259175	414.868759605421	348.788619588734	441.288661955971
BSU12671	81.0459772836022	99.3454910582783	92.4473101676862	106.488187104354	55.8810832438412	83.4038567883533	143.232500180979	236.417070982734	203.29807477471	257.2134821983
BSU12672	11.5887405192116	14.205382626202	21.0593024460643	24.2577846245171	8.29915130412618	12.3866823378107	17.7873578955627	29.3595032473571	28.6296513587002	36.2223416441849
BSU12680	557.250829016011	683.073473930818	556.336867873595	640.833187809516	399.237185102222	595.871072605252	682.591520317206	1126.67367885878	992.278091852501	1255.4339415034
BSU12690	71.4812681508446	87.6211494256473	61.8174748528042	71.2062992044201	39.9536927098179	59.631844472213	108.97693466572	179.875430965687	129.54384011906	163.899349520591
BSU12700	81.5132130259393	99.9182247807681	72.6496453860197	83.6836573925062	62.5178988010039	93.3094631604582	86.7314796775954	143.157470277117	161.978816984698	204.936203184243
BSU12710	18.4529619805322	22.6194887257732	10.3076348229202	11.8731561106052	11.4960895271052	17.1581892992464	19.4109586872994	32.0393904457418	33.1011065671354	41.8796434456401
BSU12720	37.4136573898984	45.8613529044046	36.166150285184	41.6590571583662	41.2050028084215	61.4994548012103	67.4369893424949	111.310320465688	83.1089304631988	105.149728692242
BSU12730	85.9709005334095	105.382421391839	74.4604626602267	85.7695011921558	59.1860705380175	88.3366295796035	120.171368656953	198.352768805721	166.367937841161	210.489335256601
BSU12740	53.2180745310523	65.2342771925973	35.8108236879433	41.249763636451	30.6948070443718	45.8127355853839	69.347354020948	114.463535142651	106.97446496489	135.344491926011
BSU12749	32.7430455516042	40.1361554033088	22.3359313767068	25.7283076736195	20.6595055006053	30.8348073814512	41.5854516225024	68.6402224052764	51.0697643464593	64.6136562638688
BSU12750	251.937778679721	308.823252898608	286.754795102912	330.30704969784	207.855677892815	310.229583703159	339.504545118301	560.380291070651	563.662345030897	713.147700538345
BSU12760	45.4993041690579	55.772672092876	31.8631770503121	36.7025493042282	30.2878751682472	45.2053800019065	61.3627099658984	101.284220685741	100.686257410444	127.388628282654
BSU12770	22.8758997691896	28.041089417894	23.2715496724829	26.8060274683668	12.9139095650628	19.2743197056931	34.8996811685211	57.6048060996475	57.9072671154327	73.2644902606842
BSU12780	130.212001657838	159.612798561399	120.166649602	138.41753365577	79.8504443122099	119.178702976126	177.884368488846	293.612841489246	297.345340496209	376.202433442737
BSU12790	112.936241347873	138.436313942145	134.474823413311	154.898829727844	73.356244789006	109.485954454685	216.321198877654	357.05600450672	274.495944459738	347.293292383818
BSU12800	61.7009693585879	75.6325397650663	65.5213232438254	75.4726872664828	55.1849078866723	82.3647983732627	114.137102076139	188.392713449831	172.946229321471	218.812214164535
BSU12810	294.532650423739	361.035695660157	223.494985357783	257.439354097976	206.157587924062	307.695143704034	410.925295355033	678.266137907247	669.446383168715	846.98606000426
BSU12820	161.283009723363	197.699384193451	214.661016818058	247.263684378372	158.832485431296	237.061293361918	180.88127204551	298.559478320894	175.501158925074	222.044720625023
BSU12830	915.329515612696	1122.00337705197	787.248461859584	906.815583406997	868.336229561852	1296.01264561201	884.500069700803	1459.94041504874	971.989599875431	1229.76486580872
BSU12840	7585.90373984479	9298.73828923758	7268.71793902681	8372.6892052984	6642.78717927822	9914.51916131371	5788.06623443017	9553.68135073413	5765.83490488387	7294.95581947428
BSU12850	7614.98514024222	9334.38603018634	9808.72722555355	11298.4745381528	6100.51089748708	9105.15880677525	5247.43814598459	8661.33004080237	5361.64238214997	6783.56993268656
BSU12860	6550.42221799323	8029.45357310485	2033.02321730235	2341.7983320326	1003.67245766524	1498.00521146397	356.44695545396	588.345138586983	255.338984494733	323.055835209702
BSU12870	240.846113130757	295.227180674565	296.098043957478	341.069349113397	200.662047608611	299.492917998343	221.501075535623	365.605818731715	256.449908031003	324.461379809848
BSU12880	79.5088704786566	97.4613182039985	102.685908871968	118.281821905953	73.0459708808278	109.022863206258	64.2586156062726	106.064152115232	80.9531500488662	102.422227274238
BSU12890	35.1892169127491	43.1346520990209	43.3588441880579	49.9441758137849	33.6449844061793	50.2159460441138	26.8161782155653	44.2623168670825	30.5008544312671	38.5897947483446
BSU12900	1341.73439930413	1644.68696949901	1481.18225694972	1706.14388917983	1183.34100277261	1766.16482354806	1061.57290110601	1752.21374755739	1234.17056324843	1561.47719820541
BSU12910	442.205881323139	542.05232512872	488.40797345015	562.587267987351	348.284916959488	519.823590549923	455.170158103792	751.29593801461	609.820917545842	771.547698585689
BSU12920	104.550134884883	128.156693749307	466.385355568191	537.219859792477	618.000171612009	922.380075980123	1750.88666672358	2889.98304746817	3458.21697134231	4375.34900604415
BSU12930	22.9219522949621	28.0975402244693	60.2546441304661	69.406106099062	187.16647136711	279.350446829506	355.202284425152	586.290706257756	780.852853397841	987.937941515238
BSU12940	16.4838726253749	20.2057952213911	35.7713932045985	41.2043444600528	153.724338136498	229.437261029365	263.332844961347	434.652609014357	618.201961423613	782.151426548421
BSU12950	17.1529323442196	21.0259231110623	34.2735005093119	39.4789521548728	139.644571353547	208.422871468332	204.215216561179	337.074080871975	501.925169054026	635.037595306421
BSU12960	95.7451208256364	117.363580077176	208.305271982483	239.942630428716	355.704363213841	530.897292005327	683.178231394986	1127.64209394856	1605.51824844443	2031.30767407877
BSU12970	50.3393396652395	61.7055477175981	63.8495305444718	73.5469830632394	88.3715040945673	131.896589039136	205.993864672648	340.009886476787	430.506723581288	544.67871181188
BSU12980	49.4013160081725	60.5557260489727	61.8177112370414	71.2065714906427	115.911810700176	173.001157073698	218.102707160359	359.996531060376	541.784045347761	685.467194206381
BSU12990	73.3347952559602	89.8931876762711	104.703489296429	120.605831997198	136.39634139652	203.574810363836	275.20602731686	454.25027708681	585.559741322023	740.852367969939
BSU13000	80.9479494742887	99.2253293774642	87.4258598611161	100.704080040434	149.513085932438	223.151866127581	271.083442837501	447.445610923353	662.488251315808	838.182605640688
BSU13010	3567.48618547128	4372.99516667036	5691.08497792834	6555.44570044441	3958.10545839495	5907.56731333685	4282.04197372668	7067.86392735203	4624.37509504538	5850.77661215356
BSU13020	22.2913213331583	27.3245179884894	34.6459143969054	39.9079281810047	25.370871583367	37.8666342400951	31.3172227062754	51.6916625359224	34.354598226176	43.4655657662801
BSU13030	1707.69848861452	2093.28273428341	2718.58208537928	3131.47972873745	1246.76106563627	1860.82078820622	1449.91845519702	2393.21015766931	1416.84109175382	1792.59263195431
BSU13040	33.9076182912225	41.5636790703455	35.5365928520949	40.9338826821577	29.8861217082556	44.6057533286877	24.4703169220778	40.39027905976	28.7189604982016	36.3353359004696
BSU13050	0.900535142987649	1.1038685570079	1.86210292591153	2.14491870474499	1.74778621625694	2.60861284025696	0.369044202087489	0.609137934550072	0.885515637664806	1.12035768640317
BSU13060	3.32253281782972	4.07273334726414	4.69874525962817	5.4123896461173	3.8301337299302	5.7165664397987	3.91089631570253	6.45525736622129	3.91759129075889	4.95655110773917
BSU13070	172.996604397206	212.057812013483	244.814717921014	281.997122908017	131.19173155205	195.806805362693	123.652930364413	204.099373942707	159.603152989644	201.930504240078
BSU13080	86.3016479477425	105.787848846655	74.9810806815038	86.3691905628806	54.1415775411375	80.8076028131441	53.3654260203807	88.0840430456971	56.3227659121051	71.2597734304489
BSU13090	102.08568711968	125.135793988116	109.254579599413	125.848140884648	89.2292408759755	133.1767817542	78.0213135533486	128.780621724829	86.4984219515988	109.438125961025
BSU13100	68.5076210044832	83.9760772593191	64.0392562706757	73.765524290603	59.6089638849223	88.9678080409817	39.0210950538097	64.4075401009137	50.5949921905367	64.0129727620158
BSU13110	4091.9196947683	5015.84144053558	4250.94098348431	4896.57295596545	3677.68278226523	5489.02974458441	3760.82859160733	6207.55819365359	3782.13978130778	4785.17735295302
BSU13120	1164.39887186065	1427.31054137226	1087.88170380247	1253.1089353686	929.797944342362	1387.74572879423	1043.36586660057	1722.16153340474	1278.43114966866	1617.4758571691
BSU13130	1643.59626309461	2014.70675450441	1869.98634037599	2153.99945044748	1379.71279825816	2059.25443737107	1701.73048912733	2808.84671658427	1996.70299907477	2526.23607910182
BSU13140	189.330647259175	232.079947145631	287.138670913834	330.74922848167	186.476342554558	278.320413027254	215.927733713605	356.406557757549	264.239470662655	334.316763494664
BSU13150	411.34637949007	504.225002093399	778.213217392855	896.408068017297	347.471553445786	518.609626000996	356.399252842479	588.266401487022	364.599755226348	461.292969716224
BSU13160	42.9503634030592	52.6482015076118	107.380056975421	123.688916180837	69.2105659937958	103.29842943808	69.9830746130529	115.512844483471	93.6957584868861	118.544222980615
BSU13169	11.342622718872	13.9036934547906	10.2140379006551	11.7653437085733	3.4682386298159	5.1764293245135	6.83133409525655	11.2756811175144	8.07653050687651	10.2184565105038
BSU13170	9.28106132189244	11.3766484836003	8.87755563917737	10.2258768180414	14.5536554587796	21.721679773716	12.9334699560298	21.3477603252352	24.8075382543699	31.3865898939039
BSU13180	427.131930605287	523.574800562472	1078.03036952344	1241.76138262715	1128.64414452973	1684.52845097175	1946.24303730733	3212.43487141085	2786.51532657112	3525.50958065173
BSU13190	98.9256943421255	121.262300882737	140.569281625469	161.918912899747	150.928557484427	225.264491362402	270.207061281752	445.999070786082	482.566641631709	610.545114233772
BSU13200	1648.48132756115	2020.69482626993	2541.29942500023	2927.27141727269	1151.41019186828	1718.50732256191	1123.20954412802	1853.9501173761	1168.73356216915	1478.68606045918
BSU13210	6379.92933210519	7820.46479860687	3711.13103862612	4274.77679656846	4187.88604825172	6250.52035391288	4275.71183030614	7057.41550283601	4519.47492707732	5718.05652852192
BSU13220	19285.0224542094	23639.4215974368	14732.6076641211	16970.1928441866	12267.1695477397	18309.0447207981	12338.8000337461	20366.2085052907	13109.8634881682	16586.6481651285
BSU13230	7035.20919157185	8623.70145021162	4370.57414084561	5034.37597069749	4632.74802715734	6914.4875253674	4614.66748132515	7616.88979886315	4796.88291840251	6069.03415345742
BSU13240	8098.83746181663	9927.48821856877	6365.04321471167	7331.76456455117	5439.18586829939	8118.11534191895	5413.70815144428	8935.77241689295	5515.38662170742	6978.08771780736
BSU13250	149.667341374601	183.460993655697	166.221002093612	191.466610975608	128.811396579528	192.254098334982	106.893297236919	176.436215303844	117.444097771532	148.590710388819
BSU13260	286.443112151776	351.119606311876	283.689726204397	326.776458815739	212.880888263965	317.729830688314	217.267834535949	358.618504842462	232.983237464041	294.771260713455
BSU13270	147.486486982967	180.787720314747	158.376625903136	182.430832671478	120.674263190083	180.109231620076	112.320721746211	185.394627702186	111.319288098034	140.841578353663
BSU13280	512.048462393651	627.664785435636	563.665184736492	649.274527810006	323.451439494282	482.759029918073	408.07580634948	673.562820967034	501.09413450676	633.986167298722
BSU13290	6.69930844307019	8.21195708084004	5.45206736972678	6.28012615099256	1.95462075744493	2.91731835294096	2.74695017944374	4.5340681391375	3.55288662204991	4.49512540109355
BSU13300	6390.03679558249	7832.85444404224	6117.16084721509	7046.23387813135	4902.19485002891	7316.64336992744	4336.02395884842	7156.96565211555	4450.5404151268	5630.84032698099
BSU13310	132.586341906356	162.523245271209	178.97043065045	206.152419910141	111.39665564539	166.262179879514	121.919850689485	201.23878280586	152.837434260096	193.370491677591
BSU13320	10.4072800058162	12.7571580652406	22.3407821160102	25.7338951421309	8.65266473343337	12.914309608421	7.82070469648963	12.9087190060132	12.202146083026	15.4382007197341
BSU13330	2.36164733503644	2.89488784106672	0.914790262127506	1.05372840397388	0.414759508369325	0.619038512311866	1.54600387606998	2.55180708042235	1.31351558457524	1.66186481502462
BSU13340	498.829098609896	611.460598249644	500.523616140875	576.543031799183	301.7640449813	450.39007353653	283.667929874097	468.2173461179	317.805038984326	402.088120253532
BSU13350	16.3406212717847	20.0301988926877	16.6568154044134	19.1866488287276	20.9983096649435	31.3404807213623	16.3278177379806	26.9504116752541	17.8842619382446	22.6272348854267
BSU13360	5.2682837659311	6.45781882460778	4.08000566583659	4.69967602023638	2.82181599457131	4.21162803998166	2.58876407074836	4.27296890229765	3.87273228064565	4.89979532088786
BSU13370	73.2311601813142	89.7661526558217	86.0307541841755	99.0970860231188	63.9142285474245	95.3935187914416	62.0632147441948	102.440461676333	74.5519697754167	94.3234301255804
BSU13380	30.4954394718155	37.3810583931163	33.6839948363938	38.799912491275	36.2514625713438	54.1061772098332	28.2528928151057	46.6337329704968	34.3077036063359	43.4062345184127
BSU13390	36.0820676448459	44.2291011684857	36.8657219911039	42.4648796596135	28.8186500964983	43.0125263498165	25.4838497647137	42.0631987232303	36.5088810604709	46.1911724404361
BSU13400	70.8752602989907	86.878309994926	56.1142853782704	64.6369105791141	61.1736602445062	91.3031548795987	44.9455896116429	74.1864076669081	70.7599903677264	89.5258036406414
BSU13410	12.3452975200277	15.1327639630529	17.1856574444247	19.7958112803254	9.94617629644886	14.8449066350582	10.177504984804	16.7988125277385	7.10949553451577	8.99496025789986
BSU13420	38.4541817621661	47.1368191050196	55.5097072725827	63.9405092850051	38.9600540808961	58.1488149907632	39.0690791354865	64.4867417906802	42.5936642568222	53.8896628274682
BSU13430	1528.49988850529	1873.62256703647	2546.53936912339	2933.30720294554	1540.07192649712	2298.59428173282	1328.82338981935	2193.33275113881	1438.90426255662	1820.50703791616
BSU13440	391.976912424151	480.482068986833	380.666252444918	438.481758324176	478.664896816133	714.418837041149	494.543403553412	816.284731427569	572.287834360751	724.060701798463
BSU13450	780.109725276165	956.252072397177	951.689673971566	1096.23209029384	670.891981225293	1001.3223701911	599.17009654004	988.97972921965	779.36652720066	986.057436068822
BSU13460	1443.10179152504	1768.94228351964	1924.35628318735	2216.62708809803	1093.12611457012	1631.51693952289	1393.99815900406	2300.90909039951	1358.9750003723	1719.3802373857
BSU13470	6.23064924217282	7.63747849457774	7.45532738920503	8.58764085732564	2.76513479104787	4.12702998448884	5.16001549124116	8.5170317289956	10.2940525633367	13.0240736843296
BSU13480	1096.06966808342	1343.55316647977	1150.59495181096	1325.34705755666	878.851802466306	1311.70739033883	834.398465516891	1377.24357950004	913.99872929574	1156.39460013334
BSU13490	3653.41245506386	4478.32287982273	3305.68871535522	3807.75598328376	2976.57427567413	4442.60848568254	2647.99120462379	4370.7281782709	2671.2604639166	3379.68869869549
BSU13500	1483.64264984161	1818.63693354885	1346.77225996884	1551.31973170858	1225.16705781175	1828.59121369665	1060.54732766886	1750.52095389825	1139.3257698707	1441.47921199674
BSU13509	3.14015998792426	3.84918223529165	4.20509820421366	4.84376758556039	2.49276130229407	3.72050602091715	3.0924618907598	5.10436375414361	4.34938201995195	5.50285434823845
BSU13510	1.80278510266181	2.2098391221784	3.78854293211252	4.36394599124519	4.64974530381612	6.93985636838096	1.42569972444796	2.35323514236637	1.77328208422424	2.24356310461194
BSU13520	107.448365054007	131.709320406446	116.116600488945	133.752363982898	247.671510688713	369.65566894792	165.298212610988	272.838351734369	210.298652541176	266.070639289966
BSU13530	1048.35175286355	1285.06093924428	1634.5489845252	1882.8039212783	1068.02685278342	1594.05568941761	1277.88366892026	2109.25253473247	1767.50577833755	2236.25490086723
BSU13540	440.497812028876	539.958587863929	548.354388191014	631.638330885572	418.022971973643	623.909310000251	477.509879586976	788.169493338653	561.933970967952	710.960955229695
BSU13550	162.61802781905	199.335838373325	360.247178653904	414.961440140651	340.642481247621	508.417071981817	528.312851007358	872.023993436399	693.748051543073	877.732621439845
BSU13560	167.701310873519	205.566884850404	380.913867296866	438.766980864845	361.777792406466	539.962030718168	568.829779293042	938.900529825944	774.652523685047	980.09326124479
BSU13570	520.116999120333	637.555131262784	1427.16647668545	1643.92420420537	897.678647064925	1339.80690737625	1067.52609895134	1762.03999226996	1370.89178246997	1734.45739452719
BSU13580	715.037247686244	876.486765626579	2086.19304408362	2403.04358029693	1753.90405970331	2617.74386830857	1806.31557781793	2981.47304304969	2152.28802404648	2723.08283279208
BSU13590	783.230988777636	960.0780914751	1163.8768650694	1340.64622485101	1093.49311887608	1632.06470225041	1454.06816760394	2400.05960071768	1636.27749575208	2070.22438845773
BSU13600	676.301882260281	829.005273903697	1157.21122575659	1332.96820971974	948.519630979582	1415.68829505254	1183.01413598498	1952.66253543956	1512.66753985437	1913.83261137838
BSU13610	604.044423975288	740.432677008157	1128.47655081939	1299.86931873476	987.381117011123	1473.68999486595	1267.38137232151	2091.91762682167	1528.65423283944	1934.05903494919
BSU13620	605.690541117941	742.450473836049	1272.80764169639	1466.1213836397	996.108295815999	1486.71551851287	1286.1974924438	2122.97518708872	1576.86941736118	1995.06106617558
BSU13630	196.075912542907	240.348237743027	212.349457051385	244.60104542771	143.638614335946	214.384076398037	157.694838809141	260.288355319113	168.018533270504	212.577674748022
BSU13640	599.539074734955	734.910057037721	747.736570776665	861.302635081591	487.722963420798	727.938218664056	630.39820445441	1040.52430043163	665.971928888831	842.590167494909
BSU13650	102.399768050891	125.520791805269	127.526634678396	146.895351630991	79.5741083375737	118.766264907353	87.3824446704218	144.231941760347	97.0464144635497	122.783485415152
BSU13660	2482.69023073149	3043.26122510109	3386.36409403983	3900.68432056582	2212.77299586679	3302.61675936193	2353.08166729163	3883.95563060996	2542.67206093354	3216.99817180169
BSU13670	2291.33475884073	2808.69926460854	3330.21834296693	3836.01116528936	1816.99387272455	2711.90692715743	1606.44953713208	2651.57763615419	1606.92758718097	2033.09077470293
BSU13680	49.3135156505546	60.4481010941631	43.9297477159481	50.6017880426992	30.6147941892343	45.6933144803563	38.255483794253	63.1438354859199	49.5238115705271	62.6577110477014
BSU13690	11.4493503132594	14.0345192604537	15.6726696520417	18.0530312380544	15.5681148761624	23.2357847812334	20.4052271307584	33.6805126273427	20.3488434212483	25.7454325668723
BSU13700	658.51934418752	807.20758527914	853.738871846498	983.404542095885	622.193447965612	928.638641494033	919.013436796696	1516.90757786621	1103.53237648619	1396.19327723161
BSU13710	25.9081392655046	31.7579836039386	26.9047157773923	30.9909980344008	21.9538442261035	32.7666389679294	22.6894045781102	37.4507361522088	24.8202209991291	31.4026361498606
BSU13720	1257.20883821889	1541.07623329176	1546.96131925485	1781.91346085902	1012.93941221861	1511.83636335953	1302.4262800416	2149.76214133881	1815.7811766626	2297.33311482207
BSU13730	984.922917199882	1207.31039520171	1020.70516511135	1175.7296389003	790.202035092904	1179.39548668319	900.459371349381	1486.28256048305	1377.82517205073	1743.22954487579
BSU13740	1907.20027534072	2337.83038036785	1962.57723222227	2260.65302638389	1499.18156827699	2237.56444152491	1837.05563276505	3032.21204253141	2580.49500779931	3264.85190519846
BSU13750	2072.88227743357	2540.92201315593	2646.57892003687	3048.54073863399	1593.60159955115	2378.48860242529	1878.33352212923	3100.34460802804	2669.21952257979	3377.10649210654
BSU13760	124.460704296291	152.562905651776	193.202260393319	222.545776793614	98.9597069252818	147.699735672595	106.082831298698	175.098474337211	110.550998396438	139.869535358649
BSU13770	53.5825587297489	65.681058919663	80.3706475081827	92.5773236022279	58.4938744341861	87.3035102955429	44.8164419062688	73.9732387130038	51.7780876080166	65.5098294953621
BSU13780	36.2990297552968	44.4950515355021	56.8646735061515	65.5012674892042	32.7063080224747	48.8149490316635	35.3796741552739	58.3970741664409	37.1993282762946	47.0647288322167
BSU13789	55.5278246985122	68.0655499133306	88.4008975461573	101.827206232534	47.4035185936909	70.7508882531904	37.3208134540801	61.6010848959428	60.3274437344081	76.3265067425984
BSU13790	94.412787253323	115.730416563931	107.208834159181	123.491688081293	60.9734739033458	91.0043719648819	67.8124801933397	111.930099126435	79.9825493502535	101.194219651486
BSU13799	25.7337144313885	31.5441750797056	25.2710990833139	29.1092679996353	25.4816034455183	38.0319041997428	24.2201706505421	39.977391979251	25.0061043545331	31.6378164641806
BSU13800	155.506910044535	190.6190888077	365.310796275005	420.794118881467	186.266455217118	278.007151142958	198.467678520382	327.587294652018	194.420013957133	245.980926550207
BSU13810	891.141830628995	1092.35431212849	1404.33911532216	1617.62982826795	613.28684459499	915.345322380076	830.801149784543	1371.30591278496	745.55475251422	943.278652668924
BSU13819	478.766873268868	586.868487758436	821.884435596108	946.71206114233	432.0542098372	644.851268985351	386.92718748459	638.6552788865	339.154344832727	429.099341613445
BSU13820	100.663285708104	123.392226059747	123.967430031103	142.795575772331	98.975604848922	147.723463704865	82.9463428602022	136.909789349211	73.6421840881913	93.1723658819827
BSU13830	46.8078325444186	57.3766553918744	48.8787905924846	56.3024904521924	62.5386218517224	93.3403928106012	49.5598034489637	81.802548688876	58.5605208881125	74.090989369524
BSU13840	209.329298157581	256.594128608987	301.817215147852	347.657146753996	192.129108744017	286.75730212023	204.503711837632	337.550266152308	241.53209956913	305.587312923097
BSU13850	6366.78108253437	7804.34778263705	14190.9183608914	16346.231889886	11459.0192587119	17102.861034712	9034.34300148232	14911.9292616205	12177.2240726465	15406.6692992806
BSU13860	2841.9680211288	3483.6609797793	3064.26127497637	3529.66059687874	2322.71239222661	3466.70394481218	2376.03556601943	3921.84293620055	2570.62339075714	3252.36229851056
BSU13870	344.179838342106	421.892809470427	426.110381250494	490.827931320068	278.303786296326	415.375074864417	259.970866071751	429.103385194486	278.903059566257	352.869190848437
BSU13880	9427.76952559888	11556.4821906885	12188.2241727333	14039.3689532083	6944.91462284041	10365.4516159466	5983.02439173198	9875.47589076693	5611.93785809211	7100.24470207088
BSU13890	46137.9937640072	56555.572534955	39798.1516026067	45842.6860292487	35452.4642933395	52913.6531196679	27421.1318084264	45260.8427346334	27128.4326667277	34322.9941578334
BSU13900	22854.589435385	28014.9673863338	26820.6014391248	30894.1084291182	15963.7013752248	23826.2071173795	13557.706035308	22378.1135291395	11938.5293792909	15104.6718832781
BSU13910	90467.3417044956	110894.121924403	89196.6699438942	102743.840365306	66160.1845500231	98745.6619840902	54063.2587535246	89235.8736050833	51876.5038178235	65634.346050953
BSU13920	87.9893942772183	107.856674388691	94.3466827712397	108.676035997104	70.1565569560237	104.710343634383	62.9045778478339	103.829200966257	49.1705980545491	62.2108239903356
BSU13930	388.981802641951	476.810688098367	428.173811900962	493.204755359462	318.030328388936	474.667891593301	270.058500284218	445.753858590143	190.897167317045	241.523807846295
BSU13940	54.5931263794979	66.9198044166864	285.021224718152	328.310185028051	296.420271760761	442.414363859421	809.240190587221	1335.71776893096	2062.00155129903	2608.85205084047
BSU13950	88.7194791678602	108.751606431046	114.240807395596	131.591675851126	96.7832669561106	144.451346826854	94.6815921025298	156.279787426587	101.114057722678	127.929882832738
BSU13960	2148.08154860024	2633.10066003849	3158.96933769858	3638.75289913351	1941.97246550866	2898.44047391583	2243.27107990834	3702.70418698335	3100.10532385142	3922.26481442562
BSU13970	126.734896030089	155.350591137562	153.078380119906	176.327890495377	110.854073941809	165.45236367563	143.196391754071	236.357471041962	168.737436562258	213.487233873168
BSU13980	2481.91504328302	3042.31100671504	2946.67644014072	3394.21700344264	1834.91356897789	2738.65250353581	1818.90859579146	3002.25885926021	1730.40771386484	2189.31829137687
BSU13990	894.954866185295	1097.02829969036	882.116754172944	1016.09245088763	603.658701339381	900.975087685008	645.403515556514	1065.29180567982	869.326507810387	1099.87513895047
BSU14000	3774.68119081085	4626.97309673163	3867.48487478192	4454.87761863502	3254.88765082116	4857.99787213658	3547.57014573835	5855.55751593749	4279.30466948156	5414.19222314114
BSU14009	413.465276456488	506.822328533107	556.448896121158	640.962230882439	360.899726929316	538.65149693722	346.160262902197	571.366102962283	316.260931266928	400.134509412302
BSU14010	112.036327579623	137.333207061169	129.554148103222	149.23080334449	81.0928324816	121.032997111822	92.7937251449664	153.163707096018	108.053906680448	136.710205609215
BSU14020	914.795044244411	1121.34822645328	1516.12193974925	1746.39020324321	752.586103953785	1123.25280741554	940.182762420964	1551.84929816325	1024.46904010123	1296.16204925109
BSU14030	1159.20193293315	1420.94017646265	917.549958571391	1056.90724250077	935.122335723686	1395.69251061153	934.452613040243	1542.39121336286	1014.60242586231	1283.67877212849
BSU14040	93.3897784736095	114.476420832323	70.4790082279755	81.1833443449746	83.4565041437981	124.560833749283	87.4540930004429	144.350203246414	70.2269214718373	88.8513628860244
BSU14050	170.315577468277	208.771431298215	147.914919269604	170.380204357883	166.597549364043	248.650837490354	161.420611152148	266.438050279189	163.442962583454	206.78864565483
BSU14060	66.2503069331977	81.2090802731529	68.4625403966398	78.8606158272525	35.8700464586663	53.5369045151771	35.9871228371728	59.3997183845156	43.4132714899746	54.9266329547439
BSU14071	815.092010836822	999.133069750115	948.427258170554	1092.47417950552	583.466706525703	870.838051214859	669.69174332147	1105.38153154718	905.663459982492	1145.84878632032
BSU14072	177.351930814617	217.396535243912	173.242274066156	199.55427217599	116.08823413301	173.264473277896	166.364999013594	274.599170796729	191.359779839876	242.109106935024
BSU14080	980.243731207704	1201.57468757344	1434.86566617286	1652.79274488223	907.776628067627	1354.87838617572	748.793271618588	1235.9451369205	1063.0060942504	1344.91927384534
BSU14090	1868.51975827292	2290.4161213104	2673.97136625859	3080.0935435043	1784.82186022975	2663.8894270134	1800.37379772677	2971.66564428335	2220.69576970513	2809.6325676565
BSU14100	3422.40469066252	4195.15546594333	4353.94445745673	5015.22057468879	2553.74637970646	3811.52771139754	2293.09106172222	3784.9361815514	2588.69685162894	3275.22890859214
BSU14110	3346.30630992938	4101.87469796371	3404.22911070113	3921.26267199	2456.94020755445	3667.04217801653	2402.80539502804	3966.0287498736	2702.74863041582	3419.52764435338
BSU14120	529.727700169604	649.33584940766	635.94653810144	732.533957071074	479.044852233424	714.985929612912	639.820579835525	1056.07670918305	744.488283625559	941.929352254681
BSU14130	127.521385097975	156.314662955558	123.912439595237	142.732233401278	78.0797470531011	116.535894854998	100.690078391178	166.197290281087	121.078200787542	153.188591074364
BSU14140	1369.32946063773	1678.51276827217	1538.07930698614	1771.68245053954	1037.78775713306	1548.9231140159	1012.10031091821	1670.55515155891	1320.68739889951	1670.93862124766
BSU14150	14.4696348343952	17.736759136444	11.039165699854	12.7157917346622	7.20443528295058	10.7527924245526	4.63520604896199	7.65079040100823	12.8771753277907	16.2922502370452
BSU14160	33.9888807700101	41.6632899471633	25.888762647794	29.8207421691119	18.5115136939626	27.6288781004806	15.1965175616558	25.0831073012397	21.3865267918943	27.058313436398
BSU14170	14.4136662537744	17.6681533115533	18.3801711002452	21.1717474049027	14.8340524434844	22.1401789974007	9.60480835243056	15.8535294375437	8.16118482207603	10.3255614657263
BSU14180	7383.94231396479	9051.17563774817	9250.00617203604	10654.8950551132	6140.08745283547	9164.22776469165	6086.91998576295	10046.9641493519	6735.45493482053	8521.72269656157
BSU14190	2219.53248728692	2720.68463185691	2481.86613771321	2858.81141551204	2008.24038627698	2997.34693478929	2075.91469829104	3426.46865732187	2470.18539178866	3125.2877677343
BSU14200	226.271285389813	277.361476940163	273.794671812555	315.378545760454	245.985187635273	367.138791352075	246.691461410974	407.184631068652	279.811688309278	354.018791321914
BSU14210	221.750328973749	271.819725822334	279.842701329537	322.34514865727	193.180453054919	288.326458715838	171.475791948956	283.034956632004	183.73881216646	232.467030219973
BSU14220	344.663730062421	422.485959953462	323.299622608893	372.402297489197	247.637440692234	369.604818661165	242.891036045968	400.911715130244	286.855239193026	362.930318161789
BSU14230	216.16163577278	264.969151752736	264.273934324311	304.411800776954	183.737298535554	274.232324145706	206.034179039934	340.076428669518	211.907511940642	268.106174200774
BSU14240	3069.97994992851	3763.15612306675	3758.0343295993	4328.8037489579	2259.39318318474	3372.19850690154	2082.17480146613	3436.80147462823	2631.06018278085	3328.82715311648
BSU14250	11.6492780899769	14.2795890815589	21.805101512366	25.1168554873744	15.7442066737231	23.4986060118325	13.6218017904283	22.4839088665722	18.5715002098219	23.4967313089823
BSU14260	470.731050176708	577.018242034894	500.932605767732	577.014138679734	290.534725148447	433.63004440318	326.165138812701	538.362499274559	331.925537097411	419.953427114239
BSU14270	1023.86675646695	1255.04743244099	1144.12906295409	1317.89913093621	653.935819682319	976.014892473826	783.982736557344	1294.02825506588	867.082180380294	1097.03560751798
BSU14280	1258.660633596	1542.85583210085	1048.53480866025	1207.78604253072	906.462833536874	1352.91751633334	961.206536255698	1586.55077321068	1162.38082840428	1470.64855801381
BSU14290	623.168753591602	763.875122649164	595.569023166522	686.023914135273	446.957044471366	667.094107051763	463.238313656577	764.613095095666	541.993996594744	685.732825306864
BSU14300	750.386936169547	919.818122454347	805.790377280709	928.173640824314	511.561257376009	763.517444042408	572.22749239695	944.508735917793	625.759920953013	791.713785124739
BSU14310	180.757110310419	221.570576207948	215.644245184535	248.396245250784	118.197540364119	176.412663409689	171.320959026039	282.779392105228	137.5364642017	174.011647310307
BSU14320	59.4047598813304	72.8178651107947	130.548296803983	150.375943129132	189.301847700961	282.537547214812	183.96315255659	303.646376633971	252.482214266354	319.441438865338
BSU14330	85.5547186132803	104.87226902388	152.076443467784	175.17377992705	162.71450261413	242.855297099358	205.530373045955	339.244855267605	259.625915155198	328.479675865068
BSU14340	2371.53602942105	2907.00932115113	1998.55836570842	2302.09896643287	1747.27854961263	2607.8551356163	1637.61237430901	2703.01447262337	2081.67685801387	2633.74532225513
BSU14350	4176.30638370854	5119.28194841192	4560.04746187531	5252.6264576451	2937.60948833623	4384.4526061922	3001.23744831968	4953.79027775749	3303.97759583312	4180.20477307109
BSU14360	1951.96185528004	2392.69875617946	1517.33671989625	1747.78948392914	1412.99957247827	2108.93574612248	1341.83406556083	2214.8079459893	1520.37531969917	1923.58452317634
BSU14370	3902.50090871069	4783.65345357717	3381.78882523354	3895.41416094935	2843.63895954347	4244.19933852454	2735.6907537899	4515.48352719075	3049.91785169581	3858.76743753123
BSU14380	660.698250674479	809.878470894592	817.772592830303	941.975712610452	594.388836686811	887.139592396617	540.472502387088	892.094502292522	600.303891782884	759.506722106329
BSU14390	810.167306968668	993.096408332777	997.003918831705	1148.42865259951	718.94287998235	1073.0394888625	687.135656686592	1134.1741512323	706.052942813846	893.300815754201
BSU14400	1700.0695177235	2083.93120463516	1965.51502264739	2264.03700776632	1598.81012262854	2386.2624480204	1579.9419208311	2607.82462621097	1784.33637427654	2257.54903360183
BSU14410	1308.46776454336	1603.90900275797	1689.33913165887	1945.9155837903	1053.3747194652	1572.18702907715	1190.10340797987	1964.36396436327	1323.45685514967	1674.44254762124
BSU14420	146.388183295937	179.441428706253	109.692284532656	126.352324345943	133.473773727589	199.212808033814	122.057557644597	201.466079508357	142.291783163441	180.028094590825
BSU14430	12786.9700576383	15674.162519854	14636.1691050321	16859.1072181612	10113.4074344905	15094.5031188435	9481.81877325145	15650.5249795178	10699.3618822482	13536.8725458052
BSU14440	869.13558578761	1065.37923855432	1013.41805240155	1167.33576113052	692.424799414375	1033.46061770243	742.109618896068	1224.91321610555	872.451365563714	1103.82872063096
BSU14450	1880.69694202899	2305.34281280701	2313.039851739	2664.34383071866	1535.01548208233	2291.04741718853	1652.61117526864	2727.77123234376	1824.91910434386	2308.894454995
BSU14460	10.1653780725153	12.4606366689025	9.84494287967087	11.3401906177743	11.3147603473578	16.8875511501395	4.91299352734099	8.10930157627265	3.12031751179576	3.94783734997359
BSU14470	451.322738017448	553.22769293303	348.911226912607	401.903786566484	291.14042758585	434.534069815949	201.537036688949	332.653523804568	237.750900056074	300.803325201042
BSU14480	2548.6483939203	3124.11219797991	3322.48743083387	3827.10608393849	1549.22442844385	2312.25461036835	1222.18647559432	2017.31971717052	1184.57535121654	1498.72915102777
BSU14490	2017.97549991819	2473.61773776167	2381.22291971739	2742.88252791884	1498.86237023773	2237.08803079685	1399.14549070717	2309.40518648864	1663.029590176	2104.07123806759
BSU14500	1302.07190490787	1596.06901072475	1569.26312698193	1807.60246219068	982.244845811735	1466.02398693137	916.195277811749	1512.25597371252	1039.3369622082	1314.97299973561
BSU14510	2021.72645081164	2478.21562245545	2402.57664265293	2767.47944955139	1637.22043041594	2443.59075348503	1622.22067464137	2677.6092011363	1989.38672126382	2516.97949713679
BSU14520	6728.50387794263	8247.74460430851	5627.94800048206	6482.71949288567	3381.31248330541	5046.68996632876	2996.29823862139	4945.63770422591	3181.15658363831	4024.81117050621
BSU14530	17281.6653467602	21183.7229646941	17662.1851341575	20344.713889743	13329.0669492782	19893.9520572463	13350.3478692226	22035.8517505048	15720.0724633411	19889.0942926361
BSU14540	3363.70198497954	4123.19817308328	4271.85950738578	4920.66858063129	2328.37699618317	3475.15850205642	2474.69980986379	4084.69641925038	2770.91148631608	3505.76754378242
BSU14550	727.73515492109	892.051755672217	881.629467282916	1015.53115497297	585.511438889825	873.889863301671	629.402993492044	1038.88162254473	769.084337131927	973.048370856895
BSU14560	1362.9615772553	1670.7070692994	1144.80905392438	1318.68239878405	1038.14841798178	1549.46140898138	1033.48792034938	1705.85716730708	1109.00301920353	1403.11475479478
BSU14569	11.3651903348875	13.9313566525237	7.06010525055089	8.1323924680275	5.76474681745683	8.60402286559604	8.81579891793234	14.5512042023762	6.02591677716766	7.62401237399846
BSU14570	500.664919511437	613.710932381842	658.138853625138	758.096836547826	429.459142617163	640.978068928872	377.334032099508	622.820983633973	429.469342253627	543.366213088265
BSU14580	42656.2528950725	52287.6832706722	57287.891593829	65988.7638460458	39276.5001003235	58621.1182632392	34251.8998029789	56535.5894561821	31638.6031898751	40029.278719812
BSU14590	27251.5821745575	33404.7648506079	29175.0200447181	33606.1156096367	25695.7803564359	38351.5683753207	20855.3790210427	34423.5254998673	20505.8220540004	25944.0425183223
BSU14600	53279.1598014396	65309.1550136373	63223.3126892395	72825.655379231	49122.377733163	73316.3267376651	42081.3735193657	69458.7824537604	43621.703253391	55190.3415989526
BSU14610	40404.5694232248	49527.5882268953	43617.5872123831	50242.2166711805	36393.6515475577	54318.3976665713	30316.6185557561	50040.0827465585	32993.6027943892	41743.6292715356
BSU14620	75.7753159263123	92.8847578017765	73.2989458898205	84.4315735126213	70.4866711474002	105.20304698126	63.3404352468865	104.548619600435	73.3415039954874	92.7919443076133
BSU14629	23.3474591631812	28.6191230369509	29.2822675232355	33.7296518113728	16.3032136945843	24.3329373956417	21.656730811444	35.7462228127959	19.2053719911893	24.2987082501483
BSU14630	2284.83280373646	2800.72922162402	2168.85758617874	2498.26319468651	1703.45026146767	2542.44036454306	1418.23751040205	2340.91814178654	1478.43686545071	1870.52383449439
BSU14640	560.893426574483	687.538539999524	594.121733528249	684.356810468168	401.974433124932	599.956480919263	446.9484050302	737.72525553999	584.74582664156	739.82260008155
BSU14650	1228.7238054187	1506.15951482906	1525.85759925132	1757.60451254827	917.636861895297	1369.5950216152	945.342582771862	1560.36600779699	997.132238945831	1261.57542650448
BSU14660	7.46294468478344	9.14801609284297	19.0987222880968	21.9994319875824	7.30174010760986	10.8980222087586	12.5132643248287	20.65417622656	11.5124912655437	14.5656468732895
BSU14670	1093.41151734012	1340.29482720433	1315.16477229074	1514.91170582163	722.634851720407	1078.54984521626	952.210585009854	1571.70221271248	1074.43388233291	1359.37775393565
BSU14680	300.927557711364	368.874520313207	282.078612991787	324.920650086208	210.72640733464	314.514216236128	275.119453657789	454.107380112478	303.663940223139	384.196749376037
BSU14690	234.261544479323	287.155870684747	219.82227860242	253.208837456279	183.294395331322	273.571280492425	168.210285102442	277.644967886772	203.081314773632	256.939236636751
BSU14700	830.228178715796	1017.68685959974	756.865984373575	871.818621988051	525.651624838789	784.547655372294	430.768511814789	711.019005506182	337.167375283117	426.585420330897
BSU14710	163.918607783727	200.930078576009	144.506705008501	166.454351271733	113.182587326359	168.927725740595	83.6277654410573	138.034533596946	83.5614496541697	105.722257659868
BSU14720	51.5384569408781	63.1754157922087	70.0379882604279	80.6753423627018	41.5538499732393	62.0201175601716	32.5975489553328	53.8049467509014	35.4133701576518	44.805127961596
BSU14730	166.228717897532	203.761792516006	171.623298443179	197.689406894953	123.576841108163	184.441398767592	99.4528844311966	164.155199471483	105.582192183585	133.58298321204
BSU14740	46.3727908068804	56.8433848151579	61.4898714134062	70.8289394274037	44.9260342212963	67.053183416494	44.5810174637918	73.5846512272179	42.0149382028351	53.1574564661937
BSU14750	78.1599751394539	95.8078534133848	110.596876728003	127.394305803018	63.5792250019012	94.8935179662518	87.1991195772554	143.929348553434	89.6410437661376	113.414182797991
BSU14760	754.93207073454	925.389510947881	1060.28275283858	1221.31826186176	679.877863696988	1014.73401526454	708.685662873393	1169.74421623783	787.502892766543	996.351596119075
BSU14770	32632.3445835023	40000.4590688908	46942.9687713858	54072.6564428313	26098.7248784911	38952.9727372315	23440.597699092	38690.6424387045	23149.5212371792	29288.8605818666
BSU14780	1547.73917940257	1897.20593126828	992.40751609385	1143.13414923464	1292.64846967386	1929.30883912751	1127.19205049925	1860.52357305318	1260.29692063187	1594.5323629786
BSU14790	1581.47642263158	1938.56076599142	3687.97796880273	4248.10724364235	1358.16967479143	2027.10080898572	1484.73126027075	2450.67156759949	1187.31155137685	1502.19100167246
BSU14800	42.6579304443144	52.2897395967083	43.5888708965462	50.2091389276718	40.832891128962	60.9440691962555	37.051302661148	61.1562350735719	40.3614261536855	51.0654268565186
BSU14810	70.7731319256996	86.7531218765808	77.7990576090389	89.6151612003259	58.149924528136	86.7901568127303	56.0593807219163	92.5306377717019	68.2073643528066	86.2962116891431
BSU14820	2172.54711553803	2663.09035037129	3553.00818557484	4092.63827971322	1827.71297929562	2727.90545076249	1856.94480944166	3065.04077126406	2033.71319082409	2573.06151169492
BSU14830	233.649792958162	286.405990711523	297.924972238061	343.173750855493	211.934216335813	316.316900134039	208.139854763843	343.552020357556	268.553634391942	339.775059530242
BSU14840	2227.24721950672	2730.14128703521	2034.24308453586	2343.20347243061	1816.77940520151	2711.58682923629	1997.41378958253	3296.89642418414	2121.21578519835	2683.77012034913
BSU14850	2521.05797661853	3090.29209182269	2706.36624459743	3117.40854877067	2219.57960667551	3312.77578921873	2476.90896362983	4088.34280999312	3174.23595731004	4016.05516827225
BSU14860	24709.682240292	30288.9248588591	22762.1183188712	26219.223793908	19076.0881295634	28471.5189842971	24577.316843451	40566.8912670066	35850.0681284182	45357.6398624305
BSU14870	1727.54508921479	2117.61053374434	1361.20027357352	1567.93906881522	1225.39414133952	1828.93014130739	942.253076571282	1555.2665226536	978.997089547538	1238.63076786917
BSU14880	5417.2456233323	6640.41504182274	4554.15122969522	5245.83470703099	4418.78307641597	6595.13970543539	3834.54167386961	6329.22772381984	4136.29855262986	5233.26035090455
BSU14890	220.230774263693	269.957068181324	184.275545669094	212.263274619605	146.594074898648	218.795172160795	136.61506644133	225.494450067973	200.398986733638	253.545545199537
BSU14900	381.483248704336	467.619022476856	197.401780784535	227.383119409177	256.411757341864	382.700696671763	245.574252448277	405.340585406511	337.965197968459	427.59482856706
BSU14910	129.067775702355	158.210215814677	84.2669626120057	97.0654101786879	87.5648648143797	130.692660569978	79.1839900846706	130.699715364109	114.054293432773	144.301917300594
BSU14920	68.6481880876389	84.148383231445	55.9864558418125	64.4896663210485	47.5737898520726	71.0050221894863	38.2564475503788	63.1454262450012	56.1046587167277	70.9838233936485
BSU14930	94.5055095379232	115.844074776274	40.2477166974951	46.360530970905	60.6698922726691	90.5512691011086	57.2870042290744	94.5569317585076	75.1341792013757	95.0600436620615
BSU14940	462.745729868994	567.229902208335	421.101783913634	485.058629332043	326.330005120083	487.055358143539	385.466213059344	636.243819937164	479.524166080424	606.695762822469
BSU14950	412.422764456749	505.544425915118	513.299689019862	591.259531789595	363.377398029216	542.349480469196	333.705044157012	550.807735758853	347.286812386196	439.388569883858
BSU14960	958.105993508694	1174.43843113801	1300.56759766762	1498.09751555864	851.201535617059	1270.43870400376	876.870017647005	1447.34638397531	977.97532538968	1237.33802804702
BSU14970	22.1853668186855	27.1946398178146	28.8689240990168	33.2535298796832	27.9360412880371	41.6952115379361	21.0786701047961	34.7920858749975	25.6699558896843	32.4777239016128
BSU14980	7.69947536847536	9.43795345567466	16.2971248276988	18.7723285271052	5.41104471759656	8.07611399966085	6.19089438756057	10.2185824866645	8.36677917165871	10.5856802033733
BSU14990	2515.06590776808	3082.94706320616	3152.74698700828	3631.58549920229	2028.32083815513	3027.31749075333	2029.00490002852	3349.04016105459	2174.94960050289	2751.75434381803
BSU15000	424.126458296136	519.890717373867	531.982613411348	612.780014588373	357.196017405645	533.123621656958	358.919493166349	592.426266285785	383.491976175418	485.195478100305
BSU15010	1222.1796897983	1498.13779183131	1389.81422082146	1600.89889601632	898.970124458969	1341.73446835692	786.213702771801	1297.71064905619	884.059800212688	1118.51575543069
BSU15020	869.733687520866	1066.11238673001	978.021007342931	1126.56262072973	639.258459912552	954.108581049491	559.416922454649	923.36383221541	644.735381062608	815.721608005071
BSU15030	19.0073195204124	23.2990156297248	16.1434018273415	18.595258111594	18.9786880208057	28.3261469862893	15.7442154727115	25.9871279372794	10.8522344232676	13.7302874546856
BSU15040	563.309488216622	690.500128449811	640.910093259672	738.251375884384	460.868082065332	687.856664252055	442.933868000772	731.098930616179	482.576923068833	610.558122346356
BSU15050	969.313532557307	1188.17654014302	1134.7506364037	1307.0963110442	721.28992151669	1076.54250463534	715.638096171238	1181.21978159069	773.810231679597	979.027590259023
BSU15060	395.965018297748	485.370656300902	374.03898853465	430.847947043064	302.811080054238	451.952798491138	344.438415657227	568.524051878758	410.206962074043	518.995377865606
BSU15069	97.84627031852	119.939151810082	152.845791984678	176.059976925826	77.5463079705555	115.739724232253	90.1350342898311	148.775318260904	112.529566830675	142.372827518703
BSU15070	39521.99589892	48445.736874048	52856.2158112753	60884.0061298677	28289.9902709362	42223.488882727	25986.0108462329	42892.0570612771	26761.2219797458	33858.3978275253
BSU15080	11258.4259988042	13800.4858091925	13142.9537441833	15139.1026399344	8201.99186771766	12241.6695490554	8891.71381251469	14676.5080056223	7922.42752340809	10023.4848412492
BSU15090	96.0526721304733	117.74057393213	132.91261879113	153.099357814596	93.6018570646162	139.703016272534	73.4718604685729	121.271373673465	82.2701375671059	104.08848479268
BSU15100	146.498578444119	179.576750169133	330.652561901385	380.87199956842	221.974247195222	331.301886954978	237.167430860816	391.464432065119	326.171663350094	412.673604595915
BSU15110	1115.09765943201	1366.87752146612	1504.9662479245	1733.54018742168	1166.33532703131	1740.78344470242	1209.28744141189	1996.02879593363	1464.93192793051	1853.43733719091
BSU15120	3324.14832303066	4074.71362022616	4960.92443690648	5714.38853861333	3464.31614864524	5170.57492730389	3413.23443673401	5633.82533356921	3801.79092251022	4810.0400500713
BSU15130	4675.75747160807	5731.50497600701	6548.86250133315	7543.50228360035	3346.47199222026	4994.68969789763	3693.00054224775	6095.60239633243	3800.94864733024	4808.97440037317
BSU15140	5918.45761949731	7254.7965762581	6154.28079125897	7088.99159103266	4398.51324118868	6564.88649028127	4401.28708400406	7264.68783020349	4953.99926360467	6267.81833921276
BSU15150	1983.50624861681	2431.36561357586	2284.82050919477	2631.83854069603	1504.22699507243	2245.09486200812	1465.42045931359	2418.79749575927	1608.55169355465	2035.14560014237
BSU15160	7037.67561011445	8626.72476573551	7781.90224195867	8963.81582618657	5204.56050239059	7767.93135690594	4912.43862405181	8108.38566256494	5138.9301889519	6501.79363547382
BSU15170	448.321747102829	549.549103000911	388.015871306425	446.947635666094	356.462491449697	532.02881657751	360.945280088544	595.769994908657	360.754822914704	456.428347019769
BSU15180	5549.4483709901	6802.46808042525	5695.77341195003	6560.84621278407	4318.80988468781	6445.92731939079	4105.21474097423	6775.99597570354	4301.08185904657	5441.74480457466
BSU15190	3651.70691394524	4476.23224157481	3428.67046483659	3949.41617356338	2749.5169813754	4103.72002903242	2606.6961347644	4302.56725494799	2819.37068343998	3567.07830066284
BSU15200	6404.17540766203	7850.18543821373	6606.00765404878	7609.32662941907	5112.42696367968	7630.41984098707	4594.8001651401	7584.09715267723	5109.12624064128	6464.08556894771
BSU15210	3739.75762112869	4584.16407281869	2813.82507043629	3241.18819721242	2951.28557137654	4404.86448808687	2730.96107174046	4507.67679634826	2994.29846738365	3788.39758512357
BSU15220	4286.17657098178	5253.95991853658	5075.08440680376	5845.88709938485	3284.22733369947	4901.78805240779	3233.99509792381	5337.97600165888	3243.87079815654	4104.15742854353
BSU15230	4119.19752718097	5049.27838271174	4914.23276063591	5660.60534092053	3095.02822800087	4619.4038500953	3067.85850557241	5063.75383492198	3205.48519578467	4055.59182130259
BSU15240	1758.44354215225	2155.48560272243	2386.11237710585	2748.51459500956	1444.36989456793	2155.75670411201	1359.38424489735	2243.7759664366	1527.33146058715	1932.38545856366
BSU15250	1671.5737578642	2049.00133703182	2273.99433849582	2619.36809359572	1350.80060945413	2016.10230225717	1465.74004559197	2419.32499930606	1471.24819283146	1861.42869909368
BSU15260	1526.84803862501	1871.59774306603	1957.18579572587	2254.4427397098	1217.03014958217	1816.44668303825	1212.71653922794	2001.6888050849	1281.02534597105	1620.75804400331
BSU15270	811.756900612701	995.04491912187	1045.18743663466	1203.9302723853	646.705010173853	965.222735885229	537.278569014365	886.822651476965	624.026471570579	789.520618502948
BSU15280	9528.99380292321	11680.5620756483	10694.2375101615	12318.4759281242	7254.82737797878	10828.0038348014	7197.32021439987	11879.771433601	8149.96444169859	10311.3653986378
BSU15290	11600.3825103935	14219.6532830517	12460.3653034802	14352.8428184533	9217.55453955038	13757.4211902956	9365.21938434848	15458.0680583024	10545.7946726142	13342.5787396035
BSU15300	218.232402103764	267.50748005617	225.418935541165	259.655513407921	182.214894287908	271.960099298335	218.135895871104	360.051311768484	325.511670252337	411.838578867861
BSU15310	31.2840129623348	38.3476852791991	28.0276080711571	32.2844349603597	15.9066755562617	23.7410947150791	20.4557443197221	33.7638954198932	27.343057697972	34.5945385475895
BSU15320	24.0545022393001	29.4858106129497	26.7275758643182	30.7869541506699	15.1010179708597	22.5386314489303	17.6656440336137	29.15860446598	21.9828757882978	27.8128164101246
BSU15330	141.957500700592	174.01033449392	172.197807025533	198.351171713202	95.9457936930232	143.20139789881	102.824085744865	169.719645663958	115.29194672874	145.867800865221
BSU15340	192.478324471388	235.938343932506	793.963627183772	914.550646549254	796.471819247356	1188.75328988521	1651.59218261288	2726.0893008078	2743.09760083442	3470.57731216742
BSU15350	980.620872485933	1202.03698424429	1585.28141043542	1826.05359897759	1224.91793144664	1828.21938662259	2297.54754187091	3792.29197009321	3438.82269717201	4350.81129805267
BSU15360	626.937825490913	768.495219922601	1237.4910406488	1425.44090506846	618.947114537376	923.793411004238	921.125855145287	1520.39429881315	1210.79438210158	1531.90156666073
BSU15370	3686.49969106919	4518.88094104776	3817.34441256246	4397.12183414935	3095.44114856032	4620.02014393225	3492.68804541517	5764.97007669436	4383.80374437728	5546.40484232219
BSU15380	3451.19016322426	4230.44046098983	4122.73762346223	4748.89809809588	3143.12666207882	4691.19191637305	3251.72953026826	5367.24814691304	4097.14289771609	5183.72047031647
BSU15390	2913.58305329813	3571.44609603646	3224.68057828219	3714.44434834316	2565.27932107423	3828.74090295269	2653.36063446742	4379.59086568385	3308.28705548336	4185.65711748832
BSU15400	1415.46393357641	1735.06402500846	1491.91260119545	1718.50395572651	1272.67224204327	1899.49384035228	1289.52473027942	2128.46706792978	1607.01694942329	2033.20383614511
BSU15410	2516.17502868237	3084.30661448268	2655.74548946008	3059.09952458541	2122.50299770145	3167.88662239566	2142.56161844128	3536.47490333469	2584.32447857059	3269.6969658964
BSU15420	5752.75028733347	7051.67389407774	7225.26487939911	8322.63650462492	4353.19355244937	6497.24576805668	4356.85835674089	7191.3545465299	5671.13055164809	7175.13551865683
BSU15430	18293.7560091938	22424.3353581152	17896.3420026298	20614.4344513949	13706.2383333071	20456.8893926045	13127.3968479747	21667.8526766252	14123.0552951724	17868.5422170182
BSU15440	13.5083672386206	16.5584452393029	23.175612896656	26.6955198363339	9.76756430263405	14.5783239511147	10.0612040164478	16.6068481742818	8.00153158135768	10.1235675903051
BSU15450	1460.67363361997	1790.48170275091	1665.55735027702	1918.52183073386	1203.69794401639	1796.5480465206	1049.13945894951	1731.69132441209	1143.26716372782	1446.46587820018
BSU15460	3352.52733616303	4109.50038065374	3655.34996204312	4210.52370246244	2659.47477229602	3969.32987273939	2391.08839094573	3946.6888669397	2441.25961046194	3088.69076135046
BSU15470	8802.40902851039	10789.9204469229	8959.15440160798	10319.8687823878	6601.02431278298	9852.18708158217	5770.10818086962	9524.04010019413	6289.99970463936	7958.13107846427
BSU15480	11560.9131479452	14171.2720638277	7327.80768921984	8440.75349362751	7743.83353886018	11557.8572564469	6074.29647539552	10026.1280029269	5923.0305676382	7493.84035809236
BSU15490	5709.65038666451	6998.84239102191	4874.75160571425	5615.12779695773	3376.82327773527	5039.98971936268	2508.21982870581	4140.02397873516	2321.12221027327	2936.69247470155
BSU15500	8352.48755435447	10238.4104116836	7360.93904067811	8478.91682738713	4758.3312529872	7101.92350144589	3749.09014970554	6188.18292582809	3402.66931651298	4305.06990604562
BSU15510	9213.1756440162	11293.4347791022	7966.53027327972	9176.48512190067	5229.96688660843	7805.85099460459	4072.6036064857	6722.16860490808	3758.83264704945	4755.68907978915
BSU15520	27482.4315042835	33687.7380565679	21516.2019313516	24784.0779021572	16211.1526901416	24195.5341388575	12025.0017325641	19848.2584928909	11322.2845884603	14324.9966762612
BSU15530	7634.4601998629	9358.25839777634	5672.54425009697	6534.08901098772	4352.89780599771	6496.80435938548	3358.80195549183	5543.98002775287	3149.89413666021	3985.25780602802
BSU15540	9070.93077050054	11119.0721853798	5915.20105669857	6813.60047948438	5254.41708298672	7842.343499023	3832.099361226	6325.19648509331	3654.66266494099	4623.89283002955
BSU15550	8409.50922754652	10308.3071087695	6528.99347726602	7520.6155565706	4993.82430349786	7453.40252653455	3656.23122083697	6034.91159460115	3512.42933841861	4443.93869499895
BSU15560	7765.18971649222	9518.50556192497	5839.77243949521	6726.7157806521	4448.25881796906	6639.13295654143	3398.55513759519	5609.59593799143	3059.37911380304	3870.73786162545
BSU15570	1762.13534031026	2160.01097848059	3549.28187806901	4088.34602145098	2685.83342305636	4008.67079108839	2957.5167927838	4881.62572494876	4347.0932795126	5499.95862530106
BSU15580	1424.93099479123	1746.66867062799	2111.94369224507	2432.70523118219	2344.01514520277	3498.49881447617	2474.44929528014	4084.28292424032	3600.82762872561	4555.78054148686
BSU15590	1973.08559380333	2418.5920607816	4112.32597779972	4736.90513400246	2948.01095723084	4399.97704794808	3450.54366800276	5695.40730111171	5263.81000719431	6659.79204712635
BSU15600	1116.77803893049	1368.93731680744	2248.08933822007	2589.52864763132	1693.98214164603	2528.30896866061	1954.16895602425	3225.51725484711	2930.49131023578	3707.66853199622
BSU15610	1728.42853525845	2118.69345462422	3746.34407486617	4315.3379809322	2545.48009713713	3799.19008643461	2830.69230148093	4672.29142774098	4468.10255137586	5653.06000724342
BSU15620	2016.01899788307	2471.21947369045	3361.74641738139	3872.32771664383	2612.50795411267	3899.23077032086	2981.58746104163	4921.35635088158	4430.09850626347	5604.97714766981
BSU15630	908.846633894758	1114.05671406724	1458.4658895549	1679.97736495016	1217.16210810193	1816.64363429339	1548.46279236435	2555.86572484573	2158.12192831724	2730.46391022706
BSU15640	1868.08652413996	2289.88506648048	2213.48708382177	2549.67101051981	1447.05645739423	2159.76646355494	1455.30364597814	2402.09885981125	1545.46388193476	1955.32666565907
BSU15650	164.721729462756	201.914538511676	175.374444121539	202.010275745851	173.707545768487	259.262677624059	161.135175820029	265.966915689698	217.768732593143	275.521812423779
BSU15660	5930.87707258993	7270.02023951093	7046.20719729925	8116.38358153461	4435.62691052725	6620.2795317672	4290.24894214914	7081.41020653891	4890.49803311087	6187.47634562877
BSU15670	2979.02096933806	3651.65935424752	3043.23280704884	3505.43832991258	2271.68361335817	3390.54226866398	2089.19834421469	3448.39441200236	2245.13758875664	2840.55644825137
BSU15680	7442.57020101838	9123.04121854889	9280.67684713519	10690.2239855348	5400.18147035555	8059.90034264937	5177.17760001442	8545.35920692788	5703.63345898652	7216.25831820795
BSU15690	1557.06121327977	1908.63280357253	2003.5834952876	2307.8873115765	1239.72677071505	1850.32193435157	1372.68195973094	2265.72494301489	1285.73327016719	1626.71452724968
BSU15700	1118.9888427657	1371.64730192951	1084.18845579615	1248.85475767532	853.126159671145	1273.3112515576	760.292016687828	1254.92476532754	831.606762960495	1052.15197712898
BSU15710	2323.6878334827	2848.35739688455	2239.41697415714	2579.53912684055	1717.29201911956	2563.09951976845	1548.02378261564	2555.1411029981	1778.5851129612	2250.27251634219
BSU15720	922.338752711415	1130.5952421248	962.453137818402	1108.63030663928	642.700220817774	959.245491735103	664.536542347761	1096.872446577	717.265411879327	907.486873421344
BSU15730	2158.58426277505	2645.97480052162	2127.06262277426	2450.12042152239	1668.61627580711	2490.44980561413	1702.87161160261	2810.73023347392	1794.5396468023	2270.45825204415
BSU15740	3140.46336614985	3849.55411382047	3208.69164278981	3696.02701687918	2405.3089739722	3589.98132376091	2427.15114393404	4006.21341913488	2615.36143015266	3308.96503275878
BSU15750	2840.03634590193	3481.29314820504	2751.61057743923	3169.52458083617	2184.2754399133	3260.0834737205	2176.56503593809	3592.60035222262	2447.5191611922	3096.61036827301
BSU15760	2232.3561417823	2736.40376185824	2607.74810004177	3003.81230232197	1712.73689135182	2556.30088234162	1652.69113330822	2727.90320969173	1800.7586238115	2278.32652494354
BSU15770	5900.93565769764	7233.3182998817	6408.94567704937	7382.33492311844	4492.2961869044	6704.85978570814	4384.49149094066	7236.96531672051	4477.12610325229	5664.47663872165
BSU15780	2913.79178756692	3571.70196078297	3225.58810087325	3715.4897052638	2207.9815824753	3295.46545997545	2154.51216134949	3556.20026138851	2378.68694158295	3009.52358738366
BSU15790	1673.39684372591	2051.23606065713	1592.23274308186	1834.06069848255	1255.20139556465	1873.41818302624	1144.45947778327	1889.02488788561	1290.28341203173	1632.47138370181
BSU15800	468.863697892452	574.729256993613	527.247066663861	607.325234052595	358.922009406764	535.699706108489	340.12955602366	561.411923188993	349.597568940393	442.312147691843
BSU15810	15.3931465549071	18.8687921928322	15.8597349704582	18.2685079954866	7.8695271466037	11.7454579801785	10.3975488030001	17.1620130228779	9.73747018312828	12.3198835816822
BSU15820	12184.7353071082	14935.9481256415	13965.6470317251	16086.7464012763	9916.84981447186	14801.1361574487	9330.11929030006	15400.1324541926	8516.54083101391	10775.1592131732
BSU15830	2390.09482729442	2929.75854264215	2580.51302123288	2972.44076579222	1582.12045398103	2361.3527173402	1629.80857480721	2690.13365703739	1788.04369477581	2262.23954932018
BSU15840	8324.66391550321	10204.3044244729	8257.07923267056	9511.16259271584	6142.08071536332	9167.20275681356	6059.09769879147	10001.0411668897	6619.33790253238	8374.81099437026
BSU15850	888.660836426721	1089.3131298811	1010.91851744221	1164.45659735668	712.838559235947	1063.92864376486	633.632953302425	1045.86352056006	684.411798703061	865.920359536606
BSU15860	1217.42324962612	1492.30738666584	1240.59822665252	1429.02000979234	886.330176229393	1322.86904251412	849.457057959988	1402.09903000199	911.163358855676	1152.80727888094
BSU15870	1823.09489802546	2234.73470196313	1899.29802143375	2187.76298311447	1465.46044488897	2187.23485622457	1374.11513747719	2268.09052124984	1425.40119711113	1803.42290916859
BSU15880	3929.99289172473	4817.35289979569	4270.73093977425	4919.36860642157	2534.52507816858	3782.83945791906	2570.50539417523	4242.83144864722	2720.49200171155	3441.97662387258
BSU15890	5676.45096936617	6958.1468188924	5389.04161921215	6207.52806348714	3858.84375821922	5759.41684549606	3302.126062626	5450.43178577049	3743.47858669537	4736.26306538181
BSU15900	5956.11804694651	7300.96041786758	5219.2193605777	6011.91323792708	4138.01768114488	6176.09062014594	3580.77887231272	5910.37126182519	4019.08846174577	5084.96570690221
BSU15910	6774.14426874059	8303.6902192284	7363.46468378444	8481.82606460754	4593.86853207174	6856.45894660894	4137.27806108057	6828.91913361773	4690.48838112755	5934.42338820696
BSU15920	25265.7995946019	30970.6089288361	37512.7196137684	43210.1431375167	20856.3280978055	31128.5698276437	16615.0239012654	27424.4691678358	16174.5194511886	20464.0623160584
BSU15930	3600.89271195131	4413.94461152802	3879.93489737015	4469.21854788892	2490.67321553144	3717.38950135092	2110.63919093164	3483.78430028754	2413.73597981015	3053.86776122845
BSU15940	8762.3517678161	10740.8185868738	9382.78728641889	10807.8429356592	6101.5033648562	9106.64008812335	5308.97912964681	8762.90851694735	5341.7832892929	6758.44413435951
BSU15950	2998.38600901366	3675.39686029551	3396.27002714213	3912.0947645877	2187.01150411218	3264.16711514906	1826.04428231316	3014.03689919374	1900.1288423278	2404.05009591049
BSU15960	38.5748889041745	47.2847809249518	50.0576017163183	57.6603391477121	22.5285951989276	33.6244685775885	35.882838751755	59.2275888888115	29.357931515308	37.143764413705
BSU15970	10603.1441066004	12997.2466658753	13617.2308431956	15685.4128394126	7330.74589162232	10941.3140369655	6093.13731677578	10057.226367672	6729.66721325771	8514.40004966087
BSU15980	23300.1665906343	28561.1521912587	24976.0010620609	28769.3505564527	17905.8970526316	26724.980740406	15390.5743671916	25403.4140857409	16474.9903989646	20844.2192794853
BSU15990	18523.3048050363	22705.7143803585	20777.9512670199	23933.7018908847	13361.4887657177	19942.3423957683	10923.7366652025	18030.5295467909	11818.3342154283	14952.6005138136
BSU16000	3356.47224899934	4114.33602229866	2632.306154753	3032.10022892865	2567.15221644109	3831.53624420039	2139.0728740655	3530.71644261044	2234.52645699791	2827.1312047868
BSU16010	1407.94142817999	1725.84299988613	1932.53662050359	2226.04985322909	1151.37225419016	1718.45069966755	951.763982948688	1570.96505912609	908.20429907118	1149.0634654088
BSU16020	2126.68755698461	2606.8760814229	3009.64911100035	3466.75394956684	1616.0377365599	2411.97507493686	1437.05518739511	2371.97827179737	1394.49234029085	1764.31690827643
BSU16030	1976.50155655929	2422.77931977708	1977.79481084149	2278.18184746412	1724.52754721077	2573.89871895495	1373.79113137048	2267.55572241136	1388.36563670363	1756.56538005458
BSU16040	51582.9516518579	63229.9570422489	58266.2292726583	67115.6912342569	39102.2170854661	58360.9966841999	36503.4898322166	60252.0247560875	34823.4685135565	44058.7822020487
BSU16050	2602.40490123384	3190.00648164008	3093.35618123848	3563.17443104225	2143.33110851455	3198.97307724922	1960.31229658751	3235.65734581935	2087.49850981434	2641.11089781901
BSU16060	442.471999957225	542.378531157312	563.733104693785	649.352763435329	344.840393430996	514.682556582831	313.950614046466	518.20141736207	315.544628195125	399.228240095133
BSU16070	953.738142481344	1169.08435534394	1007.85322333299	1160.92574705893	781.182906368924	1165.93422078095	655.500028244972	1081.95693373336	680.274755343945	860.686156853758
BSU16080	75.8534911655552	92.9805843658021	108.04212205675	124.451535559681	74.0978362013588	110.592797421229	61.1366656069062	100.911115802439	74.6025487819997	94.3874228732922
BSU16090	11094.7870810909	13599.8985723999	16998.7339566348	19580.4978947238	11632.9168467317	17362.4073549535	12331.6357548364	20354.3832712594	16842.2605118389	21308.8907956542
BSU16100	6775.00430830365	8304.74444863726	9753.50710636822	11234.8675995294	7274.99301589621	10858.1015329718	7768.1666472026	12822.0006165981	10456.2702827383	13229.3121477425
BSU16110	340.188174009849	416.999860227059	474.055985600497	546.055503410522	418.378962846124	624.440634914208	367.764481987151	607.025650833614	451.533327086033	571.281648963409
BSU16120	9498.31448064994	11642.9556152325	11070.9543386924	12752.4084249075	7443.73934628285	11109.9594776669	7312.43406741621	12069.7763551465	7611.77302528861	9630.44361195855
BSU16130	2799.83647192055	3432.01647396387	3133.0411286278	3608.88671942744	2193.99640881999	3274.5922529258	1871.30174227716	3088.73807463429	1759.59699489407	2226.24867856678
BSU16140	4805.76323484511	5890.8649692118	6214.7437047666	7158.63759841562	3985.39183689369	5948.29288758263	3700.3815182224	6107.78530676627	4027.25023527964	5095.29201320829
BSU16150	2622.77137608287	3214.9715386709	2912.13679850433	3354.43148870541	2262.42955127375	3376.73035908749	2199.84187647308	3631.02069993744	2193.98030082528	2775.83205682155
BSU16160	7623.50722371829	9344.83232988123	8787.22900113341	10121.831390272	6181.22586661629	9225.62783377233	6100.71965592591	10069.7416446573	5909.27928449331	7476.44218338601
BSU16170	5186.41967584997	6357.47049762432	6633.36787236396	7640.84231161553	4242.65654170898	6332.26662881245	4588.26790022219	7573.31510993677	3549.12864266813	4490.37079156817
BSU16180	0	0	0	0	0	0	0	0	0	0
BSU16190	37.472442710645	45.9334114661288	40.8999404495216	47.1118143215371	47.914388580111	71.5133739587542	50.9771899724238	84.1420622064327	31.3621015487292	39.6794478125026
BSU16200	30.5118637746973	37.401191168237	40.6970683545491	46.878130057836	35.42654563786	52.8749689048268	28.5814099720069	47.1759776698773	17.5387589937145	22.1901032718056
BSU16210	191.72117148748	235.010232044493	241.596092022047	278.289652822337	176.905804026657	264.036154769672	200.574366038593	331.064556390115	131.678664791685	166.600337656052
BSU16220	139.03170205087	170.423914620455	191.643733060454	220.750540675565	138.119594637483	206.146807150158	148.452258247723	245.032712766678	99.1739868755991	125.475297963494
BSU16230	104.427787297652	128.006721085141	160.542746488686	184.925943170488	112.553815474565	167.989268673634	105.305636315202	173.815649829166	86.5290848345522	109.476920754864
BSU16240	193.559505049413	237.263646175094	198.910243879496	229.120687543986	177.618502063829	265.099873680887	198.112403705382	327.000884228057	145.766928820537	184.424861833203
BSU16250	84.4725804715274	103.545793007567	104.947526438879	120.886933446645	74.5294293412849	111.236960532316	66.2796374163418	109.400015526993	54.2575001424342	68.6467914783538
BSU16260	87.4894351936431	107.243828664183	139.266344081741	160.418085491248	82.3100551626887	122.84973115275	97.4830303883845	160.903792685476	81.5553114408989	103.184084112586
BSU16270	243.267773134439	298.195631550296	346.874371086444	399.557573529808	234.180996864088	349.520753557669	270.990126021802	447.291583812095	229.905684160983	290.877528799822
BSU16280	90.0519956233123	110.384994120935	114.623371454109	132.032343653882	85.8651542312094	128.155801764973	87.4314614543885	144.312848010533	83.1098307315443	105.150867715109
BSU16290	155.242112931318	190.2945026885	207.440177973323	238.946146133572	156.25596108706	233.215768992238	166.864747662903	275.424047216173	125.453682590609	158.724466965514
BSU16299	33.5799803673141	41.1620632032669	53.704561420987	61.8611982823735	32.4355501254613	48.4108363775068	30.2115236081433	49.8666148558333	30.6051029176528	38.7216903220085
BSU16300	88.6711257754439	108.6923352411	130.723537533344	150.577799381549	88.2609464516718	131.731579105905	106.815362690604	176.307577898613	81.8678826309916	103.579550347708
BSU16310	248.64037202534	304.781318995436	299.221102153101	344.666736694172	230.618982415894	344.204361575452	248.979608690822	410.961407129917	184.800114971573	233.80979448605
BSU16320	277.590323003598	340.267930329444	357.560120357893	411.86627202741	231.441585197487	345.432115953266	281.548174815272	464.718515324783	221.775847088516	280.591628623781
BSU16330	123.537375104802	151.43109633796	155.576763306388	179.205727565356	112.067798712067	167.263877000763	115.939360472929	191.367489780516	97.0944195552638	122.844221636175
BSU16340	155.748156952372	190.914807279222	198.404132843634	228.537708476399	158.473990691184	236.526231365478	157.125263857665	259.348224821056	122.442946180111	154.915272033473
BSU16350	105.780683814299	129.665090486092	120.751310188832	139.090992362683	98.8294246697367	147.505286281982	103.472761265143	170.790338183661	89.9932598930332	113.859807954971
BSU16360	46.8937132585749	57.4819272635484	25.3942490729678	29.2511219823675	45.1539095022905	67.3932927379028	47.6131682140383	78.5894664629054	37.3276955951269	47.2271396426187
BSU16370	107.218344255806	131.427362807601	80.1741404247288	92.3509710665812	107.987843349431	161.174445783345	108.716428868591	179.445444632603	103.824065665939	131.35859498677
BSU16380	162.295568542499	198.9405704495	175.079536434439	201.67057754473	166.989121095517	249.235267689599	151.859025553589	250.655863566635	140.420415229909	177.660432903958
BSU16390	384.720268064343	471.586934132234	383.375045657073	441.601962447798	349.570962415239	521.743044232428	391.798585058741	646.695922906663	332.867502860784	421.145205710162
BSU16400	170.33848981346	208.79951706212	198.849416207496	229.050621378672	179.924195735604	268.541176777311	181.659105088638	299.843355999059	158.759147953004	200.862665920864
BSU16410	143.782488262367	176.24738920751	156.713033614434	180.514574355435	147.196000453935	219.693560486436	144.155755343101	237.940979878569	125.503076026897	158.786959725267
BSU16420	189.46333888144	232.242599442699	220.321338195946	253.783694110034	197.174071478945	294.287029981992	203.305661863668	335.572785724488	181.795767411653	230.008682751582
BSU16430	558.829549491228	685.00865647918	732.118737353824	843.31276858705	543.944330926821	811.849957873845	558.670712975892	922.132151842001	513.968450213532	650.274799532592
BSU16440	166.604014826056	204.221828398187	190.961456528768	219.964640135774	128.303613589687	191.496220045839	154.254285114372	254.609437293885	139.758427460191	176.822883509501
BSU16450	197.234222399546	241.768084419719	229.282653615515	264.10605212531	170.211932982124	254.045391714458	172.092213503787	284.052411317913	183.760158499023	232.49403767952
BSU16460	120.409977110181	147.597557648888	137.425157989215	158.297260463898	101.297705634344	151.189254811855	106.338383418905	175.520284217416	109.836397324317	138.965419417824
BSU16470	339.530447398226	416.193624366824	486.336205796463	560.20084072254	334.952482658445	499.924612639418	319.037148247613	526.597162153016	359.484953327444	454.821703283281
BSU16480	317.365137898536	389.023570645343	429.832870911593	495.115791884168	294.582614091583	439.671615720531	286.853930611057	473.476103462979	317.559118345846	401.776980544817
BSU16490	42467.4145349143	52056.206764998	52163.1403428962	60085.6665132761	32471.4420740872	48464.4059715318	27466.8762094047	45336.347646434	28750.0164658084	36374.6280264774
BSU16500	36113.7728151908	44267.9651050136	43273.2800434796	49845.616205931	27198.9028689324	40595.0147705983	24128.9350620444	39826.8001053764	25599.2250178943	32388.2349389053
BSU16510	10065.3178038231	12337.9836161313	9917.45493206342	11423.7157845801	7059.64667773298	10536.6919591865	6375.26123065172	10522.8951878661	6548.95383432977	8285.76080885455
BSU16520	7181.13032272832	8802.57037025427	8645.56568384985	9958.65227982138	5288.06217376954	7892.55960383681	4978.50563496884	8217.43472049421	4876.33103645403	6169.55220863714
BSU16530	3363.67412013163	4123.16401658235	3844.29280019467	4428.16313691019	2531.3524087653	3778.10417275301	2322.56543358999	3833.5860665791	2626.24385049385	3322.73351154937
BSU16540	2594.1643884798	3179.90532901584	2541.18121909545	2927.13525828134	1890.65708993255	2821.85104530876	1660.0571496352	2740.0614279916	1927.28701337489	2438.41071517804
BSU16550	5053.59938426726	6194.6604787678	5418.26475636329	6241.18960421863	3919.04174651299	5849.26378659226	3593.53981776197	5931.43425620335	3813.70316537608	4825.11146415977
BSU16560	8351.29621870589	10236.9500822633	9174.14177440284	10567.5083896162	6439.62007016667	9611.28737895003	6045.21262444061	9978.12270491868	6502.79392996098	8227.35912574075
BSU16570	11936.9056469746	14632.160570602	12244.678651534	14104.3977257113	8976.76344055726	13398.034700798	8522.7562160905	14067.5130208722	9604.23802646585	12151.3177603191
BSU16580	8914.4185378865	10927.2207804512	9851.19110629891	11347.3878236749	6982.43676233461	10421.4543089351	6408.8045514013	10578.2612090738	6751.84214753641	8542.45585918914
BSU16590	5490.25726145566	6729.912106149	6937.05274733495	7990.65077795182	4135.61440271245	6172.50366945411	3691.70548095781	6093.46479071551	3944.31014991199	4990.35590796047
BSU16600	12847.4583223184	15748.3085362181	14797.6047965436	17045.0617266461	9545.54905165408	14246.9608650277	8919.51412277371	14722.3947137057	9346.36111061228	11825.0509248916
BSU16610	3430.05091625456	4204.52814626189	4129.4460719214	4756.62542421714	2559.54340001695	3820.17990322541	2398.26603972955	3958.53616905248	2539.23315548475	3212.64725580598
BSU16620	3102.5360544405	3803.06312768427	2976.54929315514	3428.62693873843	2260.15073076866	3373.32916483678	2136.17064067527	3525.9260667072	2218.71388241131	2807.12507646293
BSU16630	31956.1753091311	39171.6163446447	37130.4574364544	42769.8230656088	24154.8564820598	36051.7025409484	23310.5108603842	38475.9233676708	24264.1574344923	30699.1024546088
BSU16640	3798.53627807774	4656.21446611477	4078.35859017613	4697.7787870904	3123.36855093926	4661.70246169119	2831.89529940913	4674.27707517591	3200.29469472213	4049.02478000557
BSU16650	3402.87169159	4171.21207665074	4522.40466741094	5209.26648391756	2745.06764991689	4097.07929513416	2520.77545281692	4160.74807328744	2757.95095848717	3489.36983565017
BSU16660	1473.18445510661	1805.81736462817	1678.70177669198	1933.66262971349	1134.1537395278	1692.75165362829	1087.9683702386	1795.78164933705	1044.06804459104	1320.95878280614
BSU16670	2292.66981566614	2810.33576626299	2846.45707905968	3278.7763480583	1902.42653276693	2839.41722097421	1775.8817769216	2931.23954117204	1887.28030421914	2387.79407758987
BSU16680	21662.8489473475	26554.1417171729	22593.2738900633	26024.7353107514	17574.822903353	26230.8446333398	16455.3758993129	27160.9569554386	16310.6395815427	20636.2820125039
BSU16690	25239.1200219716	30937.9053285709	26674.0750744974	30725.3276727732	17991.6796215899	26853.0132816708	16475.9008335327	27194.8350545029	18217.3944312784	23048.7153576918
BSU16700	2097.00429812576	2570.49058733201	2738.59544179172	3154.53270927705	1645.36074575619	2455.74036933781	1415.28148687342	2336.0389808174	1375.65682816035	1740.48614810104
BSU16710	2225.53103746855	2728.0376052358	2605.124587193	3000.79033092438	1787.22494989982	2667.47609597287	1552.45095959822	2562.44852424412	1494.22429628422	1890.4981508481
BSU16720	29.0297245152992	35.5843970783044	38.7346087010691	44.6176124680276	25.8384375465488	38.564487652531	23.6091755387232	38.968894085697	18.0936099502211	22.8921027707298
BSU16730	15.6284408820397	19.1572140399823	17.5490814509621	20.2144320442629	11.9400634132707	17.8208309709895	16.7070569916794	27.5763773844881	9.83096677005011	12.4381758120561
BSU16740	20.1664583911827	24.7198785051079	16.3834173117169	18.8717270944313	13.7447207518164	20.5143253250509	9.71828557436481	16.0408329643205	14.7321184855321	18.6391312363428
BSU16750	9162.60914439926	11231.4507805878	9819.86494250685	11311.3038490834	8038.58088373356	11997.7747368095	8711.24252277693	14378.6252369604	10981.8523733713	13894.280568435
BSU16760	6172.45178480352	7566.14053093688	6068.99659511535	6990.75445011949	5417.94640822857	8086.41493843396	5648.2235875203	9322.85951254008	6677.54221281045	8448.45130474784
BSU16770	7817.64815848664	9582.80868781426	9259.32311972093	10665.6270587433	6860.42996535148	10239.3562386743	6892.56016498093	11376.7398021965	8133.75459928172	10290.8566455739
BSU16780	13027.1840588502	15968.6148629476	14814.0020578147	17063.9494003174	10174.2105320237	15185.2531999902	10687.5477730352	17640.680273656	12280.3443920829	15537.1375119139
BSU16790	88.1437127077124	108.04583664906	120.993142335015	139.36955392152	89.6942277063909	133.870785749134	96.3085987249111	158.965296229735	90.0527590062364	113.935086454837
BSU16799	21.5921086879058	26.4674288901163	46.5660248969841	53.6384624165008	21.3639514310758	31.8862098255256	16.2337364012383	26.7951226588742	23.6333333877779	29.9009815186893
BSU16800	2988.0090634389	3662.67688592588	2979.07087666938	3431.53149979679	2470.65995828963	3687.51923499296	2438.96486242121	4025.71293718157	2881.00918707012	3645.06356527379
BSU16810	2418.58825079351	2964.68554635441	3733.31597730079	4300.33117880199	2652.24156944027	3958.53414402259	2910.67714580441	4804.31301916801	3484.11925143239	4408.12066739032
BSU16825	331.435097753291	406.270411485446	399.644120672788	460.341980963705	359.702919656008	536.865233381972	331.832471231711	547.716899491653	380.280588770228	481.132418781657
BSU16845	2666.50138487286	3268.57542306878	2748.75434333574	3166.23454253139	2006.13197720511	2994.20008368917	1988.33756018143	3281.91535796059	2116.5736404989	2677.89686156723
BSU16860	3183.7561421191	3902.6220418299	3335.87143098785	3842.52284306341	2361.04570866499	3523.9173388421	2414.89982274228	3985.99160168307	2566.3991283597	3247.01774597523
BSU16870	385.956201706748	473.101931405824	441.084226863571	508.076001279321	323.756907232949	483.214947843251	266.526115572029	439.923365886428	246.119396362582	311.391177929829
BSU16880	110.56158662469	135.525481751881	137.913113362885	158.85932639135	108.827110326816	162.427071872992	89.7301316277018	148.106992976539	62.4313436148569	78.9883687156963
BSU16910	3705.87338178087	4542.62905146449	4666.15680699898	5374.85166654035	2761.00801287266	4120.87066910084	2904.24835810985	4793.70177413076	3211.19803978114	4062.81973282717
BSU16920	1092.15314329285	1338.75232266738	838.445021442952	965.787865089656	842.837531781006	1257.95522770686	822.063936809868	1356.88442117227	836.398755387615	1058.21482381463
BSU16930	3356.76912956022	4114.69993604361	3213.41790404258	3701.47110164137	2581.00997804167	3852.21928570297	2387.10204360256	3940.1090714212	2652.06216573663	3355.39894025766
BSU16940	6743.13609886865	8265.68066013621	8409.91311967422	9687.20885653478	5613.55464047887	8378.36491581785	5791.74493743138	9559.75335385816	5821.33052853232	7365.16908942876
BSU16950	2276.06877731232	2789.98635025723	2570.28974363592	2960.66477906432	1507.50576731162	2249.98850820116	1110.27583471771	1832.6019618118	1086.26653320403	1374.34846793562
BSU16960	47647.9913625019	58406.515147373	51624.1190960242	59464.7788391403	39028.4678287387	58250.9241500027	39114.9278743416	64562.4189207637	44466.9238805297	56259.7178877989
BSU16970	1590.24788545069	1949.3127528299	1811.93891113614	2087.13579054642	1282.66422259347	1914.40711093446	1089.0650052816	1797.59173604556	1229.81219749733	1555.96297760702
BSU16980	405.370955674889	496.900376823927	425.004532495902	489.554126502227	282.001365974501	420.893801203281	278.013966120378	458.885011986973	291.274483818454	368.521562938958
BSU16990	192.785412437117	236.3147698302	141.93409812654	163.49101742789	94.0979530933813	140.443451492013	75.0447401556304	123.867541499569	85.5751629900578	108.270015280529
BSU17000	80.2994002605309	98.4303430959024	61.098735892315	70.3783983302364	48.4752150353816	72.3504208920501	35.228877862674	58.1481724313844	30.9587369103152	39.1691093680432
BSU17010	7433.2525331883	9111.61969810923	10082.3388914083	11613.6422830512	6552.21869071506	9779.34352027079	6043.73843648976	9975.68943595403	6852.16145296043	8669.3802184504
BSU17020	2352.32616210611	2883.46202410406	3669.34308555914	4226.64209847034	2222.99944750734	3317.87998366916	2111.44264605635	3485.11046932745	2328.14131731341	2945.57307509936
BSU17030	25.6778017623766	31.4756377908045	18.1604318944414	20.9186342573233	18.0786286388491	26.9827867749964	22.5048241902058	37.1460709776564	24.7075907221701	31.260135903512
BSU17040	3074.08051604231	3768.18256321648	2961.26876079592	3411.02560251814	2112.22431264262	3152.54543845906	1968.39799754623	3249.00346304195	2211.85233764688	2798.44382444383
BSU17050	2171.82244455956	2662.20205465786	1852.33885633532	2133.67167045004	1548.0872898421	2310.55740373628	1483.15673927202	2448.07269065291	1596.09227855615	2019.38190183155
BSU17060	242.512815705846	297.270210955894	212.910767694953	245.247607807162	190.552077019272	284.403544453305	187.88238935145	310.115400649873	237.657312987091	300.684918492427
BSU17070	74.8913818716349	91.8012387220106	96.7336104217104	111.425489689016	57.6019449629419	85.9722841709463	50.2772312610646	82.9867225444196	41.2877596448374	52.2374274433423
BSU17080	601.807059038244	737.690133506344	771.933961729075	889.175120397861	472.521309564039	705.249385742138	563.620020580776	930.301392802403	611.808302835201	774.062145863718
BSU17090	113.599758108681	139.249647319533	126.54281626739	145.762111098218	112.489630268803	167.893470714852	113.402231044244	187.179748119399	168.88679898303	213.676207764824
BSU17100	436.309956140508	534.825148627883	427.027580147286	491.884434181604	319.928915109128	477.501577801926	385.338104658151	636.032366440645	520.65515238276	658.734840048352
BSU17110	224.266264785041	274.90373920611	161.29278154792	185.789893387943	136.173332425167	203.241964126263	182.971673592603	302.009858718619	286.63564869532	362.652491445352
BSU17120	353.531551587262	433.356062499325	263.456463099087	303.470172203594	256.706808510241	383.14106761599	394.153992803201	650.583717919748	642.0237638334	812.29085977646
BSU17130	11.6970869385765	14.3381927741819	19.2375390452332	22.1593322029628	23.7030175281408	35.3773220669764	45.7953887725762	75.5890713661216	81.8883548653988	103.60545189501
BSU17140	56.7212994594221	69.5285014398865	68.3984203811938	78.786757278101	111.087021191832	165.800043032441	220.148777562695	363.373739242412	405.267528868941	512.74598855792
BSU17150	80.2625143642936	98.3851286682696	71.7430873441872	82.6394115166175	128.669388814609	192.042148340447	240.904878468685	397.6333980141	486.906469405447	616.035880514078
BSU17160	66.2435142982885	81.200753917259	63.7382061274151	73.4187507184442	94.7789455389502	141.45984904745	161.570827965043	266.685995535134	340.75334333515	431.122400480549
BSU17170	42.3069294681727	51.8594854927357	51.2932093009189	59.083610537846	63.3954199427189	94.6191845077159	106.062538909525	175.064980072952	221.446117758525	280.174453846087
BSU17180	810.873869044048	993.962506302035	811.157522291419	934.355946627262	1201.093995572	1792.6615910238	2201.07887358226	3633.06246582854	4000.58476869135	5061.55476545906
BSU17190	988.524405933616	1211.72507041182	1128.49950799258	1299.89576263832	1378.05483434409	2056.77988647078	2329.30749685708	3844.71439882192	4082.10995180378	5164.70073109813
BSU17200	1135.18047308581	1391.49486894146	1292.36065866229	1488.64410847986	1311.3464159863	1957.21597238178	2187.61924484729	3610.84623698371	3500.7022177062	4429.10149814924
BSU17210	1644.15724149195	2015.39439720088	2306.00072081548	2656.23559815379	2261.00990694484	3374.61150588306	3261.21952481453	5382.91216668117	4775.11096504421	6041.48819689216
BSU17220	1155.6845175501	1416.62855767295	1510.61996207906	1740.05258642641	1410.06147412125	2104.55056386804	1889.02734321318	3117.99564291948	2684.81616420255	3396.83942123946
BSU17230	848.588535142283	1040.19283320052	974.659443634685	1122.69050347204	672.717749714703	1004.04737344407	664.431660888419	1096.6993310663	826.260889107233	1045.38835759783
BSU17240	59.6649861942717	73.1368483806857	78.0449912618681	89.8984472017274	67.9511530695652	101.418725447526	79.7466143453441	131.628373172946	95.2292303323817	120.484377277059
BSU17250	330.222747850592	404.784322965634	511.179614384389	588.817460689333	316.820691061392	472.862478874437	356.600861605361	588.599173400832	427.152065827658	540.434386314205
BSU17260	66.9372118870326	82.0510827048135	71.2839109479183	82.1104955112616	168.636119615063	251.693452475592	110.99038721962	183.198800695003	118.983778254888	150.538719877033
BSU17270	151.139854218186	185.265987764457	217.88812497235	250.98092500243	143.748002523399	214.547340890976	131.000632530754	216.227363207887	153.11005853943	193.715416932278
BSU17280	499.764388755552	612.607069202508	864.651138390009	995.974161258522	472.076961273294	704.586185262581	453.647799641772	748.783159642929	443.296455851748	560.860328766761
BSU17290	113.694999112245	139.366392956826	165.582801282568	190.73148036712	119.498610459749	178.35454172751	119.947286248124	197.9829022832	121.058750813598	153.163982894812
BSU17300	183.772151408408	225.266388739055	265.319106323492	305.615713267248	178.335894710222	266.170599408943	159.648477503062	263.512997332563	189.84590758332	240.193750111582
BSU17310	2.77884729958392	3.40628811948438	1.86159096846148	2.14432899131113	6.11629513069798	9.12871715335366	0	0	0.885037175440378	1.11975233421289
BSU17320	8.34996681070354	10.2353205048896	8.8749445111865	10.2228691125112	13.3235067468265	19.8856533217518	9.68354409106477	15.9834892768681	10.6897575763868	13.5247211422199
BSU17330	1218.0644377373	1493.09334976853	1517.11826583527	1747.5378511139	994.278545633826	1483.98457248796	911.890802575763	1505.15108183307	1105.40953733304	1398.56826813401
BSU17340	1578.06059616693	1934.37367406072	2100.487413714	2419.50897561214	1262.74325606202	1884.67459067489	1184.37203406134	1954.90385836208	1687.4863449021	2135.01401533364
BSU17350	143.845020464102	176.324040665071	143.741512948809	165.572942011957	98.0726984330474	146.375854227177	89.5334947027551	147.782427491861	117.251748057694	148.347348813699
BSU17360	766.393475642154	939.438806630754	1335.04581174389	1537.81227313156	613.624024259988	915.848571115765	586.915092927507	968.751833628238	570.257369508623	721.491750096999
BSU17370	2456.69523081136	3011.39676842253	2748.14429319072	3165.53183810582	1907.18629774135	2846.52128433928	1780.26146183464	2938.46857283496	1938.35077322223	2452.40862538792
BSU17380	12532.8455231093	15362.6587596563	13234.0551217042	15244.0404744406	9815.59123800957	14650.0053038645	9696.91522289176	16005.5594342575	10255.4908055018	12975.2852045401
BSU17390	5971.69753877931	7320.05763056639	6839.75192702103	7878.57193065814	4575.92361132435	6829.67572206831	4373.25942823872	7218.42586958575	4771.21752475094	6036.56220171648
BSU17400	1012.65760472359	1241.30734660805	1085.91917034346	1250.84833276369	736.179803660752	1098.76601079967	694.835433465895	1146.88326872367	679.655293784689	859.902411779336
BSU17410	64.6829883928157	79.2878741225486	51.3832191777763	59.1872910948103	55.1743181933696	82.348993002064	49.6162193548444	81.8956678008675	47.9033448423951	60.6074905013867
BSU17420	91.7584052923593	112.476697030814	112.687515314783	129.80247011405	80.3065625977768	119.859470455203	55.8995127140902	92.2667624214403	52.9099818144249	66.9419062655577
BSU17430	1357.7683166784	1664.34121328165	1381.69612996925	1591.54783132842	1014.85479002621	1514.69511066876	1047.37330226907	1728.77613694584	1163.78334808703	1472.42303114569
BSU17440	1288.81490209614	1579.81868592846	1308.47582605235	1507.2068439141	984.692514960512	1469.67719183184	954.702785029604	1575.81579467347	1111.65560755924	1406.47081947256
BSU17450	10762.1570453489	13192.1634157753	19759.4104863848	22760.4653626942	8404.57790706994	12544.0340708692	6944.73535629633	11462.8592645613	6989.66509118874	8843.35033421678
BSU17460	42011.3539541543	51497.1714634755	43995.0533031623	50677.0122279958	32864.4390976797	49050.9634534426	26460.7287563566	43675.6181784306	31973.4332799001	40452.9069981197
BSU17470	36.0506145667029	44.1905462445013	53.7068842564711	61.863873909595	29.8950731165154	44.6191135201732	22.3956326932633	36.9658413939324	27.5379756484689	34.8411494653063
BSU17480	42.6861781267133	52.3243653730051	66.4929413865902	76.5918745569843	44.0939035059256	65.8112083690326	35.0876803464977	57.9151142695687	39.5905424933839	50.0901019752788
BSU17490	14.403431051516	17.6556070849728	22.0479103194516	25.3965420421549	13.7201556704939	20.4776613520982	12.4554481700695	20.5587458881495	16.9774470943455	21.4799293638822
BSU17500	332.730743316827	407.858603139876	377.11703170421	434.393482725615	221.315660227442	330.318930112432	186.746132976404	308.239915660541	226.403082168385	286.446023699397
BSU17510	361.617605252537	443.267880445444	469.451085464984	540.751212065128	262.238733636005	391.397598523594	261.393120815139	431.450934111095	303.356772336045	383.808119420016
BSU17520	69.6684617305783	85.3990262549345	85.8095279286169	98.842259972998	66.9159709410976	99.8736912967775	58.1186313281734	95.9296009688504	69.1220389580831	87.4534614100874
BSU17530	351.184379132559	430.478917847284	466.22395048196	537.033940537596	282.366190375792	421.438310370819	256.809524758598	423.885330264998	394.594657840841	499.242632339554
BSU17540	137.120573059646	168.081268452534	164.115111251101	189.040877899632	93.3322467655699	139.300616435863	76.0781801603812	125.573319578224	129.315830275869	163.610870616854
BSU17550	77.7302800033733	95.2811366566739	73.186166930322	84.3016657098012	50.0510558279126	74.7024010640878	59.6199170376939	98.4075970221526	78.1775446604284	98.9105209879902
BSU17559	69.2850224990772	84.9290096048645	114.475811756229	131.86237262186	67.5721299472628	100.85302434839	59.5759464241094	98.3350198929407	71.788219605217	90.8267231056493
BSU17560	73.5902983199423	90.2063812265121	119.387785753254	137.520376138654	58.0875354168204	86.6970395679802	50.7098097255832	83.7007290263457	86.6644034864238	109.648126417745
BSU17570	37.407146216633	45.8533715618741	47.4312914479101	54.6351454590147	31.0154833645241	46.2913526831358	29.4067206083461	48.5382210367645	30.7613225034971	38.9193399244808
BSU17580	70.7834061922409	86.7657159878375	102.083164651684	117.587533027356	50.0600650827921	74.7158475930404	67.9244819425474	112.114967263618	76.7095195274341	97.0531701162196
BSU17590	375.69129131671	460.519288842344	453.743948298546	522.658478394246	300.688066906952	448.784150458254	298.54309820822	492.770039979174	341.031796213061	431.474700099889
BSU17600	134.040770959497	164.30607241867	164.339842858751	189.299741693942	85.0513739098951	126.941215120689	82.8314511172947	136.720151038744	98.8979016795396	125.125993944061
BSU17610	172.388145800799	211.311968480285	226.792376021797	261.237551723724	113.907350431639	170.009452055285	118.457372904693	195.52367725936	138.103064040435	174.728511538832
BSU17620	349.676489822099	428.630559556965	591.647708746829	681.507031352402	294.137806947955	439.007730392044	297.833112597283	491.598150091295	279.622938871404	353.779984829367
BSU17630	117.044293065232	143.471929883028	121.5420223977	140.001797766224	104.747364419365	156.337953272461	115.385605884587	190.4534720984	140.982725267842	178.371869660514
BSU17640	11.0716194273768	13.5714998534007	20.781304770399	23.9375647236123	16.9449190408372	25.2906980132313	13.9260693476578	22.9861275989435	13.580692786706	17.1823431491175
BSU17650	156.976173835817	192.420100254922	235.707006283514	271.506134049742	116.420102569841	173.759794878182	121.259772441033	200.149269141564	135.194966214659	171.049175326867
BSU17660	308.97792592941	378.742595332194	340.042971769561	391.688622801861	221.118690567193	330.024948171114	220.927788813934	364.659561650369	252.10459740732	318.963676607351
BSU17670	13.18280047794	16.1593681870405	24.2639937652655	27.9492037495496	10.1782796664425	15.1913264806894	17.4750788383717	28.8440608726373	19.2888129992117	24.4042781246065
BSU17680	732.512188700506	897.907404311721	969.252416757501	1116.4622585536	509.133782232168	759.894379178565	512.333739557668	845.649150289284	533.783444733318	675.344804478887
BSU17690	494.789827089386	606.509292507243	444.04145944955	511.482377693687	399.216414411189	595.840071850797	380.355654155718	627.808420390599	513.321272069183	649.455987331369
BSU17699	26.7545807467207	32.7955445961301	24.252942155285	27.9364736234996	21.1213505136455	31.5241221386103	14.8210934525957	24.463438803321	19.4410948483925	24.5969456879704
BSU17700	26.287855454114	32.2234365787133	46.0659844417925	53.0624759280286	25.6091400872076	38.2222556958351	29.7824766537632	49.1584374230548	23.7416109119675	30.0379746460049
BSU17710	301.19209575151	369.198788862773	412.575445160238	475.237312142395	222.411009602711	331.953765321863	311.221856159446	513.697377104061	285.303610537136	360.967191801137
BSU17720	1.8039403049722	2.21125515965052	3.65749152727058	4.21299052814103	1.29551883066983	1.93359292174621	2.42328904420574	3.99983870456623	2.28722958771039	2.89381140226694
BSU17730	1163.13192397528	1425.75752709522	1283.66483559975	1478.62756574183	986.396931748471	1472.22107476035	1050.54023226858	1734.00341646372	1317.96539823092	1667.49473585284
BSU17740	23.8530216554679	29.2388373736799	20.3845675929239	23.4805711917336	17.761672080173	26.5097215104489	16.7786223185477	27.6945018669956	24.333512042156	30.7868501628125
BSU17750	17.7065641430633	21.7045604076322	23.3093669721385	26.8495884510952	10.4900841235482	15.6567021100941	17.041875501775	28.1290229877387	11.4982565276936	14.5476370298875
BSU17760	15.2548109654789	18.699221567328	15.1944066468324	17.5021297538313	16.1742258029959	24.1404198742735	11.280196789411	18.6188964214948	11.9244733890641	15.0868881920356
BSU17770	41.4879745438221	50.8556172954346	43.6911700346812	50.3269752361873	26.0714232785185	38.9122244445709	28.2373143278691	46.6080193907005	34.6570193423414	43.8481900900245
BSU17780	436.137802489808	534.614124101565	427.818191616774	492.795123545491	264.472946697435	394.732215094949	253.74885652227	418.833444563301	283.249676706251	358.368547060244
BSU17790	238.409534672623	292.240442880309	249.991724979081	287.960412648302	160.632823115518	239.748340528315	136.099983925208	224.644263834947	138.023223515553	174.627497009068
BSU17800	731.262823885663	896.375943217642	663.467234987735	764.234491288394	491.150396282608	733.053744401284	466.257545700599	769.596586939786	504.577172053001	638.392919388671
BSU17810	146.844446462513	180.000712335799	158.747479440204	182.858011361393	118.367026367764	176.66562533446	100.025469287253	165.100298065635	106.737944946345	135.045245916688
BSU17820	7.6989442655248	9.43730243405466	27.548653852678	31.7327372815489	31.8677136852936	47.5633268736502	40.0382977616393	66.0865171799768	54.5051346520713	68.9600995832476
BSU17830	13.6091076692461	16.6819320289668	27.3283012133189	31.4789175322619	30.5117655910247	45.5395418268685	15.6718821449644	25.867735805893	21.0239477330529	26.5995770592822
BSU17840	496.409129198387	608.494219687867	474.08871123631	546.093199408634	233.745781089239	348.871183577088	176.340601930005	291.064727285689	216.595257775651	274.037127709407
BSU17850	2658.57912268231	3258.86437936259	3499.46537712994	4030.96340141302	2709.04317185202	4043.31189774339	2815.21150863293	4646.73910060161	2921.76118327952	3696.62314282102
BSU17860	178.218625984179	218.458923040369	303.677438387905	349.799900286611	219.039153612559	326.921189398336	189.02162673846	311.995806045651	209.516492977237	265.081048093402
BSU17870	401.335609943313	491.95388328125	644.141921596464	741.974053591211	338.677291133379	505.483978610399	371.781288232065	613.655721284998	345.831550944622	437.547367682062
BSU17880	1620.28958634381	1986.13762221248	2788.87595427284	3212.44981482702	1606.81762054043	2398.21383067636	1610.81825794202	2658.78857065944	1512.33142275303	1913.40735476855
BSU17890	29678.5482629587	36379.7198812605	30273.1166803401	34870.9909184011	26053.2745798597	38885.1370766109	25819.8609739064	42617.8129748446	27883.992870824	35278.9317451491
BSU17900	53.6206376649249	65.7277357645951	72.0600272331092	83.0044881654799	43.615459815148	65.0971196873086	42.5566146998352	70.243207271836	52.5194783863601	66.447839872385
BSU17910	2770.08049162374	3395.54183853363	3543.09549482443	4081.22005169314	2214.83260938614	3305.69078192978	2117.73165559452	3495.49099897343	2228.83064882384	2819.92484704825
BSU17920	138.505392485364	169.778768692349	188.139249228335	216.713796617335	137.968397762725	205.921142188831	129.460683724393	213.685550520101	157.651944643764	199.461828165825
BSU17930	186.685508929135	228.837558379124	152.908012896192	176.131647935562	146.031105677441	217.954927097955	115.073844447094	189.938884097741	156.217829374587	197.647380180189
BSU17940	412.982407984089	506.230432338936	581.824845219731	670.192273494365	277.456628661971	414.110671780021	276.769995084323	456.831735053597	384.455132906835	486.414067588008
BSU17950	1001.12830233288	1227.17482274994	1003.57316337205	1155.99563254168	803.475621724904	1199.20663303646	723.997055076428	1195.01693362206	934.549682356825	1182.3957425701
BSU17960	838.391002657606	1027.69278191817	1439.8561232371	1658.54115145705	728.947549914459	1087.97169865148	827.424086292759	1365.73179058335	1023.89611847955	1295.4371866792
BSU17970	17.0783372543545	20.9344850646401	43.3704682170011	49.9575652976625	23.177924390153	34.5936079666218	31.418796637463	51.8593186982404	27.9080241667428	35.309336230346
BSU17980	0.918255122180385	1.12558956147287	0	0	0.808511128589189	1.20672224778453	0	0	0.885262599951451	1.12003754214479
BSU17990	2.23815720126874	2.74351465277047	5.4787833328149	6.31089972862117	2.31651019530219	3.45744701717174	3.49862479295229	5.77476916881463	1.74096227495167	2.20267196141643
BSU18000	5865.51628784767	7189.90152820891	9923.20762935171	11430.3422002549	8131.07435916972	12135.8234669222	11545.2188102847	19056.33715486	17235.5868474424	21806.5287419701
BSU18010	154.453513654588	189.327844193892	286.234918826369	329.708214727875	203.125180042345	303.169202222425	273.154867388455	450.864668221657	362.80820245999	459.026290476455
BSU18019	0.445754120783364	0.546401727818195	6.07613792584348	6.99898040457259	0.807451468475665	1.2051406796541	1.12636787292756	1.85916319990306	2.16749234193412	2.74231939247256
BSU18020	4.4374990649009	5.43944978454132	7.52424604440903	8.66702686257589	1.61852887773682	2.4156931628818	7.25910888238819	11.9817587331822	5.33069377764826	6.74441364287965
BSU18030	5.02774591117622	6.16296950451002	17.2816243359451	19.9063536020166	10.8053124206717	16.1271879028301	11.6019440683133	19.1499668781205	7.47551002889048	9.45804316086143
BSU18040	352.131970353262	431.640467356569	380.440858559593	438.222131665606	293.733634079778	438.40449269409	267.922766829236	442.228654134528	295.992188155495	374.49042005606
BSU18050	185.471951085589	227.349989175377	236.321920894912	272.214441755753	147.799340082046	220.594059349676	156.052292188385	257.577196465214	163.403348078742	206.738525235767
BSU18060	1035.31325558781	1269.07845673329	1628.19330528004	1875.48294288092	856.733452047766	1278.69522193378	929.170935112523	1533.67336773447	1043.63020188404	1320.40482258076
BSU18070	2223.1006378884	2725.05844145925	3209.47198232954	3696.92587421489	1657.65221476844	2474.08568159211	1694.09002537615	2796.23550014442	1792.07488261508	2267.33982320465
BSU18080	1792.29134686562	2196.97596280196	2808.48434448987	3235.03632299539	1481.80227465241	2211.625429029	1427.13524144557	2355.60458172889	1851.15857644745	2342.09273293388
BSU18090	3974.37991841369	4871.76215131969	4211.87510145097	4851.57375644502	3035.66181967312	4530.79806203995	3012.13426694327	4971.77637685346	3154.85946184078	3991.53995395961
BSU18100	6410.25627758887	7857.63931845789	6842.62112943564	7881.87690689826	4856.93891190087	7249.09779701893	4706.6634602547	7768.73675994552	5082.62084830407	6430.55084773778
BSU18110	780.312738008782	956.500923731802	2124.84881190499	2447.57037754997	1867.14790806362	2786.76302761141	2442.69439388908	4031.86883688769	3467.41667476694	4386.98850511792
BSU18120	6579.41530555617	8064.99306090888	5255.65826818545	6053.88647872958	3697.04046227657	5517.92154620494	2211.8163829956	3650.78561191579	1920.61266093249	2429.9662995827
BSU18130	142.519142348434	174.698790197383	189.075024502561	217.791697232384	134.985010096243	201.46836455398	128.718853709841	212.461098814059	134.629451273321	170.333683714575
BSU18140	0.453118313641324	0.555428694735527	4.59857242239527	5.29700258061282	2.81967108435687	4.20842671005093	3.44470461719531	5.68576946551244	3.12495934465354	3.95371021421225
BSU18150	325.615815353489	399.137183076192	312.838226104384	360.352026406952	282.440188974071	421.54875505326	250.416511550421	413.333133972107	279.704789449089	353.883542485433
BSU18160	252.063013961697	308.976765275196	211.482797971772	243.602758359561	189.851434488478	283.357818674454	181.26802550327	299.197846844522	199.295655011836	252.14960579136
BSU18170	13.1416243492316	16.1088948278003	4.60828875729242	5.30819463029625	9.57861430197624	14.2963115440492	8.37460857208884	13.8229830990765	12.0509036926937	15.246848283581
BSU18180	243.07240884995	297.956155620357	400.947023681413	461.842768591918	220.247218450465	328.724255138706	225.538161366253	372.269362314193	272.132635969097	344.303225669904
BSU18190	777.621531028918	953.20206439399	816.03749647542	939.977090206537	614.052968202454	916.488780236113	601.792117236311	993.307590929005	721.767405013799	913.182811920681
BSU18200	43.9873851089694	53.9193741686711	37.2976635100314	42.9624243605059	27.5354159233139	41.0972685739575	21.7580800447059	35.9135080926301	20.371062038941	25.7735436448188
BSU18210	16.5197532839388	20.249777436968	23.8153520493547	27.4324224294649	19.0352503405944	28.4105676049571	19.9488431478005	32.9272131711577	22.7031932907649	28.7241647999372
BSU18220	7.95923262595741	9.75636176124921	3.24588068058227	3.73886431747225	2.44474132565122	3.64883505424272	1.53710248645875	2.53711460171183	5.4574712125061	6.90481292614926
BSU18230	6.67554837865218	8.18283218968197	4.17486640380455	4.80894418601932	5.54189839355917	8.27141624894962	5.70794855111962	9.42144049758788	5.08004466448754	6.42729145036786
BSU18239	2.2727178325098	2.78587878973327	0.943379455419689	1.08665971759392	1.68064195492049	2.50839842007063	1.1769147089639	1.94259492739547	0.436539494142394	0.552311395618872
BSU18240	9.89044029684319	12.1236202092324	10.6609601983874	12.2801444656284	8.49635979813771	12.681020744248	4.30182666014904	7.10052018629031	8.48202460912056	10.7314891605406
BSU18250	11.532480039245	14.1364189934988	7.00268495075121	8.0662511858467	9.95537495181568	14.8586358487799	7.80523064127032	12.8831777998864	3.54744407843216	4.48823947461595
BSU18260	1.75105228567041	2.14642546143798	7.41774944250044	8.54435558042123	3.02980188509446	4.52205196915813	7.47557494541178	12.339053847926	3.9744757128006	5.02852149059892
BSU18270	0.919209046481498	1.12675887401993	3.27609968979132	3.77367298308864	1.28661429640019	1.92030269081507	1.54067569015886	2.54301246952632	0.885374634461464	1.12017928862458
BSU18280	18.2145310027803	22.327221998143	14.4293024191636	16.6208216659859	17.3621634895192	25.9134453585495	16.7836299621747	27.7027673963784	15.3992277979462	19.4831604257147
BSU18290	3.10210434201077	3.80253393814563	0	0	3.5643478728887	5.3198746745312	0.795178546780666	1.31250786449064	3.92546119358152	4.96650813813315
BSU18300	276.649898838961	339.115166138423	271.296373149239	312.500806051	268.783471937294	401.165777383264	250.850104785347	414.0488154164	328.418417707175	415.516206585479
BSU18310	712.076348605546	872.857319934084	637.469550849605	734.288284657185	670.857482943081	1001.27088067761	648.734828107778	1070.79041217557	799.046232680074	1010.95627281682
BSU18320	477.208502279143	584.958249441691	353.75676872972	407.485268198634	460.876090238151	687.868616642026	436.500540562384	720.480192356812	512.468424841043	648.376961838501
BSU18330	345.391373911584	423.377899787288	363.823338273965	419.080746089578	441.733927545493	659.29847978782	395.958295527811	653.561868582338	503.740363462683	637.334186040175
BSU18340	435.727719685074	534.111447978995	525.251644822813	605.026747985491	629.029590141806	938.84174762496	527.626206362756	870.890629741164	652.947378456458	826.11145772606
BSU18350	822.449187733396	1008.1514365598	850.476336823696	979.646493978395	583.273086147106	870.549068156721	718.450758318963	1185.86231276056	830.289383980703	1050.48522433192
BSU18360	654.437872007782	802.204550316431	702.386385416935	809.064673641237	465.055662824261	694.106728954333	502.767512619053	829.859302661644	715.377110409778	905.09778736157
BSU18370	803.513719324953	984.940495431004	501.977369242275	578.217580598759	538.160410274724	803.217317600252	504.373497080107	832.510112651322	575.812693756907	728.520367048857
BSU18380	1158.48690628827	1420.06370269385	1404.7103779574	1618.05747818978	816.436681471146	1218.55132551824	888.084560569457	1465.8569132671	763.347668351768	965.790316127168
BSU18390	265.171706782204	325.045292906474	332.367838821703	382.847792366451	232.751332231567	347.386944809799	222.554931622855	367.345295240649	194.337382929481	245.876381465933
BSU18400	208.403418405295	255.459192838764	353.278364951896	406.934204561283	178.820537536063	266.893940448406	174.026150594119	287.244534207506	176.973621115514	223.907685278419
BSU18410	25.5092422426125	31.2690189205684	48.2605340306684	55.590333221076	61.8202705335666	92.2682362419506	79.2931526771357	130.879897238606	99.0571584528059	125.327486207383
BSU18420	320.727825346805	393.145525207687	299.449354253139	344.929655672472	226.333715930713	337.808498584207	236.73245397018	390.746466782804	277.520726279237	351.120257619694
BSU18430	75.8702738520155	93.0011564445599	71.263513464554	82.087000062654	57.8016350365138	86.2703263943866	54.7838731174156	90.4253071275308	59.2295529763702	74.9374512620622
BSU18440	1903.57555227834	2333.38722470915	1911.11628610846	2201.37620320326	1840.9338164334	2747.63786723069	3758.15456034	6203.1444842012	6389.0629315949	8083.46624256393
BSU18450	5095.94046053126	6246.56182112146	4498.68789961826	5181.94761869978	4647.05531327656	6935.8414929938	9891.99930274417	16327.5618198599	16643.475188469	21057.3868633589
BSU18460	666.973349917412	817.570435833791	731.449091569816	842.541417150088	517.737321064146	772.735367201008	543.124532530538	896.471897072897	673.791738342926	852.483819572253
BSU18470	326.773834078262	400.556672885843	294.471876357423	339.196199539401	282.170025762778	421.145529981802	259.459248121907	428.258917514235	329.189456016268	416.491727128946
BSU18480	369.711186267906	453.188925355275	434.411506710387	500.389829871214	322.012529496702	480.611422241145	301.050105586852	496.908062708927	409.140371883608	517.645923979904
BSU18490	175.981346025233	215.716483704008	276.90452596306	318.96072386867	130.61054477484	194.939370160655	139.834103200902	230.807736096789	164.709237144034	208.39074095016
BSU18500	3881.41118872105	4757.80184861323	4868.82211169363	5608.29773270213	3248.72358522947	4848.79785642464	2869.89590790057	4737.00021792462	2700.80324158322	3417.06633114903
BSU18510	8.73712069236081	10.7098905425087	45.4042549897346	52.3002431537555	16.7601365382523	25.0149056969776	20.4618964630668	33.7740500405831	25.4304732329679	32.1747295514284
BSU18520	4.89602339925382	6.00150513491437	5.17872023744215	5.96526311696414	10.0273280949656	14.9660276403915	9.56714375053911	15.7913609014387	10.4397086342589	13.2083582883366
BSU18530	54.5445690031635	66.8602831849347	47.9192987207897	55.1972711681178	50.6140129230223	75.5426280284369	53.6851542106089	88.6117808297115	82.1700692722041	103.961878012867
BSU18540	67.3253702960591	82.5268840838036	116.499410168909	134.193314712037	137.831714518458	205.717139169053	263.782216110398	435.394333208996	382.17164583641	483.524991232563
BSU18550	66.6387132053398	81.6851854807075	167.173657748912	192.56395576026	149.704962762593	223.438246897856	274.109706231557	452.440708591416	383.79856681899	485.58337772567
BSU18560	54.0685431988228	66.2767746768794	122.384137843816	140.971813519271	90.9221747025403	135.703526087463	181.308912738312	299.265334602796	257.819257077504	326.193885329076
BSU18570	1471.04251241041	1803.19178892281	2428.27271988629	2797.07824128812	2076.90084462229	3099.82431537024	2733.78852281168	4512.34373785776	3678.02088617405	4653.44573862435
BSU18580	731.946286003135	897.213725448861	801.295593403492	922.99619017007	575.577009272059	859.062488866236	680.155185111499	1122.65230638719	770.185316755552	974.441334381689
BSU18590	395.154588424272	484.377238040708	337.27059913812	388.495182830872	265.222316401568	395.850667348502	185.813638523311	306.700756551895	224.652220026969	284.230826390018
BSU18600	16.4069210264775	20.111468585617	21.8023014071828	25.1136301028379	27.8481086467835	41.5639699622112	21.6436455868136	35.7246245688473	20.4006456442849	25.8109729326019
BSU18610	40.8195078052124	50.0362162760487	43.9112921847271	50.5805294894952	29.4570591172696	43.9653671225779	21.7195655392398	35.8499367204825	28.0290025872141	35.4623985789922
BSU18620	63.1294256620852	77.3835297300542	80.0211257453184	92.174716551645	72.3330512576023	107.958813572544	59.010401145165	97.401540702204	105.522956031937	133.508037412114
BSU18630	164.238298421089	201.321952724733	100.082891953218	115.283459355687	66.9424334748706	99.913187263014	63.459642783007	104.745381484037	65.7509080442921	83.188294008756
BSU18640	172.792357304195	211.807447610061	113.862599906862	131.156026292999	103.300274931971	154.17813751084	69.7975824932009	115.206674420039	73.6639860539856	93.199949810394
BSU18650	34.9106682128265	42.7932093981621	45.4040197986588	52.2999722419114	30.8604462654493	46.0599560949256	24.3530104263146	40.1966550002724	31.9492386995049	40.4222959247947
BSU18660	2.70708107288063	3.31831767021347	4.10997452993568	4.73419654875907	1.73258492276209	2.58592454518382	4.69384221846195	7.7475742414726	2.66373683220284	3.37016977179951
BSU18669	80.634823901913	98.8415026312987	97.8927970147275	112.760733284337	78.4232274588537	117.048547597358	53.6636593784625	88.5763018340165	74.5786812830447	94.3572256246248
BSU18670	10.2234439029599	12.5318132853438	8.21663884962235	9.46458013327166	8.83836504456877	13.1914717759457	9.982756683871	16.4773643729742	9.69840998764701	12.270464476724
BSU18680	14.2105385079341	17.4191609946682	30.1943604646212	34.7802732261296	20.0053388212789	29.8584479254225	12.7627339031457	21.0659463690242	16.0545411203645	20.3122652845626
BSU18690	19.2989568145678	23.6565022215317	17.5443805750551	20.2090172003672	13.2713336073303	19.8077836599245	11.044191487595	18.2293501793973	19.055490487863	24.1090776133093
BSU18700	12.8936864290182	15.8049745684471	32.4670646871825	37.3981552612693	13.3696260278117	19.9544874545778	13.841806312135	22.8470444996104	16.2133403238272	20.5131786288637
BSU18709	3.18011454731792	3.89815820493283	2.29203943777919	2.64015387855061	2.68152557816565	4.00224122928547	2.24330716024455	3.70276374055809	1.28979586183382	1.6318545333736
BSU18710	11.4704642201799	14.0604005135581	19.0505662885066	21.9439620654694	15.4594862168372	23.0736539022393	11.0253850466008	18.1983085953306	8.95830246912683	11.3340776848143
BSU18720	7.79648062017203	9.55686169378886	7.78287346660257	8.96493456021368	5.02062350551855	7.49340097820419	4.67985164930824	7.72448165161679	5.28105280737719	6.6816077022072
BSU18730	104.791779202819	128.452899362854	112.195784192587	129.236054978223	86.6651058597607	129.349748753691	65.3681279899637	107.895493938072	100.671143875716	127.369506582166
BSU18740	74.0467562556357	90.7659036024374	91.9922761355818	105.964042604512	61.201707731966	91.3450164272205	59.3753974926705	98.0039973184582	64.0592370513087	81.0479855610674
BSU18750	120.471718389972	147.67323960085	90.6915218683688	104.465730068078	113.977510792289	170.114168076023	99.4961320933779	164.226583309696	96.8271254381166	122.506040122559
BSU18760	56.2552541313221	68.9572269173584	72.3932940602839	83.3883714843507	56.0659714539024	83.6798068755503	42.6881913647764	70.4603854241112	52.5152999230726	66.4425532650542
BSU18770	60.0326086329345	73.58747693644	52.4764521048048	60.446563996	42.8227850298523	63.9140335616504	37.5846140876741	62.0365096287294	58.827591609595	74.4288882421122
BSU18780	134.542076812889	164.920569002521	241.619172963061	278.316239291547	154.958191331492	231.278816511103	111.268626969685	183.658058382036	128.940943262942	163.136562170339
BSU18790	72.8994210454969	89.359509556983	86.2388193392517	99.3367520677388	80.1154925547226	119.574293834021	72.4156237382328	119.527967716466	82.9758278542227	104.981326775094
BSU18800	1621.97897388812	1988.20845954214	1737.80764703732	2001.74548652007	1498.41678833389	2236.42298912017	1504.07281520833	2482.59640142433	1980.57415542052	2505.82980597434
BSU18810	22.7580817858967	27.8966691049058	36.0656520910253	41.5432953207983	32.6842395353939	48.7820112854858	23.3195162551138	38.4907875154188	22.6232044809858	28.6229626595678
BSU18820	31.3032878400643	38.3713122654765	34.4789408892351	39.7155947740725	23.157235689203	34.562729584332	31.473680396112	51.9499088746873	51.6199864212301	65.3097992843622
BSU18830	546.276176044737	669.620834760211	614.59945797324	707.944687153971	527.293928017473	786.998832249455	475.135322577144	784.250090881553	519.108590894318	656.778124686849
BSU18840	1738.32679743731	2130.82666283197	1885.1115669979	2171.42189312956	1389.53330546122	2073.91177987065	1185.28163747434	1956.40523391852	1167.09910478103	1476.61813887768
BSU18849	277.865386430288	340.605100811097	411.235813370816	473.694217374314	232.437227695386	346.918136257218	182.356967048086	300.995234798872	193.505464276772	244.823834884731
BSU18850	165.889546743244	203.346039310173	211.907217726096	244.091638891913	153.601538740539	229.253979986127	119.672388531619	197.52916089857	173.634396366	219.682885675091
BSU18860	23.2714435948653	28.5259437797498	38.2071334766062	44.0100244236201	21.5782283251548	32.2060232283696	27.4946262474211	45.3821513760289	31.4633804507677	39.8075862569783
BSU18870	170.259053831705	208.702145090313	209.37617481168	241.176181741774	163.830677990545	244.521215614914	142.947370324044	235.946440605263	158.599924052392	200.661215248145
BSU18880	272.125894561499	333.56967897721	354.621658771427	408.481517547793	331.279858059735	494.443132355086	341.204432300032	563.18609525614	402.495466951403	509.238765484266
BSU18890	823.032210877798	1008.86610152554	1046.58174413925	1205.53634700404	734.403610371933	1096.1149997224	728.383398896268	1202.25695636061	970.232345006331	1227.54158039644
BSU18898	11.645959759023	14.2755214988218	18.5187603168255	21.331385520918	12.1302511264367	18.1046906936542	10.8293012470998	17.8746560898823	12.5695033142452	15.9029824583576
BSU18899	0.900498933525723	1.10382417174787	0	0	1.24068215476935	1.85174786796305	1.12480080145641	1.85657661901702	2.11823266620543	2.67999586707678
BSU18900	18.0319623102119	22.1034307993325	30.9590191963526	35.6610681562135	21.3422311765401	31.8537918247721	17.1710733051464	28.3422746325251	17.6035637957499	22.2720945489643
BSU18908	396.112573273466	485.551527974143	505.62766222882	582.422279273408	316.07081611278	471.743272531383	358.931876819386	592.446706527878	427.455017941633	540.817682458358
BSU18910	804.994184044932	986.755236884317	1456.32329291337	1677.50935120657	979.922226395797	1462.5574217559	1045.46566425151	1725.62742284787	1574.45167145449	1992.00212503991
BSU18920	37.7063938335861	46.2201868246502	51.9347129299803	59.8225455956179	48.8864722985858	72.964232219468	51.0334684467035	84.2349544762162	56.6409970993338	71.6624007150501
BSU18930	9.36299852731965	11.4770864347725	20.6154788017001	23.7465531436156	7.93557342921229	11.8440336407836	10.3791390793655	17.1316262535776	8.15200135092683	10.3139425037879
BSU18940	3.99290560376336	4.89447078375204	0.930355964217619	1.07165822144046	5.25047128749506	7.83645430463022	1.41733088798581	2.33942168661146	0.885377244615533	1.12018259100124
BSU18950	2.20638154508624	2.7045643152836	1.86167800332375	2.14442924500895	4.56086682925655	6.80720311376548	1.894031691296	3.12625573273445	0	0
BSU18960	27.0517005317849	33.1597515801121	29.8747973246785	34.4121749074641	20.3393391862019	30.3569514795096	18.5858851662277	30.6775384571867	24.6884111775147	31.2358698721035
BSU18970	2672.20891818099	3275.57167036239	3403.42861994879	3920.34060287998	2025.8748866235	3023.66684943764	1749.30528785104	2887.37285103448	2260.99468390747	2860.6189041591
BSU18980	2912.51088770932	3570.13184429336	3293.08567132577	3793.23879172612	1813.72648517955	2707.03027289348	1393.09081302602	2299.41144092592	1865.41025539519	2360.1240102757
BSU18990	188.427272726838	230.972598088558	219.131626629543	252.413289415148	132.870222896491	198.311993945052	127.625701126326	210.656760192549	148.416816858401	187.777510058771
BSU19000	709.355071752835	869.521601193942	841.747268256698	969.591656416079	490.655663465971	732.315343808595	481.506017046799	794.76544825323	532.728106278732	674.009586331335
BSU19010	186.817439284746	228.9992775218	264.365502153626	304.517275907848	144.996814351555	216.411222491421	130.868714245918	216.009621183761	173.813150398458	219.909045943438
BSU19020	9.94257150975546	12.1875222204095	11.0695816498733	12.7508272524153	8.56880881995177	12.7891526466571	9.51171024927774	15.6998633294074	10.3885846545558	13.1436760386013
BSU19030	111.55154845438	136.738968804487	111.130784615138	128.009303501476	92.5284442595101	138.100921920118	86.2269576921399	142.324715072138	124.577649754494	157.616106954987
BSU19040	93.0005641145637	113.999325078502	354.118521419734	407.901963806867	295.558915936535	441.128769636164	404.145733057352	667.075910417415	470.44051949731	595.203099297295
BSU19050	225.318502147048	276.193563093022	545.460561169338	628.304990058533	499.211595783735	745.085277966955	660.332858529114	1089.93391925613	810.999721146766	1026.07987099325
BSU19060	252.583080177156	309.614258156266	721.585083328277	831.179265527519	634.812558700448	947.47296687624	808.818707949917	1335.02207702824	960.399648729239	1215.10121640563
BSU19070	103.882236709551	127.337989670101	111.757346589742	128.73102756963	81.823749453647	122.123908220233	75.6524914119322	124.870685141685	82.6345117494936	104.5494923668
BSU19080	163.731009902158	200.700122638767	130.368394907328	150.168717772367	107.722149642847	160.777891554845	120.413474850749	198.752385073898	143.462302981433	181.509040628812
BSU19090	20.6670072802152	25.3334472082849	31.7359003109618	36.5559418019723	18.5557664796494	27.6949264443146	21.4273130298724	35.3675498169187	33.8593419623891	42.8389656947826
BSU19100	117.068533595983	143.501643725859	151.652379529665	174.68530925219	89.4099245523255	133.446456474007	87.2561678518362	144.023511442191	119.15853347412	150.759820831977
BSU19110	0.883349204502187	1.0828021752409	3.24553718419412	3.73846865092895	2.58577800324565	3.85933567765874	2.92639988628755	4.8302647008614	1.77355948309927	2.2439140707029
BSU19120	547.196348727875	670.748774852104	1046.01174741182	1204.87977930023	424.753780622241	633.955203315309	504.898246703812	833.376255243812	562.329570346183	711.461469038018
BSU19130	2703.82456606392	3314.32587099426	2670.64316719752	3076.25985830899	2010.6475702063	3000.93971452886	1997.83811428467	3297.59680714959	2300.04286380768	2910.02280695931
BSU19140	1638.83141300883	2008.86604053618	1429.52682506462	1646.64304177216	1285.41650709619	1918.51496155547	1083.16028527163	1787.84550800398	1300.31447908684	1645.1627271406
BSU19150	63.8937741706774	78.3204618329276	97.0517214445703	111.791915343378	61.1375327434703	91.2492337179532	59.0312787899196	97.436000979136	70.8220200210374	89.6042837892869
BSU19160	394.113854871719	483.101515428623	411.786972703326	474.329086663838	285.369137580763	425.920281085909	260.091862541492	429.303099860775	322.530434181142	408.066707875098
BSU19170	1397.54571771042	1713.10002366307	1229.33988715175	1416.05175618856	1108.29109484518	1654.15103624468	1124.911356408	1856.75909909525	1356.09231787819	1715.73305674612
BSU19180	1180.68783321085	1447.27741595879	923.090237627441	1063.28897790941	840.584701343258	1254.5928242549	761.617659469054	1257.11284822151	997.425824599789	1261.9468721685
BSU19190	341.12779466355	418.151639480997	369.764415467511	425.924152767827	264.326033903237	394.512944226591	259.765028971874	428.763634061251	316.532278407154	400.477818825829
BSU19200	145.287641770513	178.092393973898	157.808014331401	181.775860500511	133.511868744772	199.269665760491	132.601728236291	218.870103902826	128.879724131741	163.05910749729
BSU19210	6137.13681317528	7522.85172974394	6876.85403528856	7921.30909888934	5679.33084482781	8476.53747814385	5752.96889840066	9495.75029896229	8021.54351814621	10148.8867673441
BSU19220	512.340872050047	628.023218782712	682.539892968197	786.203900327087	449.572032369209	670.997039197572	454.553184013913	750.277571323969	560.393513189278	709.011962304546
BSU19230	1088.60038546775	1334.39738140348	1422.26844640988	1638.28226217936	773.214505928445	1154.04119203865	626.631121440686	1034.30641879772	533.965745928191	675.575452630348
BSU19240	156.598288726372	191.956891801897	237.424275708537	273.48422197365	152.170296451272	227.11781654773	160.737027091225	265.309738330088	137.202027975046	173.588517349404
BSU19250	128.380923071661	157.368277520293	157.333417991531	181.229182573944	110.622362422237	165.10652867615	122.346496098734	201.942996290059	108.59440177176	137.39404201397
BSU19259	11.7521144712838	14.4056450702953	12.1177917073911	13.9582392206722	8.36531116263017	12.4854275131632	4.63898503344707	7.65702792700355	14.1183862253647	17.862634892489
BSU19260	173.411473389069	212.566355004794	245.034743422482	282.250565833782	153.497947296142	229.099367271206	133.885119718732	220.988447538659	189.444649209555	239.686076521011
BSU19270	9.0996940564593	11.1543299842712	7.41932017199435	8.54616487196184	7.10554927684483	10.6052026891205	5.61693269808497	9.2712113152427	10.2835366007402	13.010768849244
BSU19280	7.08958465379727	8.690354443702	7.45382106282917	8.58590575043435	3.57597203185922	5.3372240105459	3.08033780461083	5.08435194863817	7.94924634305937	10.0574161118655
BSU19290	738.228412758436	904.914304654807	1109.86872511667	1278.43534059691	618.788906226971	923.55728130707	594.880018605958	981.89860127605	698.610764758677	883.88494433077
BSU19300	1202.94295027595	1474.55755505386	2352.21122401173	2709.46454231261	1037.20261546451	1548.0497760437	1068.75628791364	1764.07052075236	1051.19630879269	1329.97748925167
BSU19310	1665.41468841577	2041.45160045851	1734.70070825526	1998.16666656581	1313.00009811759	1959.68413261857	1335.87621708981	2204.97402503491	1715.97879486257	2171.06276925722
BSU19320	37.9120266618685	46.4722498509486	33.7681125712186	38.8968060089833	41.743728594237	62.3035159553631	31.934977905416	52.7113185119098	38.2972358159535	48.4538055449223
BSU19330	9.41391264614176	11.5394965420438	11.074127244281	12.7560632306922	8.84151558852987	13.1961740383587	8.92450145109718	14.7306267110022	14.8640123599637	18.8060038580377
BSU19340	2437.379127673	2987.71924837859	2503.72447665437	2883.98959411708	2341.8939267425	3495.3328450567	2571.82201572617	4245.00464125554	3399.39471115365	4300.92686313568
BSU19350	145.558635286739	178.424575592843	878.206125740643	1011.58787707755	1784.54741350686	2663.47980869817	4445.93737298985	7338.38681979883	8219.13887965763	10398.8851554593
BSU19360	13736.243065727	16837.7735502564	18243.1468181474	21013.9119052715	11918.9960347596	17789.3874033589	12897.404117642	21288.2306803334	15259.0931566344	19305.8615550374
BSU19370	26414.0388932588	32378.1111985454	29497.0668181851	33977.0747755346	23238.0751351866	34683.3843960193	23166.1721433912	38237.6803944783	29347.0614582687	37130.01157701
BSU19380	2735.61538659768	3353.29479681794	3075.4709181671	3542.57275818772	2114.44617211149	3155.86161699728	1961.74755425511	3238.02635713626	1971.46172041939	2494.30071923537
BSU19390	1581.91619499698	1939.09983533279	1731.21982646606	1994.15710922354	1240.54302033347	1851.540206481	1034.12105517008	1706.90220861865	1068.48679281631	1351.85347410563
BSU19400	30.9352922854995	37.9202263473245	27.3107941844926	31.4587515397857	22.0589191942207	32.9234658775769	27.8844968448255	46.0256649960815	39.2783313083663	49.6950912199205
BSU19410	340.873896707489	417.840413458818	340.894839029192	392.669871471694	280.554044666352	418.733639443623	298.562688788208	492.802375849412	398.613311290994	504.327047668167
BSU19420	338.190066782921	414.550596854594	357.020147630358	411.244288361939	232.075369991486	346.37805495668	229.663499388181	379.078573427074	247.769431690365	313.478808778669
BSU19430	4.51356012126824	5.53268480062094	6.52318524063333	7.51392516624809	7.46475623962558	11.141327694973	5.11372937071887	8.44063266434752	5.54328496081434	7.01338480046391
BSU19440	1213.34554862084	1487.30897437771	1120.84970291522	1291.08410686475	1057.34973101667	1578.11982913982	861.295100327373	1421.63869662186	1013.39126745261	1282.14640999276
BSU19450	839.319605083311	1028.83105511903	1048.81543922139	1208.10929519917	754.597768131604	1126.25526444131	662.696924380376	1093.83600518956	784.767517117486	992.890788649088
BSU19460	1272.12567456481	1559.36116835567	2156.92022941196	2484.51279482516	1358.05760900925	2026.93354811844	1473.25248169476	2431.72489553856	1481.40341732577	1874.27712698745
BSU19470	684.135670175246	838.607866571996	1097.90465843311	1264.65417412255	745.563501002816	1112.77140410687	744.998307623911	1229.68123542487	732.331838634509	926.548972726909
BSU19479	962.353817822999	1179.64537917637	1789.51493973322	2061.30607134696	894.614142169185	1335.23306033152	888.111429717978	1465.90126301583	949.877443514402	1201.78848313596
BSU19480	372.850886763982	457.037544349246	462.696035526084	532.970206641735	615.208596895676	918.213583773108	603.227636262997	995.677033640682	644.238939985994	815.093508903968
BSU19490	3.99741848920113	4.90000264153118	3.27380756745778	3.77103273372414	5.20532827809549	7.76907728055701	4.0338744652633	6.65824295871809	4.28793253959314	5.42510823657517
BSU19510	2.37768851398985	2.91455098603323	0.459568365106247	0.529367506333157	1.63382053478929	2.43851632773163	0.827441404307545	1.36576037539704	2.78692614027881	3.52602934368641
BSU19520	16.78086556912	20.5698467243294	20.3754893467885	23.4701141435913	26.7986267324837	39.9975930381942	19.3061949839473	31.8664693010259	21.8210340749945	27.6080536710292
BSU19530	66.163129121151	81.1022184295742	122.324411293947	140.903015714273	109.790766219529	163.865351401654	98.8733012636887	163.198549586296	117.976827158085	149.264721594958
BSU19540	223.389627180563	273.82916405487	328.953877099107	378.915318895632	187.915570902914	280.46849585035	224.878394005992	371.180361796534	245.305544779372	310.361489872321
BSU19550	3276.12052901397	4015.84154611521	3407.16064904484	3924.63945172629	2677.06102184052	3995.57777190866	2469.58023912416	4076.24614492423	2654.2745474954	3358.19805390769
BSU19560	45.3919494333085	55.6410775424996	57.7556488955216	66.5275640228354	45.9492270499558	68.5803232497719	49.502391585434	81.7077856665298	62.9804245988389	79.6830680238692
BSU19570	60.7356534237839	74.4492634473052	101.406613552706	116.808227497721	65.6439080728208	97.9751069613847	71.1245762687966	117.396987241796	81.0916171468291	102.597416362853
BSU19579	386.58654358719	473.874599288254	2834.28469113321	3264.75522055692	2446.32290550438	3651.19560010037	3187.13781359173	5260.63418397086	3435.80390764543	4346.99191428813
BSU19580	1050.17279757064	1287.29316083909	4207.53161613488	4846.57058354377	7196.54622380146	10741.0178145903	9040.40880885494	14921.9413776582	9941.42614609209	12577.9294264703
[truncated: 2,177 more rows]
