# Supplementary material for: T-REx: Transcriptome analysis webserver for RNA-seq Expression data
Source: BMC Genomics. 2015 Sep 3;16(1):663. doi: 10.1186/s12864-015-1834-4 (PMC4558784; doi:10.1186/s12864-015-1834-4)
Supplement: Additional file 3: — Figure S3; k-means clustering of differentially expressed genes in the mutants. (ZIP 31925 kb) [file 12864_2015_1834_MOESM3_ESM.zip › Brinsmade.Significant_Changed_Genes.1.A_F71Y-WT.txt]

GeneID	logFC	logCPM	LR	pvalue	adj_pvalue	Fold	minFDR
BSU03359	5.82	8.09	11.0	9.2e-04	4.7e-02	56.4	4.41
BSU03350	5.31	6.12	12.4	4.3e-04	2.6e-02	39.7	5.26
BSU32600	5.20	9.43	172.3	2.3e-39	9.6e-36	36.7	116.33
BSU26830	4.95	7.25	14.2	1.7e-04	1.2e-02	30.9	6.41
BSU32610	4.76	12.30	151.1	9.9e-35	2.1e-31	27.0	101.93
BSU30700	4.45	8.90	15.0	1.1e-04	8.0e-03	21.9	6.96
BSU02160	3.91	8.09	80.6	2.7e-19	1.0e-16	15.0	53.12
BSU09460	3.87	9.44	96.2	1.0e-22	6.1e-20	14.6	63.83
BSU02850	3.50	11.20	12.4	4.2e-04	2.6e-02	11.3	5.27
BSU32590	3.41	7.88	42.1	8.7e-11	2.0e-08	10.6	25.57
BSU28290	3.31	11.24	112.9	2.2e-26	3.1e-23	9.9	74.78
BSU31540	3.27	6.49	59.4	1.3e-14	3.8e-12	9.6	37.93
BSU32580	3.25	7.91	53.3	2.9e-13	8.0e-11	9.5	33.55
BSU28300	3.21	9.51	94.5	2.5e-22	1.3e-19	9.3	62.74
BSU27100	3.18	6.38	53.1	3.1e-13	8.1e-11	9.1	33.52
BSU28280	3.13	11.01	108.0	2.7e-25	2.3e-22	8.8	71.91
BSU28260	3.09	11.51	111.1	5.7e-26	5.9e-23	8.5	73.84
BSU28250	3.06	9.68	93.5	4.1e-22	1.9e-19	8.4	62.19
BSU28270	2.98	10.64	98.6	3.1e-23	2.2e-20	7.9	65.31
BSU28310	2.93	10.87	88.2	6.0e-21	2.5e-18	7.6	58.47
BSU02170	2.88	8.46	20.8	5.0e-06	5.1e-04	7.4	10.94
BSU31550	2.87	6.12	45.4	1.6e-11	4.0e-09	7.3	27.91
BSU02390	2.87	9.86	78.6	7.6e-19	2.7e-16	7.3	51.74
BSU11360	2.76	6.42	41.2	1.4e-10	2.9e-08	6.8	25.02
BSU19579	2.75	7.87	41.6	1.1e-10	2.4e-08	6.7	25.29
BSU21870	2.72	10.75	73.5	9.9e-18	3.2e-15	6.6	48.17
BSU32090	2.69	9.90	16.4	5.2e-05	4.2e-03	6.5	7.88
BSU11390	2.52	6.72	40.4	2.0e-10	4.1e-08	5.7	24.55
BSU11370	2.50	6.57	35.7	2.4e-09	4.1e-07	5.6	21.22
BSU19350	2.47	8.26	37.6	8.5e-10	1.6e-07	5.5	22.56
BSU31560	2.45	5.46	25.5	4.5e-07	6.0e-05	5.4	14.01
BSU11400	2.38	6.58	36.3	1.7e-09	3.0e-07	5.2	21.65
BSU04400	2.27	3.57	13.1	2.9e-04	1.8e-02	4.8	5.77
BSU13940	2.26	6.11	22.9	1.7e-06	1.9e-04	4.8	12.35
BSU39340	2.09	6.70	26.4	2.8e-07	3.9e-05	4.2	14.64
BSU37480	2.07	4.66	27.9	1.2e-07	1.9e-05	4.2	15.66
BSU12920	2.04	6.98	25.0	5.8e-07	7.3e-05	4.1	13.75
BSU38770	2.02	5.03	17.1	3.6e-05	3.0e-03	4.1	8.39
BSU15340	1.92	6.91	23.6	1.2e-06	1.3e-04	3.8	12.86
BSU24090	1.92	8.53	33.2	8.1e-09	1.4e-06	3.8	19.49
BSU19580	1.88	9.26	15.3	9.2e-05	6.9e-03	3.7	7.18
BSU29600	1.83	8.91	21.9	2.9e-06	3.0e-04	3.5	11.68
BSU19040	1.81	4.95	19.2	1.2e-05	1.1e-03	3.5	9.78
BSU38960	1.80	8.25	24.9	5.9e-07	7.3e-05	3.5	13.75
BSU21770	1.74	9.83	20.6	5.7e-06	5.6e-04	3.3	10.80
BSU32560	1.69	6.76	15.9	6.5e-05	5.2e-03	3.2	7.60
BSU32550	1.69	8.87	28.2	1.1e-07	1.8e-05	3.2	15.77
BSU24070	1.62	8.47	24.1	9.1e-07	1.1e-04	3.1	13.16
BSU32570	1.59	8.27	17.5	2.9e-05	2.6e-03	3.0	8.61
BSU37460	1.59	9.42	12.4	4.4e-04	2.6e-02	3.0	5.26
BSU02240	1.58	7.33	20.1	7.4e-06	7.2e-04	3.0	10.43
BSU10230	1.54	4.84	13.2	2.9e-04	1.8e-02	2.9	5.79
BSU10070	1.54	8.67	14.0	1.9e-04	1.2e-02	2.9	6.34
BSU37770	1.52	8.97	23.8	1.0e-06	1.2e-04	2.9	13.01
BSU11410	1.51	3.75	11.6	6.5e-04	3.5e-02	2.9	4.82
BSU02250	1.51	5.48	15.5	8.4e-05	6.4e-03	2.8	7.29
BSU03200	1.50	10.61	26.6	2.5e-07	3.5e-05	2.8	14.79
BSU03210	1.46	11.70	27.7	1.4e-07	2.1e-05	2.8	15.56
BSU24080	1.45	8.83	19.0	1.3e-05	1.2e-03	2.7	9.75
BSU13580	1.42	7.32	14.5	1.4e-04	9.8e-03	2.7	6.67
BSU03790	1.40	8.42	18.8	1.4e-05	1.3e-03	2.6	9.62
BSU19060	1.39	6.00	13.6	2.3e-04	1.5e-02	2.6	6.05
BSU08820	1.38	11.10	13.5	2.4e-04	1.6e-02	2.6	6.01
BSU24050	1.34	8.78	16.3	5.5e-05	4.4e-03	2.5	7.81
BSU37470	1.34	4.57	11.1	8.6e-04	4.5e-02	2.5	4.47
BSU24030	1.34	9.27	19.1	1.2e-05	1.1e-03	2.5	9.77
BSU18110	1.32	7.66	14.8	1.2e-04	8.6e-03	2.5	6.87
BSU24060	1.32	8.93	15.7	7.5e-05	5.8e-03	2.5	7.44
BSU24040	1.23	8.75	14.0	1.8e-04	1.2e-02	2.3	6.37
BSU11870	1.22	7.37	11.5	6.8e-04	3.7e-02	2.3	4.78
BSU13180	1.21	7.15	11.8	6.1e-04	3.4e-02	2.3	4.87
BSU31010	1.17	7.90	12.3	4.4e-04	2.6e-02	2.3	5.26
BSU39020	-1.65	8.64	14.1	1.8e-04	1.2e-02	-3.1	6.37
BSU08440	-1.70	5.02	11.6	6.4e-04	3.5e-02	-3.2	4.82
BSU31970	-1.78	1.54	11.1	8.8e-04	4.5e-02	-3.4	4.46
BSU27090	-1.79	5.20	17.1	3.5e-05	3.0e-03	-3.5	8.39
BSU12860	-1.81	7.43	25.3	5.0e-07	6.5e-05	-3.5	13.90
BSU09680	-1.84	7.24	22.6	2.0e-06	2.1e-04	-3.6	12.21
BSU03370	-1.87	4.29	12.1	4.9e-04	2.9e-02	-3.7	5.13
BSU08450	-2.21	3.88	11.7	6.1e-04	3.4e-02	-4.6	4.87
BSU08460	-2.26	3.83	11.9	5.5e-04	3.1e-02	-4.8	4.99
