# Supplementary material for: T-REx: Transcriptome analysis webserver for RNA-seq Expression data
Source: BMC Genomics. 2015 Sep 3;16(1):663. doi: 10.1186/s12864-015-1834-4 (PMC4558784; doi:10.1186/s12864-015-1834-4)
Supplement: Additional file 3: — Figure S3; k-means clustering of differentially expressed genes in the mutants. (ZIP 31925 kb) [file 12864_2015_1834_MOESM3_ESM.zip › Brinsmade.Significant_Changed_Genes.2.B_R61K-WT.txt]

GeneID	logFC	logCPM	LR	pvalue	adj_pvalue	Fold	minFDR
BSU32600	7.10	9.43	279.8	8.4e-63	3.5e-59	137.0	194.19
BSU32610	6.49	12.30	239.6	4.8e-54	1.0e-50	89.8	166.09
BSU32590	5.98	7.88	109.0	1.6e-25	4.6e-23	63.3	74.20
BSU09460	5.63	9.44	174.4	7.9e-40	1.1e-36	49.4	119.44
BSU32580	5.37	7.91	128.1	1.1e-29	4.5e-27	41.4	87.53
BSU31540	4.78	6.49	115.8	5.3e-27	1.6e-24	27.5	79.07
BSU02170	4.62	8.46	45.8	1.3e-11	1.6e-09	24.6	29.20
BSU31550	4.45	6.12	99.5	1.9e-23	5.0e-21	21.9	67.44
BSU02160	4.37	8.09	96.6	8.3e-23	2.0e-20	20.6	65.41
BSU02390	4.20	9.86	151.2	9.3e-35	6.8e-32	18.4	103.53
BSU31560	4.16	5.46	67.8	1.8e-16	3.1e-14	17.8	44.88
BSU11360	4.14	6.42	83.7	5.6e-20	1.1e-17	17.6	56.31
BSU19350	3.91	8.26	84.2	4.5e-20	9.3e-18	15.0	56.57
BSU11390	3.86	6.72	86.4	1.5e-20	3.2e-18	14.6	58.09
BSU31570	3.83	4.89	41.3	1.3e-10	1.6e-08	14.2	25.92
BSU28280	3.82	11.01	151.1	9.8e-35	6.8e-32	14.2	103.53
BSU11370	3.82	6.57	75.8	3.1e-18	5.5e-16	14.1	50.70
BSU28250	3.79	9.68	134.1	5.2e-31	2.4e-28	13.8	91.73
BSU28260	3.77	11.51	155.9	9.0e-36	9.4e-33	13.7	106.39
BSU10460	3.75	4.25	30.0	4.3e-08	3.5e-06	13.5	18.11
BSU10450	3.75	6.85	32.6	1.2e-08	1.1e-06	13.5	19.81
BSU28270	3.74	10.64	144.7	2.5e-33	1.5e-30	13.3	99.10
BSU28290	3.74	11.24	138.3	6.3e-32	3.3e-29	13.3	94.61
BSU11400	3.73	6.58	80.8	2.5e-19	4.5e-17	13.2	54.29
BSU28300	3.71	9.51	120.8	4.3e-28	1.5e-25	13.1	82.48
BSU32570	3.68	8.27	83.0	8.4e-20	1.6e-17	12.8	55.81
BSU28310	3.61	10.87	126.1	3.0e-29	1.1e-26	12.2	86.20
BSU21870	3.58	10.75	118.5	1.3e-27	4.3e-25	11.9	80.95
BSU12940	3.51	4.43	20.2	6.9e-06	3.9e-04	11.4	11.33
BSU12930	3.32	4.80	22.6	2.0e-06	1.3e-04	10.0	12.87
BSU12950	3.31	4.15	21.6	3.4e-06	2.1e-04	9.9	12.22
BSU27100	3.26	6.38	55.4	9.9e-14	1.5e-11	9.6	35.98
BSU32550	3.19	8.87	91.8	9.6e-22	2.2e-19	9.2	61.96
BSU19580	3.07	9.26	37.2	1.0e-09	1.1e-07	8.4	23.05
BSU37760	3.00	8.26	35.6	2.4e-09	2.5e-07	8.0	21.94
BSU19579	2.96	7.87	47.3	6.2e-12	8.6e-10	7.8	30.11
BSU11900	2.87	5.97	27.9	1.3e-07	9.5e-06	7.3	16.69
BSU12920	2.86	6.98	46.8	7.8e-12	1.0e-09	7.3	29.83
BSU10410	2.80	6.60	14.4	1.5e-04	6.1e-03	7.0	7.35
BSU03010	2.78	8.23	40.8	1.7e-10	1.9e-08	6.9	25.63
BSU32090	2.77	9.90	17.3	3.2e-05	1.6e-03	6.8	9.33
BSU13940	2.74	6.11	32.5	1.2e-08	1.1e-06	6.7	19.81
BSU38770	2.70	5.03	29.3	6.3e-08	5.1e-06	6.5	17.59
BSU22670	2.68	3.61	16.0	6.4e-05	2.9e-03	6.4	8.43
BSU32560	2.60	6.76	35.6	2.5e-09	2.5e-07	6.1	21.92
BSU39350	2.59	3.30	14.4	1.5e-04	6.1e-03	6.0	7.35
BSU39890	2.53	4.34	28.7	8.6e-08	6.8e-06	5.8	17.18
BSU10070	2.52	8.67	34.9	3.4e-09	3.4e-07	5.7	21.49
BSU38960	2.50	8.25	45.9	1.2e-11	1.6e-09	5.7	29.21
BSU15340	2.35	6.91	34.2	5.0e-09	4.9e-07	5.1	20.97
BSU03200	2.34	10.61	61.8	3.9e-15	6.3e-13	5.1	40.54
BSU17820	2.33	1.69	14.6	1.3e-04	5.7e-03	5.0	7.46
BSU11410	2.32	3.75	26.8	2.3e-07	1.6e-05	5.0	15.92
BSU07530	2.31	3.70	18.5	1.7e-05	8.8e-04	5.0	10.15
BSU39900	2.30	3.08	12.3	4.5e-04	1.6e-02	4.9	6.01
BSU37770	2.26	8.97	50.0	1.6e-12	2.3e-10	4.8	32.04
BSU39340	2.24	6.70	30.1	4.0e-08	3.4e-06	4.7	18.18
BSU22640	2.24	5.33	22.6	2.0e-06	1.3e-04	4.7	12.87
BSU22660	2.22	4.01	28.0	1.2e-07	9.4e-06	4.7	16.70
BSU37480	2.21	4.66	31.8	1.7e-08	1.6e-06	4.6	19.27
BSU29600	2.21	8.91	31.2	2.4e-08	2.1e-06	4.6	18.88
BSU12960	2.19	5.86	27.1	1.9e-07	1.4e-05	4.6	16.14
BSU03210	2.16	11.70	57.9	2.7e-14	4.2e-12	4.5	37.80
BSU06310	2.08	6.64	20.5	5.9e-06	3.4e-04	4.2	11.51
BSU02250	2.06	5.48	28.0	1.2e-07	9.3e-06	4.2	16.71
BSU33730	2.06	6.15	27.4	1.7e-07	1.2e-05	4.2	16.33
BSU03790	2.05	8.42	38.9	4.4e-10	5.0e-08	4.1	24.26
BSU02240	2.00	7.33	31.3	2.2e-08	2.0e-06	4.0	18.94
BSU22650	2.00	4.06	18.3	1.9e-05	9.7e-04	4.0	10.00
BSU10300	2.00	3.25	19.4	1.0e-05	5.5e-04	4.0	10.82
BSU14320	1.97	3.98	20.3	6.5e-06	3.7e-04	3.9	11.39
BSU19040	1.96	4.95	22.4	2.2e-06	1.4e-04	3.9	12.81
BSU33710	1.96	5.98	19.6	9.4e-06	5.1e-04	3.9	10.94
BSU36660	1.95	1.81	12.7	3.6e-04	1.3e-02	3.9	6.26
BSU22680	1.89	4.75	13.0	3.0e-04	1.1e-02	3.7	6.45
BSU38090	1.85	6.27	21.4	3.7e-06	2.3e-04	3.6	12.11
BSU12400	1.85	3.87	10.6	1.2e-03	3.6e-02	3.6	4.78
BSU24090	1.83	8.53	30.3	3.8e-08	3.2e-06	3.5	18.24
BSU21770	1.81	9.83	22.2	2.4e-06	1.5e-04	3.5	12.69
BSU02400	1.73	7.79	14.4	1.5e-04	6.2e-03	3.3	7.34
BSU10230	1.72	4.84	16.3	5.4e-05	2.5e-03	3.3	8.66
BSU11010	1.71	5.16	12.5	4.1e-04	1.5e-02	3.3	6.11
BSU13180	1.70	7.15	22.5	2.1e-06	1.4e-04	3.2	12.81
BSU24080	1.69	8.83	25.4	4.7e-07	3.3e-05	3.2	14.90
BSU37680	1.68	5.68	16.3	5.3e-05	2.5e-03	3.2	8.66
BSU11880	1.65	7.22	13.5	2.4e-04	9.3e-03	3.1	6.75
BSU10390	1.65	2.12	9.9	1.7e-03	5.0e-02	3.1	4.33
BSU05870	1.64	4.27	15.9	6.6e-05	2.9e-03	3.1	8.42
BSU19060	1.63	6.00	18.3	1.9e-05	9.7e-04	3.1	10.00
BSU37740	1.60	3.15	11.0	9.3e-04	3.0e-02	3.0	5.05
BSU24070	1.59	8.47	23.4	1.3e-06	9.0e-05	3.0	13.44
BSU13580	1.59	7.32	18.0	2.2e-05	1.1e-03	3.0	9.81
BSU18410	1.57	2.63	12.1	5.2e-04	1.8e-02	3.0	5.83
BSU40021	1.56	3.85	13.9	1.9e-04	7.8e-03	3.0	7.01
BSU18110	1.56	7.66	20.2	7.0e-06	3.9e-04	2.9	11.33
BSU34190	1.54	8.32	10.4	1.2e-03	3.9e-02	2.9	4.70
BSU26650	1.54	3.90	12.0	5.2e-04	1.8e-02	2.9	5.83
BSU05880	1.53	4.29	12.9	3.3e-04	1.2e-02	2.9	6.34
BSU29680	1.52	7.11	17.0	3.7e-05	1.8e-03	2.9	9.14
BSU11870	1.50	7.37	17.4	3.1e-05	1.5e-03	2.8	9.37
BSU03220	1.50	10.80	14.1	1.8e-04	7.1e-03	2.8	7.14
BSU24060	1.49	8.93	19.7	9.1e-06	5.0e-04	2.8	10.97
BSU18550	1.46	4.33	12.7	3.7e-04	1.3e-02	2.8	6.22
BSU19050	1.44	5.71	15.2	9.7e-05	4.2e-03	2.7	7.90
BSU24050	1.42	8.78	18.4	1.8e-05	9.4e-04	2.7	10.06
BSU37460	1.42	9.42	10.0	1.6e-03	4.7e-02	2.7	4.40
BSU40180	1.41	6.74	10.4	1.3e-03	3.9e-02	2.7	4.69
BSU13560	1.41	5.43	13.6	2.3e-04	9.0e-03	2.6	6.80
BSU08820	1.40	11.10	13.8	2.1e-04	8.2e-03	2.6	6.93
BSU24030	1.39	9.27	20.7	5.5e-06	3.2e-04	2.6	11.60
BSU32240	1.38	9.96	11.9	5.6e-04	1.9e-02	2.6	5.73
BSU31020	1.38	6.22	11.8	5.8e-04	1.9e-02	2.6	5.70
BSU07840	1.38	8.83	17.2	3.4e-05	1.6e-03	2.6	9.26
BSU37470	1.37	4.57	11.6	6.6e-04	2.2e-02	2.6	5.52
BSU32260	1.36	10.51	22.2	2.4e-06	1.5e-04	2.6	12.69
BSU32250	1.35	10.56	21.2	4.1e-06	2.4e-04	2.6	12.00
BSU31000	1.34	6.22	13.5	2.4e-04	9.3e-03	2.5	6.75
BSU24040	1.32	8.75	16.0	6.5e-05	2.9e-03	2.5	8.43
BSU31010	1.30	7.90	15.2	9.7e-05	4.2e-03	2.5	7.90
BSU38950	1.27	6.84	10.0	1.6e-03	4.7e-02	2.4	4.40
BSU32070	1.26	6.96	9.8	1.7e-03	5.0e-02	2.4	4.33
BSU38550	1.18	10.15	16.3	5.3e-05	2.5e-03	2.3	8.66
BSU33830	1.16	8.67	13.6	2.3e-04	9.0e-03	2.2	6.79
BSU13850	1.14	9.94	9.9	1.7e-03	5.0e-02	2.2	4.33
BSU33810	1.14	8.17	11.1	8.8e-04	2.9e-02	2.2	5.13
BSU06170	1.05	8.39	10.8	1.0e-03	3.3e-02	2.1	4.94
BSU29470	-1.07	9.60	12.9	3.3e-04	1.2e-02	-2.1	6.34
BSU37660	-1.15	8.98	12.7	3.6e-04	1.3e-02	-2.2	6.25
BSU35960	-1.22	4.58	10.4	1.2e-03	3.9e-02	-2.3	4.70
BSU35940	-1.27	4.78	10.5	1.2e-03	3.7e-02	-2.4	4.75
BSU38270	-1.33	5.71	11.3	7.9e-04	2.6e-02	-2.5	5.26
BSU27090	-1.53	5.20	12.6	3.9e-04	1.4e-02	-2.9	6.15
BSU39020	-1.55	8.64	12.4	4.2e-04	1.5e-02	-2.9	6.07
BSU07150	-1.82	3.75	13.4	2.5e-04	9.3e-03	-3.5	6.75
BSU01630	-1.82	2.08	10.9	9.6e-04	3.1e-02	-3.5	5.02
BSU08440	-1.91	5.02	14.5	1.4e-04	5.8e-03	-3.8	7.42
BSU24950	-2.17	3.26	10.2	1.4e-03	4.2e-02	-4.5	4.56
BSU22260	-2.18	5.63	19.5	1.0e-05	5.4e-04	-4.5	10.87
BSU09680	-2.39	7.24	36.8	1.3e-09	1.4e-07	-5.2	22.75
BSU12860	-2.41	7.43	42.9	5.8e-11	7.1e-09	-5.3	27.06
BSU24990	-3.07	5.00	15.3	9.2e-05	4.0e-03	-8.4	7.95
