# Supplementary material for: T-REx: Transcriptome analysis webserver for RNA-seq Expression data
Source: BMC Genomics. 2015 Sep 3;16(1):663. doi: 10.1186/s12864-015-1834-4 (PMC4558784; doi:10.1186/s12864-015-1834-4)
Supplement: Additional file 3: — Figure S3; k-means clustering of differentially expressed genes in the mutants. (ZIP 31925 kb) [file 12864_2015_1834_MOESM3_ESM.zip › Brinsmade.Significant_Changed_Genes.3.C_R61H-WT.txt]

GeneID	logFC	logCPM	LR	pvalue	adj_pvalue	Fold	minFDR
BSU32600	8.76	9.43	377.0	5.6e-84	2.3e-80	433.4	264.53
BSU32610	8.10	12.30	324.3	1.7e-72	3.6e-69	273.5	227.37
BSU32590	7.73	7.88	158.9	2.0e-36	5.2e-34	212.8	110.57
BSU32580	7.47	7.91	211.7	5.8e-48	4.0e-45	177.8	147.47
BSU09460	7.12	9.44	245.0	3.2e-55	3.3e-52	138.7	171.01
BSU03359	6.36	8.09	12.5	4.1e-04	8.9e-03	82.2	6.81
BSU02390	6.29	9.86	281.2	4.2e-63	5.9e-60	78.3	196.77
BSU31540	6.15	6.49	172.7	1.9e-39	6.0e-37	70.8	120.33
BSU32570	5.93	8.27	177.9	1.4e-40	4.9e-38	61.0	123.94
BSU31550	5.76	6.12	151.1	9.8e-35	2.4e-32	54.1	105.04
BSU03350	5.61	6.12	13.4	2.5e-04	5.7e-03	48.9	7.45
BSU31560	5.49	5.46	107.6	3.3e-25	5.3e-23	45.0	74.01
BSU03010	5.47	8.23	126.2	2.8e-29	5.7e-27	44.4	87.17
BSU26830	5.41	7.25	16.2	5.7e-05	1.6e-03	42.7	9.29
BSU19350	5.28	8.26	135.8	2.2e-31	4.8e-29	39.0	94.07
BSU32550	5.16	8.87	202.2	6.9e-46	3.6e-43	35.9	141.00
BSU10450	5.09	6.85	53.1	3.1e-13	3.0e-11	34.0	34.95
BSU10460	5.05	4.25	50.0	1.5e-12	1.4e-10	33.1	32.73
BSU31570	5.05	4.89	65.5	5.9e-16	6.9e-14	33.1	43.72
BSU03340	5.02	6.61	11.7	6.4e-04	1.3e-02	32.5	6.25
BSU32090	4.92	9.90	44.7	2.4e-11	1.8e-09	30.2	29.06
BSU03360	4.88	10.22	9.8	1.7e-03	3.2e-02	29.5	4.96
BSU08880	4.85	6.03	13.6	2.3e-04	5.2e-03	28.9	7.58
BSU11360	4.84	6.42	107.8	3.0e-25	5.0e-23	28.6	74.08
BSU02170	4.78	8.46	48.4	3.5e-12	3.0e-10	27.5	31.62
BSU28260	4.62	11.51	215.8	7.5e-49	6.3e-46	24.6	150.16
BSU28280	4.60	11.01	203.4	3.7e-46	2.2e-43	24.3	141.69
BSU28290	4.60	11.24	193.3	6.1e-44	2.6e-41	24.2	134.84
BSU11390	4.58	6.72	114.1	1.2e-26	2.4e-24	23.9	78.44
BSU11370	4.57	6.57	101.7	6.4e-24	9.6e-22	23.7	69.82
BSU02160	4.56	8.09	103.6	2.5e-24	3.9e-22	23.6	71.12
BSU28250	4.54	9.68	179.6	5.8e-41	2.2e-38	23.3	125.09
BSU11400	4.54	6.58	112.0	3.6e-26	6.3e-24	23.2	77.06
BSU28270	4.52	10.64	196.8	1.0e-44	4.8e-42	22.9	137.26
BSU28300	4.50	9.51	165.0	9.0e-38	2.5e-35	22.6	114.95
BSU30700	4.44	8.90	14.9	1.1e-04	2.9e-03	21.7	8.44
BSU12920	4.42	6.98	98.5	3.2e-23	4.6e-21	21.4	67.56
BSU28310	4.34	10.87	170.7	5.2e-39	1.5e-36	20.3	118.96
BSU12940	4.34	4.43	29.1	7.0e-08	3.8e-06	20.3	18.00
BSU12930	4.30	4.80	35.2	3.0e-09	2.1e-07	19.7	22.20
BSU13940	4.24	6.11	69.9	6.2e-17	7.8e-15	18.9	46.87
BSU21870	4.12	10.75	149.6	2.1e-34	4.8e-32	17.4	104.04
BSU10410	4.03	6.60	26.9	2.1e-07	1.0e-05	16.3	16.57
BSU12950	3.92	4.15	28.9	7.5e-08	4.0e-06	15.1	17.93
BSU02850	3.91	11.20	14.9	1.1e-04	2.9e-03	15.0	8.45
BSU11900	3.90	5.97	47.6	5.3e-12	4.4e-10	14.9	31.08
BSU39890	3.75	4.34	61.0	5.7e-15	6.2e-13	13.5	40.55
BSU37760	3.60	8.26	48.7	3.0e-12	2.6e-10	12.2	31.82
BSU39350	3.60	3.30	26.4	2.7e-07	1.2e-05	12.1	16.29
BSU39900	3.46	3.08	27.4	1.6e-07	8.0e-06	11.0	16.94
BSU19580	3.46	9.26	45.6	1.5e-11	1.1e-09	11.0	29.72
BSU10070	3.46	8.67	61.0	5.8e-15	6.2e-13	11.0	40.55
BSU15340	3.45	6.91	68.1	1.5e-16	1.8e-14	11.0	45.62
BSU07530	3.41	3.70	38.6	5.2e-10	3.7e-08	10.6	24.67
BSU19579	3.40	7.87	60.0	9.4e-15	9.8e-13	10.5	39.89
BSU03200	3.30	10.61	113.8	1.5e-26	2.8e-24	9.9	78.25
BSU39340	3.20	6.70	57.2	4.0e-14	4.0e-12	9.2	37.85
BSU12960	3.19	5.86	53.9	2.2e-13	2.1e-11	9.1	35.44
BSU38960	3.17	8.25	69.6	7.4e-17	9.1e-15	9.0	46.65
BSU03210	3.14	11.70	113.4	1.8e-26	3.2e-24	8.8	78.04
BSU11230	3.12	2.55	14.0	1.9e-04	4.4e-03	8.7	7.83
BSU11410	3.07	3.75	45.8	1.3e-11	1.1e-09	8.4	29.81
BSU12400	3.03	3.87	26.7	2.4e-07	1.1e-05	8.2	16.45
BSU11220	2.95	3.69	14.3	1.6e-04	3.8e-03	7.7	8.03
BSU38090	2.94	6.27	50.2	1.4e-12	1.3e-10	7.7	32.86
BSU27100	2.92	6.38	45.6	1.4e-11	1.1e-09	7.6	29.73
BSU21190	2.88	0.62	19.1	1.2e-05	4.0e-04	7.4	11.29
BSU38930	2.86	1.98	16.0	6.4e-05	1.7e-03	7.2	9.19
BSU38770	2.85	5.03	32.3	1.3e-08	7.6e-07	7.2	20.33
BSU37770	2.82	8.97	74.6	5.8e-18	7.6e-16	7.0	50.23
BSU17820	2.71	1.69	20.0	7.8e-06	2.7e-04	6.6	11.87
BSU03790	2.70	8.42	64.2	1.1e-15	1.3e-13	6.5	42.84
BSU02250	2.68	5.48	45.9	1.2e-11	1.0e-09	6.4	29.88
BSU03020	2.66	6.88	27.5	1.6e-07	7.9e-06	6.3	16.95
BSU02240	2.61	7.33	51.3	7.9e-13	7.5e-11	6.1	33.64
BSU06310	2.61	6.64	31.0	2.6e-08	1.5e-06	6.1	19.32
BSU32070	2.58	6.96	38.0	6.9e-10	4.9e-08	6.0	24.28
BSU32080	2.57	7.17	21.1	4.5e-06	1.7e-04	6.0	12.55
BSU08830	2.55	0.41	9.3	2.3e-03	4.1e-02	5.9	4.62
BSU11010	2.54	5.16	26.4	2.8e-07	1.3e-05	5.8	16.27
BSU13180	2.54	7.15	47.6	5.2e-12	4.4e-10	5.8	31.08
BSU32560	2.50	6.76	33.0	9.2e-09	5.8e-07	5.6	20.71
BSU12980	2.49	4.28	21.7	3.3e-06	1.3e-04	5.6	12.96
BSU36660	2.49	1.81	21.2	4.1e-06	1.6e-04	5.6	12.65
BSU19040	2.47	4.95	34.6	4.0e-09	2.7e-07	5.5	21.81
BSU03220	2.42	10.80	34.5	4.2e-09	2.8e-07	5.4	21.77
BSU11200	2.41	3.86	12.9	3.2e-04	7.1e-03	5.3	7.14
BSU11210	2.40	3.22	13.1	3.0e-04	6.7e-03	5.3	7.22
BSU18550	2.39	4.33	32.8	1.0e-08	6.5e-07	5.2	20.56
BSU12970	2.38	4.04	29.5	5.6e-08	3.1e-06	5.2	18.30
BSU02400	2.33	7.79	25.1	5.4e-07	2.3e-05	5.0	15.43
BSU18540	2.32	4.23	26.4	2.8e-07	1.3e-05	5.0	16.28
BSU37480	2.31	4.66	34.5	4.3e-09	2.8e-07	5.0	21.76
BSU17130	2.31	1.88	18.7	1.5e-05	4.7e-04	5.0	11.05
BSU17140	2.31	4.08	27.9	1.3e-07	6.6e-06	4.9	17.21
BSU05870	2.28	4.27	30.1	4.2e-08	2.4e-06	4.8	18.68
BSU12990	2.26	4.52	27.7	1.4e-07	7.1e-06	4.8	17.11
BSU29680	2.24	7.11	35.2	3.0e-09	2.1e-07	4.7	22.21
BSU21770	2.23	9.83	32.7	1.1e-08	6.5e-07	4.7	20.55
BSU40180	2.21	6.74	24.3	8.2e-07	3.4e-05	4.6	14.84
BSU39880	2.21	5.30	25.2	5.1e-07	2.2e-05	4.6	15.49
BSU39910	2.18	3.62	18.5	1.7e-05	5.2e-04	4.5	10.92
BSU32530	2.14	4.74	16.2	5.7e-05	1.6e-03	4.4	9.29
BSU11880	2.13	7.22	21.8	3.1e-06	1.2e-04	4.4	13.03
BSU13560	2.11	5.43	29.7	4.9e-08	2.7e-06	4.3	18.48
BSU18560	2.10	3.76	24.8	6.3e-07	2.6e-05	4.3	15.22
BSU13000	2.09	4.61	24.2	8.8e-07	3.6e-05	4.3	14.76
BSU02860	2.09	7.31	8.9	2.8e-03	4.8e-02	4.2	4.38
BSU13550	2.05	5.32	19.4	1.0e-05	3.5e-04	4.1	11.48
BSU19060	2.03	6.00	27.9	1.3e-07	6.7e-06	4.1	17.19
BSU39360	2.03	4.25	16.1	6.0e-05	1.6e-03	4.1	9.25
BSU21150	2.02	1.99	16.1	5.9e-05	1.6e-03	4.0	9.26
BSU05880	2.01	4.29	21.9	2.8e-06	1.1e-04	4.0	13.11
BSU18110	2.00	7.66	32.5	1.2e-08	7.1e-07	4.0	20.43
BSU18410	1.98	2.63	19.4	1.1e-05	3.5e-04	4.0	11.47
BSU08820	1.98	11.10	26.8	2.3e-07	1.1e-05	4.0	16.51
BSU14320	1.98	3.98	20.6	5.6e-06	2.0e-04	3.9	12.27
BSU37560	1.97	7.67	9.0	2.7e-03	4.7e-02	3.9	4.41
BSU12560	1.96	0.38	9.6	2.0e-03	3.6e-02	3.9	4.78
BSU37680	1.96	5.68	21.9	2.9e-06	1.1e-04	3.9	13.11
BSU11190	1.95	3.90	16.3	5.4e-05	1.6e-03	3.9	9.33
BSU32240	1.95	9.96	22.9	1.8e-06	7.1e-05	3.9	13.78
BSU33710	1.94	5.98	19.3	1.1e-05	3.7e-04	3.8	11.39
BSU32260	1.94	10.51	43.7	3.7e-11	2.8e-09	3.8	28.41
BSU17150	1.94	4.31	18.8	1.5e-05	4.6e-04	3.8	11.07
BSU32250	1.93	10.56	41.6	1.1e-10	8.2e-09	3.8	26.86
BSU11870	1.91	7.37	27.4	1.7e-07	8.1e-06	3.8	16.91
BSU19050	1.90	5.71	25.8	3.7e-07	1.6e-05	3.7	15.92
BSU10390	1.89	2.12	13.1	3.0e-04	6.7e-03	3.7	7.22
BSU33770	1.86	7.78	15.7	7.5e-05	2.0e-03	3.6	8.98
BSU39370	1.82	4.25	19.1	1.2e-05	4.0e-04	3.5	11.29
BSU36650	1.80	2.14	10.5	1.2e-03	2.4e-02	3.5	5.39
BSU13190	1.80	4.47	18.8	1.4e-05	4.6e-04	3.5	11.09
BSU17180	1.79	7.45	20.5	5.9e-06	2.1e-04	3.5	12.21
BSU33730	1.78	6.15	20.9	4.8e-06	1.8e-04	3.4	12.47
BSU40021	1.78	3.85	17.9	2.3e-05	6.9e-04	3.4	10.51
BSU07840	1.76	8.83	27.6	1.5e-07	7.7e-06	3.4	16.99
BSU08470	1.76	6.95	18.9	1.4e-05	4.5e-04	3.4	11.12
BSU31010	1.74	7.90	26.5	2.6e-07	1.2e-05	3.3	16.32
BSU39390	1.74	3.13	10.5	1.2e-03	2.3e-02	3.3	5.45
BSU02490	1.74	1.79	10.9	9.9e-04	1.9e-02	3.3	5.68
BSU12430	1.74	7.86	20.2	6.9e-06	2.4e-04	3.3	12.01
BSU31020	1.73	6.22	18.3	1.8e-05	5.6e-04	3.3	10.81
BSU10300	1.71	3.25	14.4	1.5e-04	3.7e-03	3.3	8.09
BSU31000	1.71	6.22	21.4	3.6e-06	1.4e-04	3.3	12.82
BSU38950	1.70	6.84	17.4	3.0e-05	8.9e-04	3.2	10.14
BSU11890	1.69	5.31	20.5	6.1e-06	2.2e-04	3.2	12.18
BSU13580	1.69	7.32	20.2	7.1e-06	2.5e-04	3.2	11.99
BSU37740	1.68	3.15	12.1	5.0e-04	1.1e-02	3.2	6.56
BSU24090	1.68	8.53	25.9	3.7e-07	1.6e-05	3.2	15.92
BSU17170	1.68	3.24	13.9	1.9e-04	4.5e-03	3.2	7.79
BSU37750	1.67	2.06	9.0	2.7e-03	4.7e-02	3.2	4.40
BSU34660	1.66	3.97	11.1	8.7e-04	1.7e-02	3.2	5.85
BSU31480	1.66	4.06	10.3	1.3e-03	2.5e-02	3.2	5.30
BSU34190	1.65	8.32	11.8	5.9e-04	1.2e-02	3.1	6.35
BSU17160	1.64	3.82	15.5	8.2e-05	2.1e-03	3.1	8.87
BSU37470	1.63	4.57	16.2	5.6e-05	1.6e-03	3.1	9.30
BSU14330	1.62	4.05	14.1	1.7e-04	4.0e-03	3.1	7.95
BSU32520	1.60	5.15	12.8	3.4e-04	7.4e-03	3.0	7.08
BSU17190	1.59	7.58	17.5	2.9e-05	8.5e-04	3.0	10.20
BSU39380	1.58	3.72	10.0	1.6e-03	3.0e-02	3.0	5.06
BSU40022	1.58	4.55	14.3	1.6e-04	3.8e-03	3.0	8.05
BSU15350	1.58	7.50	20.3	6.6e-06	2.3e-04	3.0	12.08
BSU38550	1.57	10.15	28.3	1.0e-07	5.5e-06	3.0	17.48
BSU24080	1.55	8.83	21.5	3.6e-06	1.4e-04	2.9	12.84
BSU37460	1.54	9.42	11.8	6.1e-04	1.3e-02	2.9	6.32
BSU09990	1.50	8.54	13.4	2.5e-04	5.8e-03	2.8	7.43
BSU10230	1.49	4.84	12.3	4.4e-04	9.4e-03	2.8	6.73
BSU09670	1.47	8.52	20.0	7.9e-06	2.7e-04	2.8	11.86
BSU12460	1.46	4.40	10.9	9.5e-04	1.9e-02	2.8	5.72
BSU34670	1.46	3.18	11.1	8.5e-04	1.7e-02	2.7	5.88
BSU13620	1.44	6.75	14.8	1.2e-04	3.0e-03	2.7	8.40
BSU22640	1.43	5.33	9.7	1.8e-03	3.4e-02	2.7	4.87
BSU13610	1.42	6.70	14.9	1.1e-04	2.9e-03	2.7	8.45
BSU07580	1.42	6.23	15.0	1.1e-04	2.7e-03	2.7	8.53
BSU24070	1.41	8.47	18.7	1.6e-05	4.8e-04	2.7	11.01
BSU33430	1.40	8.09	13.3	2.7e-04	6.1e-03	2.6	7.36
BSU07600	1.40	4.67	12.8	3.5e-04	7.7e-03	2.6	7.03
BSU23820	1.36	6.72	12.7	3.6e-04	7.9e-03	2.6	6.99
BSU33830	1.35	8.67	18.2	1.9e-05	5.8e-04	2.5	10.75
BSU17210	1.34	8.08	15.3	9.0e-05	2.3e-03	2.5	8.75
BSU24060	1.34	8.93	16.1	6.1e-05	1.6e-03	2.5	9.25
BSU18440	1.33	8.24	16.2	5.8e-05	1.6e-03	2.5	9.28
BSU18000	1.33	9.96	19.1	1.3e-05	4.1e-04	2.5	11.26
BSU39920	1.32	5.14	11.8	5.9e-04	1.2e-02	2.5	6.35
BSU24050	1.32	8.78	15.7	7.2e-05	1.9e-03	2.5	9.02
BSU33440	1.31	7.95	13.0	3.2e-04	7.0e-03	2.5	7.16
BSU18450	1.31	9.61	16.6	4.7e-05	1.4e-03	2.5	9.53
BSU33810	1.30	8.17	14.4	1.5e-04	3.7e-03	2.5	8.09
BSU17200	1.30	7.49	13.0	3.1e-04	6.9e-03	2.5	7.17
BSU02410	1.29	6.12	8.9	2.8e-03	4.8e-02	2.4	4.38
BSU18570	1.25	7.87	14.7	1.2e-04	3.1e-03	2.4	8.34
BSU24040	1.25	8.75	14.3	1.5e-04	3.7e-03	2.4	8.07
BSU13590	1.25	6.86	11.3	7.8e-04	1.6e-02	2.4	5.98
BSU27200	1.24	3.86	8.9	2.8e-03	4.8e-02	2.4	4.38
BSU07590	1.24	4.29	10.0	1.6e-03	3.0e-02	2.4	5.08
BSU24030	1.23	9.27	16.4	5.2e-05	1.5e-03	2.4	9.37
BSU05860	1.23	4.20	9.5	2.1e-03	3.8e-02	2.3	4.72
BSU23680	1.23	5.44	9.6	2.0e-03	3.6e-02	2.3	4.79
BSU31450	1.21	6.21	11.2	8.0e-04	1.6e-02	2.3	5.96
BSU23070	1.20	11.55	18.6	1.6e-05	4.9e-04	2.3	11.00
BSU40100	1.20	13.13	10.9	9.7e-04	1.9e-02	2.3	5.70
BSU11840	1.18	7.04	9.3	2.3e-03	4.1e-02	2.3	4.61
BSU18010	1.17	4.59	8.9	2.8e-03	4.8e-02	2.3	4.38
BSU11860	1.17	8.11	13.3	2.6e-04	5.9e-03	2.2	7.40
BSU15600	1.16	7.54	10.8	9.9e-04	1.9e-02	2.2	5.68
BSU13600	1.16	6.68	10.0	1.5e-03	2.9e-02	2.2	5.09
BSU15590	1.16	8.37	13.4	2.5e-04	5.7e-03	2.2	7.45
BSU40090	1.15	12.17	15.2	9.8e-05	2.5e-03	2.2	8.63
BSU29690	1.13	5.29	9.4	2.2e-03	4.0e-02	2.2	4.66
BSU08780	1.12	4.97	8.9	2.9e-03	4.9e-02	2.2	4.34
BSU15630	1.12	7.10	9.1	2.5e-03	4.4e-02	2.2	4.50
BSU09450	1.12	5.14	9.4	2.1e-03	3.9e-02	2.2	4.69
BSU06170	1.10	8.39	11.8	5.9e-04	1.2e-02	2.1	6.35
BSU15570	1.10	8.16	11.3	7.9e-04	1.6e-02	2.1	5.96
BSU31400	1.09	9.12	9.4	2.2e-03	4.0e-02	2.1	4.64
BSU40340	1.08	10.85	13.9	1.9e-04	4.5e-03	2.1	7.80
BSU17220	1.06	7.35	9.0	2.8e-03	4.8e-02	2.1	4.39
BSU11850	1.06	7.65	9.1	2.6e-03	4.5e-02	2.1	4.48
BSU40420	-1.15	11.41	15.9	6.6e-05	1.8e-03	-2.2	9.15
BSU23560	-1.16	6.94	10.0	1.6e-03	3.0e-02	-2.2	5.08
BSU18120	-1.22	8.45	13.6	2.2e-04	5.2e-03	-2.3	7.59
BSU35920	-1.27	5.14	10.3	1.3e-03	2.5e-02	-2.4	5.31
BSU00090	-1.32	10.74	20.8	5.0e-06	1.8e-04	-2.5	12.40
BSU03380	-1.40	5.52	12.1	5.1e-04	1.1e-02	-2.6	6.54
BSU29990	-1.43	7.78	12.0	5.3e-04	1.1e-02	-2.7	6.49
BSU37660	-1.46	8.98	20.4	6.2e-06	2.2e-04	-2.8	12.16
BSU29470	-1.66	9.60	30.3	3.6e-08	2.1e-06	-3.2	18.89
BSU01630	-1.70	2.08	9.6	2.0e-03	3.6e-02	-3.2	4.78
BSU27090	-1.70	5.20	15.5	8.3e-05	2.2e-03	-3.3	8.85
BSU03370	-1.71	4.29	10.2	1.4e-03	2.7e-02	-3.3	5.22
BSU08440	-1.76	5.02	12.4	4.2e-04	9.0e-03	-3.4	6.80
BSU35930	-1.86	2.81	17.4	3.0e-05	8.7e-04	-3.6	10.16
BSU07150	-1.88	3.75	14.2	1.6e-04	3.9e-03	-3.7	8.01
BSU35960	-1.94	4.58	25.2	5.2e-07	2.2e-05	-3.8	15.45
BSU39020	-1.98	8.64	19.8	8.6e-06	2.9e-04	-3.9	11.75
BSU03670	-2.00	5.72	16.3	5.5e-05	1.6e-03	-4.0	9.33
BSU32130	-2.00	7.62	32.7	1.1e-08	6.5e-07	-4.0	20.55
BSU35940	-2.07	4.78	26.4	2.8e-07	1.3e-05	-4.2	16.27
BSU35950	-2.16	4.06	22.2	2.5e-06	9.9e-05	-4.5	13.31
BSU22260	-2.98	5.63	33.9	5.8e-09	3.7e-07	-7.9	21.36
BSU11780	-2.98	-0.23	10.2	1.4e-03	2.7e-02	-7.9	5.21
BSU12860	-3.85	7.43	96.0	1.1e-22	1.6e-20	-14.4	65.77
BSU09680	-3.91	7.24	85.8	2.0e-20	2.8e-18	-15.0	58.34
