# Supplementary material for: T-REx: Transcriptome analysis webserver for RNA-seq Expression data
Source: BMC Genomics. 2015 Sep 3;16(1):663. doi: 10.1186/s12864-015-1834-4 (PMC4558784; doi:10.1186/s12864-015-1834-4)
Supplement: Additional file 3: — Figure S3; k-means clustering of differentially expressed genes in the mutants. (ZIP 31925 kb) [file 12864_2015_1834_MOESM3_ESM.zip › Brinsmade.Significant_Changed_Genes.4.Null-WT.txt]

GeneID	logFC	logCPM	LR	pvalue	adj_pvalue	Fold	minFDR
BSU32600	9.82	9.43	439.7	1.3e-97	5.2e-94	905.8	309.88
BSU32610	9.17	12.30	381.4	6.1e-85	1.3e-81	576.5	268.74
BSU32590	8.93	7.88	193.7	5.0e-44	1.5e-41	489.2	135.64
BSU32580	8.76	7.91	264.2	2.1e-59	1.5e-56	433.4	185.47
BSU09460	7.68	9.44	272.1	4.0e-61	3.4e-58	205.0	190.92
BSU02390	7.50	9.86	359.4	3.8e-80	5.3e-77	180.7	253.40
BSU32570	7.26	8.27	237.6	1.3e-53	6.2e-51	153.1	166.78
BSU03010	6.93	8.23	177.7	1.6e-40	3.8e-38	121.7	124.30
BSU32090	6.85	9.90	72.3	1.8e-17	1.9e-15	115.1	48.92
BSU32550	6.44	8.87	280.1	7.0e-63	7.3e-60	86.7	196.44
BSU31540	6.31	6.49	179.9	5.0e-41	1.3e-38	79.5	125.84
BSU19350	6.06	8.26	166.6	4.1e-38	9.6e-36	66.9	116.33
BSU10450	5.88	6.85	66.1	4.3e-16	4.0e-14	59.0	44.50
BSU10460	5.86	4.25	63.4	1.7e-15	1.5e-13	58.0	42.60
BSU31550	5.85	6.12	154.9	1.5e-35	3.1e-33	57.6	107.99
BSU31560	5.66	5.46	112.9	2.3e-26	3.3e-24	50.6	78.00
BSU39890	5.58	4.34	121.2	3.5e-28	5.9e-26	47.9	83.81
BSU13940	5.48	6.11	105.0	1.2e-24	1.6e-22	44.7	72.36
BSU12940	5.46	4.43	41.9	9.4e-11	5.0e-09	44.1	27.58
BSU39900	5.36	3.08	59.4	1.3e-14	1.0e-12	40.9	39.85
BSU12930	5.33	4.80	49.5	2.0e-12	1.2e-10	40.2	32.91
BSU12920	5.29	6.98	130.8	2.8e-30	5.1e-28	39.2	90.68
BSU11230	5.29	2.55	35.2	3.0e-09	1.2e-07	39.0	22.94
BSU31570	5.17	4.89	68.0	1.6e-16	1.6e-14	36.0	45.87
BSU28280	5.15	11.01	241.5	1.9e-54	9.8e-52	35.4	169.44
BSU12950	5.11	4.15	44.8	2.2e-11	1.3e-09	34.5	29.56
BSU28260	5.05	11.51	247.7	8.3e-56	4.9e-53	33.2	173.76
BSU28250	5.05	9.68	211.9	5.2e-48	1.8e-45	33.1	148.64
BSU28290	5.05	11.24	222.9	2.1e-50	8.0e-48	33.0	156.45
BSU28270	5.02	10.64	231.4	3.0e-52	1.2e-49	32.4	162.46
BSU11360	4.97	6.42	112.6	2.6e-26	3.7e-24	31.4	77.85
BSU28300	4.94	9.51	190.5	2.5e-43	6.9e-41	30.6	133.42
BSU10410	4.86	6.60	36.2	1.8e-09	7.7e-08	29.1	23.63
BSU28310	4.78	10.87	198.2	5.1e-45	1.6e-42	27.4	138.81
BSU32080	4.74	7.17	58.9	1.6e-14	1.2e-12	26.7	39.57
BSU11390	4.72	6.72	120.0	6.4e-28	9.9e-26	26.4	83.07
BSU11900	4.70	5.97	64.4	1.0e-15	9.1e-14	26.0	43.32
BSU11370	4.65	6.57	104.7	1.5e-24	1.9e-22	25.1	72.16
BSU11400	4.65	6.58	116.4	3.9e-27	5.9e-25	25.0	80.49
BSU32070	4.47	6.96	97.6	5.1e-23	6.4e-21	22.2	67.08
BSU11220	4.43	3.69	28.7	8.4e-08	2.8e-06	21.6	18.46
BSU12960	4.31	5.86	89.9	2.5e-21	2.9e-19	19.9	61.56
BSU11210	4.25	3.22	36.7	1.4e-09	6.3e-08	19.0	23.93
BSU21870	4.22	10.75	155.5	1.1e-35	2.4e-33	18.7	108.35
BSU03020	4.17	6.88	59.2	1.5e-14	1.1e-12	18.0	39.71
BSU03350	4.11	6.12	8.3	4.0e-03	4.9e-02	17.3	4.34
BSU10070	4.09	8.67	80.5	2.9e-19	3.2e-17	17.0	54.78
BSU15340	4.08	6.91	89.9	2.5e-21	2.9e-19	16.9	61.56
BSU39910	4.01	3.62	56.4	5.8e-14	4.3e-12	16.1	37.77
BSU07530	4.01	3.70	51.4	7.7e-13	4.9e-11	16.1	34.24
BSU39350	3.98	3.30	31.5	2.0e-08	6.8e-07	15.8	20.48
BSU39880	3.86	5.30	68.6	1.2e-16	1.2e-14	14.6	46.26
BSU37760	3.79	8.26	52.9	3.4e-13	2.3e-11	13.8	35.33
BSU38090	3.73	6.27	75.8	3.1e-18	3.3e-16	13.3	51.45
BSU26830	3.72	7.25	9.0	2.7e-03	3.6e-02	13.2	4.79
BSU12980	3.70	4.28	43.8	3.6e-11	2.0e-09	13.0	28.91
BSU03200	3.69	10.61	136.9	1.2e-31	2.5e-29	12.9	95.03
BSU39340	3.63	6.70	70.9	3.7e-17	3.7e-15	12.4	47.96
BSU11200	3.56	3.86	26.0	3.4e-07	9.8e-06	11.8	16.64
BSU03210	3.50	11.70	136.8	1.3e-31	2.6e-29	11.3	94.98
BSU19580	3.49	9.26	46.2	1.0e-11	6.2e-10	11.2	30.58
BSU21190	3.45	0.62	28.3	1.0e-07	3.4e-06	10.9	18.19
BSU19579	3.40	7.87	60.0	9.3e-15	7.3e-13	10.5	40.31
BSU38960	3.40	8.25	78.4	8.4e-19	9.0e-17	10.5	53.30
BSU32530	3.35	4.74	36.5	1.5e-09	6.8e-08	10.2	23.81
BSU03790	3.34	8.42	93.4	4.3e-22	5.3e-20	10.1	64.02
BSU33710	3.34	5.98	51.5	7.0e-13	4.6e-11	10.1	34.35
BSU12970	3.34	4.04	54.8	1.3e-13	9.5e-12	10.1	36.61
BSU33700	3.30	5.36	20.8	5.2e-06	1.2e-04	9.9	12.99
BSU13000	3.28	4.61	54.9	1.3e-13	9.1e-12	9.7	36.68
BSU02170	3.26	8.46	25.8	3.7e-07	1.1e-05	9.6	16.49
BSU33730	3.24	6.15	62.5	2.7e-15	2.3e-13	9.5	41.99
BSU12990	3.24	4.52	53.7	2.3e-13	1.6e-11	9.5	35.86
BSU11240	3.23	4.08	25.3	4.9e-07	1.4e-05	9.4	16.14
BSU33720	3.14	4.95	21.7	3.3e-06	8.2e-05	8.8	13.58
BSU21180	3.12	-0.69	8.3	3.9e-03	4.8e-02	8.7	4.37
BSU17140	3.08	4.08	47.7	5.1e-12	3.1e-10	8.5	31.58
BSU12400	3.07	3.87	27.4	1.7e-07	5.1e-06	8.4	17.57
BSU38930	3.06	1.98	18.2	2.0e-05	4.4e-04	8.3	11.15
BSU29350	3.05	-0.44	8.6	3.5e-03	4.4e-02	8.3	4.51
BSU17820	3.05	1.69	25.2	5.1e-07	1.4e-05	8.3	16.11
BSU02160	3.05	8.09	52.8	3.6e-13	2.4e-11	8.3	35.28
BSU17130	3.04	1.88	32.4	1.3e-08	4.6e-07	8.2	21.06
BSU38770	3.01	5.03	35.6	2.4e-09	1.0e-07	8.0	23.21
BSU11010	3.00	5.16	35.4	2.6e-09	1.1e-07	8.0	23.12
BSU06310	2.98	6.64	39.4	3.5e-10	1.8e-08	7.9	25.73
BSU13180	2.95	7.15	62.2	3.1e-15	2.5e-13	7.7	41.84
BSU02250	2.94	5.48	54.3	1.7e-13	1.2e-11	7.7	36.27
BSU37770	2.94	8.97	80.3	3.2e-19	3.5e-17	7.7	54.66
BSU02850	2.92	11.20	9.1	2.6e-03	3.4e-02	7.6	4.87
BSU02240	2.92	7.33	62.3	2.9e-15	2.4e-13	7.5	41.90
BSU11190	2.88	3.90	33.8	6.0e-09	2.3e-07	7.4	22.06
BSU27100	2.88	6.38	44.5	2.6e-11	1.5e-09	7.3	29.36
BSU21410	2.87	-0.90	8.6	3.4e-03	4.3e-02	7.3	4.53
BSU17150	2.84	4.31	38.4	5.7e-10	2.7e-08	7.2	25.13
BSU39920	2.78	5.14	48.1	4.0e-12	2.5e-10	6.9	31.90
BSU18550	2.77	4.33	43.0	5.4e-11	2.9e-09	6.8	28.37
BSU18540	2.75	4.23	36.1	1.8e-09	8.0e-08	6.7	23.58
BSU11410	2.75	3.75	37.1	1.1e-09	5.0e-08	6.7	24.26
BSU03220	2.74	10.80	43.1	5.2e-11	2.8e-09	6.7	28.41
BSU33770	2.70	7.78	30.9	2.8e-08	9.4e-07	6.5	20.02
BSU32520	2.64	5.15	32.8	1.0e-08	3.8e-07	6.2	21.34
BSU39930	2.64	3.83	38.8	4.8e-10	2.4e-08	6.2	25.34
BSU17170	2.63	3.24	33.2	8.3e-09	3.1e-07	6.2	21.62
BSU21770	2.62	9.83	43.7	3.7e-11	2.1e-09	6.1	28.86
BSU17160	2.61	3.82	37.8	7.9e-10	3.7e-08	6.1	24.69
BSU19040	2.58	4.95	37.5	9.0e-10	4.2e-08	6.0	24.51
BSU29680	2.56	7.11	45.1	1.9e-11	1.1e-09	5.9	29.78
BSU17180	2.55	7.45	39.3	3.6e-10	1.8e-08	5.8	25.73
BSU13190	2.53	4.47	35.7	2.3e-09	9.7e-08	5.8	23.29
BSU33760	2.52	6.57	16.6	4.7e-05	1.0e-03	5.8	9.97
BSU21150	2.52	1.99	25.3	4.9e-07	1.4e-05	5.7	16.14
BSU39360	2.52	4.25	24.1	9.1e-07	2.4e-05	5.7	15.33
BSU10390	2.51	2.12	22.9	1.7e-06	4.4e-05	5.7	14.48
BSU39870	2.50	3.10	24.2	8.7e-07	2.4e-05	5.7	15.37
BSU18560	2.50	3.76	34.6	4.0e-09	1.6e-07	5.6	22.58
BSU36660	2.48	1.81	20.9	4.9e-06	1.2e-04	5.6	13.07
BSU13560	2.45	5.43	39.2	3.8e-10	1.9e-08	5.5	25.65
BSU40180	2.45	6.74	29.4	6.0e-08	2.0e-06	5.5	18.95
BSU05870	2.43	4.27	33.9	5.7e-09	2.2e-07	5.4	22.10
BSU37480	2.41	4.66	37.3	9.9e-10	4.5e-08	5.3	24.39
BSU11890	2.40	5.31	39.8	2.8e-10	1.5e-08	5.3	26.02
BSU18110	2.40	7.66	45.5	1.5e-11	9.1e-10	5.3	30.03
BSU32250	2.39	10.56	62.1	3.2e-15	2.6e-13	5.3	41.83
BSU21090	2.39	0.51	10.6	1.1e-03	1.7e-02	5.2	5.89
BSU32240	2.39	9.96	33.3	7.7e-09	2.9e-07	5.2	21.71
BSU32260	2.38	10.51	63.8	1.4e-15	1.2e-13	5.2	42.88
BSU05880	2.35	4.29	29.5	5.5e-08	1.8e-06	5.1	19.05
BSU13550	2.34	5.32	24.8	6.5e-07	1.8e-05	5.1	15.76
BSU14320	2.33	3.98	28.1	1.1e-07	3.6e-06	5.0	18.09
BSU11880	2.33	7.22	25.5	4.3e-07	1.3e-05	5.0	16.29
BSU02400	2.31	7.79	24.6	7.0e-07	1.9e-05	4.9	15.66
BSU17190	2.29	7.58	34.8	3.7e-09	1.5e-07	4.9	22.70
BSU36650	2.29	2.14	16.7	4.3e-05	9.3e-04	4.9	10.07
BSU10570	2.26	4.72	11.7	6.2e-04	1.0e-02	4.8	6.60
BSU40021	2.25	3.85	28.2	1.1e-07	3.5e-06	4.8	18.14
BSU39370	2.21	4.25	27.8	1.3e-07	4.1e-06	4.6	17.88
BSU18410	2.20	2.63	23.7	1.1e-06	2.9e-05	4.6	15.06
BSU11870	2.17	7.37	34.8	3.6e-09	1.4e-07	4.5	22.72
BSU19060	2.17	6.00	31.6	1.9e-08	6.8e-07	4.5	20.49
BSU38450	2.16	6.08	29.7	5.1e-08	1.7e-06	4.5	19.16
BSU32510	2.12	0.68	9.6	1.9e-03	2.7e-02	4.3	5.20
BSU12440	2.10	1.94	8.7	3.2e-03	4.1e-02	4.3	4.60
BSU19050	2.09	5.71	30.9	2.7e-08	9.4e-07	4.3	20.02
BSU21229	2.07	0.55	11.9	5.5e-04	9.3e-03	4.2	6.74
BSU34660	2.07	3.97	16.8	4.1e-05	8.9e-04	4.2	10.14
BSU24090	2.06	8.53	37.9	7.3e-10	3.5e-08	4.2	24.78
BSU15350	2.06	7.50	33.4	7.6e-09	2.9e-07	4.2	21.72
BSU31480	2.03	4.06	15.2	9.6e-05	1.9e-03	4.1	9.03
BSU12560	2.02	0.38	10.1	1.5e-03	2.2e-02	4.1	5.54
BSU08470	2.01	6.95	24.1	9.0e-07	2.4e-05	4.0	15.34
BSU39390	2.00	3.13	13.7	2.1e-04	3.9e-03	4.0	7.99
BSU31020	1.99	6.22	24.1	9.1e-07	2.4e-05	4.0	15.33
BSU18440	1.99	8.24	34.7	3.8e-09	1.5e-07	4.0	22.64
BSU08820	1.97	11.10	26.5	2.6e-07	7.9e-06	3.9	16.95
BSU34190	1.96	8.32	16.4	5.0e-05	1.1e-03	3.9	9.90
BSU22670	1.96	3.61	8.9	2.9e-03	3.8e-02	3.9	4.72
BSU12430	1.96	7.86	25.4	4.7e-07	1.3e-05	3.9	16.19
BSU18450	1.95	9.61	35.5	2.5e-09	1.1e-07	3.9	23.17
BSU11250	1.95	3.04	10.0	1.6e-03	2.3e-02	3.9	5.44
BSU31010	1.94	7.90	32.5	1.2e-08	4.2e-07	3.8	21.17
BSU37680	1.93	5.68	21.3	3.9e-06	9.8e-05	3.8	13.32
BSU40022	1.93	4.55	20.9	4.8e-06	1.1e-04	3.8	13.09
BSU07840	1.93	8.83	32.7	1.1e-08	3.9e-07	3.8	21.28
BSU39380	1.92	3.72	14.4	1.5e-04	2.8e-03	3.8	8.46
BSU32950	1.91	1.89	15.8	7.0e-05	1.4e-03	3.8	9.44
BSU37460	1.90	9.42	17.5	2.9e-05	6.4e-04	3.7	10.61
BSU29330	1.90	0.80	10.3	1.3e-03	1.9e-02	3.7	5.69
BSU24080	1.88	8.83	31.1	2.4e-08	8.4e-07	3.7	20.18
BSU17200	1.87	7.49	26.1	3.2e-07	9.5e-06	3.7	16.68
BSU38950	1.87	6.84	20.8	5.1e-06	1.2e-04	3.7	13.02
BSU14330	1.85	4.05	18.3	1.9e-05	4.2e-04	3.6	11.22
BSU03530	1.84	6.68	8.5	3.6e-03	4.5e-02	3.6	4.47
BSU31000	1.84	6.22	24.7	6.7e-07	1.8e-05	3.6	15.72
BSU13580	1.84	7.32	23.6	1.2e-06	3.1e-05	3.6	14.96
BSU18000	1.80	9.96	34.0	5.5e-09	2.1e-07	3.5	22.16
BSU09530	1.79	3.74	10.6	1.1e-03	1.7e-02	3.5	5.88
BSU12520	1.79	1.16	11.2	8.3e-04	1.3e-02	3.5	6.24
BSU17210	1.78	8.08	26.5	2.6e-07	7.9e-06	3.4	16.95
BSU29310	1.78	1.40	12.5	4.0e-04	7.2e-03	3.4	7.12
BSU21220	1.78	1.27	9.9	1.7e-03	2.4e-02	3.4	5.39
BSU09990	1.77	8.54	18.5	1.7e-05	3.8e-04	3.4	11.35
BSU04800	1.75	6.48	9.0	2.7e-03	3.6e-02	3.4	4.79
BSU12460	1.75	4.40	15.3	9.0e-05	1.8e-03	3.4	9.12
BSU12800	1.73	3.18	14.5	1.4e-04	2.6e-03	3.3	8.56
BSU29450	1.71	4.35	13.2	2.9e-04	5.3e-03	3.3	7.56
BSU37750	1.70	2.06	9.4	2.2e-03	3.0e-02	3.3	5.05
BSU33430	1.70	8.09	19.1	1.2e-05	2.9e-04	3.2	11.76
BSU24070	1.69	8.47	26.3	2.9e-07	8.7e-06	3.2	16.81
BSU32560	1.68	6.76	15.7	7.4e-05	1.5e-03	3.2	9.38
BSU38550	1.67	10.15	31.6	1.9e-08	6.8e-07	3.2	20.49
BSU15590	1.66	8.37	26.9	2.2e-07	6.7e-06	3.2	17.19
BSU33800	1.64	7.42	8.9	2.8e-03	3.7e-02	3.1	4.75
BSU13570	1.64	6.62	9.2	2.4e-03	3.3e-02	3.1	4.94
BSU15600	1.64	7.54	21.1	4.4e-06	1.1e-04	3.1	13.19
BSU31450	1.64	6.21	20.2	6.9e-06	1.6e-04	3.1	12.59
BSU37470	1.63	4.57	16.4	5.3e-05	1.1e-03	3.1	9.83
BSU28340	1.63	1.87	11.0	9.2e-04	1.4e-02	3.1	6.12
BSU13620	1.63	6.75	18.7	1.5e-05	3.4e-04	3.1	11.51
BSU10300	1.62	3.25	12.9	3.3e-04	6.0e-03	3.1	7.38
BSU15610	1.62	8.15	17.4	3.1e-05	6.7e-04	3.1	10.55
BSU27200	1.62	3.86	14.9	1.2e-04	2.3e-03	3.1	8.77
BSU07580	1.61	6.23	19.2	1.2e-05	2.8e-04	3.1	11.83
BSU38470	1.60	2.83	10.1	1.5e-03	2.1e-02	3.0	5.55
BSU07590	1.59	4.29	16.3	5.4e-05	1.1e-03	3.0	9.80
BSU12619	1.59	3.43	11.1	8.8e-04	1.4e-02	3.0	6.18
BSU13610	1.58	6.70	18.4	1.8e-05	4.0e-04	3.0	11.27
BSU15580	1.58	7.82	13.0	3.1e-04	5.6e-03	3.0	7.47
BSU12770	1.58	1.60	9.3	2.3e-03	3.1e-02	3.0	4.99
BSU24060	1.58	8.93	22.1	2.6e-06	6.6e-05	3.0	13.88
BSU33440	1.57	7.95	18.4	1.8e-05	4.0e-04	3.0	11.27
BSU18570	1.57	7.87	22.9	1.7e-06	4.4e-05	3.0	14.48
BSU38460	1.55	4.16	15.1	1.0e-04	2.0e-03	2.9	8.97
BSU15570	1.55	8.16	21.8	3.0e-06	7.5e-05	2.9	13.71
BSU12600	1.55	4.73	14.7	1.2e-04	2.4e-03	2.9	8.68
BSU29440	1.55	4.81	12.7	3.7e-04	6.7e-03	2.9	7.23
BSU24050	1.53	8.78	21.0	4.5e-06	1.1e-04	2.9	13.16
BSU09670	1.52	8.52	21.1	4.4e-06	1.1e-04	2.9	13.19
BSU22640	1.51	5.33	10.7	1.1e-03	1.6e-02	2.8	5.94
BSU24030	1.50	9.27	23.9	9.9e-07	2.6e-05	2.8	15.21
BSU12660	1.50	4.27	12.7	3.7e-04	6.7e-03	2.8	7.22
BSU15630	1.49	7.10	15.9	6.6e-05	1.4e-03	2.8	9.52
BSU12570	1.49	4.11	9.4	2.1e-03	3.0e-02	2.8	5.08
BSU33810	1.49	8.17	18.7	1.5e-05	3.4e-04	2.8	11.51
BSU33830	1.49	8.67	22.1	2.6e-06	6.7e-05	2.8	13.87
BSU05860	1.49	4.20	13.8	2.1e-04	3.9e-03	2.8	8.02
BSU18010	1.48	4.59	14.0	1.9e-04	3.5e-03	2.8	8.15
BSU29700	1.47	4.91	15.5	8.2e-05	1.7e-03	2.8	9.23
BSU12590	1.47	4.68	12.6	3.8e-04	6.8e-03	2.8	7.21
BSU07600	1.47	4.67	14.0	1.8e-04	3.5e-03	2.8	8.17
BSU27220	1.47	5.53	13.8	2.0e-04	3.8e-03	2.8	8.03
BSU17220	1.46	7.35	16.7	4.4e-05	9.4e-04	2.8	10.05
BSU12649	1.46	3.20	8.6	3.3e-03	4.2e-02	2.8	4.56
BSU12630	1.46	3.86	11.7	6.3e-04	1.0e-02	2.8	6.58
BSU09450	1.46	5.14	15.7	7.3e-05	1.5e-03	2.7	9.39
BSU01910	1.45	2.75	8.7	3.2e-03	4.2e-02	2.7	4.58
BSU23070	1.45	11.55	26.8	2.2e-07	6.7e-06	2.7	17.18
BSU34670	1.45	3.18	10.9	9.4e-04	1.5e-02	2.7	6.10
BSU12580	1.44	4.44	13.0	3.0e-04	5.6e-03	2.7	7.48
BSU24040	1.44	8.75	19.0	1.3e-05	3.0e-04	2.7	11.72
BSU12780	1.44	3.94	10.3	1.3e-03	1.9e-02	2.7	5.69
BSU12810	1.43	5.10	12.8	3.4e-04	6.2e-03	2.7	7.33
BSU08780	1.43	4.97	14.2	1.7e-04	3.2e-03	2.7	8.28
BSU12750	1.41	4.96	9.3	2.3e-03	3.1e-02	2.7	5.02
BSU13600	1.41	6.68	14.6	1.3e-04	2.6e-03	2.7	8.60
BSU22660	1.40	4.01	11.5	7.1e-04	1.2e-02	2.6	6.43
BSU12640	1.40	3.53	11.0	9.1e-04	1.4e-02	2.6	6.13
BSU15100	1.40	4.55	12.4	4.3e-04	7.6e-03	2.6	7.04
BSU26770	1.40	4.05	11.4	7.5e-04	1.2e-02	2.6	6.35
BSU31420	1.40	1.53	8.7	3.1e-03	4.1e-02	2.6	4.62
BSU12760	1.39	2.39	8.8	3.1e-03	4.0e-02	2.6	4.63
BSU15620	1.38	8.17	18.7	1.5e-05	3.4e-04	2.6	11.51
BSU32980	1.38	4.71	13.1	2.9e-04	5.3e-03	2.6	7.55
BSU12650	1.37	5.87	12.2	4.7e-04	8.1e-03	2.6	6.94
BSU12610	1.35	4.92	11.3	7.9e-04	1.3e-02	2.6	6.30
BSU03230	1.33	7.03	10.4	1.2e-03	1.8e-02	2.5	5.76
BSU11860	1.33	8.11	17.1	3.5e-05	7.5e-04	2.5	10.38
BSU11840	1.32	7.04	11.5	6.9e-04	1.1e-02	2.5	6.46
BSU23820	1.32	6.72	11.9	5.5e-04	9.3e-03	2.5	6.75
BSU09440	1.32	5.43	12.9	3.3e-04	5.9e-03	2.5	7.40
BSU27230	1.31	3.33	9.4	2.2e-03	3.0e-02	2.5	5.05
BSU13590	1.31	6.86	12.4	4.2e-04	7.5e-03	2.5	7.06
BSU03030	1.31	4.55	11.8	5.8e-04	9.8e-03	2.5	6.68
BSU36640	1.31	4.87	9.5	2.0e-03	2.8e-02	2.5	5.16
BSU21750	1.26	5.94	9.4	2.2e-03	3.0e-02	2.4	5.07
BSU29690	1.24	5.29	11.3	7.7e-04	1.2e-02	2.4	6.32
BSU12700	1.24	3.15	8.4	3.7e-03	4.7e-02	2.4	4.42
BSU06170	1.23	8.39	14.7	1.3e-04	2.5e-03	2.4	8.65
BSU23670	1.22	7.22	10.8	1.0e-03	1.5e-02	2.3	6.01
BSU11850	1.22	7.65	12.0	5.3e-04	9.1e-03	2.3	6.78
BSU13850	1.18	9.94	10.5	1.2e-03	1.8e-02	2.3	5.79
BSU40320	1.16	10.25	9.9	1.7e-03	2.4e-02	2.2	5.38
BSU40340	1.14	10.85	15.5	8.2e-05	1.7e-03	2.2	9.24
BSU35310	1.13	8.42	11.7	6.3e-04	1.0e-02	2.2	6.59
BSU28240	1.11	7.96	10.3	1.3e-03	1.9e-02	2.2	5.69
BSU17120	1.11	5.17	8.7	3.2e-03	4.2e-02	2.2	4.58
BSU31400	1.10	9.12	9.6	1.9e-03	2.7e-02	2.1	5.22
BSU40100	1.07	13.13	8.8	3.0e-03	4.0e-02	2.1	4.66
BSU09590	1.06	8.64	12.0	5.4e-04	9.1e-03	2.1	6.78
BSU02780	1.02	9.30	11.1	8.4e-04	1.3e-02	2.0	6.23
BSU40090	1.02	12.17	12.0	5.2e-04	9.0e-03	2.0	6.80
BSU29140	1.01	8.65	10.4	1.2e-03	1.8e-02	2.0	5.77
BSU15550	-1.01	8.93	10.3	1.3e-03	1.9e-02	-2.0	5.69
BSU06420	-1.03	9.07	9.3	2.3e-03	3.1e-02	-2.0	4.99
BSU15530	-1.03	8.76	10.5	1.2e-03	1.8e-02	-2.0	5.78
BSU15520	-1.03	10.63	12.5	4.2e-04	7.4e-03	-2.0	7.08
BSU15510	-1.05	9.08	11.2	8.3e-04	1.3e-02	-2.1	6.24
BSU15500	-1.05	8.95	11.5	7.0e-04	1.1e-02	-2.1	6.46
BSU15490	-1.05	8.39	11.2	8.4e-04	1.3e-02	-2.1	6.24
BSU14700	-1.05	5.70	8.3	4.1e-03	5.0e-02	-2.1	4.32
BSU15540	-1.07	8.96	8.3	4.0e-03	5.0e-02	-2.1	4.32
BSU15560	-1.10	8.78	11.2	8.2e-04	1.3e-02	-2.1	6.24
BSU35920	-1.16	5.14	8.7	3.1e-03	4.1e-02	-2.2	4.61
BSU23560	-1.17	6.94	10.0	1.5e-03	2.2e-02	-2.2	5.50
BSU38810	-1.25	4.48	9.4	2.2e-03	3.0e-02	-2.4	5.07
BSU38270	-1.31	5.71	11.0	9.3e-04	1.4e-02	-2.5	6.11
BSU05840	-1.40	2.36	8.9	2.8e-03	3.7e-02	-2.6	4.76
BSU37660	-1.49	8.98	21.1	4.5e-06	1.1e-04	-2.8	13.17
BSU40420	-1.50	11.41	26.6	2.5e-07	7.5e-06	-2.8	17.03
BSU18120	-1.53	8.45	21.1	4.3e-06	1.1e-04	-2.9	13.19
BSU08240	-1.58	3.09	9.8	1.8e-03	2.5e-02	-3.0	5.33
BSU33320	-1.61	3.05	10.5	1.2e-03	1.8e-02	-3.1	5.78
BSU27090	-1.65	5.20	14.6	1.4e-04	2.6e-03	-3.1	8.58
BSU01630	-1.71	2.08	9.7	1.8e-03	2.6e-02	-3.3	5.28
BSU35930	-1.72	2.81	15.1	1.0e-04	2.1e-03	-3.3	8.92
BSU31970	-1.80	1.54	10.9	9.5e-04	1.5e-02	-3.5	6.09
BSU00090	-1.82	10.74	38.7	5.0e-10	2.4e-08	-3.5	25.28
BSU29990	-1.83	7.78	19.2	1.1e-05	2.7e-04	-3.6	11.86
BSU08450	-1.83	3.88	8.3	4.0e-03	5.0e-02	-3.6	4.32
BSU29470	-1.84	9.60	36.7	1.4e-09	6.2e-08	-3.6	23.93
BSU01600	-1.89	0.82	9.0	2.8e-03	3.7e-02	-3.7	4.77
BSU33310	-1.89	2.56	8.4	3.7e-03	4.7e-02	-3.7	4.41
BSU39610	-1.90	1.78	12.0	5.4e-04	9.1e-03	-3.7	6.78
BSU07150	-2.04	3.75	16.5	4.9e-05	1.0e-03	-4.1	9.92
BSU35960	-2.05	4.58	27.8	1.4e-07	4.3e-06	-4.1	17.83
BSU06660	-2.11	6.06	12.3	4.5e-04	7.8e-03	-4.3	6.99
BSU35950	-2.13	4.06	21.7	3.2e-06	8.1e-05	-4.4	13.59
BSU08460	-2.14	3.83	10.7	1.1e-03	1.6e-02	-4.4	5.93
BSU35940	-2.21	4.78	29.7	5.1e-08	1.7e-06	-4.6	19.16
BSU32130	-2.23	7.62	39.7	3.0e-10	1.5e-08	-4.7	25.95
BSU39020	-2.40	8.64	28.2	1.1e-07	3.6e-06	-5.3	18.10
BSU03670	-2.49	5.72	24.4	8.0e-07	2.2e-05	-5.6	15.49
BSU11780	-2.64	-0.23	8.4	3.8e-03	4.8e-02	-6.2	4.38
BSU08440	-2.77	5.02	28.4	1.0e-07	3.3e-06	-6.8	18.22
BSU22260	-3.60	5.63	46.7	8.3e-12	5.0e-10	-12.1	30.89
BSU36070	-4.36	-0.96	8.4	3.7e-03	4.7e-02	-20.5	4.42
BSU12860	-4.44	7.43	120.3	5.4e-28	8.7e-26	-21.6	83.26
BSU09680	-5.04	7.24	127.0	1.9e-29	3.2e-27	-33.0	88.00
BSU06890	-5.85	-1.48	12.3	4.5e-04	7.9e-03	-57.7	6.99
