# Supplementary material for: T-REx: Transcriptome analysis webserver for RNA-seq Expression data
Source: BMC Genomics. 2015 Sep 3;16(1):663. doi: 10.1186/s12864-015-1834-4 (PMC4558784; doi:10.1186/s12864-015-1834-4)
Supplement: Additional file 3: — Figure S3; k-means clustering of differentially expressed genes in the mutants. (ZIP 31925 kb) [file 12864_2015_1834_MOESM3_ESM.zip › Brinsmade.Significant_Changed_Genes_tables.filenames.txt]

"","X.Brinsmade.Significant_Changed_Genes.1.A_F71Y.WT.txt.","X.Brinsmade.Significant_Changed_Genes.2.B_R61K.WT.txt.","X.Brinsmade.Significant_Changed_Genes.3.C_R61H.WT.txt.","X.Brinsmade.Significant_Changed_Genes.4.Null.WT.txt."
"1","Brinsmade.Significant_Changed_Genes.1.A_F71Y-WT.txt","Brinsmade.Significant_Changed_Genes.2.B_R61K-WT.txt","Brinsmade.Significant_Changed_Genes.3.C_R61H-WT.txt","Brinsmade.Significant_Changed_Genes.4.Null-WT.txt"
