# Supplementary material for: T-REx: Transcriptome analysis webserver for RNA-seq Expression data
Source: BMC Genomics. 2015 Sep 3;16(1):663. doi: 10.1186/s12864-015-1834-4 (PMC4558784; doi:10.1186/s12864-015-1834-4)
Supplement: Additional file 3: — Figure S3; k-means clustering of differentially expressed genes in the mutants. (ZIP 31925 kb) [file 12864_2015_1834_MOESM3_ESM.zip › Brinsmade.SubClass_correlation_matrix.ArgR.txt]

BSU11200	BSU11210	BSU11220	BSU11230	BSU11240	BSU11250	BSU23960	BSU23970	BSU23980	BSU29440	BSU29450	BSU37760	BSU37770	BSU37780	BSU40320	BSU40330	BSU40340
1	0.996854706872382	0.9995424030974	0.99566424622416	0.99477574518571	0.991997458626619	0.905250413940828	0.810449921866181	0.741844589655555	0.984472414509753	0.993157079337581	0.940632422115902	0.920749292853948	0.0680101560358089	0.861039038147553	0.895828086875608	0.739356322382079
0.996854706872382	1	0.998197547587061	0.998010130475446	0.997216245570654	0.993283693523098	0.882232065592857	0.808390792527334	0.744511552086736	0.982123278884702	0.989865594514117	0.928263737414807	0.907152532562916	0.0495251545804452	0.850205749471139	0.88453509299112	0.727444908604881
0.9995424030974	0.998197547587061	1	0.998015587082936	0.997340230570983	0.99469825767137	0.904313367537799	0.820204642452733	0.75568868727549	0.987684033737597	0.994920961886471	0.932018181998646	0.910225119389226	0.0509025502426118	0.848444745561862	0.884677717106981	0.723287487256738
0.99566424622416	0.998010130475446	0.998015587082936	1	0.999860952648834	0.997002094770301	0.901393587910467	0.836331280156122	0.783747849987532	0.991736192816488	0.9959038938238	0.910319702685366	0.884983286477565	0.0200230780970885	0.819222914155491	0.858069454855365	0.688403748491022
0.99477574518571	0.997216245570654	0.997340230570983	0.999860952648834	1	0.996210730445419	0.905714931666852	0.836068257961055	0.791820545635567	0.992911034954379	0.99646096007936	0.904580374323357	0.879346567710139	0.0247428123424292	0.81284045520004	0.851694707032745	0.683336317023836
0.991997458626619	0.993283693523098	0.99469825767137	0.997002094770301	0.996210730445419	1	0.89526949038128	0.870673980243292	0.787500606541178	0.991494061510374	0.994078198535819	0.910519309799469	0.878804718381853	-0.0493783953494951	0.805749752029688	0.850504647854328	0.657126972867031
0.905250413940828	0.882232065592857	0.904313367537799	0.901393587910467	0.905714931666852	0.89526949038128	1	0.797256135363759	0.865731985831007	0.940886527508727	0.935436637068476	0.774913806636897	0.753675299559688	0.130633761492314	0.661711717589749	0.70409492656675	0.557441193345599
0.810449921866181	0.808390792527334	0.820204642452733	0.836331280156122	0.836068257961055	0.870673980243292	0.797256135363759	1	0.85982345969372	0.874485154741016	0.852944229589034	0.673598070731626	0.600275615782458	-0.477529822561011	0.470433705393777	0.552806199493554	0.234301703310404
0.741844589655555	0.744511552086736	0.75568868727549	0.783747849987532	0.791820545635567	0.787500606541178	0.865731985831007	0.85982345969372	1	0.847094743513203	0.814457875555001	0.483574657541118	0.430222818809904	-0.190291729708641	0.304497998567068	0.369990466713063	0.152226695024065
0.984472414509753	0.982123278884702	0.987684033737597	0.991736192816488	0.992911034954379	0.991494061510374	0.940886527508727	0.874485154741016	0.847094743513203	1	0.998143391670773	0.872537526430641	0.841325211558598	-0.0133205275598893	0.759496440941006	0.805605727825436	0.618785300118762
0.993157079337581	0.989865594514117	0.994920961886471	0.9959038938238	0.99646096007936	0.994078198535819	0.935436637068476	0.852944229589034	0.814457875555001	0.998143391670773	1	0.898834780188007	0.872019470161616	0.0224008436837338	0.797562009343738	0.839576523957336	0.664561753477942
0.940632422115902	0.928263737414807	0.932018181998646	0.910319702685366	0.904580374323357	0.910519309799469	0.774913806636897	0.673598070731626	0.483574657541118	0.872537526430641	0.898834780188007	1	0.994859559180516	0.130586676929347	0.968094373354176	0.987902465352814	0.867277435098482
0.920749292853948	0.907152532562916	0.910225119389226	0.884983286477565	0.879346567710139	0.878804718381853	0.753675299559688	0.600275615782458	0.430222818809904	0.841325211558598	0.872019470161616	0.994859559180516	1	0.225127416062532	0.987008571742828	0.997157863180282	0.912692672284782
0.0680101560358089	0.0495251545804452	0.0509025502426118	0.0200230780970885	0.0247428123424292	-0.0493783953494951	0.130633761492314	-0.477529822561011	-0.190291729708641	-0.0133205275598893	0.0224008436837338	0.130586676929347	0.225127416062532	1	0.324767914337714	0.243664987384065	0.562836423895539
0.861039038147553	0.850205749471139	0.848444745561862	0.819222914155491	0.81284045520004	0.805749752029688	0.661711717589749	0.470433705393777	0.304497998567068	0.759496440941006	0.797562009343738	0.968094373354176	0.987008571742828	0.324767914337714	1	0.995102323113548	0.961315475418266
0.895828086875608	0.88453509299112	0.884677717106981	0.858069454855365	0.851694707032745	0.850504647854328	0.70409492656675	0.552806199493554	0.369990466713063	0.805605727825436	0.839576523957336	0.987902465352814	0.997157863180282	0.243664987384065	0.995102323113548	1	0.930420999493609
0.739356322382079	0.727444908604881	0.723287487256738	0.688403748491022	0.683336317023836	0.657126972867031	0.557441193345599	0.234301703310404	0.152226695024065	0.618785300118762	0.664561753477942	0.867277435098482	0.912692672284782	0.562836423895539	0.961315475418266	0.930420999493609	1
