# Supplementary material for: T-REx: Transcriptome analysis webserver for RNA-seq Expression data
Source: BMC Genomics. 2015 Sep 3;16(1):663. doi: 10.1186/s12864-015-1834-4 (PMC4558784; doi:10.1186/s12864-015-1834-4)
Supplement: Additional file 3: — Figure S3; k-means clustering of differentially expressed genes in the mutants. (ZIP 31925 kb) [file 12864_2015_1834_MOESM3_ESM.zip › Brinsmade.SubClass_correlation_matrix.CcpA.txt]

BSU01540	BSU02130	BSU02140	BSU02420	BSU02430	BSU03040	BSU03981	BSU03982	BSU03990	BSU04160	BSU04470	BSU05810	BSU05820	BSU05830	BSU05840	BSU05850	BSU05860	BSU05870	BSU05880	BSU06970	BSU06980	BSU06990	BSU07000	BSU07010	BSU07020	BSU07030	BSU07040	BSU07050	BSU07060	BSU07070	BSU07080	BSU07580	BSU07590	BSU07610	BSU07800	BSU07810	BSU07820	BSU08060	BSU08070	BSU08080	BSU08090	BSU08100	BSU08180	BSU08190	BSU08200	BSU09280	BSU09290	BSU09880	BSU12000	BSU12300
1	0.707904075161395	0.533740754311813	-0.421860388138639	-0.398221117461794	-0.637814696759422	0.357678865176758	0.368366706810491	0.0857561863221908	0.367786649350779	-0.276301801106379	0.653824895221428	0.706429256501268	0.573071604288537	0.690184783332242	-0.760605378662735	-0.742453132079373	-0.676679238975321	-0.695149087870177	0.528373764467239	0.298437764085221	0.349654028638422	0.463700528980767	0.568960336738883	-0.416033567743303	-0.540032351351527	-0.184941001157992	0.627420393417387	0.111098937865102	0.441647048505527	0.426424325314289	-0.517563040258227	-0.527967358546842	-0.100721573082545	0.632772118070256	0.69816743389354	0.845072259206741	-0.318106904908247	0.592330666838694	0.900183360155727	0.189017730163844	0.44301720513578	-0.604819280387838	0.276389096608188	-0.445481681913075	0.727724615563759	0.855087363644232	0.437920153722216	0.820278584710262	0.75864159372011
0.707904075161395	1	0.964549909219574	0.319630168613795	0.172490155406866	-0.916004863963228	0.84940788289215	0.889278837522168	0.715459021269699	0.775400429006926	-0.560996964161196	0.987102959292805	0.993365385065931	0.959551850451553	0.984916120075481	-0.977708616303368	-0.996050835193145	-0.998538964814897	-0.999229869228936	0.859981464549604	0.85080383316711	0.859313616118557	0.909868040259979	-0.124161650860937	-0.830750153475909	-0.597769877279226	-0.407200204947895	0.695918310549026	0.639936026760704	-0.168137821438407	0.921991879797735	-0.966709437292868	-0.964310651288214	0.513241283091666	0.959112921908332	0.976979944089435	0.973688722242537	-0.822077807869303	0.909615479831708	0.901624740026575	0.233853547998269	0.848151557350449	-0.709028068163014	-0.446376808628339	0.150261832390283	0.994687263227421	0.967211751258927	0.895422367591373	0.982292481969946	0.98539210885619
0.533740754311813	0.964549909219574	1	0.53544684803295	0.423423475319525	-0.947484012044667	0.837264316850885	0.912247490618548	0.78900938391078	0.718287736341785	-0.704454750167417	0.95094547389948	0.939084729572203	0.922205013466889	0.933406021950886	-0.952045461934617	-0.939761996682835	-0.967263317685021	-0.967984360866211	0.932132885027566	0.902613578329094	0.939067179906987	0.880851395181007	-0.287575380803334	-0.773423559894412	-0.418069089626725	-0.298917627680934	0.737280871069272	0.813735025821744	-0.287980825920288	0.924984445757693	-0.974061454707427	-0.97334485532724	0.573568856978307	0.90088928181834	0.911511628056056	0.886332710746425	-0.812601435438444	0.849820337893637	0.818510500454409	0.31805524997616	0.796222581667793	-0.759955167637765	-0.63885407442777	0.248353645731238	0.936962254819053	0.883726801045655	0.877844115726451	0.905545972572529	0.915012532439572
-0.421860388138639	0.319630168613795	0.53544684803295	1	0.853039559791808	-0.399944372715309	0.535920069929176	0.615820994823021	0.773675300644621	0.395879193423457	-0.517085331817523	0.366512008462809	0.290461061645915	0.407147183651433	0.312328552323292	-0.263932681796954	-0.260476770134655	-0.353087060008529	-0.339653328078234	0.480428671684116	0.686234923808207	0.685266183955407	0.464793614916306	-0.88631257387527	-0.382577469755222	0.134304604508545	-0.144400808675709	0.207123531427759	0.778956412032097	-0.781563563674289	0.554691726941636	-0.523558267896591	-0.520751389820914	0.729040563376199	0.330096604246456	0.276897893403384	0.0960751143663159	-0.504191582113089	0.332767374346342	-0.000904290757849286	0.255232116933777	0.405287411083163	-0.250910446254913	-0.97951605242602	0.732075749911792	0.267117679437566	0.0817683207855185	0.503398914604409	0.139789194900222	0.223088804080882
-0.398221117461794	0.172490155406866	0.423423475319525	0.853039559791808	1	-0.400043391134683	0.153100142053307	0.301644508278739	0.412155074076932	-0.0459889271097211	-0.724175933846686	0.143370292397695	0.0931664393366978	0.123129008817234	0.0853443303225364	-0.21508310636264	-0.088583331368398	-0.18240029435294	-0.182722101552638	0.554899121526177	0.389826115955429	0.513905423235144	0.131324556430702	-0.553325601773958	-0.00280073133016605	0.508299758569722	0.383194630307965	0.387707313102015	0.843298756501034	-0.377817424637897	0.255291389119243	-0.296679135912735	-0.296538509672428	0.277596408829543	0.0423835336120751	0.0306270054933433	-0.0146708974924865	-0.204875843803964	-0.00252334426198082	-0.0262639462415388	0.32314321372948	0.00536062853679062	-0.428295024638486	-0.790416208464711	0.292896995457735	0.0841230246872378	0.00617946423596113	0.152621364238834	0.0275653496203603	0.0239842447489852
-0.637814696759422	-0.916004863963228	-0.947484012044667	-0.399944372715309	-0.400043391134683	1	-0.67371314675071	-0.789275394599514	-0.63709885963935	-0.53830321136118	0.836750167439448	-0.883127151927053	-0.867442423250771	-0.806511925367213	-0.87174728724741	0.966673941334759	0.891923647653819	0.904810717164444	0.92092246059404	-0.97564055875589	-0.798979714087619	-0.906168021026205	-0.72253035067901	0.0932438568007526	0.57184852773929	0.23624408228854	0.124369062241189	-0.911835720061316	-0.826689872737644	0.125656543912564	-0.781580799699294	0.878943060016713	0.896533714031288	-0.381089161176383	-0.803183121982695	-0.837728309678236	-0.868560596218091	0.590636860796362	-0.765920311765584	-0.902535737576815	-0.540959484679215	-0.637283074021442	0.922989858791022	0.525385138288343	-0.0546869219075097	-0.873733073663616	-0.87734607002413	-0.740980004461091	-0.879627450017309	-0.87117589646575
0.357678865176758	0.84940788289215	0.837264316850885	0.535920069929176	0.153100142053307	-0.67371314675071	1	0.979086121349406	0.936243276807332	0.976175288636249	-0.278507503455013	0.915103387602724	0.884168987967718	0.960970482199376	0.9060344967195	-0.734764300319079	-0.856304415093146	-0.875943563492083	-0.86055438493906	0.590905182798666	0.949481996853266	0.842192120493616	0.985191883247024	-0.547374112918698	-0.961484363844323	-0.704225348215525	-0.756396100133501	0.327086522349258	0.512824183168953	-0.611824503811505	0.979703984500561	-0.937236150521985	-0.930615357473764	0.873911738152418	0.947213928968746	0.911758093752738	0.756479026573555	-0.914008992297612	0.952731093942653	0.607111571929512	0.117683271580432	0.988593160013846	-0.347980382186016	-0.648249107233471	0.624187776849779	0.867785126372601	0.718910239256284	0.994465897539677	0.772523666116808	0.864420562994652
0.368366706810491	0.889278837522168	0.912247490618548	0.615820994823021	0.301644508278739	-0.789275394599514	0.979086121349406	1	0.954254874097501	0.914872936401663	-0.466343045076569	0.94071278329187	0.901402999254973	0.961450893963548	0.925403931887284	-0.808319665396622	-0.883349407427794	-0.911004841214084	-0.902361160750294	0.725106339727032	0.990516077468081	0.933856371539656	0.966363363711485	-0.547347721010224	-0.901655395833084	-0.567847805434564	-0.631814916380242	0.486864896020646	0.668959840872087	-0.599288823025166	0.986668346682279	-0.973506966776004	-0.974459818971011	0.845771385264746	0.943064725107707	0.9172582668753	0.780956242412044	-0.876986025201287	0.944926292022997	0.671211921214757	0.268773746343717	0.947199754032916	-0.509437064302196	-0.731920521210035	0.584596313885573	0.887491158468414	0.751656514072294	0.986907396806911	0.800196631879867	0.882599887096247
0.0857561863221908	0.715459021269699	0.78900938391078	0.773675300644621	0.412155074076932	-0.63709885963935	0.936243276807332	0.954254874097501	1	0.87183485157447	-0.401351860648562	0.796743532417219	0.731262116799551	0.841860045273192	0.771384730896693	-0.613681021889162	-0.703043400262935	-0.748890598078868	-0.735986452069226	0.587596405251619	0.970348354958977	0.89171116260125	0.879232517549683	-0.768855732327715	-0.821896396811943	-0.434455603237624	-0.653814983177405	0.325879518242583	0.658968035921889	-0.806509087298347	0.911029101624646	-0.868191963150768	-0.871331359716281	0.952530807858329	0.809438265395307	0.760039197168718	0.558606968756659	-0.8051131133935	0.839230888947048	0.441304936573463	0.281164048467346	0.879342327163381	-0.353963418214161	-0.863668360373834	0.78905998046724	0.709416765071475	0.521020689294743	0.920191660613233	0.584688151207779	0.703796747668591
0.367786649350779	0.775400429006926	0.718287736341785	0.395879193423457	-0.0459889271097211	-0.53830321136118	0.976175288636249	0.914872936401663	0.87183485157447	1	-0.0786242201868048	0.856901810394511	0.832302273213123	0.919855478540596	0.857846464396692	-0.63738083439671	-0.799711970652058	-0.8042805318893	-0.785588904794173	0.425476051788266	0.868120366292418	0.717562288364637	0.955808069055296	-0.498160956383241	-0.969573005529493	-0.814372629219532	-0.871086856643696	0.175458804861189	0.315303918054478	-0.59394052533554	0.922533692441887	-0.856947840155746	-0.848057840468745	0.859932503399062	0.918579777720654	0.877082786637103	0.709855643525381	-0.881477537957129	0.938260294755236	0.546524878893159	0.0124419943235357	0.992035383775076	-0.1900517997852	-0.512690520817112	0.629670923321426	0.815003855472075	0.664176046474211	0.961414937676501	0.719024093215127	0.822121262122492
-0.276301801106379	-0.560996964161196	-0.704454750167417	-0.517085331817523	-0.724175933846686	0.836750167439448	-0.278507503455013	-0.466343045076569	-0.401351860648562	-0.0786242201868048	1	-0.502662406616261	-0.466002528358275	-0.3954685133495	-0.472686046478574	0.682339231384402	0.503660286589195	0.543884905145086	0.569882270162235	-0.89666914547392	-0.537286008408426	-0.742092260808955	-0.304425321678694	0.115505269343069	0.10506051076538	-0.32809275710356	-0.332670093661178	-0.914537348246491	-0.924303813658923	0.0733179760225557	-0.418755254704022	0.549885035458972	0.578725624535519	-0.137534087554924	-0.370654820880841	-0.411715850251568	-0.472308484079441	0.20283251737323	-0.337107432344054	-0.594748922210448	-0.707712639804032	-0.186174060683927	0.929683060905754	0.577857097500627	0.044898352822085	-0.474537075138337	-0.501792369930561	-0.346469276749983	-0.491761164606335	-0.461191412870113
0.653824895221428	0.987102959292805	0.95094547389948	0.366512008462809	0.143370292397695	-0.883127151927053	0.915103387602724	0.94071278329187	0.796743532417219	0.856901810394511	-0.502662406616261	1	0.992182608194461	0.98715508706731	0.998153268198546	-0.942993420437759	-0.9895878885319	-0.992568016404863	-0.991147446664704	0.806335970961375	0.906272200154002	0.885604014265723	0.951636793690528	-0.232126995796494	-0.880853434407184	-0.641980119831229	-0.534056003971898	0.632485641837341	0.612411081713074	-0.300448015971483	0.95841622943932	-0.983638632455779	-0.984443334751963	0.629289324184048	0.988460979933539	0.993220804155004	0.94602764327333	-0.845348120666558	0.962542630362973	0.866921134628164	0.255690417892504	0.914873390599341	-0.645302909333626	-0.503428278591038	0.287017691115306	0.989117607454773	0.929388241558829	0.950998327793462	0.954795096998081	0.988473162531681
0.706429256501268	0.993365385065931	0.939084729572203	0.290461061645915	0.0931664393366978	-0.867442423250771	0.884168987967718	0.901402999254973	0.731262116799551	0.832302273213123	-0.466002528358275	0.992182608194461	1	0.97885435092601	0.993356851582727	-0.950544240714411	-0.997195257925251	-0.995394397895122	-0.992566737392709	0.796626089729187	0.853168411187275	0.83172643485532	0.940036513144821	-0.143219573899139	-0.881228323694526	-0.682692208429584	-0.499128575772684	0.617575270639528	0.565965061788804	-0.199846996880952	0.938438399780251	-0.966161663280216	-0.960872594430862	0.555093185240882	0.981517900671436	0.992709629203758	0.972266232373466	-0.855011803018675	0.937959404412876	0.879512339928885	0.169708864752937	0.89368526682026	-0.629742045921945	-0.419959339253424	0.19570183952557	0.999403753007727	0.959699012919618	0.922745701240596	0.979235037336879	0.992852342182231
0.573071604288537	0.959551850451553	0.922205013466889	0.407147183651433	0.123129008817234	-0.806511925367213	0.960970482199376	0.961450893963548	0.841860045273192	0.919855478540596	-0.3954685133495	0.98715508706731	0.97885435092601	1	0.983745393316987	-0.883345292942505	-0.964621061631218	-0.972444497911364	-0.963744403335138	0.729370975964188	0.919373124822852	0.859046082724667	0.988207678867591	-0.324625004044554	-0.943931980627539	-0.714150693386952	-0.625433906726194	0.505503839995973	0.558730304423842	-0.384682487641527	0.984635869360577	-0.981926853864066	-0.975349586688334	0.710402855736679	0.995091760692806	0.986079235927857	0.906306611202712	-0.909047262337246	0.970636550823917	0.783993176789373	0.145328538196605	0.961516053097202	-0.52209836501242	-0.531863597310165	0.388284944735908	0.971291109207228	0.882529004539981	0.981034944009744	0.917612374339419	0.965199706596578
0.690184783332242	0.984916120075481	0.933406021950886	0.312328552323292	0.0853443303225364	-0.87174728724741	0.9060344967195	0.925403931887284	0.771384730896693	0.857846464396692	-0.472686046478574	0.998153268198546	0.993356851582727	0.983745393316987	1	-0.941366186292104	-0.99226637494971	-0.989028170182996	-0.988359271538238	0.785076759814093	0.886242999551493	0.862092299022502	0.945018940121442	-0.190062494096713	-0.878841710925268	-0.668789661605325	-0.550853822727895	0.625827649050806	0.570102186739066	-0.270415911097422	0.945386076969855	-0.971177573379947	-0.97280263352588	0.607438451101411	0.990652254095521	0.997598144426038	0.956280281421343	-0.83068216695243	0.967246166131044	0.882089891184305	0.249392326908349	0.91471996832084	-0.635834364095284	-0.455155689735577	0.26025946343829	0.991297192209216	0.939017866108044	0.943830499131401	0.962249940142105	0.994927845835474
-0.760605378662735	-0.977708616303368	-0.952045461934617	-0.263932681796954	-0.21508310636264	0.966673941334759	-0.734764300319079	-0.808319665396622	-0.613681021889162	-0.63738083439671	0.682339231384402	-0.942993420437759	-0.950544240714411	-0.883345292942505	-0.941366186292104	1	0.967817449883209	0.966508690424308	0.976266711864892	-0.921662671072244	-0.782872176289995	-0.846330388847855	-0.806066874315287	0.000913178342075582	0.695480896160786	0.454575327710107	0.242151657265176	-0.825455903660614	-0.689868471189421	0.043897716327372	-0.833759031245093	0.913504651093231	0.91960580312546	-0.371705153422125	-0.888174963161727	-0.923367673594201	-0.96556147275788	0.695863437253151	-0.835029276021938	-0.950789894953729	-0.356397031670801	-0.728920774720902	0.834240091449659	0.394358462117847	-0.00386023436381984	-0.957695252808928	-0.970236807911634	-0.798626409658396	-0.971573109950884	-0.952659137922894
-0.742453132079373	-0.996050835193145	-0.939761996682835	-0.260476770134655	-0.088583331368398	0.891923647653819	-0.856304415093146	-0.883349407427794	-0.703043400262935	-0.799711970652058	0.503660286589195	-0.9895878885319	-0.997195257925251	-0.964621061631218	-0.99226637494971	0.967817449883209	1	0.994664850637496	0.99540040381048	-0.818551155895983	-0.838616838139048	-0.833921065659159	-0.914994059546601	0.0960705074474731	0.845364590192152	0.649603176740692	0.462158065376469	-0.66768624631894	-0.576385296653781	0.160242122854413	-0.916793061636575	0.956579611614961	0.955306748278206	-0.514158010101407	-0.971507698401557	-0.988808305060849	-0.98250875910456	0.814731524412905	-0.929774093091663	-0.912088758611679	-0.221925244926837	-0.867195504106327	0.677326983145956	0.396550105939442	-0.148826211593438	-0.998684871040827	-0.972699952719604	-0.901880154753697	-0.98763578564019	-0.996283947720946
-0.676679238975321	-0.998538964814897	-0.967263317685021	-0.353087060008529	-0.18240029435294	0.904810717164444	-0.875943563492083	-0.911004841214084	-0.748890598078868	-0.8042805318893	0.543884905145086	-0.992568016404863	-0.995394397895122	-0.972444497911364	-0.989028170182996	0.966508690424308	0.994664850637496	1	0.998815893530881	-0.847831705819948	-0.873140591268603	-0.870681675621009	-0.930140300080808	0.172745272483893	0.855342049634799	0.612980537632646	0.442338664168904	-0.667992712164939	-0.641773341662217	0.216070808005618	-0.941526217773749	0.977973584657555	0.974574308915331	-0.557003119868178	-0.969506910599692	-0.982083309407161	-0.96358182416622	0.845906647293739	-0.923375049449213	-0.880831029554371	-0.221345832257585	-0.872277008837957	0.682638148793634	0.478292420871288	-0.200879463623004	-0.994858467399429	-0.954231429743972	-0.917054474795178	-0.973556821303351	-0.984766890048399
-0.695149087870177	-0.999229869228936	-0.967984360866211	-0.339653328078234	-0.182722101552638	0.92092246059404	-0.86055438493906	-0.902361160750294	-0.735986452069226	-0.785588904794173	0.569882270162235	-0.991147446664704	-0.992566737392709	-0.963744403335138	-0.988359271538238	0.976266711864892	0.99540040381048	0.998815893530881	1	-0.861690739486482	-0.867799849910253	-0.875856295262924	-0.914901478504247	0.149912613205879	0.832408105524787	0.588958919117958	0.422196155576775	-0.700301228929645	-0.651259757733425	0.199147494403199	-0.929015855733673	0.972814498830936	0.972466986486973	-0.536999711311035	-0.963437359727212	-0.979333222055656	-0.967546340224902	0.819204666388834	-0.920007711739942	-0.900084087189141	-0.261195738809283	-0.857076503271211	0.713363117483203	0.469659267774835	-0.178668871040103	-0.993147558756854	-0.959575075140472	-0.905844129018054	-0.976466652894113	-0.986237346529221
0.528373764467239	0.859981464549604	0.932132885027566	0.480428671684116	0.554899121526177	-0.97564055875589	0.590905182798666	0.725106339727032	0.587596405251619	0.425476051788266	-0.89666914547392	0.806335970961375	0.796626089729187	0.729370975964188	0.785076759814093	-0.921662671072244	-0.818551155895983	-0.847831705819948	-0.861690739486482	1	0.742424780383483	0.87343543122606	0.65043597777286	-0.112956041860705	-0.494089752109851	-0.111115938000257	0.0394616844681481	0.903594881948914	0.899342223251123	-0.0856324246127841	0.726440097255803	-0.829519107758562	-0.839555470266983	0.313499189343105	0.708355250917306	0.74475050700743	0.794030756729804	-0.571769071529943	0.645072438124507	0.812988982142228	0.482472833335671	0.531691660705207	-0.922426577735551	-0.568731919522008	0.00900747112886791	0.803197789327721	0.81251019164005	0.655227848302746	0.812165073135743	0.780191243319276
0.298437764085221	0.85080383316711	0.902613578329094	0.686234923808207	0.389826115955429	-0.798979714087619	0.949481996853266	0.990516077468081	0.970348354958977	0.868120366292418	-0.537286008408426	0.906272200154002	0.853168411187275	0.919373124822852	0.886242999551493	-0.782872176289995	-0.838616838139048	-0.873140591268603	-0.867799849910253	0.742424780383483	1	0.963176324639128	0.921988645121268	-0.603419261798723	-0.837417950655712	-0.456432414681575	-0.583537138642768	0.523192787577396	0.731916077050982	-0.653955554581464	0.95773221196128	-0.951817179860643	-0.959482271644954	0.859390231335656	0.897551615779112	0.870142780863197	0.723498711272508	-0.817909809025447	0.911225556440987	0.640276309688631	0.369595704274197	0.902395637491125	-0.546579495397426	-0.801208532558586	0.62353268845176	0.838425125465064	0.695197394898022	0.958105541875795	0.745076836201273	0.836493702990499
0.349654028638422	0.859313616118557	0.939067179906987	0.685266183955407	0.513905423235144	-0.906168021026205	0.842192120493616	0.933856371539656	0.89171116260125	0.717562288364637	-0.742092260808955	0.885604014265723	0.83172643485532	0.859046082724667	0.862092299022502	-0.846330388847855	-0.833921065659159	-0.870681675621009	-0.875856295262924	0.87343543122606	0.963176324639128	1	0.828687874938272	-0.495776882078222	-0.697063274233225	-0.267059770037261	-0.367435865671793	0.717070690324821	0.863003816363751	-0.53190560478275	0.891457231039197	-0.930749794722383	-0.947761704581525	0.71916940515031	0.837435214895288	0.830330043381297	0.735701972801741	-0.703916588969683	0.840905765888361	0.715877562856677	0.534559575996287	0.779480361547658	-0.738665557775022	-0.801873923079669	0.469636077437557	0.823360099076286	0.722216261997615	0.872844147662669	0.757443695763143	0.821189126856582
0.463700528980767	0.909868040259979	0.880851395181007	0.464793614916306	0.131324556430702	-0.72253035067901	0.985191883247024	0.966363363711485	0.879232517549683	0.955808069055296	-0.304425321678694	0.951636793690528	0.940036513144821	0.988207678867591	0.945018940121442	-0.806066874315287	-0.914994059546601	-0.930140300080808	-0.914901478504247	0.65043597777286	0.921988645121268	0.828687874938272	1	-0.428070869797427	-0.97767047895077	-0.745499836296417	-0.689517941793359	0.381472700792886	0.518348183087403	-0.475474396860651	0.99073135000521	-0.96216959123051	-0.949425865852123	0.783476959483704	0.975309958818211	0.952354930854265	0.839471012767688	-0.948377677267086	0.953846956864615	0.680606914002666	0.0538886915969395	0.981614735793858	-0.402306650935006	-0.57362732095266	0.49203455472208	0.927875759868673	0.809597867818871	0.98924737210697	0.854155571978083	0.915919539248095
0.568960336738883	-0.124161650860937	-0.287575380803334	-0.88631257387527	-0.553325601773958	0.0932438568007526	-0.547374112918698	-0.547347721010224	-0.768855732327715	-0.498160956383241	0.115505269343069	-0.232126995796494	-0.143219573899139	-0.324625004044554	-0.190062494096713	0.000913178342075582	0.0960705074474731	0.172745272483893	0.149912613205879	-0.112956041860705	-0.603419261798723	-0.495776882078222	-0.428070869797427	1	0.417546521479377	0.036130971545576	0.457946104712002	0.161176513113053	-0.435027643391212	0.960707297766696	-0.472784712442154	0.373727404938781	0.370437325430228	-0.861510042892582	-0.262932666394714	-0.178079520406357	0.0893118089965016	0.453731795135704	-0.320111486563683	0.221554240687589	-0.104563396077626	-0.451183796891783	-0.125128951507082	0.871333202435463	-0.952533201628988	-0.111015098375506	0.129467184030796	-0.480657650648204	0.0534389104808058	-0.0906139010846176
-0.416033567743303	-0.830750153475909	-0.773423559894412	-0.382577469755222	-0.00280073133016605	0.57184852773929	-0.961484363844323	-0.901655395833084	-0.821896396811943	-0.969573005529493	0.10506051076538	-0.880853434407184	-0.881228323694526	-0.943931980627539	-0.878841710925268	0.695480896160786	0.845364590192152	0.855342049634799	0.832408105524787	-0.494089752109851	-0.837417950655712	-0.697063274233225	-0.97767047895077	0.417546521479377	1	0.847260045153884	0.764847972344676	-0.19466384310944	-0.351326099929327	0.461265405546282	-0.944278908388993	0.885973715722912	0.862896793397494	-0.773621442424791	-0.931893128235388	-0.899809489109918	-0.775301307837547	0.962332048677794	-0.907057592590043	-0.572059154940994	0.133279306767768	-0.975092052456726	0.215126010626736	0.474617683803927	-0.506150773888192	-0.866878194022369	-0.739859661916903	-0.950241017797669	-0.787867393795822	-0.851187280636203
-0.540032351351527	-0.597769877279226	-0.418069089626725	0.134304604508545	0.508299758569722	0.23624408228854	-0.704225348215525	-0.567847805434564	-0.434455603237624	-0.814372629219532	-0.32809275710356	-0.641980119831229	-0.682692208429584	-0.714150693386952	-0.668789661605325	0.454575327710107	0.649603176740692	0.612980537632646	0.588958919117958	-0.111115938000257	-0.456432414681575	-0.267059770037261	-0.745499836296417	0.036130971545576	0.847260045153884	1	0.797131220962769	0.0898810498574004	0.165388669615207	0.131692349575222	-0.648619729351605	0.572331600217511	0.542815262728307	-0.461196184778344	-0.738620560029094	-0.718621550022794	-0.652885092351072	0.738446699792411	-0.718005659447994	-0.455107547811413	0.405677444939016	-0.792490962506027	-0.0900435789543505	-0.0458938274246811	-0.224971916127317	-0.675726160892385	-0.616099399060175	-0.690889869499753	-0.643590798235755	-0.67989322166938
-0.184941001157992	-0.407200204947895	-0.298917627680934	-0.144400808675709	0.383194630307965	0.124369062241189	-0.756396100133501	-0.631814916380242	-0.653814983177405	-0.871086856643696	-0.332670093661178	-0.534056003971898	-0.499128575772684	-0.625433906726194	-0.550853822727895	0.242151657265176	0.462158065376469	0.442338664168904	0.422196155576775	0.0394616844681481	-0.583537138642768	-0.367435865671793	-0.689517941793359	0.457946104712002	0.764847972344676	0.797131220962769	1	0.197846587889215	0.118945989200994	0.621197578147431	-0.616905251507594	0.505837562117679	0.504464982386474	-0.78014475684356	-0.648370720771076	-0.588490298136776	-0.377321742412387	0.590052983390854	-0.729084680004639	-0.240742651687026	0.0782657005540875	-0.810217648256243	-0.198787143335512	0.255079365541375	-0.685357691490363	-0.478364870558415	-0.315466943344072	-0.716611331934741	-0.372976984202335	-0.517420997419285
0.627420393417387	0.695918310549026	0.737280871069272	0.207123531427759	0.387707313102015	-0.911835720061316	0.327086522349258	0.486864896020646	0.325879518242583	0.175458804861189	-0.914537348246491	0.632485641837341	0.617575270639528	0.505503839995973	0.625827649050806	-0.825455903660614	-0.66768624631894	-0.667992712164939	-0.700301228929645	0.903594881948914	0.523192787577396	0.717070690324821	0.381472700792886	0.161176513113053	-0.19466384310944	0.0898810498574004	0.197846587889215	1	0.759526675415695	0.122265017814762	0.459217947637698	-0.607210337671216	-0.641759212369247	0.0454623797852605	0.516955833491665	0.578216202849935	0.686041799206711	-0.213986277409654	0.489300845630585	0.837317467768679	0.716901146109444	0.290838253180029	-0.998611091436921	-0.324295692772849	-0.225612075901331	0.633921859247405	0.713007148409307	0.417453928494122	0.688549760608295	0.646248753137393
0.111098937865102	0.639936026760704	0.813735025821744	0.778956412032097	0.843298756501034	-0.826689872737644	0.512824183168953	0.668959840872087	0.658968035921889	0.315303918054478	-0.924303813658923	0.612411081713074	0.565965061788804	0.558730304423842	0.570102186739066	-0.689868471189421	-0.576385296653781	-0.641773341662217	-0.651259757733425	0.899342223251123	0.731916077050982	0.863003816363751	0.518348183087403	-0.435027643391212	-0.351326099929327	0.165388669615207	0.118945989200994	0.759526675415695	1	-0.35679690015413	0.628512792838818	-0.705571916738748	-0.717988662473731	0.437214497386177	0.508170709798801	0.516814477980418	0.490982409050562	-0.475708123830355	0.468764482283394	0.505279765390681	0.538356955861859	0.400293055742542	-0.790671473260789	-0.819299332997889	0.262744341206379	0.562596093463652	0.505350177609241	0.549135771898582	0.523434438831976	0.528221284841194
0.441647048505527	-0.168137821438407	-0.287980825920288	-0.781563563674289	-0.377817424637897	0.125656543912564	-0.611824503811505	-0.599288823025166	-0.806509087298347	-0.59394052533554	0.0733179760225557	-0.300448015971483	-0.199846996880952	-0.384682487641527	-0.270415911097422	0.043897716327372	0.160242122854413	0.216070808005618	0.199147494403199	-0.0856324246127841	-0.653955554581464	-0.53190560478275	-0.475474396860651	0.960707297766696	0.461265405546282	0.131692349575222	0.621197578147431	0.122265017814762	-0.35679690015413	1	-0.505084992746191	0.407383059174063	0.417975524916986	-0.917058965400424	-0.346823486493593	-0.262549462412267	0.0224593406166556	0.422275405349093	-0.44208060305943	0.11355886514615	-0.234350642150922	-0.540827294701102	-0.0973948391955219	0.81479259786344	-0.990391480233862	-0.168282700234551	0.0727644234968035	-0.552460812546468	-0.00392790714257059	-0.177126771385868
0.426424325314289	0.921991879797735	0.924984445757693	0.554691726941636	0.255291389119243	-0.781580799699294	0.979703984500561	0.986668346682279	0.911029101624646	0.922533692441887	-0.418755254704022	0.95841622943932	0.938438399780251	0.984635869360577	0.945386076969855	-0.833759031245093	-0.916793061636575	-0.941526217773749	-0.929015855733673	0.726440097255803	0.95773221196128	0.891457231039197	0.99073135000521	-0.472784712442154	-0.944278908388993	-0.648619729351605	-0.616905251507594	0.459217947637698	0.628512792838818	-0.505084992746191	1	-0.984245214792284	-0.975129116346586	0.792986593438911	0.964659252516018	0.943564786544893	0.831694505152039	-0.935504121951883	0.941760994682851	0.689659157446085	0.139047673478894	0.957759355709788	-0.483191514914737	-0.660175465195373	0.505096894751923	0.926310066837552	0.80586084165431	0.987829436235462	0.850397066997916	0.910774294300775
-0.517563040258227	-0.966709437292868	-0.974061454707427	-0.523558267896591	-0.296679135912735	0.878943060016713	-0.937236150521985	-0.973506966776004	-0.868191963150768	-0.856947840155746	0.549885035458972	-0.983638632455779	-0.966161663280216	-0.981926853864066	-0.971177573379947	0.913504651093231	0.956579611614961	0.977973584657555	0.972814498830936	-0.829519107758562	-0.951817179860643	-0.930749794722383	-0.96216959123051	0.373727404938781	0.885973715722912	0.572331600217511	0.505837562117679	-0.607210337671216	-0.705571916738748	0.407383059174063	-0.984245214792284	1	0.997276377794622	-0.704595914118001	-0.966385426352727	-0.960975679535538	-0.887787520432917	0.884455641936257	-0.936310690474005	-0.787118690775596	-0.247846192432037	-0.912237330920435	0.62839555831293	0.639566343305975	-0.388869286025795	-0.959040958860266	-0.870892330756033	-0.96298328859511	-0.904758221965247	-0.946072951504471
-0.527967358546842	-0.964310651288214	-0.97334485532724	-0.520751389820914	-0.296538509672428	0.896533714031288	-0.930615357473764	-0.974459818971011	-0.871331359716281	-0.848057840468745	0.578725624535519	-0.984443334751963	-0.960872594430862	-0.975349586688334	-0.97280263352588	0.91960580312546	0.955306748278206	0.974574308915331	0.972466986486973	-0.839555470266983	-0.959482271644954	-0.947761704581525	-0.949425865852123	0.370437325430228	0.862896793397494	0.542815262728307	0.504464982386474	-0.641759212369247	-0.717988662473731	0.417975524916986	-0.975129116346586	0.997276377794622	1	-0.705185272404981	-0.963673213555981	-0.959838565826163	-0.885294804856947	0.85024543182263	-0.943471839054918	-0.806019296526844	-0.315795065240182	-0.905125129390255	0.66073732938482	0.646021211896028	-0.392008542450354	-0.954258136683613	-0.868048973736699	-0.96004491900645	-0.900994484021291	-0.947912432712729
-0.100721573082545	0.513241283091666	0.573568856978307	0.729040563376199	0.277596408829543	-0.381089161176383	0.873911738152418	0.845771385264746	0.952530807858329	0.859932503399062	-0.137534087554924	0.629289324184048	0.555093185240882	0.710402855736679	0.607438451101411	-0.371705153422125	-0.514158010101407	-0.557003119868178	-0.536999711311035	0.313499189343105	0.859390231335656	0.71916940515031	0.783476959483704	-0.861510042892582	-0.773621442424791	-0.461196184778344	-0.78014475684356	0.0454623797852605	0.437214497386177	-0.917058965400424	0.792986593438911	-0.704595914118001	-0.705185272404981	1	0.680463872525498	0.608819018411731	0.353330275585385	-0.723918319742338	0.740558381853492	0.211254898942719	0.157127520018919	0.828862928194062	-0.071165326694342	-0.80200297846167	0.924304607263313	0.526985326957901	0.302258714881373	0.831117661002265	0.377080004287998	0.529716958137514
0.632772118070256	0.959112921908332	0.90088928181834	0.330096604246456	0.0423835336120751	-0.803183121982695	0.947213928968746	0.943064725107707	0.809438265395307	0.918579777720654	-0.370654820880841	0.988460979933539	0.981517900671436	0.995091760692806	0.990652254095521	-0.888174963161727	-0.971507698401557	-0.969506910599692	-0.963437359727212	0.708355250917306	0.897551615779112	0.837435214895288	0.975309958818211	-0.262932666394714	-0.931893128235388	-0.738620560029094	-0.648370720771076	0.516955833491665	0.508170709798801	-0.346823486493593	0.964659252516018	-0.966385426352727	-0.963673213555981	0.680463872525498	1	0.995083858052209	0.923405095292169	-0.873852071812359	0.983614166053552	0.818657999485719	0.171468843785217	0.960040560521559	-0.528529705229395	-0.468167610183289	0.351140884589646	0.975683014340982	0.89867054802365	0.97210898251233	0.930159938197364	0.978822868624746
0.69816743389354	0.976979944089435	0.911511628056056	0.276897893403384	0.0306270054933433	-0.837728309678236	0.911758093752738	0.9172582668753	0.760039197168718	0.877082786637103	-0.411715850251568	0.993220804155004	0.992709629203758	0.986079235927857	0.997598144426038	-0.923367673594201	-0.988808305060849	-0.982083309407161	-0.979333222055656	0.74475050700743	0.870142780863197	0.830330043381297	0.952354930854265	-0.178079520406357	-0.899809489109918	-0.718621550022794	-0.588490298136776	0.578216202849935	0.516814477980418	-0.262549462412267	0.943564786544893	-0.960975679535538	-0.959838565826163	0.608819018411731	0.995083858052209	1	0.955994227633187	-0.844277986659603	0.971248096245984	0.868855903287838	0.196235727302939	0.928423689243132	-0.587415649657756	-0.41899885885055	0.261667104860258	0.990238712703494	0.936521248619666	0.946141296967495	0.960579069122659	0.994199585064504
0.845072259206741	0.973688722242537	0.886332710746425	0.0960751143663159	-0.0146708974924865	-0.868560596218091	0.756479026573555	0.780956242412044	0.558606968756659	0.709855643525381	-0.472308484079441	0.94602764327333	0.972266232373466	0.906306611202712	0.956280281421343	-0.96556147275788	-0.98250875910456	-0.96358182416622	-0.967546340224902	0.794030756729804	0.723498711272508	0.735701972801741	0.839471012767688	0.0893118089965016	-0.775301307837547	-0.652885092351072	-0.377321742412387	0.686041799206711	0.490982409050562	0.0224593406166556	0.831694505152039	-0.887787520432917	-0.885294804856947	0.353330275585385	0.923405095292169	0.955994227633187	1	-0.741637196282908	0.867697859653165	0.947032308946283	0.179516234868542	0.785489305101907	-0.689699469106604	-0.231834223584578	-0.0298296860290934	0.97958986818621	0.997790771176624	0.813251679528003	0.998861223436629	0.978772871134524
-0.318106904908247	-0.822077807869303	-0.812601435438444	-0.504191582113089	-0.204875843803964	0.590636860796362	-0.914008992297612	-0.876986025201287	-0.8051131133935	-0.881477537957129	0.20283251737323	-0.845348120666558	-0.855011803018675	-0.909047262337246	-0.83068216695243	0.695863437253151	0.814731524412905	0.845906647293739	0.819204666388834	-0.571769071529943	-0.817909809025447	-0.703916588969683	-0.948377677267086	0.453731795135704	0.962332048677794	0.738446699792411	0.590052983390854	-0.213986277409654	-0.475708123830355	0.422275405349093	-0.935504121951883	0.884455641936257	0.85024543182263	-0.723918319742338	-0.873852071812359	-0.844277986659603	-0.741637196282908	1	-0.811301097623519	-0.508510915967711	0.21228658421397	-0.89941147891217	0.24546091776894	0.555176648192221	-0.461497686082707	-0.840805740088433	-0.717662342111235	-0.900454358833892	-0.763906859925857	-0.797333033652103
0.592330666838694	0.909615479831708	0.849820337893637	0.332767374346342	-0.00252334426198082	-0.765920311765584	0.952731093942653	0.944926292022997	0.839230888947048	0.938260294755236	-0.337107432344054	0.962542630362973	0.937959404412876	0.970636550823917	0.967246166131044	-0.835029276021938	-0.929774093091663	-0.923375049449213	-0.920007711739942	0.645072438124507	0.911225556440987	0.840905765888361	0.953846956864615	-0.320111486563683	-0.907057592590043	-0.718005659447994	-0.729084680004639	0.489300845630585	0.468764482283394	-0.44208060305943	0.941760994682851	-0.936310690474005	-0.943471839054918	0.740558381853492	0.983614166053552	0.971248096245984	0.867697859653165	-0.811301097623519	1	0.790225237618386	0.26694921618884	0.968353459639454	-0.496427782506693	-0.487659389095633	0.441389464448003	0.929853872824664	0.835154011555133	0.974033669838637	0.871744205634627	0.949664928655669
0.900183360155727	0.901624740026575	0.818510500454409	-0.000904290757849286	-0.0262639462415388	-0.902535737576815	0.607111571929512	0.671211921214757	0.441304936573463	0.546524878893159	-0.594748922210448	0.866921134628164	0.879512339928885	0.783993176789373	0.882089891184305	-0.950789894953729	-0.912088758611679	-0.880831029554371	-0.900084087189141	0.812988982142228	0.640276309688631	0.715877562856677	0.680606914002666	0.221554240687589	-0.572059154940994	-0.455107547811413	-0.240742651687026	0.837317467768679	0.505279765390681	0.11355886514615	0.689659157446085	-0.787118690775596	-0.806019296526844	0.211254898942719	0.818657999485719	0.868855903287838	0.947032308946283	-0.508510915967711	0.790225237618386	1	0.43622223404496	0.636806647491669	-0.829577420915815	-0.159635103399278	-0.154435704133725	0.893083628717413	0.952182414970457	0.685947977430757	0.938494639864645	0.916000448702745
0.189017730163844	0.233853547998269	0.31805524997616	0.255232116933777	0.32314321372948	-0.540959484679215	0.117683271580432	0.268773746343717	0.281164048467346	0.0124419943235357	-0.707712639804032	0.255690417892504	0.169708864752937	0.145328538196605	0.249392326908349	-0.356397031670801	-0.221925244926837	-0.221345832257585	-0.261195738809283	0.482472833335671	0.369595704274197	0.534559575996287	0.0538886915969395	-0.104563396077626	0.133279306767768	0.405677444939016	0.0782657005540875	0.716901146109444	0.538356955861859	-0.234350642150922	0.139047673478894	-0.247846192432037	-0.315795065240182	0.157127520018919	0.171468843785217	0.196235727302939	0.179516234868542	0.21228658421397	0.26694921618884	0.43622223404496	1	0.0695867555619251	-0.702938962846825	-0.379619879776168	0.110334778777353	0.175316708368175	0.18270859491659	0.177516090160447	0.176858632145268	0.238324552170143
0.44301720513578	0.848151557350449	0.796222581667793	0.405287411083163	0.00536062853679062	-0.637283074021442	0.988593160013846	0.947199754032916	0.879342327163381	0.992035383775076	-0.186174060683927	0.914873390599341	0.89368526682026	0.961516053097202	0.91471996832084	-0.728920774720902	-0.867195504106327	-0.872277008837957	-0.857076503271211	0.531691660705207	0.902395637491125	0.779480361547658	0.981614735793858	-0.451183796891783	-0.975092052456726	-0.792490962506027	-0.810217648256243	0.290838253180029	0.400293055742542	-0.540827294701102	0.957759355709788	-0.912237330920435	-0.905125129390255	0.828862928194062	0.960040560521559	0.928423689243132	0.785489305101907	-0.89941147891217	0.968353459639454	0.636806647491669	0.0695867555619251	1	-0.305799226301103	-0.529033254524945	0.565506189743423	0.879269004915605	0.745771024660881	0.985429145952833	0.795170107601526	0.883893754145903
-0.604819280387838	-0.709028068163014	-0.759955167637765	-0.250910446254913	-0.428295024638486	0.922989858791022	-0.347980382186016	-0.509437064302196	-0.353963418214161	-0.1900517997852	0.929683060905754	-0.645302909333626	-0.629742045921945	-0.52209836501242	-0.635834364095284	0.834240091449659	0.677326983145956	0.682638148793634	0.713363117483203	-0.922426577735551	-0.546579495397426	-0.738665557775022	-0.402306650935006	-0.125128951507082	0.215126010626736	-0.0900435789543505	-0.198787143335512	-0.998611091436921	-0.790671473260789	-0.0973948391955219	-0.483191514914737	0.62839555831293	0.66073732938482	-0.071165326694342	-0.528529705229395	-0.587415649657756	-0.689699469106604	0.24546091776894	-0.496427782506693	-0.829577420915815	-0.702938962846825	-0.305799226301103	1	0.362925105668123	0.200598211372176	-0.645059681792979	-0.716690342945149	-0.435940392361544	-0.694643257105803	-0.652586695920006
0.276389096608188	-0.446376808628339	-0.63885407442777	-0.97951605242602	-0.790416208464711	0.525385138288343	-0.648249107233471	-0.731920521210035	-0.863668360373834	-0.512690520817112	0.577857097500627	-0.503428278591038	-0.419959339253424	-0.531863597310165	-0.455155689735577	0.394358462117847	0.396550105939442	0.478292420871288	0.469659267774835	-0.568731919522008	-0.801208532558586	-0.801873923079669	-0.57362732095266	0.871333202435463	0.474617683803927	-0.0458938274246811	0.255079365541375	-0.324295692772849	-0.819299332997889	0.81479259786344	-0.660175465195373	0.639566343305975	0.646021211896028	-0.80200297846167	-0.468167610183289	-0.41899885885055	-0.231834223584578	0.555176648192221	-0.487659389095633	-0.159635103399278	-0.379619879776168	-0.529033254524945	0.362925105668123	1	-0.758053173021354	-0.397667759470217	-0.212559063564155	-0.626974335436185	-0.271225311073246	-0.369727880065297
-0.445481681913075	0.150261832390283	0.248353645731238	0.732075749911792	0.292896995457735	-0.0546869219075097	0.624187776849779	0.584596313885573	0.78905998046724	0.629670923321426	0.044898352822085	0.287017691115306	0.19570183952557	0.388284944735908	0.26025946343829	-0.00386023436381984	-0.148826211593438	-0.200879463623004	-0.178668871040103	0.00900747112886791	0.62353268845176	0.469636077437557	0.49203455472208	-0.952533201628988	-0.506150773888192	-0.224971916127317	-0.685357691490363	-0.225612075901331	0.262744341206379	-0.990391480233862	0.505096894751923	-0.388869286025795	-0.392008542450354	0.924304607263313	0.351140884589646	0.261667104860258	-0.0298296860290934	-0.461497686082707	0.441389464448003	-0.154435704133725	0.110334778777353	0.565506189743423	0.200598211372176	-0.758053173021354	1	0.16284178377089	-0.0839436876783252	0.556214506653592	-0.00471318908386912	0.168536493725717
0.727724615563759	0.994687263227421	0.936962254819053	0.267117679437566	0.0841230246872378	-0.873733073663616	0.867785126372601	0.887491158468414	0.709416765071475	0.815003855472075	-0.474537075138337	0.989117607454773	0.999403753007727	0.971291109207228	0.991297192209216	-0.957695252808928	-0.998684871040827	-0.994858467399429	-0.993147558756854	0.803197789327721	0.838425125465064	0.823360099076286	0.927875759868673	-0.111015098375506	-0.866878194022369	-0.675726160892385	-0.478364870558415	0.633921859247405	0.562596093463652	-0.168282700234551	0.926310066837552	-0.959040958860266	-0.954258136683613	0.526985326957901	0.975683014340982	0.990238712703494	0.97958986818621	-0.840805740088433	0.929853872824664	0.893083628717413	0.175316708368175	0.879269004915605	-0.645059681792979	-0.397667759470217	0.16284178377089	1	0.968784481993265	0.909422853716079	0.985603642609426	0.993967530740357
0.855087363644232	0.967211751258927	0.883726801045655	0.0817683207855185	0.00617946423596113	-0.87734607002413	0.718910239256284	0.751656514072294	0.521020689294743	0.664176046474211	-0.501792369930561	0.929388241558829	0.959699012919618	0.882529004539981	0.939017866108044	-0.970236807911634	-0.972699952719604	-0.954231429743972	-0.959575075140472	0.81251019164005	0.695197394898022	0.722216261997615	0.809597867818871	0.129467184030796	-0.739859661916903	-0.616099399060175	-0.315466943344072	0.713007148409307	0.505350177609241	0.0727644234968035	0.80586084165431	-0.870892330756033	-0.868048973736699	0.302258714881373	0.89867054802365	0.936521248619666	0.997790771176624	-0.717662342111235	0.835154011555133	0.952182414970457	0.18270859491659	0.745771024660881	-0.716690342945149	-0.212559063564155	-0.0839436876783252	0.968784481993265	1	0.779834777596524	0.9967290584054	0.965005325554887
0.437920153722216	0.895422367591373	0.877844115726451	0.503398914604409	0.152621364238834	-0.740980004461091	0.994465897539677	0.986907396806911	0.920191660613233	0.961414937676501	-0.346469276749983	0.950998327793462	0.922745701240596	0.981034944009744	0.943830499131401	-0.798626409658396	-0.901880154753697	-0.917054474795178	-0.905844129018054	0.655227848302746	0.958105541875795	0.872844147662669	0.98924737210697	-0.480657650648204	-0.950241017797669	-0.690889869499753	-0.716611331934741	0.417453928494122	0.549135771898582	-0.552460812546468	0.987829436235462	-0.96298328859511	-0.96004491900645	0.831117661002265	0.97210898251233	0.946141296967495	0.813251679528003	-0.900454358833892	0.974033669838637	0.685947977430757	0.177516090160447	0.985429145952833	-0.435940392361544	-0.626974335436185	0.556214506653592	0.909422853716079	0.779834777596524	1	0.82734444560138	0.909170868500366
0.820278584710262	0.982292481969946	0.905545972572529	0.139789194900222	0.0275653496203603	-0.879627450017309	0.772523666116808	0.800196631879867	0.584688151207779	0.719024093215127	-0.491761164606335	0.954795096998081	0.979235037336879	0.917612374339419	0.962249940142105	-0.971573109950884	-0.98763578564019	-0.973556821303351	-0.976466652894113	0.812165073135743	0.745076836201273	0.757443695763143	0.854155571978083	0.0534389104808058	-0.787867393795822	-0.643590798235755	-0.372976984202335	0.688549760608295	0.523434438831976	-0.00392790714257059	0.850397066997916	-0.904758221965247	-0.900994484021291	0.377080004287998	0.930159938197364	0.960579069122659	0.998861223436629	-0.763906859925857	0.871744205634627	0.938494639864645	0.176858632145268	0.795170107601526	-0.694643257105803	-0.271225311073246	-0.00471318908386912	0.985603642609426	0.9967290584054	0.82734444560138	1	0.980996642634063
0.75864159372011	0.98539210885619	0.915012532439572	0.223088804080882	0.0239842447489852	-0.87117589646575	0.864420562994652	0.882599887096247	0.703796747668591	0.822121262122492	-0.461191412870113	0.988473162531681	0.992852342182231	0.965199706596578	0.994927845835474	-0.952659137922894	-0.996283947720946	-0.984766890048399	-0.986237346529221	0.780191243319276	0.836493702990499	0.821189126856582	0.915919539248095	-0.0906139010846176	-0.851187280636203	-0.67989322166938	-0.517420997419285	0.646248753137393	0.528221284841194	-0.177126771385868	0.910774294300775	-0.946072951504471	-0.947912432712729	0.529716958137514	0.978822868624746	0.994199585064504	0.978772871134524	-0.797333033652103	0.949664928655669	0.916000448702745	0.238324552170143	0.883893754145903	-0.652586695920006	-0.369727880065297	0.168536493725717	0.993967530740357	0.965005325554887	0.909170868500366	0.980996642634063	1
0.00403501369976351	0.247311669117265	0.267921297589692	0.37022738321801	0.0137479452454761	-0.285612057593413	0.526152038491949	0.538180512121062	0.644682889835864	0.541203568819212	-0.167381702459059	0.378356461209292	0.271531457649975	0.38535842824547	0.379254594574441	-0.202512633960167	-0.274787279022622	-0.272399853795424	-0.283395359796902	0.139037155570117	0.59749278743834	0.542125612530056	0.393898130625717	-0.555003115384206	-0.326665545187238	-0.138375795392574	-0.65192330489897	0.192073591567703	0.232500213373569	-0.754174715775262	0.409174327484072	-0.381200037778227	-0.431117650506327	0.710306810726533	0.411243916699576	0.366915897176571	0.154534353960443	-0.147800057786773	0.563973266304921	0.241855506220405	0.651778185488871	0.51333017162265	-0.183879163180069	-0.510533102521134	0.71130728782834	0.254656477515708	0.106310107713559	0.518962513835705	0.153398617160321	0.329256414329957
-0.568836119492422	-0.98269733066543	-0.979522417292468	-0.468143077344998	-0.279487174490732	0.885112927525682	-0.905713971449349	-0.941013597017089	-0.809316005637521	-0.823550157897045	0.548019206612192	-0.982468011515964	-0.979576767057832	-0.97665819738309	-0.97143402419869	0.935829097623691	0.970957492468989	0.989886312791729	0.984114141246575	-0.846835651784651	-0.908758666806726	-0.895408448747353	-0.951015941906264	0.289323927635561	0.879962570438809	0.590283050988409	0.447379470453988	-0.61933273324299	-0.691411424624062	0.306234418624689	-0.969621569190178	0.992507525250544	0.984326410402783	-0.628124758942409	-0.960626166194414	-0.963061067807286	-0.9197376364958	0.894461602026338	-0.910686020428217	-0.809464333301569	-0.18223803551543	-0.885932098267674	0.640733880847756	0.575971195606182	-0.292619235675459	-0.97522689600006	-0.908525035569461	-0.936054856546861	-0.935929240923281	-0.954836809797233
-0.529121416446667	-0.0404990276132234	0.219466316878987	0.766579632607312	0.975553785930647	-0.219777014564706	-0.058374346062846	0.0896451436694884	0.227549129469506	-0.248506153485363	-0.635048888601629	-0.0756424243217761	-0.12391654479664	-0.0978820554844829	-0.133178368842128	-0.0180361113219301	0.125801849400294	0.0332011845339051	0.0312498302900023	0.392600761169913	0.186992830101145	0.323549118349018	-0.0862186223289464	-0.485410039948058	0.20427453347625	0.66558235971595	0.521145173551731	0.272311729205217	0.720290310305681	-0.29517982824694	0.0385573250382875	-0.0797551619649524	-0.0806640632369798	0.122673931360049	-0.17812256819614	-0.188307339862425	-0.216746334047349	-0.0067248340210619	-0.21814861862606	-0.203165544539519	0.286419927913729	-0.206691100105228	-0.30953597526619	-0.675368441944773	0.209897457131911	-0.131438093452282	-0.190698045252854	-0.0638390644991863	-0.17676366357302	-0.190842846186067
-0.615556471635478	-0.697215388359045	-0.744294511071672	-0.194895029305381	-0.447928272321912	0.882879312394778	-0.270020377084509	-0.425166910671318	-0.237898752427654	-0.104787486501315	0.896558592976615	-0.599270568593203	-0.613709108860391	-0.480333288903438	-0.587783016085389	0.824097610162483	0.656614040013674	0.666152822543124	0.69137169460911	-0.923634161774004	-0.441920424311201	-0.639779328032054	-0.362821271745232	-0.235603111122961	0.196100116591047	-0.0768362151348749	-0.336891693946175	-0.954251407316352	-0.763849262878604	-0.268318215962391	-0.439054639938378	0.586801068358265	0.602205248630344	0.0676288318820409	-0.475713348658116	-0.543745805417884	-0.695275667199074	0.281333621679746	-0.396117019820847	-0.790919634663096	-0.500619105564391	-0.228887504367054	0.960864508878234	0.269618358040404	0.356370808012974	-0.632310392709246	-0.733753556411804	-0.357820032490559	-0.702744963998156	-0.614851840290623
-0.965103242143251	-0.854974047111463	-0.701751229052581	0.214607926690971	0.290314936583437	0.738428933099307	-0.584399303696277	-0.586703331841905	-0.325143239945613	-0.583980663251503	0.3146610303545	-0.820647510404376	-0.862739353477787	-0.765411173098498	-0.848655745606838	0.867276759045859	0.884609801702336	0.834967263087819	0.845238838742927	-0.629024417677829	-0.51410351225472	-0.528382519235181	-0.678940127234178	-0.349765309311915	0.634737023176363	0.670994331391262	0.350740777415949	-0.627331165627157	-0.24274945498097	-0.234297452141919	-0.644764415440759	0.711372070879731	0.714956122583558	-0.141551011623648	-0.810213896525787	-0.857893067135225	-0.948648998983685	0.548460851367643	-0.767294053844227	-0.943409635500053	-0.157049671548533	-0.654153529122735	0.615196604541303	-0.0644752902675665	0.231203835191067	-0.876896452556431	-0.948679309293781	-0.651738886979121	-0.932672267275694	-0.897237601387273
-0.851557102637816	-0.725358802288179	-0.664953612054908	0.146719996514577	-0.0748042663069358	0.787144838300873	-0.253579012566363	-0.346687383942636	-0.0777439667868092	-0.157386744849128	0.633620750990843	-0.61681541936924	-0.671684920703367	-0.508308998965447	-0.626985590069084	0.830691419820916	0.712550499244033	0.687811372249619	0.708680335023699	-0.78644936132475	-0.30973667729596	-0.458515130930121	-0.385902798214971	-0.508223369767991	0.278293788167378	0.207906237846718	-0.220045608547608	-0.832109238722616	-0.470730560173129	-0.505793283791583	-0.409501420794151	0.544387147453207	0.547819930346737	0.206819180709442	-0.528338032149173	-0.607681226004771	-0.806117779430417	0.317137957663299	-0.43060746578368	-0.86561403023994	-0.253046691343509	-0.272552270112196	0.827570424070554	-0.0586229798855185	0.550055115807506	-0.695781686245627	-0.842316157096912	-0.344912545445463	-0.799403784415579	-0.684694643393739
-0.666045820518863	-0.469089646423289	-0.454810342295205	0.187302641727661	-0.194148539821767	0.626230209259282	0.0625717071277992	-0.0623131416732437	0.176474718079698	0.185149119361848	0.66071173327532	-0.330635116123135	-0.389900851165968	-0.203477613275612	-0.333892223011302	0.62044449222519	0.439039148475576	0.423870070421624	0.449553224697687	-0.682879079903478	-0.0485360152097736	-0.255037181041256	-0.0743261563704757	-0.608232338396439	-0.0455577786206602	-0.113418921019275	-0.550515218233571	-0.785343789840607	-0.439482295129373	-0.662003993262248	-0.120394559335939	0.276949693366378	0.281227656603394	0.465071760823907	-0.213614829822132	-0.303734899850821	-0.550943769505019	0.047887460652236	-0.10247955183407	-0.655215769522085	-0.252235910607583	0.0646393024218948	0.781059609404482	-0.150427347355301	0.723628314779514	-0.418273321277908	-0.6042710235236	-0.0306571606788642	-0.546173228971016	-0.396122490659023
0.719858383042484	0.962156194724672	0.891365401653866	0.246381677049255	-0.00366211306230827	-0.844732748107062	0.896017165602657	0.907104720917603	0.752013640363671	0.865471537440696	-0.425654239469496	0.985430096617334	0.976742727087893	0.968873047451487	0.992892515148254	-0.918806077866933	-0.978658827740128	-0.965818092180426	-0.96747017336886	0.734892774299724	0.867538011158884	0.836128448312244	0.926718858608497	-0.16043221427741	-0.863766058071062	-0.690156892882543	-0.602891725325499	0.610338303957653	0.503778171555509	-0.272038371625061	0.91903967383655	-0.943399907495403	-0.950512107745759	0.604071936159738	0.986256745545362	0.99312939070974	0.946363619531056	-0.784022392513118	0.979915317900501	0.891310334838503	0.286560180656413	0.916700378625709	-0.614897303395636	-0.404051821866985	0.263121948689022	0.97508170413618	0.925232298162521	0.935126784318929	0.94768887946008	0.991245948766023
0.824461688666889	0.479304023180474	0.331648130288469	-0.514896126714484	-0.296163671840922	-0.400625126331548	0.0315014737070676	0.0378965513471407	-0.255836688354311	0.0230594123922557	-0.167374183155505	0.359445852934641	0.462383817626352	0.289465449736553	0.386607143302767	-0.546380214693447	-0.489118025466926	-0.440147841804509	-0.448468607521159	0.398045633470602	-0.0525304555342638	0.0226800518013188	0.195117712333303	0.754837373224648	-0.189390210465662	-0.374074314131935	0.21313725675746	0.433376779770684	0.00551731408889165	0.769567196846673	0.159592531239684	-0.251292721484384	-0.230532781918175	-0.45564750304838	0.320383358297222	0.398661112241941	0.636855198477754	-0.218182283762762	0.196379273313653	0.625613605270961	-0.207848970344063	0.103910498280974	-0.421673483345616	0.474427275227116	-0.750324932272402	0.488932237307835	0.672648236494791	0.101909752218009	0.619098614730995	0.468719383226763
0.776973100527969	0.977581384378584	0.891910327249379	0.174331871467694	-0.0315159266021095	-0.838662997983572	0.856998958303018	0.862559943731448	0.674818375544696	0.826772608219309	-0.404272184245493	0.979178684721876	0.990871921505944	0.961090328207498	0.988397913984782	-0.937997358359352	-0.99225235670432	-0.976726516002615	-0.976340162838319	0.744555744226285	0.807026783815083	0.780019951445671	0.914635688710915	-0.0565735561848301	-0.863388056626595	-0.725486551274566	-0.534554285796905	0.605051793465685	0.473579729331044	-0.143227802236435	0.900381121855468	-0.930123992834029	-0.928388927546784	0.508513242702192	0.97678323281241	0.992396854900478	0.982298306169137	-0.806248765669615	0.942919973883367	0.906967554885238	0.176032188249897	0.885135102192743	-0.610490165794138	-0.318224092932131	0.143985980926409	0.992370348503341	0.968006979184839	0.899881391306287	0.982917582802213	0.99726040487611
0.779089743805653	0.663613541808327	0.458153526722259	-0.332416386787338	-0.541980012549761	-0.358880236038498	0.564160278687541	0.462658491546549	0.238144202898451	0.649850384567579	0.179512003078144	0.65399990701089	0.723080538775333	0.676647778249143	0.688097145168157	-0.583922991055162	-0.711381280780792	-0.658813211417517	-0.64591187171031	0.248392477410287	0.34225647552339	0.228431367230898	0.657616714380229	0.28860748507877	-0.728888773057333	-0.928020659554357	-0.554001554743425	0.128702184597785	-0.132852183820032	0.202314879257757	0.567379785004921	-0.548904148205266	-0.522162696364936	0.178878983611515	0.713664400600088	0.73100063828548	0.77426629147981	-0.639825579620091	0.65733807003075	0.632640742023646	-0.348625971052166	0.665784772649975	-0.121053645995134	0.23592169345131	-0.1258012127814	0.728878813168032	0.758720821616312	0.585403139343829	0.757759536884345	0.731342464461178
0.944133209274341	0.800195713841746	0.692788783612483	-0.207529335562747	-0.0974603547929462	-0.78724859701435	0.387898466221743	0.444463691758405	0.163540217365342	0.331653522852762	-0.511209202137236	0.716963988387779	0.770895618992063	0.625484307631997	0.736415463695438	-0.872131288436307	-0.806150619217603	-0.767606666402703	-0.785157324833171	0.739174512662083	0.389069384267436	0.487387051463677	0.51181644764044	0.48593535705156	-0.428860395648256	-0.414152602007535	-0.00579718364611111	0.773468723095024	0.373280888243607	0.433781020768048	0.509726690703268	-0.622149198022924	-0.625703814806754	-0.0890008488833937	0.658611303864418	0.729282890697101	0.895550482905424	-0.414062441546976	0.57950725288686	0.932366094821815	0.214380121610323	0.432343782499048	-0.764470240276811	0.0896914639998947	-0.458505485982782	0.792414362329506	0.91848159224754	0.473636297024389	0.883568459765759	0.794998850503317
0.960306614760108	0.765882453804233	0.651095081382417	-0.257822598035664	-0.141904383407047	-0.77288390763559	0.347579063818279	0.407745553857601	0.127449043394286	0.297523863706009	-0.508404592150721	0.68672063048935	0.735540782431736	0.586186617422566	0.709704462876216	-0.849088356164986	-0.776505175890688	-0.73116428373132	-0.75280574755959	0.711181248859355	0.358123286185456	0.465115286678881	0.464445246349029	0.523385276892604	-0.374798240134721	-0.379221979791359	-0.00181949617160213	0.789183765741446	0.340107836382117	0.44840288361212	0.461947606000887	-0.581128349013242	-0.591658048405403	-0.120006409072163	0.627640338303323	0.701258243130792	0.87054553142173	-0.338935699697934	0.563028001922714	0.938027070600066	0.282412967377994	0.397530883241696	-0.775297603739332	0.129059897514481	-0.479150253337636	0.758347562090218	0.892957750471062	0.437654603760707	0.854911976539076	0.771774825884489
0.353886712390163	-0.382411108317479	-0.530556675458082	-0.923317930070472	-0.588647650060827	0.328459849753176	-0.727533440059781	-0.73908717951994	-0.897107806706635	-0.656656694071504	0.262158802978433	-0.473055867566658	-0.396460487972131	-0.553721823877845	-0.431375632715864	0.261147115826382	0.351549137949704	0.427053513774634	0.40447932289675	-0.34370905590407	-0.778835646800151	-0.682673652165331	-0.638888846464512	0.962246270224563	0.61037084423369	0.187200012670678	0.50421312653522	-0.0287326058059558	-0.588141048456255	0.920819562982593	-0.685313291519982	0.604821002159825	0.597392462113224	-0.923937119933381	-0.49163718016122	-0.418028691005849	-0.174591703939665	0.657435948487167	-0.52147758658711	-0.0207929133951027	-0.121911570608239	-0.634203971518112	0.0680405924096829	0.93363425371642	-0.910293079583135	-0.366962891103158	-0.137782826705887	-0.676669431967878	-0.211980537374029	-0.338831606387643
0.938333837341513	0.813232038804215	0.714462786113564	-0.17340367044867	-0.0661096920318794	-0.81539904093032	0.404341787882409	0.468717278267962	0.193760378663718	0.341240799765607	-0.549789503332077	0.733152820996775	0.780918194195583	0.638310495275409	0.751156716933059	-0.888648365751235	-0.817640627128354	-0.781108985392098	-0.80007280284072	0.765792464797164	0.419739811030009	0.524218520055952	0.522571888171538	0.457745466090313	-0.430031842501723	-0.392386575008774	-0.00916169596947539	0.804926061705962	0.410935259494538	0.401171879278754	0.526021319060062	-0.641673506308008	-0.64837922472481	-0.0630865245206883	0.671006157536882	0.741006850236871	0.90072041415173	-0.413231133000001	0.597463538330134	0.946991803199211	0.265108735726507	0.443803900330383	-0.796191408878365	0.0504728946247627	-0.432320197134784	0.801988596766905	0.923079155647973	0.49145883806081	0.889548180459518	0.806855974392323
0.799276576971682	0.180078669263964	-0.0134036307673516	-0.821899034940168	-0.584130522910108	-0.156246904276832	-0.251884065769381	-0.257215734241616	-0.528502245215456	-0.204315546915258	0.0172520820853519	0.0823416649192574	0.170517702755339	-0.0099038678824527	0.12800381096968	-0.281833499993319	-0.216006814834268	-0.133741772504771	-0.1555247182319	0.0977199002174874	-0.330623852203345	-0.244063498479061	-0.122651436415204	0.94731220991461	0.123560719768177	-0.217244997885609	0.237095692042769	0.324435846942479	-0.303749196687773	0.870328564927766	-0.175283132564007	0.0747187596180067	0.0710387543642077	-0.659635213785402	0.0580521522782647	0.143045603096573	0.391442593141983	0.189373105079154	-0.00113671081326735	0.496268636077004	-0.0468581086708373	-0.144874301787327	-0.289703638335694	0.757218940430579	-0.859073626771471	0.201636690032724	0.423091475757767	-0.175462116395321	0.355463739188198	0.227100739385324
-0.312698047252334	-0.860259219639376	-0.903716498463881	-0.669450227083577	-0.36307294466438	0.791007039587187	-0.962049306420187	-0.995474442331448	-0.969832733991631	-0.886869595097112	0.509293334020694	-0.91577970280519	-0.866496534612931	-0.932969340719714	-0.896990347592734	0.786172014928598	0.850084774321422	0.882992880843574	0.876177864454405	-0.732086933558231	-0.999000784281876	-0.95350555248464	-0.937992948058569	0.594717453929521	0.860997273950953	0.493991826140799	0.604853625434695	-0.503726300705995	-0.71024393910148	0.645249938546077	-0.968559125671484	0.95848526822856	0.963727274581288	-0.862263381352397	-0.911700329123921	-0.883695659596637	-0.737408452857287	0.839877864927572	-0.9222304559449	-0.643456065092441	-0.333197920441132	-0.919369884272847	0.527152681111496	0.784009259657823	-0.620553214824071	-0.85164380397587	-0.708245615927244	-0.969276914621003	-0.758503607258278	-0.848531621497041
-0.318197918856989	-0.873596682682653	-0.921486453915552	-0.67874395821986	-0.390737090104897	0.806749647226683	-0.957595592693838	-0.995135917381068	-0.963200032624684	-0.875103380429322	0.531593440429157	-0.921645035373958	-0.876448126240645	-0.937198669793844	-0.901355241526386	0.802544708885614	0.859923488892025	0.895260825868127	0.887998091461479	-0.757579619977387	-0.997213216392953	-0.957975700979812	-0.940765331462365	0.583153321308765	0.8619942726473	0.4866358418706	0.571503782763249	-0.519553537145604	-0.733488606462258	0.620699966091604	-0.973977614496396	0.967454533089343	0.970285022614443	-0.844608496126072	-0.912735780529252	-0.887086683247709	-0.750209813255114	0.85433092537619	-0.913705822710594	-0.650608933354128	-0.315345135375835	-0.911877555648024	0.544614780393276	0.7877071085641	-0.595476589481232	-0.862259126727903	-0.723826491540789	-0.966258608077756	-0.772554566314582	-0.853903516563811
0.452683822904714	-0.205870175375599	-0.324799331537498	-0.811115981904757	-0.400570906238719	0.115911085938011	-0.653767615345317	-0.626482769887358	-0.824602285498764	-0.635685265825419	0.0316305425391934	-0.328903506878635	-0.242946813833008	-0.429924929031346	-0.295798421209614	0.0611763473609025	0.193538976516263	0.256258987466679	0.231874544116825	-0.0959457380280668	-0.664897845609155	-0.522709724567244	-0.534362203561348	0.979576384037116	0.541041589143578	0.212166606817319	0.627254124495403	0.179749546248873	-0.359285204426645	0.982434240850312	-0.557570792572897	0.446466957737289	0.443486883614935	-0.932686520211839	-0.381120508582036	-0.293534887483934	-0.0118842306950767	0.533213733830458	-0.449375977162014	0.134110183537079	-0.0784497210623649	-0.58143148068286	-0.148367963945898	0.8238683182772	-0.989177455911593	-0.21010607685993	0.0371871770773794	-0.586831111898453	-0.0423633632690329	-0.201159827784491
-0.284944661957392	-0.855826121850375	-0.92887712545406	-0.726076735527097	-0.481464730744778	0.837197481475902	-0.915666310566906	-0.976498173575673	-0.953450766456856	-0.811262211716574	0.621334288122274	-0.897106981490613	-0.84561754165974	-0.900296501294743	-0.872470922876738	0.80403941487432	0.834054505293414	0.875370812820695	0.871689705789883	-0.802544480085473	-0.992935136232908	-0.98210187087966	-0.896102489698924	0.592043863178884	0.796274263538134	0.37949570490555	0.484316395597957	-0.582035789069466	-0.805912340191203	0.618701380400825	-0.944917947645078	0.952511187229866	0.959705491926092	-0.817099090539973	-0.871941344898457	-0.850091252439739	-0.721200357139882	0.804019785107138	-0.873114949484878	-0.645814488242887	-0.394728408162971	-0.856196562661041	0.608178319916223	0.831031867900679	-0.578092132780745	-0.832390670597038	-0.699587497958849	-0.929286546931896	-0.745693238970691	-0.822851552569521
-0.418148575348009	-0.922293295862856	-0.967618443270656	-0.630425805855849	-0.411245862423972	0.891120131440042	-0.918907018372448	-0.978528764430782	-0.91119177305033	-0.818286499030325	0.634213931487471	-0.948811042983836	-0.911300606487114	-0.940677384522377	-0.929907610154636	0.880748175482513	0.90473423934682	0.935848345478058	0.934188610677198	-0.84883855691343	-0.981519051838592	-0.98000231684422	-0.921146501607888	0.47112168068669	0.820957827677842	0.441835060517515	0.468923872814625	-0.644318143521586	-0.788645884129236	0.505406716813367	-0.962413993451649	0.983498816049544	0.9893987139096	-0.749407345996211	-0.920156530887262	-0.910008335635224	-0.814867137574018	0.823222343694264	-0.90816878688212	-0.744002745625648	-0.377400208390192	-0.873763338249805	0.667057840265706	0.746357898103375	-0.467769867688724	-0.902158190152333	-0.79740008327481	-0.943592650247616	-0.835315106438381	-0.893526985179983
0.961764338489833	0.824053131438348	0.70226472912056	-0.214719925083312	-0.152755547955027	-0.781159023276364	0.444265661746287	0.486088439688249	0.206177518284114	0.40287324701721	-0.460805996282559	0.752424367957338	0.80465228039642	0.670059689258257	0.774490451729512	-0.880319446754825	-0.836484524360267	-0.794415727270416	-0.809995839128708	0.716552314922254	0.424574530822722	0.500784883114433	0.562649406344685	0.457907640750977	-0.490224642327276	-0.491095182828234	-0.0977793946725529	0.740195316163556	0.339553369100664	0.389153887606396	0.551352226262566	-0.652424613572889	-0.65553492051182	-0.0307005183257497	0.706591048635903	0.772006877242697	0.920818549354569	-0.45680384603303	0.635254302562366	0.945155915480504	0.194661822724338	0.496463819973112	-0.730320686921568	0.0875815384192045	-0.405911004974998	0.824493095678063	0.937987693918085	0.525906245943935	0.907607252926286	0.831374155399389
0.648489702310197	-0.0319187361269636	-0.278053425862091	-0.954534769103049	-0.882245223972058	0.16787232728088	-0.271866990991	-0.35738866227188	-0.569921232355504	-0.134659493828206	0.427443342085152	-0.0757694455718602	0.00516933753785158	-0.11659619883746	-0.0181906960462416	-0.00505569091122369	-0.0333434518656777	0.0644852151391254	0.0526674813530265	-0.278570344251918	-0.447919028878206	-0.464535930155941	-0.183897706596971	0.862940130830851	0.109662719289627	-0.376159313896696	-0.0381070263913962	-0.0552121433148723	-0.65999425931832	0.731928484575088	-0.282182480406254	0.24795529950797	0.247422427236637	-0.567105419402823	-0.0348905606468316	0.0208070473858293	0.194159141228951	0.250598300641052	-0.0477954161191357	0.259412630237283	-0.232301148484644	-0.130148092932566	0.0971871760165517	0.892555563691242	-0.677289895194012	0.0283292268068424	0.20268688243464	-0.229357528942592	0.150480241708708	0.0732633836095733
0.921648592770758	0.891333453644072	0.745279663987592	-0.137600853351421	-0.251304327346311	-0.734566255024562	0.660242354294689	0.6492513488522	0.397378375691775	0.660046147962152	-0.281718344951892	0.860973716374176	0.906275625327223	0.825282127580698	0.88472913490561	-0.878174430036309	-0.917679408784532	-0.876935035891079	-0.880277453513614	0.635961769497922	0.568396592989225	0.556884078377724	0.756410215087342	0.263304081755573	-0.727940253057563	-0.743081668412899	-0.40639057589814	0.568930415031048	0.264288973141983	0.170707313923043	0.71884484361318	-0.767123893889458	-0.761442892283035	0.222640574968169	0.859496566914476	0.897962163807335	0.968713917325482	-0.660284024075063	0.804612728048635	0.915586634158487	0.0561637383122433	0.724428153941254	-0.563288704149199	0.000106199323261564	-0.15547008665757	0.917011452595282	0.965496003740414	0.716990580382956	0.95755209878788	0.925283567029597
0.965251354980109	0.807765626184623	0.637130230423164	-0.297789475798556	-0.35499888919886	-0.658862687066488	0.524253114868773	0.509264714694171	0.23470565260322	0.538200200890018	-0.221811030462238	0.76284412630396	0.821162458031807	0.715325194347097	0.793608455486078	-0.813871903229605	-0.839496100889427	-0.786188969101407	-0.792933458594121	0.558852238711468	0.421822480122574	0.424416412301378	0.634130729731298	0.42430749140068	-0.61336148047652	-0.704899749886436	-0.31792515234281	0.545160429270079	0.150608374606271	0.326218311954206	0.587919609911802	-0.647621177082554	-0.642759256500806	0.0606662770817005	0.759682615755936	0.809645623937631	0.920282632892156	-0.53821702800157	0.700405937313654	0.891954744842766	0.0245567192022106	0.604325417803405	-0.532857428518828	0.165076396811143	-0.307911794853777	0.836657730846161	0.923105377292744	0.58799861285351	0.902782520790473	0.849433137103532
-0.210867007849847	-0.823692089655681	-0.887225809272238	-0.740538652005945	-0.433146657793367	0.737884454602363	-0.95646021741993	-0.983688013435859	-0.979183106980161	-0.875740116151737	0.476729939725091	-0.877234616142514	-0.83127355816592	-0.91065988477395	-0.852208341627781	0.734345760983667	0.805939607628591	0.850656048743401	0.837869706562355	-0.704238174667744	-0.985533925287484	-0.926974617557391	-0.933202373621022	0.664710747797685	0.869872719641625	0.481930295469922	0.58070824230963	-0.423953521044407	-0.719978158528956	0.678208710142381	-0.965993808922401	0.941325356021131	0.937553652177684	-0.882966803292889	-0.875938801516777	-0.840301750599723	-0.683238439406695	0.880690210441201	-0.872567595375318	-0.551990916784452	-0.230596481388303	-0.90236138599141	0.454064805476595	0.828572005971525	-0.661623348257013	-0.813714495121866	-0.654620742844425	-0.952378991810359	-0.709807797012872	-0.795901484550079
0.084558194390984	0.584500821006399	0.558166521120015	0.486550243653289	0.0103501031292093	-0.302463066277584	0.904645403925682	0.812457263746801	0.83972316743448	0.94319981434443	0.108831622925083	0.678713459014985	0.654729632731669	0.785099067899246	0.670607543505473	-0.405295590419885	-0.601813954314797	-0.625052101095951	-0.593478750760375	0.226429193622868	0.764483885028697	0.566037668461451	0.867680158317345	-0.653977613909322	-0.926892688429417	-0.775914607919561	-0.86750649676392	-0.105265331454318	0.213171933997147	-0.694147902858536	0.828808361768524	-0.717637426152336	-0.693126035092055	0.896101341742406	0.762320285595033	0.697559379593406	0.488160813505594	-0.878182951225667	0.774803410501351	0.25629501654192	-0.21572649909495	0.905806950735417	0.0810464369751987	-0.546720331450779	0.753949260672614	0.630074375264967	0.437784742367119	0.857578973414343	0.505229966556046	0.616922534948757
-0.452891815252362	-0.0262161472797169	0.109518840426859	0.645715224119543	0.367527950217736	-0.0890785845391269	0.335914761376452	0.376117950514183	0.596973611270858	0.302895750255566	-0.198573177606061	0.100435991552868	-0.0228879662375035	0.129257256975284	0.0759033273338943	0.0711305388995305	0.0327986864182032	-0.0083396271483443	-0.0121555047571817	0.0350578509254398	0.474035886047551	0.437871842342416	0.176662982566571	-0.795805253926622	-0.10670377745758	0.206966643641818	-0.400356980984836	0.0199266223593817	0.332586619550215	-0.886258766755672	0.230860666619382	-0.1842545889737	-0.225033257072742	0.694348432250235	0.113768028618922	0.0499116379530038	-0.19491961342327	-0.0289957474423796	0.253558215876556	-0.134121213503618	0.577234472943109	0.262198087920944	-0.0288312119429371	-0.700482294083403	0.830532515095098	-0.0468106747179396	-0.235291814682604	0.301076618178383	-0.178434166339324	-0.0047191211192424
0.333118426755942	0.864577839043092	0.941402360175693	0.699486847408822	0.502851202836424	-0.887857818938445	0.871896107343518	0.953030921674754	0.915666900859871	0.753849826152323	-0.703318951491296	0.895516566093762	0.842932868840341	0.87899661050688	0.871663560864013	-0.838167855151845	-0.840402969354247	-0.878653750696492	-0.880745105225478	0.854372578721961	0.977320844872389	0.997844038999333	0.857238536267539	-0.527333096833043	-0.736347988919953	-0.31037453260654	-0.408941658690564	0.674688078214233	0.8463940833834	-0.560042581258938	0.915100207344893	-0.943859738753594	-0.957300449403787	0.753997549604699	0.855061511793739	0.843177638231884	0.737505397072834	-0.743830914300047	0.856894226790055	0.697714786098232	0.48554519761092	0.810502461449013	-0.697930193921858	-0.812620855079341	0.50534278469009	0.832970584853298	0.721314151827256	0.897052635641495	0.76021558610159	0.828003083030744
0.614764611961213	0.920761118385695	0.867719353629095	0.265452578676491	0.11277193791419	-0.729402384730956	0.802795673253805	0.793279516988781	0.616306658384029	0.755638469147654	-0.331190540305743	0.892579303134787	0.933075067849249	0.906321494013892	0.889005665287372	-0.854749264725001	-0.914959147594383	-0.923919700076879	-0.908665706919552	0.71109686424239	0.718649153426615	0.672868274154349	0.8921222067388	-0.100709837159275	-0.879406205308861	-0.723974320684638	-0.393248529385745	0.440947787521264	0.482547804629704	-0.0757352281315632	0.878634627229008	-0.88497621109404	-0.854187105715808	0.449429576365901	0.889447614391274	0.898635742215192	0.906532033303882	-0.921187554831752	0.793707371725031	0.729516910161728	-0.157076786760754	0.811126875866633	-0.462593062131145	-0.335671877794419	0.102150019456249	0.932234005316803	0.901843687430784	0.826100538207483	0.919062023414507	0.89159981491947
0.387209326748227	0.865475824274422	0.945752164915204	0.656278240384509	0.525982676066922	-0.9346522151474	0.804054871923458	0.907597414086705	0.850453775007674	0.670223461269727	-0.789506111351864	0.880272918308639	0.830137561308245	0.841299189908088	0.857299584265101	-0.869219527698	-0.837687290122415	-0.872518319727825	-0.880744169729916	0.907463471692856	0.938688898640964	0.996424262719965	0.799451269937545	-0.435001594166388	-0.657196487930842	-0.227634072797293	-0.301561493687341	0.772158345888348	0.883442209854883	-0.467770137475614	0.866933220292704	-0.920492338381833	-0.939269170333622	0.658118532051721	0.821499456904488	0.822376243279884	0.750200837981955	-0.670428399216326	0.818879978215892	0.747606674773034	0.565404835310085	0.74099769654256	-0.792385667758664	-0.773803534050121	0.398690333913361	0.824440195394634	0.741772503417164	0.842453051413116	0.770916253533435	0.822103146462643
0.354452070009465	-0.396402542959038	-0.585441303433818	-0.987001908057445	-0.763413859760788	0.428156096238276	-0.650705558883497	-0.709586639423631	-0.858463178289046	-0.531755028071427	0.461103683764881	-0.45968100260609	-0.382071562435151	-0.511426508092974	-0.410317869256916	0.31775789082101	0.347919315710198	0.43358986604219	0.417720004527602	-0.479091352940109	-0.768424094694051	-0.735394488265894	-0.574675800670434	0.919188513967621	0.505100267884215	0.0089551696717731	0.299383177996145	-0.188921655294336	-0.745897342186801	0.844511077836997	-0.650084080929225	0.605018834491521	0.601972647681337	-0.828572490000069	-0.441126693632508	-0.381868098344297	-0.177484806228558	0.595197937937161	-0.45406073655947	-0.0619208383335973	-0.23825872624209	-0.533840658163513	0.231063084368835	0.987598000003079	-0.806353807525893	-0.356696983253274	-0.154400589461029	-0.615021540523215	-0.218898400662424	-0.320050822793692
-0.320427155426169	-0.837126992800288	-0.943296342481633	-0.712871512682543	-0.625757654863295	0.925538802232404	-0.760747673189188	-0.876143585087355	-0.828423850568666	-0.607650969017831	0.830763885195465	-0.839721289941314	-0.79268423393947	-0.800795862967941	-0.810405591246597	0.846965862276686	0.798462938962929	0.843839282964746	0.850596481270901	-0.928097049272838	-0.912163618470426	-0.9841773137106	-0.762289011117891	0.45365991679713	0.615862804051028	0.153428060723742	0.205359722480463	-0.770570297124302	-0.934590632907598	0.449807072383256	-0.840625666401883	0.897489015766579	0.911662946989124	-0.624303552743625	-0.769781085833274	-0.7714283086898	-0.709031343782302	0.665418415289589	-0.751329632036635	-0.696356712688742	-0.532366126645091	-0.683049328996099	0.795782800213748	0.808246667997503	-0.376963459453943	-0.786987546969252	-0.706309144127505	-0.797255187396481	-0.734345242070432	-0.771969992261587
0.302390058679731	-0.397478292802947	-0.527839419763771	-0.882502329822886	-0.510982053872383	0.34477307491629	-0.75816085938683	-0.765943412257761	-0.922226111912853	-0.701399003381412	0.249190410506063	-0.502526011022726	-0.416964666682903	-0.578283928185127	-0.466313090134943	0.276957578692259	0.376320559553299	0.442181719649918	0.423130769470402	-0.329480532581195	-0.80832596372322	-0.706749232459286	-0.657150704277228	0.955729579759563	0.623829103383909	0.219600252929758	0.585896969774455	-0.0517172443759596	-0.556409997481292	0.955812666936302	-0.698080805530127	0.618632713157208	0.61965796579072	-0.959558580047357	-0.528056999054997	-0.453908916150257	-0.197745528083748	0.631644919391004	-0.58064963564446	-0.0694500339046924	-0.206746205236465	-0.675403620236604	0.08534395504999	0.917958957392095	-0.942124734037812	-0.387472266107692	-0.155412848827802	-0.710775251979137	-0.23060683206807	-0.375371307739867
0.256584528088564	0.851926529224268	0.899704088694493	0.697534714596118	0.393763897446348	-0.735969134315179	0.965979230315966	0.982443464103982	0.957105901323137	0.891748638620821	-0.441394499297094	0.89695089246513	0.863526005246585	0.934534239987379	0.873953854472753	-0.756280514671898	-0.835685702079533	-0.87765437522179	-0.862255648233282	0.705345278764883	0.970587935819098	0.903391864198848	0.957936848385501	-0.616646163281817	-0.90737906323463	-0.546785174813311	-0.583795685573533	0.405807199662992	0.690235895714595	-0.620435719692903	0.982233855469783	-0.955040615772291	-0.944815608582578	0.855595953745165	0.899608019230736	0.866749623586956	0.724121931540726	-0.925421328672209	0.881075155831397	0.570947259020741	0.145946726772117	0.919795299518414	-0.436556792350837	-0.780820799134504	0.614279705097462	0.847037593249934	0.697069546993114	0.962078455023361	0.750027267467338	0.823135397478233
0.313472460196268	0.830779133958239	0.84162106170253	0.598135493192565	0.222331627423475	-0.700455326624038	0.990560044345372	0.988747951928614	0.967184571316043	0.952360949117118	-0.352148287722843	0.903251136476026	0.857252226439728	0.94013503053558	0.890893415424128	-0.728651655703121	-0.833815278016823	-0.857830028481451	-0.846447977503639	0.617235840095638	0.977316168291077	0.888151747716469	0.959845572412265	-0.60039290098789	-0.914777877969329	-0.613383644353541	-0.73388753837874	0.37792455630689	0.575350120675089	-0.673530873990684	0.968092614475835	-0.933633120121063	-0.935332147748957	0.901648842231417	0.925812236610773	0.889076215081201	0.72129608329258	-0.863272831194415	0.946971146321927	0.602236963073015	0.237073463340269	0.967019816721846	-0.398477191337	-0.716966080522389	0.66980011981151	0.840132291800666	0.683401348684209	0.987362454183389	0.738655059169734	0.843099022316209
0.751232506021717	0.98888423656501	0.929038982121513	0.249058590440904	0.0639551420166321	-0.895159715111392	0.858664703677733	0.887347243197919	0.711728750498366	0.806519478227685	-0.506332623164099	0.990213909130089	0.990900432483251	0.961332070857979	0.994843698053145	-0.963932844339922	-0.996589217280898	-0.987540741056736	-0.990708454218395	0.808331211307384	0.847658895008867	0.844201980704941	0.908236704601172	-0.100190797198936	-0.833041538274437	-0.640370372818883	-0.489838028312147	0.681451180085792	0.566868696744665	-0.184600203475062	0.91002052428051	-0.951612178007959	-0.955853988059676	0.528842666002556	0.973637064105833	0.990436889161134	0.976478093184454	-0.783765351973112	0.945715019551177	0.924629163332411	0.281433183042061	0.872194555544488	-0.68823157196955	-0.396603077717944	0.168778067228804	0.992301491944442	0.964240450951195	0.905957385380606	0.979641318918884	0.998577699631794
0.911228753601247	0.928706645639099	0.82509315703014	-0.0350589719377374	-0.0726795392219324	-0.847780226596598	0.636592618424826	0.66896787391842	0.417210486209488	0.59098339243453	-0.476628294780748	0.881070570973991	0.919431053069675	0.822426220465838	0.896479330482976	-0.947987456454502	-0.939001963325216	-0.909984633468507	-0.918884864497429	0.776937088580846	0.608357428183973	0.64834786789151	0.737010323745292	0.250016630436866	-0.668330575952714	-0.59632284466466	-0.262407330716022	0.722061644238936	0.436134938110809	0.182324039720087	0.727601586709305	-0.804079423057697	-0.803616605162927	0.193896863488329	0.847880577531819	0.895282383913283	0.985774789620146	-0.635309696038049	0.783492792744488	0.963955708236772	0.186017012388978	0.675959917959954	-0.720144486332765	-0.0989192228351388	-0.19364033723452	0.932295634873363	0.992028990428243	0.705088177287407	0.979542452739735	0.934233843309407
0.626076677267534	0.551191305502726	0.348305227857983	-0.251501114252715	-0.643381498588661	-0.258940558392384	0.654927398153952	0.534897482988001	0.405824926911492	0.782615810130287	0.290888101701279	0.620243878969854	0.633836291569883	0.660674241471196	0.658668777324986	-0.441726097548431	-0.620630799420658	-0.561386884237464	-0.552357925459711	0.0726053550588439	0.447352319160911	0.283944214151666	0.662936152962027	0.0320279000080591	-0.731137919285832	-0.917579463979315	-0.858457533289936	0.0166790717646789	-0.221455128537292	-0.160160442217703	0.567515299329973	-0.514207419088568	-0.512879131153337	0.445305887810123	0.715291819822149	0.702131237965415	0.627153291470254	-0.535402082501591	0.755216710978186	0.538461011353392	-0.101429481520341	0.759704403969635	-4.53397941603022e-06	0.107669467582832	0.227557067889064	0.629750057606124	0.584113784965528	0.657925782589179	0.606001973348863	0.676764519976545
-0.205263384975497	0.0450128792071265	0.019629618558826	0.272939896354688	-0.221378368807165	0.0982532774263182	0.505735689370091	0.41610384781004	0.568440047926781	0.605032101167878	0.320821502503167	0.204000787385872	0.120286617383556	0.289546258726473	0.209878038798926	0.0920272733607008	-0.0897643008951629	-0.0862721808480457	-0.0742781826401247	-0.245446448149759	0.43158489212397	0.248497946640292	0.367218739358241	-0.640078760037305	-0.413115431371579	-0.377530264928648	-0.857117757321065	-0.309664250448526	-0.134021386060693	-0.810685922388494	0.328922885275758	-0.21471158763917	-0.235538782182841	0.761963525581788	0.306629952500945	0.230049653467612	-0.0365194396439987	-0.231088166137853	0.45000482654805	-0.0826464766345496	0.163133813871056	0.521542040020286	0.312992982941237	-0.359223432395735	0.839021211724413	0.0943558312928916	-0.101098799833464	0.451119015778377	-0.0375150896962022	0.151914525581081
0.970906843399752	0.716322121913465	0.554564699904164	-0.395509251190097	-0.320896555137546	-0.624258212351723	0.330112269284156	0.339250882787082	0.0427654314323916	0.3250888406857	-0.276113686425198	0.637053040099791	0.710091344933305	0.564871659186309	0.667604942482546	-0.764181087801281	-0.739030726817126	-0.684016100324945	-0.696207710570084	0.556660912792695	0.256322440825097	0.309624549353042	0.46350715985217	0.593928317367541	-0.429700920097082	-0.545253561440174	-0.08107107724476	0.593112555713138	0.139079414955696	0.52740988279845	0.427978326149965	-0.516940713004403	-0.511923625837753	-0.163580069929671	0.608923292625987	0.677345806035996	0.851481094590847	-0.388342933457018	0.527703110549684	0.858250005819296	0.0235780103425339	0.406894617907782	-0.578471340805682	0.285097370592521	-0.520443476424099	0.732209434459935	0.869928141962713	0.406590916066318	0.832224038361656	0.737872967423859
0.505635518443743	0.924209666553381	0.89125439466443	0.444761765827555	0.114737995308601	-0.75914727072298	0.984819855876047	0.975044064226397	0.882525378025371	0.953973494130285	-0.344059147533903	0.968706739057789	0.951102270325668	0.993850975570021	0.964434627482346	-0.832421814829038	-0.932154943226821	-0.942305001601756	-0.931433887690945	0.673741212945799	0.936820778662267	0.856100861818046	0.994844589413532	-0.405174905228894	-0.958896220879279	-0.724953571842522	-0.694366588014326	0.439596916763287	0.531927617655966	-0.47451147644042	0.988476182387422	-0.970244196260012	-0.964682365693809	0.779353481078052	0.98791074667972	0.968791315495219	0.858485531874243	-0.911776474170102	0.978118304335754	0.728356735095653	0.143087219046834	0.983746084878427	-0.456787446166366	-0.569492312053099	0.482001546606064	0.94021490145804	0.828344747015251	0.995692349927104	0.870647460573316	0.937813991781649
0.559188410403088	0.919806512211729	0.864004196482177	0.365534713821353	0.0255567537453065	-0.743513271759701	0.97403486463605	0.955451774057406	0.850023280997976	0.958791180474145	-0.30097293506298	0.967012702928792	0.951921572678369	0.989278131550109	0.968481978212174	-0.829158552474862	-0.935690378680339	-0.93609570137789	-0.926815402412009	0.640490823799562	0.911654383065862	0.825702859200951	0.985112990000858	-0.347824200390728	-0.954610417395846	-0.762440225338307	-0.727237346334641	0.43243752470882	0.469002635470742	-0.439456918041796	0.969460059915929	-0.952128184942214	-0.949047638375032	0.753745659562316	0.992625283504313	0.976300796525962	0.871890565599014	-0.884640268575026	0.98995768794134	0.752846332962483	0.148067557464637	0.986356831763603	-0.444953692449893	-0.501594078040093	0.450711590212779	0.942377144802322	0.840119902487043	0.987866341166539	0.879605049995938	0.948220152091106
-0.915772875064651	-0.818318151273632	-0.732831846206232	0.133844444187171	0.0107295622888165	0.83033048892142	-0.402329195824638	-0.474013487568199	-0.202440524123724	-0.327980816709469	0.584035240017539	-0.733360128791625	-0.78131622356062	-0.637897403367187	-0.748043666346408	0.896301324515664	0.817340383827363	0.786271556149308	0.804722817229957	-0.793279225864382	-0.427939912041398	-0.539696355183631	-0.522950984129942	-0.439116496202463	0.42568039448467	0.364295396761623	-0.0263322322043283	-0.819517814465738	-0.451920081867796	-0.398028053043917	-0.532613614857563	0.650639680812022	0.655704992486777	0.0632943589537267	-0.665166915541785	-0.73538301551451	-0.897490809897744	0.425157602683317	-0.584729722789845	-0.939103200206142	-0.262258096713938	-0.433921020382707	0.813437713792377	-0.0183038310277069	0.432249455761436	-0.802218935764694	-0.922121184074478	-0.489279498416701	-0.888814842188864	-0.801443031063298
-0.15267173524183	-0.799706963880669	-0.893036060368967	-0.804303066938269	-0.544526063437738	0.752316137051259	-0.911769529710816	-0.959197152463624	-0.965850113144036	-0.807197635502766	0.553282830835906	-0.842943610747681	-0.79469246360396	-0.86962237975571	-0.811642188585267	0.724329338594241	0.771021046736103	0.825478512793985	0.813834251580548	-0.743789820848619	-0.972308667518768	-0.937726880682037	-0.889944851973167	0.685104663408114	0.81191417816907	0.379410107261322	0.478956401409837	-0.459614149327155	-0.793667432264429	0.671604799669198	-0.938086512798543	0.923061946260123	0.919205657116597	-0.852821507917536	-0.826061750406068	-0.79269804573675	-0.644528819458708	0.852220090123558	-0.814081906680538	-0.520890561481091	-0.258779981428536	-0.841045192372102	0.493340331363186	0.877704752868198	-0.643939617557637	-0.777545664108668	-0.62168493967155	-0.909264209994175	-0.675104117569598	-0.751808309252055
0.890411590617632	0.731427420458744	0.650641572500833	-0.200737443030109	-0.00252377427123939	-0.77042145596143	0.267250817770709	0.347612633000085	0.0697769073235551	0.186901272771774	-0.580830694863941	0.62765164958496	0.685270684293916	0.522233403612642	0.642272236018212	-0.830025226744514	-0.725721784656185	-0.693928784259979	-0.714377163351957	0.754584649775546	0.303111679766114	0.438584131947979	0.400119797250864	0.536031458688218	-0.30236135711764	-0.266464884552413	0.167246788272403	0.80733298200726	0.414772240774989	0.51704754139025	0.41354021507604	-0.543560315086226	-0.547020559390738	-0.204430808027159	0.548504949423955	0.627544465154796	0.824475794354683	-0.322888151316318	0.455384437020223	0.881387154841365	0.231591419758665	0.297805522009525	-0.800005831761422	0.104492020682457	-0.554172349491209	0.709566465707181	0.857777592919862	0.358216865933559	0.814752465935204	0.703577515854161
0.685464710105239	0.97580635294763	0.97732222017263	0.366574463039475	0.311439154942859	-0.979449516981744	0.759314002974188	0.841844598669534	0.671070574411536	0.647185940052112	-0.725424674466297	0.945500931271859	0.94460001986279	0.890678945084843	0.937512783944096	-0.994012428988554	-0.958628121922773	-0.968156774024033	-0.976486860862823	0.947559854554483	0.826181782396708	0.891319793324252	0.821208785060974	-0.0938574693562686	-0.703323016632256	-0.410742159879802	-0.23412093007139	0.826642886730987	0.758492952310192	-0.121196931948038	0.859520975304243	-0.93517740784462	-0.94092270082549	0.429626314450513	0.886317080332206	0.915372859211519	0.939151457372412	-0.720135027258315	0.834084648686188	0.916643454634053	0.376946483460221	0.737913234353054	-0.840079178593944	-0.488878898671494	0.0755705936141058	0.949228003057079	0.943071446412047	0.818186201374425	0.949975862054987	0.93886845358188
0.199603915604971	0.494388128156385	0.651331821214995	0.547735779629576	0.740006964690296	-0.793499541296542	0.251169011191125	0.442739049141351	0.408328739227115	0.0530549148273713	-0.991859521670764	0.44961436078371	0.399198367711719	0.343342850235569	0.418329134403544	-0.616893288991102	-0.437713162750752	-0.479876355823002	-0.507582591469068	0.847788527909988	0.527289974914068	0.732047413754825	0.256634998588305	-0.172933096603678	-0.0519735730536762	0.394319862107264	0.321397756167651	0.88687347679348	0.914698356617931	-0.143378347800273	0.375955890078343	-0.502957089563084	-0.538056422989211	0.165200553334627	0.319447438842427	0.35459552140637	0.393547851791465	-0.137163420378519	0.306080318581001	0.535816703000198	0.773563129077794	0.153048177649734	-0.900730728530224	-0.610079693653072	0.0183975547450218	0.405838985391747	0.419614975282007	0.314927522861252	0.413083261956907	0.400178538640265
-0.571879949514066	-0.213487286640574	0.0423495219342317	0.638074075505531	0.90250251923806	-0.105955495540758	-0.250687970238084	-0.092565880608941	0.0596583847998676	-0.429927400105644	-0.599589682736696	-0.248179867602676	-0.303605579450772	-0.289606999219587	-0.300135420595415	0.12303378895042	0.293346229621911	0.212047093535495	0.201698793449397	0.269290006222901	0.0209387781240954	0.185058279189679	-0.291895374349635	-0.377954228176857	0.419092998206204	0.826612342183018	0.62442803291208	0.250654153931957	0.610732930737246	-0.214557677270397	-0.164827493506617	0.108816801737066	0.0953421174932395	-0.0261641519425204	-0.356278060034199	-0.359030124121824	-0.368478217681171	0.234258740595772	-0.37140315382902	-0.286120368034975	0.389528249948872	-0.391996392743952	-0.278045149040094	-0.548445086968077	0.116542094238472	-0.307640278490639	-0.338993634732762	-0.250007430226409	-0.335557775262521	-0.349372863811479
0.552266339670425	-0.0855519149093003	-0.303081808424573	-0.918741918170555	-0.750284608814411	0.232021925331595	-0.375696646471311	-0.458061999810581	-0.676845213747262	-0.263201653862776	0.431239067479348	-0.166970964704748	-0.0592407390851164	-0.197811415641771	-0.119126553104637	0.0479484480433885	0.0398289744141757	0.120224795927318	0.116316247532557	-0.274292682596956	-0.560110227107523	-0.564906112284399	-0.253059695902318	0.901918176173943	0.161185732937818	-0.312091869374937	0.164196075375919	-0.125675518837761	-0.633333676853865	0.864688816196947	-0.344285160653019	0.311298286457488	0.33135278570339	-0.696277327393543	-0.139977272228506	-0.0798487053086846	0.135158924665705	0.215031420033606	-0.208423915316311	0.143092696827159	-0.457660127317827	-0.250937917712193	0.156574557237273	0.916157809403953	-0.798589330403667	-0.0347010723335248	0.157740315845531	-0.339799379693038	0.0996963902844474	-0.0259603299849034
0.945820541425896	0.879224932779911	0.756333105899786	-0.146079828320211	-0.149334262303049	-0.79550821190753	0.55265695688057	0.579270449523909	0.309698491326785	0.51834455850385	-0.426421257313763	0.821263829838431	0.870379653206372	0.756753292367609	0.841614127279125	-0.908456079776133	-0.893529111165843	-0.855913496131509	-0.866254068807616	0.723950176644378	0.511430869341406	0.557190632652013	0.664406543042132	0.360035127646338	-0.604228141254951	-0.587652678261038	-0.210453662201926	0.698277494872311	0.35413591241135	0.290504072651973	0.64724658387386	-0.729510133878154	-0.728119337984847	0.0873820663047949	0.788632285427239	0.843460565154106	0.961133994833137	-0.56730929662273	0.718769492334674	0.949643534492889	0.145553103144419	0.604026916884079	-0.69225409073508	0.016305242909407	-0.29713879023438	0.886354258274149	0.971248788937889	0.625123077996588	0.950713408286622	0.889994391981119
0.491338613738225	0.428570832768363	0.223163527453566	-0.267852441517634	-0.686678311611292	-0.0840117362970506	0.599368989342805	0.4470721455236	0.346912335446075	0.751150027834624	0.466593779926412	0.503740476786273	0.525716192804013	0.573554282083557	0.541014186082637	-0.289281392857529	-0.499462523620859	-0.444744317859223	-0.426848057036562	-0.0877076696664359	0.348287949439653	0.144911325382428	0.60427678954672	-0.00859924967034923	-0.713476963747296	-0.94610194119096	-0.877255935202471	-0.189392628707021	-0.35110878601599	-0.173441170839214	0.494500928363332	-0.409753173519002	-0.39640824599522	0.435299452011959	0.619941759391451	0.594389527040573	0.502462749660438	-0.532390887761312	0.652516801238233	0.364780472775538	-0.294823196011435	0.707332891272303	0.202535338016987	0.15745669788854	0.264843965268718	0.518143972101859	0.456011569319564	0.582554056283949	0.483213443727659	0.554140559210195
0.738373836963624	0.0721884578455849	-0.169870722682274	-0.911206761477567	-0.84756403098913	0.0265983125687484	-0.191905293655043	-0.254750938013717	-0.478795070923933	-0.0705604203167575	0.294887425189064	0.0336784027501421	0.101246100042872	-0.0259090783850363	0.0917850426112995	-0.125268484248803	-0.138092679039494	-0.0376126075074592	-0.0559704939921011	-0.157009977719972	-0.333529426283321	-0.327681771216728	-0.111264474832825	0.845630560904606	0.0695046272019712	-0.36900142937266	-0.0739408802326217	0.0980354806608736	-0.55147644383168	0.683020617427291	-0.198506464083157	0.145508742386998	0.133594313489543	-0.504698580076403	0.0626227415506287	0.123173015220872	0.291846293465239	0.232014909659189	0.0650504642803637	0.39464160803528	-0.0569785772913545	-0.0538706909899267	-0.0534480323012316	0.816939708239327	-0.647524651576582	0.125402528132956	0.299138752372593	-0.1368244862258	0.247102091448914	0.182543875842898
0.955753814529396	0.586486305326105	0.420661517720218	-0.518576841589198	-0.364558927253777	-0.537271392415536	0.149531161081318	0.168368937201076	-0.132772061153368	0.147031708255007	-0.256134570329442	0.492732770112181	0.57122286743868	0.403293238992798	0.526972286342901	-0.664433561917685	-0.60958031634638	-0.54684372336032	-0.564603535156096	0.477607088885999	0.0916365349269161	0.174567977777082	0.28825645492743	0.72973848715807	-0.250358737226223	-0.416061963386659	0.0622183321407131	0.582503699285323	0.0566460089569867	0.663544881188887	0.25463236061468	-0.36040504876183	-0.359996884748655	-0.339118405554218	0.454560337191603	0.534182355817429	0.745801471271589	-0.20913857845621	0.374710840404425	0.795717908881788	0.0472442540299007	0.231706886302056	-0.561736309832133	0.418413090217621	-0.663656847325251	0.597899074900397	0.772194532232949	0.233242743305747	0.721744130296175	0.608740633533366
0.899578756838268	0.550984372319588	0.313102932461059	-0.569371097020703	-0.709540472487918	-0.338952525095742	0.372361816207327	0.295142531672769	0.0493538971115377	0.472980029566393	0.144730530674945	0.541453447965197	0.598825872225607	0.516426620625251	0.590288116681826	-0.531534963976648	-0.614366928872488	-0.532759056429114	-0.538244762142279	0.183131909065306	0.194760894770929	0.135395184975221	0.453489423491365	0.514487623741275	-0.490474663461812	-0.770529319960901	-0.46664753047564	0.248697515129226	-0.243146026332599	0.347093886737641	0.364602506757263	-0.387628910504568	-0.387754828831622	-0.0151109839226615	0.587367254613438	0.625910369358541	0.710341339811507	-0.32990332729532	0.575142141035154	0.699191091542835	-0.0764634171303148	0.497006370747069	-0.220990725974804	0.430832602392591	-0.298428655143011	0.612900121726623	0.698958289565063	0.419234463374415	0.678508484835721	0.654959233636679
0.323054045548251	-0.436931687644366	-0.602483610940033	-0.958138014091208	-0.693776521031462	0.402796806936837	-0.7113717372272	-0.742933269663507	-0.877298655672675	-0.611205266456453	0.365599174301571	-0.500989105117346	-0.436519765593519	-0.571141043774938	-0.45410750599197	0.331838177438114	0.393467757650341	0.476936448674859	0.454392083800026	-0.450359845225018	-0.780711094800107	-0.713534929932445	-0.647021830245331	0.916810051975294	0.605587996464938	0.146176385972912	0.379367841409063	-0.111797093060484	-0.686227245192396	0.834319316043035	-0.705517228447854	0.642322326302472	0.62881086708707	-0.859870587338993	-0.499176054894742	-0.435498794053058	-0.227009805596747	0.697227428411754	-0.498090919944366	-0.0634924679304157	-0.0936291878801988	-0.606329478574765	0.156103303642965	0.953185054599247	-0.817543105445934	-0.409839633255767	-0.200498783709753	-0.668283249414934	-0.268438901506369	-0.365549082057699
-0.0302280395228474	-0.682440069374813	-0.768833399101126	-0.806671303432233	-0.449542164685005	0.611458645295316	-0.917541481017993	-0.937708134198824	-0.998290838883674	-0.848873066921741	0.400109744645179	-0.764787001120083	-0.696652859384855	-0.813326062423673	-0.736611007176341	0.579310525709376	0.666613201910837	0.717354465019165	0.70349849480722	-0.571180192512952	-0.958366239160686	-0.88002742260627	-0.856019006850569	0.802011829539957	0.799098127691469	0.397782661737689	0.632699421308456	-0.301378585088585	-0.667247153204964	0.828828099788727	-0.891784521540466	0.845568958053483	0.847845618779256	-0.956831229693276	-0.776368067937237	-0.723958938844061	-0.516280669073802	0.792076168922025	-0.806151211057086	-0.395563549355896	-0.273244537216067	-0.853918896850338	0.331344774420066	0.887446660396205	-0.810300666393533	-0.673751381648243	-0.478971839492445	-0.897688894945081	-0.544330739833413	-0.664994492313814
-0.610875737329082	-0.975983681798158	-0.94240051842931	-0.397749424046607	-0.144091248348885	0.853910758960303	-0.94147333303359	-0.957594694354369	-0.828129610426219	-0.889352730440182	0.463128627946956	-0.997328353725611	-0.98693142363493	-0.995791743325024	-0.994229828118342	0.917592473459038	0.979231932594907	0.985240271896875	0.980817301182808	-0.776330022438008	-0.921914779301928	-0.884149165226119	-0.971149506886505	0.287162762771631	0.909918363452916	0.667762620202838	0.579256425565962	-0.580583612199159	-0.598258528941203	0.353246049334329	-0.9748601724354	0.987563965683734	0.985996396623311	-0.677210546261702	-0.99399306106793	-0.991751375773034	-0.926211199091927	0.8737422264494	-0.971112056423316	-0.829905737377727	-0.220580294221023	-0.939860260496367	0.595265226959615	0.530436268689169	-0.345769601537573	-0.981508236629895	-0.90586667112416	-0.970072377476215	-0.936460076297056	-0.979181927243623
-0.154438066045971	-0.803360348142434	-0.886390010546736	-0.78576751373742	-0.512247284777905	0.722877513690427	-0.925029597244293	-0.958018878560865	-0.959195574772694	-0.829995238493427	0.495899530989463	-0.845225634248427	-0.805035093091253	-0.882145558695748	-0.814792278644996	0.714884214877671	0.776373769294829	0.83044654167785	0.815000698218083	-0.716773647868931	-0.960253238560413	-0.908714621990041	-0.910154598580051	0.679179710538051	0.848582468152586	0.43804506753473	0.503734734582019	-0.406719228622831	-0.754717688237664	0.656462306824005	-0.94974491408263	0.924811250469534	0.914609022875079	-0.854283696089274	-0.836623801443391	-0.801038424308537	-0.653126765681447	0.894053448085699	-0.815371114557913	-0.503227463337662	-0.169999962122872	-0.859652350936361	0.441876742959362	0.851590919539126	-0.640598980550419	-0.787299397095789	-0.629349126648739	-0.917803939441606	-0.683954671250224	-0.756012166280069
-0.079198663081377	-0.717878709675041	-0.780920481264244	-0.758137289858525	-0.381034990479093	0.597398080430485	-0.951876770732054	-0.951865410435603	-0.992255139625462	-0.898114808498857	0.329550268630027	-0.796689340146245	-0.741775532035342	-0.855775260668662	-0.771709199166562	0.59880208225029	0.706582722260543	0.753231049137	0.735059859117086	-0.553964797312069	-0.954275972445791	-0.854050394863949	-0.904096269403886	0.76704658008055	0.868136366784775	0.505139212343529	0.67954228226763	-0.254798834824492	-0.613842718516698	0.788918621938197	-0.925772085589718	0.869681924327207	0.863981931492806	-0.954903519813223	-0.819449895143508	-0.766807604544561	-0.565463249646517	0.861718305680059	-0.835765662369573	-0.411918540180756	-0.160975922125387	-0.900277435671272	0.285391793601841	0.835939567691418	-0.786710638552297	-0.719010558572515	-0.526998143337152	-0.92909768144172	-0.592458270879277	-0.704783447600182
-0.167632312145567	-0.78747793913451	-0.905580373881798	-0.818796639159583	-0.6360488479845	0.824582046861347	-0.834884154913219	-0.921837473857314	-0.925751293119687	-0.700192765173054	0.707025005857083	-0.818299524113201	-0.760883617400765	-0.814980573426853	-0.784488159661632	0.753178290138276	0.75073503254727	0.806509469629044	0.804092675084758	-0.82535700839803	-0.956735932672309	-0.975982909457242	-0.81154788372611	0.637083188247979	0.693957445832512	0.217421327874596	0.343083868217222	-0.602097542224285	-0.890477018517837	0.626432786057684	-0.881746203746418	0.898799093761317	0.90642006281348	-0.77673464859718	-0.773801029976118	-0.752488344849709	-0.629316767006834	0.741149865828034	-0.767677661365813	-0.565900909175099	-0.432127587130248	-0.751023771195713	0.633169304010425	0.899833406596875	-0.570835875957393	-0.747463579276519	-0.614703252656895	-0.847632986219991	-0.659521842026866	-0.727879338132578
-0.522334743713422	-0.962779699362198	-0.996192696032495	-0.549637606370265	-0.402681385579042	0.942929162413605	-0.867830339905041	-0.938697473475566	-0.827579911250056	-0.7561821407695	0.688260873740529	-0.962218778829649	-0.941933119099742	-0.936820739780362	-0.945685658429914	0.943728769532168	0.942060481003868	0.96804459711847	0.969151293373014	-0.913321398046902	-0.93273910028136	-0.959218189282949	-0.898699870993103	0.33011802868167	0.791119332850383	0.433347872316346	0.360836186604199	-0.725152941416869	-0.803591898883929	0.34922121699243	-0.941010188045452	0.984109175344511	0.98716683449646	-0.62637470627125	-0.918669707620197	-0.924362268605149	-0.879434455589526	0.811680305912828	-0.882452058746329	-0.81738906244523	-0.355918458723346	-0.82833120269922	0.746466257846419	0.662971277835141	-0.308974246186308	-0.938166356304019	-0.871926472580936	-0.905808427016411	-0.897851784560545	-0.923410853583765
-0.506621227641435	-0.95607152140583	-0.996948083554338	-0.566117092758856	-0.430025829028615	0.945599466591324	-0.857179219556239	-0.932875823030203	-0.825083373541642	-0.739833699715039	0.706289379492593	-0.953324183198466	-0.932247697857124	-0.926462828078127	-0.935228157053648	0.94021216946269	0.932715467460965	0.961140419685292	0.962504296941287	-0.921989741752945	-0.929822160611269	-0.961872821441115	-0.888015666781914	0.336751882041855	0.776910947403696	0.408017218697671	0.337048159943811	-0.732812038944048	-0.821303084091095	0.349452800083508	-0.934084536964369	0.979290948298046	0.982381628407979	-0.620288369371809	-0.906130319255372	-0.912189908451809	-0.868837333872688	0.804445055936247	-0.868143622373027	-0.808649984694655	-0.363241140498155	-0.813536115491894	0.755016414938391	0.675885054654823	-0.306501413584029	-0.928518937116331	-0.862626298869595	-0.895381753666157	-0.888253571509728	-0.911920535611235
-0.737608631299015	-0.989089019050499	-0.964213980340817	-0.293237371688208	-0.221448232780244	0.953888320224138	-0.76991266462388	-0.834010430582317	-0.644724856840981	-0.675933034614503	0.651381925653912	-0.957511938352754	-0.967033097836082	-0.90894647196525	-0.954390023127697	0.996986994679509	0.978691861612793	0.980898984678695	0.986935814275181	-0.912442883472898	-0.803382157193378	-0.850903993796001	-0.841467962832994	0.0414863185268459	0.741447322574422	0.496956783401607	0.277210504009833	-0.784453161137631	-0.686509721218777	0.0749315607731288	-0.865608631776634	0.934443057680852	0.935734438618665	-0.411030896690433	-0.909242365766627	-0.939309757282578	-0.970490653463876	0.748537489344782	-0.851155040314225	-0.930764933053577	-0.298215671238092	-0.763025422334212	0.796079824014104	0.417331112903454	-0.0425901581581818	-0.972379845196683	-0.972981680469078	-0.827697050304077	-0.978471439783392	-0.961974966509515
0.295236076759705	0.878050711719252	0.960047956537604	0.733516626007577	0.545168156515419	-0.857947259830962	0.886331954454032	0.954183704366042	0.911486070970533	0.764931256317866	-0.658778026016512	0.895797274645206	0.859788773318713	0.89689232488518	0.86742403534939	-0.832800588677901	-0.846744096615778	-0.894364732800099	-0.888370698849401	0.853867624564771	0.962995130518074	0.966389159191556	0.890609559958077	-0.543606948821493	-0.792152348883132	-0.365268627415065	-0.381145934363485	0.60202932216951	0.847403988291019	-0.528323863208477	0.943958108654835	-0.959218702226989	-0.95731098048279	0.747459916276133	0.859033035363524	0.844034334583737	0.745971403805457	-0.84138092567804	0.829113679182068	0.648080562031498	0.308534753313948	0.820477155416564	-0.632902401512998	-0.817369268728422	0.490250471564245	0.848651464798339	0.732854986153545	0.902607003566124	0.773757075383218	0.82211866479381
-0.203864809348643	-0.136425865550851	-0.242890028660941	-0.0560151046028386	-0.539776059739952	0.426311674971758	0.324153203284594	0.153154393216026	0.266810423203917	0.497941958288952	0.73808127372849	0.00110086973483033	-0.028274497596138	0.124911156424763	0.021060078846046	0.312466530627455	0.0746510234830869	0.097385788577031	0.123616866589881	-0.562352950445428	0.110450183337533	-0.141226219590124	0.229468023713976	-0.39733068684723	-0.373936421103519	-0.568436938550238	-0.843128794036442	-0.6674111680761	-0.536895473897236	-0.530875465924202	0.135809279449301	0.0177897040821492	0.0260261933892156	0.523068239854502	0.146683857251708	0.0714897978190344	-0.145854638854979	-0.203189370842131	0.246743324063906	-0.281002273918956	-0.328317713227201	0.38806949093607	0.674041412479921	0.02201375860338	0.623077111662885	-0.0513531693462958	-0.207786466978168	0.250738023520539	-0.155003196535488	-0.0124821794867633
-0.579154990621557	-0.521686115030857	-0.566959408958708	-0.0577307445598328	-0.389067852027196	0.774025444979123	-0.0547911047295469	-0.224647061238952	-0.0456594942902045	0.10477598564579	0.877911584748464	-0.417002963240403	-0.427779613496068	-0.27502353140386	-0.410571234223505	0.686799135147684	0.484158948534886	0.482979050980707	0.517126457890894	-0.812625947074343	-0.257318459772566	-0.491431999526719	-0.140213779472157	-0.369156035579216	-0.0381649597249708	-0.257753590926737	-0.480586422526248	-0.947186624719771	-0.66324932305224	-0.383497016425945	-0.220990392016208	0.388753845987564	0.415795891952799	0.249766542809581	-0.282841468762351	-0.361633580292735	-0.543807543326791	0.0299433017865988	-0.221622585387713	-0.710306178663605	-0.597587021660273	-0.0192897710226865	0.944284472313161	0.129736750254842	0.485901905971358	-0.45097743093847	-0.588698011234334	-0.151098706456544	-0.544441660303806	-0.44836336039606
-0.280368793407064	0.347551955152452	0.450483436574357	0.792027275608232	0.374131323247918	-0.286373170573847	0.744490286563357	0.737054426026114	0.900342839703779	0.717389523645917	-0.162159235548574	0.472533673380893	0.378292265734288	0.548365378562865	0.444548140416757	-0.2234593737776	-0.340984689550409	-0.392994042895908	-0.376932179844997	0.23408559644429	0.78037454812721	0.662554402236663	0.625699077995514	-0.932765929628025	-0.59960394073056	-0.250016364834062	-0.680608453177727	0.00739402096018786	0.446186513247241	-0.98255658684241	0.653848876432435	-0.567924651626593	-0.577679063661537	0.970621251064695	0.513713386632862	0.436606443181639	0.163774543338355	-0.556289852749033	0.596627421938409	0.0632393601381819	0.263028861562057	0.679268601791694	-0.0328552273798099	-0.849348765877791	0.971633847743335	0.348487185799102	0.113899665973046	0.696392240316248	0.189808891586302	0.356510649531266
0.395376042635556	0.830998767727586	0.793881688533952	0.456026610899343	0.0475153964997465	-0.636887272284368	0.993527385897189	0.958439393313697	0.909431261670762	0.991259435340327	-0.208654515446108	0.904800017236097	0.874434738584321	0.951992106296446	0.901988239703663	-0.712023669244619	-0.84782003994915	-0.85718373415201	-0.842644201326497	0.532130206285127	0.923067461332101	0.802456550164072	0.975005876391322	-0.506581021558711	-0.961376881344089	-0.752076035127838	-0.814801916754829	0.293111263546649	0.429254593295848	-0.598086222621136	0.957582246084135	-0.910561666654486	-0.90658127153756	0.864621753767799	0.948213044812167	0.912615767268638	0.754726985558459	-0.8849264172699	0.965654290653863	0.613745402278699	0.115432217015709	0.997068894477283	-0.30900019662519	-0.580151753154663	0.61676985154833	0.85850429430637	0.713349105130203	0.988047003753157	0.766028260820122	0.865142928920207
0.33811997578077	0.85630952275169	0.958113587472456	0.704212585151637	0.622356301903614	-0.930269759216759	0.768739264986384	0.880230133095506	0.822386798927144	0.615694245388852	-0.821944820348131	0.853025505082895	0.812826203494205	0.816638073974746	0.823696359803771	-0.862791903736509	-0.816775387761332	-0.862540284864371	-0.867561801811643	0.938326958754071	0.909503583944748	0.978335261210117	0.779234494023869	-0.436122996184224	-0.638543261830274	-0.182763466435934	-0.198835309374043	0.764663527304886	0.932382208690801	-0.421991636599988	0.854787490840435	-0.910558789971365	-0.920549088907968	0.612762452149918	0.783627524095399	0.786589436721993	0.73202117551928	-0.697223875038652	0.754660322213572	0.704835157010741	0.48396403908869	0.692796914053666	-0.791196891878279	-0.794745144799048	0.354118571320372	0.807557258202476	0.730696772305349	0.805071838412848	0.757861072981317	0.787288273215665
0.350815443932727	0.854682739500913	0.847536376090401	0.550946717230218	0.177027759702895	-0.680215899180858	0.999355884719483	0.980799614536711	0.937239665694854	0.970541741273563	-0.291160782403428	0.916711147552901	0.887525782773662	0.962881719430433	0.906149155530408	-0.740526014361946	-0.858933012553533	-0.88111262481516	-0.865090884534659	0.604523887896288	0.95095162186811	0.846288091247558	0.987740041847534	-0.55095709219451	-0.963352809174786	-0.697393988203734	-0.737730074616042	0.331402138361867	0.529813084144006	-0.605850592317793	0.984389491375991	-0.942740104543546	-0.934384681621344	0.869792512895949	0.946209049047656	0.911186432669938	0.759019641542096	-0.925472181099603	0.9461256775942	0.604275699300682	0.104507812762221	0.984824987648928	-0.353781075061122	-0.658567012702124	0.618016899823616	0.87118369681169	0.722854249827809	0.993674193193168	0.776295801931492	0.864022012713593
-0.163349535490076	0.568210331624077	0.730630660001365	0.95235303929172	0.721048531470467	-0.585049059421533	0.762940961559623	0.826613354125167	0.923740790527022	0.639829767256691	-0.542230476897451	0.623301467133499	0.553065090436999	0.661493359940119	0.578847517507339	-0.495585931392376	-0.524289329033405	-0.600939790825664	-0.587829955731283	0.616241867766758	0.87329889478671	0.848390003308767	0.705655216116792	-0.849870918565903	-0.62310423792261	-0.12647958544693	-0.355424719405459	0.3288765966559	0.809255032616831	-0.79685944519873	0.776984765370193	-0.748114661163166	-0.746626781926046	0.853050851678904	0.599624382715829	0.550775865698969	0.366258481535841	-0.698353059006893	0.603890846295824	0.254085157947308	0.285380000476842	0.657758149544362	-0.36874719288056	-0.982973055329458	0.756465910892796	0.530746559681416	0.344030642552629	0.741925585927013	0.404815081413375	0.498061689937098
0.72368256079039	0.982044503452088	0.94553903394645	0.267064476100119	0.190326078432757	-0.894605908861147	0.769609501141832	0.811777691465193	0.613326073898858	0.686898698627842	-0.559801137758097	0.942344459975758	0.968613381625621	0.911036284278221	0.93914550461622	-0.970197430499416	-0.971306619764841	-0.975458153302611	-0.97445109625549	0.867711750784857	0.762632740866171	0.786041900139215	0.857265696502309	-0.0236988800939046	-0.785701534319385	-0.574874197832127	-0.281359925391864	0.689462889152032	0.627084814271883	-0.0282696207552101	0.869177777278047	-0.922568969702776	-0.9108966093605	0.389320565062942	0.90473174443678	0.932167191591966	0.970788657174437	-0.814241911036465	0.823804933253167	0.882248008690246	0.125178171712881	0.768536719685101	-0.704887544934032	-0.369763323136989	0.0159915035042899	0.973328633894081	0.974133807408832	0.819041833383926	0.980324967500201	0.948826914634366
0.174977299447854	0.796425315068287	0.876433085267612	0.774999629951873	0.479234852694412	-0.747139101470144	0.932623957456934	0.974290488706968	0.98555111683047	0.841981730090632	-0.526444013736764	0.853866030336079	0.797341625063662	0.879555117240081	0.826753477530374	-0.718540895981412	-0.775936532041841	-0.82321098082164	-0.81376160803668	0.713950203516272	0.989953543989996	0.946759193757478	0.897963698817077	-0.692363931046272	-0.819117281822588	-0.403905010876698	-0.552058701202858	0.457380710115463	0.756525428083533	-0.712060950176726	0.940810080241711	-0.923060838955844	-0.925706114611205	0.887820703310842	0.844999230528968	0.809214040194329	0.645913795339881	-0.826969477178397	0.853327778780274	0.54028336447201	0.318324443662952	0.870156357813139	-0.486714895792481	-0.86653221637399	0.683318546639507	0.779589882689746	0.617677301488102	0.930616823729648	0.673028639714673	0.766837079886773
-0.186334931231524	0.160087923548301	0.17174551925892	0.425006541919539	-0.0505423891781416	-0.0673512460078928	0.592794792016765	0.538889089775308	0.692177003088266	0.65114469433247	0.123299081290733	0.31464423577877	0.218488639607257	0.385355739625219	0.312308493639029	-0.0386369830347047	-0.192303805953518	-0.201041578829316	-0.192635960271426	-0.0675369928966456	0.57126476565324	0.420562390361019	0.451904411072353	-0.722803832368666	-0.459143348179684	-0.317995498563574	-0.822597311199034	-0.144809604813181	0.0684039716000485	-0.883371897075645	0.438035254961425	-0.342793039110655	-0.368974469277221	0.841087273503763	0.39407044553704	0.320156681402911	0.0487708545618097	-0.297583256880526	0.534688222100732	0.0180646625436137	0.304967583427461	0.58528236863896	0.143105999540176	-0.522235754659451	0.88868474560664	0.192226837077339	-0.0126880987024369	0.547115736612855	0.0536225731588962	0.246133380819045
0.597197155833441	0.96712928477396	0.954962745133843	0.440664254375167	0.213414201388547	-0.903740708559045	0.916951526397063	0.959114693518785	0.841361007136051	0.846113859898886	-0.566564113780322	0.990113110793407	0.965724320517953	0.971550680582129	0.984597021229548	-0.931168413042944	-0.966120677814323	-0.974371748314051	-0.97617826024216	0.82536789333756	0.942950702894191	0.935205032904715	0.934688668705288	-0.305008712775565	-0.844735900536684	-0.559213630548125	-0.528808036988234	0.670057965730068	0.672958154065814	-0.382679644310601	0.954496915252173	-0.983981239142424	-0.992776813367076	0.675808249157666	0.971543799579378	0.972710168535123	0.906274737869699	-0.803864152072237	0.963175991361317	0.853169892398386	0.369774526118888	0.904028866925328	-0.683029778925656	-0.583823930106624	0.354512134504104	0.961127887929222	0.887925956234015	0.953050949490614	0.916793016765552	0.966824442375356
0.754941543109326	0.988217343590678	0.917787509984455	0.224672662034094	0.0292338535413331	-0.864897162232584	0.864675999816449	0.880035341653198	0.698536131617179	0.821985919686847	-0.45128332148124	0.987837876506555	0.996293463578773	0.967683622005607	0.993621369927105	-0.95225103247394	-0.997806980959565	-0.987754682339258	-0.987663525620602	0.779891424418264	0.830250513689867	0.811972725331344	0.920974635374174	-0.0876820769736327	-0.861019335470361	-0.691911704965861	-0.509151824276056	0.632373511791222	0.525939350115412	-0.164415811718346	0.91456405867521	-0.947659640038519	-0.946280587850951	0.523258009114172	0.978784587010913	0.994055559777821	0.98192467434475	-0.815665993342812	0.942545569216024	0.907672490145332	0.200414453948356	0.883861864405753	-0.640091514328336	-0.365355629427653	0.1593982596531	0.997367120638032	0.969045123451258	0.908009710698092	0.98498633099394	0.998992236284415
0.832912247392431	0.874219363395845	0.73781684028133	-0.0249628769299777	-0.275521310505111	-0.727838974068435	0.783361843925129	0.765906077911686	0.578085180436456	0.802037445818641	-0.257281321772162	0.899188425242047	0.903039362780981	0.875253582457186	0.923538193363658	-0.838334559886739	-0.912700492438944	-0.87129135884159	-0.877065891592431	0.577679293222827	0.709452729289542	0.66561054321258	0.820386424165506	0.0450652461022992	-0.781472291409814	-0.754215201808527	-0.638311072348932	0.537479798814101	0.268426880076553	-0.1186500421538	0.784149047876093	-0.810155176877608	-0.822153718698973	0.459051450033626	0.918531038860609	0.934941951274128	0.917109492527411	-0.644828467021692	0.928109443651756	0.894932469636487	0.253839882723002	0.843929815043754	-0.527940306024185	-0.150717103922602	0.12387785503219	0.906157747588038	0.894227764410362	0.828816114467668	0.904927851420691	0.943166233077566
0.577800318084351	0.973541749803018	0.946319332402759	0.423418633263834	0.176220657628255	-0.833657469589534	0.942282423759185	0.953145395152698	0.825002915559696	0.886895918574112	-0.44358384570873	0.988537037204875	0.985363521147879	0.996018885669862	0.982439584094419	-0.906267325147584	-0.972268789389412	-0.984177361929139	-0.975706730542066	0.773033134142212	0.911492258601019	0.8663267534355	0.979960451418472	-0.303199358348704	-0.929135772753502	-0.682102315434348	-0.55786041233451	0.540923429940171	0.602552580996013	-0.343028124533405	0.982890723919004	-0.988628964063784	-0.979532569984462	0.673955192876564	0.98625508901977	0.981884513190176	0.918787269618239	-0.916038888388776	0.947983156520541	0.794212190498006	0.134966187066958	0.93648185476305	-0.559787074332116	-0.539487574004827	0.342916892325053	0.979145074395348	0.900149424023523	0.965781723017118	0.932032219545963	0.965563423607232
0.446908090111469	0.813277434224357	0.910388647138417	0.541288072450249	0.631749640731969	-0.956520683577071	0.557658091695558	0.70298102371503	0.588965002521284	0.379773410114012	-0.928110440271351	0.76065786549609	0.743671196506619	0.683431217093738	0.734500971193617	-0.879841098162797	-0.765320650227957	-0.802522877049758	-0.816762378775687	0.994948985559449	0.732181691113717	0.873048524122133	0.608315227340252	-0.16397528177235	-0.443985333080712	-0.0274638356494634	0.0877618002079072	0.897250240235242	0.93628690174942	-0.122968141716818	0.69494635774249	-0.798540936214508	-0.810021777874793	0.317588917278097	0.656069248350472	0.689477277606842	0.730791594887201	-0.535898899672299	0.595681990365791	0.756512998095428	0.512117214113863	0.485238576084382	-0.918491581305935	-0.618921661222908	0.0387712855342176	0.749062370873813	0.750583046109848	0.618960970044785	0.751974069451541	0.72322445786515
0.782565075018645	0.826844290215902	0.811194788448951	0.0870960336247508	0.252334847679738	-0.90936891924871	0.413838447034111	0.526142928781009	0.293220233029529	0.288317797688208	-0.766437109530147	0.736923398989868	0.76822286149737	0.635244937370096	0.736261035778812	-0.918936163659868	-0.803998000643227	-0.797561081567378	-0.817003921370421	0.912664217167103	0.5078807723703	0.654596836273685	0.522987476776829	0.289156823198602	-0.390708549620815	-0.196870249980703	0.138894217374691	0.907467074483483	0.659726696093693	0.291221164787085	0.566753397863681	-0.695504841735397	-0.702647719437214	-0.000587940549215187	0.642060717085376	0.708280479319045	0.855454174366551	-0.440048142829884	0.555885190970101	0.903498209425467	0.36557361115626	0.405328051658307	-0.911135740390857	-0.184709861665691	-0.350106411884881	0.786567577220462	0.885316365786922	0.499691701243778	0.857482596061121	0.772552435307882
-0.575989376743262	-0.576914104423431	-0.616888148825423	-0.0768409684178145	-0.41722731885527	0.751388713210351	-0.0964807095612562	-0.242492195211564	-0.0393154710349221	0.0638319059343381	0.806220113915558	-0.44976431361589	-0.490180061878746	-0.332647628484712	-0.439039016036114	0.713068805220087	0.531503479816921	0.5402372908361	0.56232881390151	-0.827800119071972	-0.245323098009384	-0.451430040175513	-0.217253523681572	-0.378617667990664	0.0748460574023583	-0.13094003418922	-0.503832782128394	-0.854646964759106	-0.654859149103744	-0.459080838281728	-0.286471333945078	0.435952757825618	0.439100324561874	0.265999472233136	-0.322799067098411	-0.399750927812898	-0.600952412466367	0.200061546983795	-0.210318546714091	-0.677295037523664	-0.319370687680877	-0.0609532432191711	0.862047477420546	0.111107499121375	0.533418521068592	-0.512608439633546	-0.650539497022173	-0.182413620364982	-0.607672410007101	-0.478486500929469
0.258765054410523	-0.202269565436537	-0.441081878001559	-0.761417968777	-0.955373210470353	0.505966878032927	-0.10571943991678	-0.286385533251885	-0.369694400382692	0.102603240019911	0.855535854921736	-0.169895985315724	-0.108314540761841	-0.109336550325518	-0.119074600245931	0.290978978913293	0.124361974654657	0.20247115775081	0.216815077760449	-0.630704388368467	-0.391369475692365	-0.565649774754939	-0.0795944858504304	0.43028345148311	-0.0913945467605525	-0.598222446675836	-0.432133617359687	-0.576029089077486	-0.880543901802274	0.309381331735621	-0.213822604545979	0.294016375843238	0.313945544459882	-0.201402343611228	-0.0490394253065529	-0.0544952565937823	-0.0372961092279839	0.0687219557962779	-0.0293975272539352	-0.116282139447677	-0.574153202417617	0.0342092638964201	0.605399482983301	0.73973671846589	-0.196049750655302	-0.105111985534474	-0.0620051576360225	-0.129438391517604	-0.0715334007094502	-0.0700891033048021
0.800398508584806	0.988636903885168	0.926449557259507	0.184530661385527	0.0831618189731895	-0.905274184673305	0.775401605815847	0.813782264764522	0.604972673277282	0.710053968374654	-0.540289375134387	0.960023700334228	0.98008999087864	0.919275605467581	0.964502611189154	-0.983338518608074	-0.989545235069735	-0.980018622177113	-0.983907789407546	0.844689877002503	0.765617165457445	0.788245548644055	0.854272086585242	0.026140928458012	-0.777778171297303	-0.603922942618921	-0.347682050374406	0.719839018304418	0.572798577326609	-0.0250767368060617	0.858566618205624	-0.917414540185683	-0.915233486643038	0.38900150602253	0.928473164205908	0.958920967776411	0.995140719450092	-0.762224277394584	0.87022461336276	0.940931636777492	0.214272539120838	0.789676272410561	-0.727489573068644	-0.314738958805218	0.00942884269503083	0.986190963225421	0.99427648161723	0.831378454266859	0.998214595126863	0.980101974936965
0.789216796438368	0.981586675471849	0.934981583926829	0.222434006100616	0.125740225431804	-0.94717897317405	0.769685361621592	0.82815979842035	0.634070844648658	0.692841963754762	-0.620225701933502	0.961099774237155	0.964951601698619	0.906719273664968	0.964489847649706	-0.992818538527327	-0.981509675166368	-0.972288345010379	-0.981993381860258	0.877066526398501	0.798358045683913	0.841949551439314	0.831992045992469	-0.0054386798551203	-0.73054026439795	-0.520854633666053	-0.337929659174006	0.793183071144228	0.628769454370589	-0.0782854304520806	0.848677003215772	-0.919485214946398	-0.928507175327523	0.412530023241899	0.919932979359909	0.951234778788951	0.977441693770796	-0.699472021262251	0.882359880816884	0.964950159161391	0.365046120869495	0.776047686495341	-0.798243162625308	-0.368082728854255	0.0444696588521181	0.971094432482763	0.975737621487003	0.831336674439708	0.979956120784673	0.976374762893188
-0.0873195987949724	-0.71469956340626	-0.769038183006862	-0.736653280806513	-0.345766142645982	0.581120064587474	-0.957793057259665	-0.950314861759025	-0.989275485937908	-0.912343752174879	0.296903353854961	-0.796626047657049	-0.742880375120402	-0.859027240360942	-0.773445618075348	0.590470485192583	0.70664033381196	0.750614619930867	0.731718832504241	-0.531441234257009	-0.949039375802721	-0.840180008198193	-0.909400309530002	0.761248393364868	0.879935310962007	0.533323575791426	0.707136309857614	-0.232197354424561	-0.583468117274073	0.789356259452108	-0.925899396335333	0.865513849057667	0.859267438816999	-0.959722849588232	-0.824909032872908	-0.771075851903721	-0.566791232794035	0.865824363131019	-0.843419779736194	-0.409174851406835	-0.142496917599309	-0.911225032954504	0.261829831572523	0.816524033805775	-0.791547682654548	-0.719871743613523	-0.526603491400444	-0.933524845834455	-0.592652888038777	-0.707428142083788
-0.188567131979566	-0.707033095566259	-0.695501567269383	-0.500890017159291	-0.154253997328659	0.434789557591478	-0.881419606195633	-0.815545945111626	-0.780151588115538	-0.874494718968315	0.0443351770445704	-0.746237568460424	-0.755016959184189	-0.836157350799402	-0.731334854639013	0.552548056669328	0.704005286180062	0.737757995248332	0.70443966289363	-0.416928558314521	-0.751846969105551	-0.598509215144562	-0.901412950107765	0.521357154877756	0.948233139052777	0.760675553950619	0.6481167093351	-0.0313891154682428	-0.357341134591975	0.482839057081338	-0.876042102794808	0.794704407037712	0.754336740386028	-0.75240979901027	-0.796896001642862	-0.753092593277709	-0.620385655517832	0.982562477346381	-0.741892315432851	-0.355130969887389	0.334459876711308	-0.870059815778055	0.0643920779293437	0.531558593511994	-0.540296100784787	-0.736635761861349	-0.589799691764892	-0.849330275888167	-0.643476847727516	-0.690569225422062
-0.694271258905541	-0.543781545428713	-0.517654667822984	0.163496690684667	-0.177892129950604	0.644038089973413	-0.0302054090389445	-0.135915991047534	0.115204589541248	0.0849389253623558	0.614674014717568	-0.405380990027706	-0.47473287202833	-0.295241548848382	-0.408198761195991	0.669655938222067	0.514728937551222	0.502069405594216	0.521120558354375	-0.702590014380818	-0.104829106348742	-0.282775332955201	-0.17819166560817	-0.575729076628483	0.0779769343617572	0.0148136989910499	-0.474303742183785	-0.744361513471136	-0.437982903220754	-0.643618022795834	-0.213762775775619	0.354872081225875	0.348893543214552	0.402102360158862	-0.299843766336102	-0.384974102304975	-0.624029333085365	0.181502601884834	-0.172329049551538	-0.678239749730644	-0.132649315197725	-0.0325676925678601	0.744538157130668	-0.131340999882137	0.688619785234611	-0.501231141163202	-0.674408831246925	-0.116930784999444	-0.62157941891934	-0.468705543599451
-0.701034239355169	-0.974392844016022	-0.920120754342335	-0.296001584115583	-0.0645014682346058	0.875858369074494	-0.897610843327399	-0.920651756194568	-0.769533569404194	-0.852144263450485	0.481829191710074	-0.993105974534281	-0.98222654713657	-0.972881697674346	-0.996840260968347	0.937089643840294	0.984816092447627	0.977810918570083	0.980003284853894	-0.777777658544924	-0.886958485217237	-0.867797759770022	-0.929082092697565	0.183587321518672	0.855914160676449	0.649295781038736	0.563239161567487	-0.645762391286802	-0.56263135948613	0.282260008850178	-0.930384985143919	0.960241186633409	0.967470638202747	-0.608679767442485	-0.985177856998777	-0.992933692221803	-0.948154298543212	0.7913550133266	-0.974119224432737	-0.895114871397449	-0.311123800358368	-0.908548466412718	0.652784731047239	0.449253110247744	-0.266651847260816	-0.980528859320585	-0.929513325823923	-0.938176782443615	-0.95208328152062	-0.992400382661199
0.976675075241937	0.572997715185009	0.387681410408124	-0.564896142937666	-0.45734040334468	-0.511273233338765	0.169734721381757	0.176285241076418	-0.119514082492658	0.188233490533411	-0.198109225682326	0.496075570368934	0.567248123405632	0.409057686370533	0.535776995407251	-0.643871419344934	-0.606712637562822	-0.534989214957234	-0.554161115007403	0.422982810856812	0.0993404666750394	0.166126990867991	0.294680043531409	0.72539371779043	-0.26217369295474	-0.459220330710341	-0.0302180624283996	0.554828265968757	-0.00893049870361452	0.622323735460426	0.251555756372683	-0.350324934339088	-0.355723268363911	-0.302486442622487	0.470700080972715	0.546539852859409	0.740184882870855	-0.183248952913353	0.412899931525114	0.804101205948326	0.0872471174029063	0.263882616876725	-0.529016625835904	0.446541625191231	-0.619579005119448	0.593014296082019	0.759818083584017	0.252057356260753	0.711868297895501	0.617911882720232
0.580033737572525	0.972743589180362	0.947301102270609	0.430390337075143	0.174605009705298	-0.84730686321797	0.948587962264537	0.964304546957614	0.842027058462856	0.892880124436486	-0.462943405544752	0.994025698138488	0.983576621545482	0.997191581010425	0.988543026202135	-0.909642071122733	-0.973148858588199	-0.983527398197283	-0.977357458780118	0.777491881072786	0.929024197714996	0.887968494841133	0.977777042159993	-0.317245118556815	-0.91884683969142	-0.663759672716701	-0.574950484124368	0.564053269465681	0.612773292002825	-0.372080958592944	0.983338627842087	-0.991963625047968	-0.987951300844748	0.692901417232669	0.990788791715668	0.985922792308069	0.915338543187752	-0.892882988418499	0.964033759755119	0.807754481123214	0.197230908687239	0.942190943258433	-0.581120193748474	-0.55599109996168	0.366023870346982	0.977150900661062	0.894988762741703	0.97390964594684	0.927639647719468	0.970277304124881
0.7351742396794	0.995410092742992	0.941264877876649	0.271779154130305	0.0928366102648568	-0.89447130895743	0.863698191005833	0.891659636973819	0.716013840587711	0.806972930323043	-0.507882983703492	0.992266953898892	0.99674775004586	0.967445819085883	0.994696130517443	-0.96660024058315	-0.999665385511373	-0.994702770617244	-0.995769922450012	0.818498518832723	0.849313205294359	0.843978423074912	0.918346946993941	-0.111977423333804	-0.846763043860233	-0.645246298164809	-0.47344427336204	0.669829495641012	0.581958367474753	-0.180182760652824	0.921156525657274	-0.960226534094151	-0.960335626522143	0.529601014284212	0.974639224337749	0.990648781958678	0.978743337741159	-0.812526873311132	0.937099758893155	0.911430273638797	0.23955899793994	0.873490720669251	-0.679332917587935	-0.410261980696472	0.167236388670004	0.997762644059187	0.967868566273815	0.908802182288851	0.983972633990567	0.997128381380967
0.760247211296901	0.99453055618391	0.951737472688977	0.253609561027962	0.154763807485809	-0.928259056117615	0.790295613689613	0.838662997985055	0.643239785172726	0.711975863095967	-0.587688005899289	0.967360957720816	0.981202225571579	0.926420013570802	0.967544972262577	-0.990591419187549	-0.989987371460598	-0.987470134523007	-0.991390751028623	0.876435485474475	0.798564795593239	0.827737632559443	0.863554529448996	-0.0289035076483798	-0.777800208724926	-0.564872574458155	-0.332364845247232	0.740720436916628	0.631288102490856	-0.0708901474861639	0.876888704105421	-0.936745997430873	-0.935478228498346	0.42230928860094	0.930040288875543	0.957962960938666	0.985003635526532	-0.773247887292531	0.872558868374679	0.931366168392687	0.246704011958666	0.793394954808678	-0.751155468961098	-0.380511536965909	0.0487447401915554	0.986091607663526	0.984432059954167	0.845031896672263	0.991156513323671	0.977182061747186
0.736949145562661	0.936831568175743	0.831719555740972	0.125351404176321	-0.102780614769392	-0.722882486521081	0.846440051423439	0.816264912827043	0.625274671184557	0.840223073368364	-0.243259033834568	0.934358605225677	0.965698319691678	0.943137704135647	0.94475933471592	-0.866390718773774	-0.954230668488653	-0.939427162443639	-0.929349958316542	0.641591636276234	0.736637498223389	0.669058986309536	0.918788922793697	-0.0428067066872454	-0.911106164088568	-0.831953578171937	-0.565026896989315	0.441737752548498	0.356963653583347	-0.0994235213443562	0.884615946134907	-0.887960549273447	-0.870047913845171	0.487020922109404	0.952201262578223	0.961290629711131	0.952298385928181	-0.872337070369989	0.89579064813141	0.813687463500267	-0.0576594710519981	0.885365330326387	-0.450937765148529	-0.24154513088129	0.129512288789983	0.965558353031807	0.936650716540138	0.875040218467201	0.953929753177033	0.955347349087359
0.354429649571973	0.866537704849155	0.893481756243905	0.620374526493809	0.299277540702195	-0.788160542691597	0.968409934736823	0.99536019820726	0.96133914724629	0.904652769874721	-0.481886514297003	0.926195245728622	0.87717512375471	0.941757601294243	0.911536922298899	-0.791804513915525	-0.862557902597458	-0.888479202085653	-0.882835281033504	0.713919465276961	0.995323688109821	0.944443763716118	0.943341832547693	-0.56408676972044	-0.869340501952575	-0.52853456307642	-0.64287551861345	0.503191586902649	0.671027752614898	-0.633861961960281	0.967264659692108	-0.957133788772441	-0.964750095419595	0.859204809671827	0.927478026374992	0.900669419299257	0.754802478752984	-0.828945003630298	0.945163461151272	0.668835862723353	0.345712348489878	0.935263001112665	-0.523267538290006	-0.745791421697105	0.611496395875172	0.86296057151014	0.723551055168197	0.977641684495134	0.772762503359155	0.866765473900854
0.174787294563609	0.750751077654906	0.780064279496938	0.665482123560052	0.260367190449324	-0.605406178206272	0.978619962628401	0.965006106854146	0.983046435006997	0.945745672846883	-0.280319458032259	0.834848982413112	0.783419946025105	0.891708762125032	0.81768307520507	-0.628547723602614	-0.750831055472944	-0.784415555739279	-0.767701462260945	0.53444319913822	0.957231468828782	0.845295642575347	0.933449773680343	-0.703467709519607	-0.904750434487149	-0.591451119740664	-0.754874757547009	0.259548412364005	0.5462867891094	-0.758092114193535	0.941404681665916	-0.885160978264067	-0.882125568118423	0.951282485760148	0.867787800867246	0.81813170226509	0.620685613686127	-0.865439290446372	0.892611491616771	0.474983329659983	0.166601231029105	0.945885777706053	-0.284521436639028	-0.763447501035921	0.76229652291482	0.762042009992515	0.578717639469821	0.960083230616429	0.642067005515998	0.758587778426239
0.749761767296359	0.938925181461926	0.839409672060807	0.155589010281753	-0.116841197024351	-0.782014419822476	0.88376303020251	0.872203115139886	0.706287514002663	0.87815777309595	-0.319616216361305	0.965053794584658	0.965032560487871	0.956810141948011	0.978409268408738	-0.883811104651181	-0.964391236721955	-0.94263472278701	-0.942057028164451	0.659026479502552	0.818845817604124	0.765457214648979	0.919084210398734	-0.108124146398939	-0.878217101696266	-0.766149847346112	-0.65262939670588	0.536633068757865	0.397282701947638	-0.231208435690499	0.894856096612857	-0.908826401071643	-0.912521891085222	0.578245183321655	0.980637413006266	0.986786202456583	0.943014351242581	-0.781873626435826	0.974447305896652	0.874757704138981	0.205535668327728	0.921172821009945	-0.538106273472255	-0.314013711075083	0.237064697423855	0.963730633750239	0.91916707089997	0.919548890814758	0.940495722840622	0.982715738841064
0.990378811575935	0.719260963256282	0.563478429010226	-0.388450369508884	-0.309564975383932	-0.668964708885798	0.325322771221063	0.351265903584068	0.0600803858182354	0.313422363723654	-0.344302913025652	0.646653277824166	0.706566930322166	0.559584238323058	0.67819647260614	-0.784029747115008	-0.743420886784007	-0.685213235564947	-0.703499481074522	0.587070533671898	0.282692640792861	0.355536108645254	0.445948227396883	0.590934827986807	-0.389628294453778	-0.484901367373793	-0.0795677062088649	0.669697259328466	0.176808342317389	0.497611370739199	0.419056542384825	-0.521143786014325	-0.527144020461966	-0.153306937518225	0.610539812461274	0.68178971477443	0.851603820944288	-0.327450245608181	0.548940047978019	0.900657470387823	0.165845595764391	0.399470030039916	-0.651147365797127	0.259091831355427	-0.506593757706026	0.729503129859231	0.869294356083968	0.409239322289132	0.830322799681585	0.747961397719756
0.627350407036273	-0.0427583147773648	-0.200170877790781	-0.846829403567045	-0.505997638615777	-0.00591212839971226	-0.494170340763612	-0.479018364051861	-0.713945878971458	-0.460689402801272	0.0215306437423875	-0.154651072106539	-0.0686605779912684	-0.257503172283612	-0.113941068373867	-0.0897064616130819	0.0177288762790014	0.093031275283771	0.0676348633777448	-0.0153043214915935	-0.531370838668301	-0.407941915405783	-0.371198578014084	0.994793852375322	0.379129202695914	0.033965647852596	0.460679163162818	0.260351082851693	-0.348299462022492	0.951670635982102	-0.407891911066042	0.296445254348438	0.290049978000749	-0.833546912377963	-0.195797015810748	-0.106619372028562	0.16563055695127	0.41333284217001	-0.255079963731344	0.308297919333042	-0.033206658575132	-0.402943245661527	-0.224989750433421	0.819280781372518	-0.953342783484544	-0.0355271083585019	0.207373789004331	-0.419683911022926	0.130732161064013	-0.0144012689419267
0.953759068895446	0.883240096413102	0.748465785055129	-0.146341290385272	-0.218095389161145	-0.794969812977017	0.611240178672187	0.62953750187516	0.376524571888589	0.594720276855916	-0.394238803997469	0.850985873832552	0.883926362500599	0.789315265894809	0.875462963796355	-0.902941277332236	-0.908161582266608	-0.863681682083089	-0.876140785961601	0.688251300970331	0.567896536953185	0.596043927719035	0.69890216679372	0.302254580993613	-0.636854750955673	-0.626967805691891	-0.339674480774545	0.689385823318665	0.322203503920106	0.186104194930463	0.676135382594659	-0.749893034517028	-0.757793307250134	0.180256774932968	0.831413526222552	0.878785419515798	0.961880618225001	-0.554346666341193	0.793638658876693	0.970136050996717	0.237627647263644	0.670141925948589	-0.678696814551963	-0.00949624186832458	-0.194710296303291	0.897513076782803	0.962236886058374	0.681429017590881	0.948126430161231	0.91906780798191
0.681548654617564	0.98957361451939	0.939599238610932	0.319467491953722	0.100023615017397	-0.863627791276863	0.905974082198822	0.921876634203922	0.764191791782347	0.855858214876081	-0.461413473553176	0.996925721756034	0.998402301395667	0.987248058645286	0.997341951070146	-0.941363716118669	-0.99427884469143	-0.993948556410036	-0.990818686319219	0.787658126376153	0.877430916015827	0.849575478153881	0.952586910719378	-0.187830107992703	-0.893200765339246	-0.683704752353334	-0.533822771421612	0.606050205729038	0.57134613208317	-0.251299309979819	0.951754723110884	-0.974426852293521	-0.97091436445129	0.597409297007368	0.989628354835603	0.996425844208639	0.960435421638981	-0.860046971664162	0.954544069987681	0.868072993646503	0.190782859076774	0.913269440415313	-0.618492398877874	-0.452226234066841	0.246265261258022	0.996255946620465	0.944807164549478	0.941556272025877	0.967990500721844	0.992445416063209
0.538193327826892	0.961849899100584	0.947496233435376	0.474390155124449	0.207355595341347	-0.842000627826746	0.959564435189302	0.977261206668849	0.87004573548423	0.900555629302879	-0.470110781817668	0.988730702174516	0.972455481521426	0.995347684111139	0.980870350826031	-0.895142986797088	-0.960371565746286	-0.974890213407495	-0.968138445840554	0.774369182041233	0.947303766583753	0.903756007581033	0.980780088863652	-0.367174981064831	-0.91981171432367	-0.644842415372674	-0.585354880330684	0.553376859366794	0.632063857653476	-0.41997274999769	0.990045588688488	-0.994638727629996	-0.991420949240491	0.727229599291508	0.985893906009369	0.97683549095471	0.892981599526416	-0.89581738528035	0.963952118386814	0.783890042116768	0.212423517460993	0.94712225617011	-0.571939330434043	-0.59793291018055	0.411786111218045	0.964477497693887	0.870990139057921	0.981505428234896	0.907023353315461	0.957327682868276
0.652385478148102	0.989063665038999	0.948788080432185	0.356982166712789	0.135755407901019	-0.865079814744654	0.915039817218942	0.932994851520116	0.783368567462063	0.859758950828497	-0.472381706373329	0.997119288269088	0.996799468289558	0.990414521016636	0.995041900336575	-0.938055983671698	-0.990801717127224	-0.994842514502788	-0.990646379806014	0.795624306011231	0.890860889834049	0.86224882573865	0.959612102775334	-0.221180494303903	-0.899394208245978	-0.672278965229604	-0.529351140819348	0.600566663221932	0.594333242637423	-0.275990323293065	0.962070066789645	-0.982277627494544	-0.977581119933339	0.616901275619452	0.988675855972476	0.993083251425244	0.951134441317936	-0.874693037483739	0.951812298983584	0.852067050277507	0.185314733783113	0.916697055568047	-0.615127383387738	-0.484850863372429	0.270240752893783	0.993686651467329	0.935425129686627	0.948211631202765	0.96068900888332	0.986581888255923
0.633348150090763	0.977195261745565	0.933087420470795	0.362542323846911	0.108092665544371	-0.842451302910743	0.936678603108997	0.946564778743462	0.808482742679139	0.891159168793355	-0.436045512635468	0.996589121986041	0.990928598984773	0.996191690361827	0.995549476215261	-0.916809916008688	-0.982912855743633	-0.985689201048758	-0.980700933642514	0.762015168108204	0.905162334378717	0.862801423221377	0.971172261271005	-0.257400366165652	-0.916319119148167	-0.695032896995461	-0.586325856080528	0.566760809090751	0.56825535877278	-0.325234065462653	0.969627755127943	-0.981119840031296	-0.977941352634868	0.659208715107917	0.996502705353859	0.995599852603749	0.935987787979016	-0.877112241961546	0.970638549802558	0.835104902564268	0.190851796934709	0.940947341312186	-0.580477021152894	-0.49538371024892	0.322434463597274	0.986131645930519	0.915745271898801	0.96557611047768	0.944910316826293	0.983770765593795
0.537988652744705	0.952095311342259	0.927891180706701	0.453671055511706	0.16304851360166	-0.815325716546809	0.969748320030244	0.97709001582927	0.872400270364297	0.922358675073663	-0.423499732290847	0.985467759131279	0.968953097071678	0.997695556556223	0.979703253997353	-0.87710987461618	-0.955042838725549	-0.966568958241882	-0.958730467078267	0.738549539730409	0.94351877285371	0.886744788510088	0.987333283695659	-0.372130378129151	-0.935147686008451	-0.679340576182954	-0.629177348892661	0.516979996049062	0.591242003572702	-0.434479189992376	0.990013467633023	-0.987265674881196	-0.983760515632232	0.743351146140871	0.990932208488749	0.97894876731586	0.886833049999519	-0.899477300101481	0.974311459028921	0.772505791970875	0.192261642411875	0.963169078550039	-0.534366879857572	-0.580060453784699	0.43194212935692	0.960194836125098	0.861767717834073	0.988613978689941	0.899568367374936	0.956051841624241
0.616305984295151	0.974389059081692	0.934626071372067	0.38137285771919	0.121670488445282	-0.840145462039149	0.943155801279146	0.953263406057585	0.820992027105408	0.896403315848296	-0.437335629554217	0.99587087498884	0.988284806999925	0.997477386504732	0.993790901710189	-0.911752155826716	-0.979258827483363	-0.983903705551289	-0.978427955653498	0.761063923855359	0.913454091642375	0.869253843513585	0.974900711854848	-0.278578772192124	-0.919947806145974	-0.690682004899535	-0.591664485213128	0.560483462339489	0.57602563082099	-0.344602682099643	0.974582934850608	-0.983924691428885	-0.980640360759176	0.674300671052537	0.996235463953845	0.993480889440823	0.92841951434558	-0.882347982182104	0.971542645779471	0.825078261867774	0.192033010800564	0.944992911349012	-0.575006819730798	-0.512849263152222	0.341515474035543	0.982801846431842	0.907494775978674	0.970415353661935	0.938169009034362	0.979808511966341
0.585569249997048	0.959333662539029	0.919845712010532	0.397577939376851	0.110695508351447	-0.815245407921816	0.960039273505905	0.963229754004639	0.843888376642085	0.920091479468693	-0.405286521353905	0.990012479480762	0.978091376056909	0.998768863969842	0.98782698053569	-0.887255276114664	-0.966304625154348	-0.971670279625217	-0.964833117020574	0.730642608452545	0.924288186277001	0.867535966005342	0.983210452329519	-0.319429883689847	-0.933920372348454	-0.705236779146391	-0.634440428934952	0.523371186563519	0.557930228769748	-0.391251547739744	0.980311973711143	-0.980735812998117	-0.977681280650488	0.712705030406076	0.997329305832528	0.989140071641977	0.907775066499618	-0.88874408715293	0.980147788727773	0.798625058454881	0.185790955660676	0.962094685420835	-0.538120889782003	-0.529671577381412	0.391244742589447	0.970835001849331	0.883203398936415	0.982312418618811	0.917802897012004	0.969868874786784
0.893596012863132	0.948962915433661	0.844478167775069	0.00873737427132759	-0.0857571129415605	-0.853144101201571	0.707113342539696	0.731393133980584	0.495798663849353	0.669834036929424	-0.455209385030875	0.919056033232233	0.947353792528608	0.869474557166789	0.934547786433085	-0.952875084972438	-0.963501954740863	-0.93500839422602	-0.942604563860376	0.766154918689488	0.673013193197597	0.693614508965396	0.79222631674041	0.169934413390807	-0.726275480412623	-0.641926252562156	-0.361860268618716	0.700512386777463	0.437983079107778	0.083683656500682	0.779895478310094	-0.844463320529878	-0.846434688189031	0.290468560470959	0.896141336682878	0.934958999489139	0.994530438445409	-0.674177340894463	0.847166269115186	0.966727086923844	0.212107538959571	0.746802443437504	-0.698754681812569	-0.153803640946812	-0.0929713742907676	0.957197704149891	0.993530482710877	0.770055844039796	0.988695103550947	0.965095771683293
0.483024273352552	0.869361575795653	0.82700501849972	0.415933007874602	0.0395893153751421	-0.713161767322571	0.979354701751563	0.963095337520712	0.893079796485331	0.967687443888524	-0.294741836129975	0.93687464703984	0.903536666282527	0.962151345578527	0.937066038825669	-0.775218938993118	-0.887446390895683	-0.889868240696093	-0.882221014079676	0.597359810568195	0.934383145964559	0.842755797687627	0.964087509705578	-0.436050321402392	-0.927062215293221	-0.713590612592549	-0.777744612096843	0.408061531682932	0.468568642229187	-0.549029956538497	0.953116627196467	-0.928579862803679	-0.933332442781932	0.821762758814391	0.967236684481481	0.94220132112963	0.804562769491584	-0.836311649039489	0.991165021455172	0.705273390161001	0.234798464669051	0.985712699286145	-0.41923778155858	-0.559843735398684	0.553014466950991	0.891056520550219	0.766649119591049	0.987831565238929	0.812479368821206	0.907451538802152
0.766673779073039	0.948332600629707	0.84073434065056	0.118437291977054	-0.119782827690416	-0.75635788178079	0.858079132495097	0.835808602232375	0.646257880956637	0.852208231425853	-0.278190971471051	0.953821940555944	0.97544977248911	0.953115830002193	0.966414244269649	-0.886878349668183	-0.969477661372578	-0.950040287684171	-0.944266876523777	0.657758357836448	0.764395294601189	0.705447677344267	0.920118979339487	-0.0434194542492452	-0.898648209721556	-0.813302442939214	-0.591902054645982	0.492851492742593	0.370541578149913	-0.127278550778794	0.888879504259292	-0.899666796278938	-0.890177724110146	0.506530330240882	0.969475536015977	0.979948027767072	0.964599192545847	-0.836679614018352	0.930244903426921	0.855786058129549	0.0450056710912418	0.898849900020731	-0.498308741404906	-0.253087838678058	0.147873847743652	0.975736876657941	0.946787538637938	0.891896786817849	0.963816795990947	0.977196094809395
0.781135124229779	0.221105177010391	0.0687476316845169	-0.71773778720908	-0.402552591554067	-0.254700760484776	-0.271776866264924	-0.240271700743805	-0.515032999007205	-0.268469706518317	-0.15337129853407	0.101595226396491	0.189476718591218	-0.00711616801005066	0.138011284051899	-0.348078645908102	-0.239441444441952	-0.171092143731142	-0.195536272185274	0.232591670242718	-0.300149746642153	-0.169653265001331	-0.131063104131098	0.935474647178149	0.162628690273472	-0.0969142468929902	0.38644189414817	0.447547557239545	-0.141392839128227	0.898492380928556	-0.158676303574363	0.0351503931677751	0.0317766386024467	-0.69424179360952	0.0480844357628885	0.141117373167776	0.412744447548973	0.181240377806401	-0.0315939181188576	0.528131440964682	0.0155225023104961	-0.189342316622363	-0.418784298668618	0.66622954512568	-0.9067947266988	0.222436461470511	0.454746932857566	-0.186702968774527	0.382995285004745	0.234531535906328
0.592640380042832	0.901712741883962	0.822805049283213	0.286898041753215	-0.0665610570903739	-0.702460020203534	0.958667251713652	0.925482552033369	0.810146261477164	0.962138091460933	-0.22979409245311	0.951280017433774	0.941459658856043	0.97633326752128	0.957980017235637	-0.806219282664033	-0.925175409405309	-0.917219194998681	-0.907555251955631	0.586230738973968	0.872933781617931	0.77448415987069	0.972265554583613	-0.297276649207375	-0.954939828460615	-0.810945351520032	-0.761615210491315	0.391097462750283	0.388620074012877	-0.403317444866902	0.944796547511076	-0.922803390308002	-0.919120038279382	0.727045994818125	0.986641332656093	0.971154768925046	0.871015406408159	-0.867718453366281	0.987107370746785	0.750754928274794	0.110076585825355	0.984592410914894	-0.400112777696821	-0.427322929816807	0.423261722880906	0.932678210493153	0.837379726495815	0.971992511641059	0.874982439743043	0.943306466721537
-0.7833202821036	-0.261610691552137	-0.140450437260318	0.624452373511549	0.283702360877549	0.366507169123655	0.253950913740846	0.186017100922332	0.450394432120412	0.28150330717671	0.320689792359014	-0.143634432664676	-0.213208499561359	-0.0136094014193547	-0.175348071094828	0.414338511331398	0.272465573590708	0.209753436701226	0.241483836110149	-0.344723265882521	0.221838731030865	0.0530550286814718	0.126171668565037	-0.887298265288518	-0.1987738532528	-0.0168863455901828	-0.43334910566493	-0.5941889878051	-0.000677273959564742	-0.83896789792342	0.130718627417204	0.0150683620018087	0.0306620222538982	0.658812887063054	-0.0685101634158698	-0.165469420407272	-0.432657016078913	-0.218283304884507	-0.00325503468238307	-0.594920601975176	-0.212743283271617	0.189350930995665	0.565244209148855	-0.55623863720083	0.874857030333577	-0.246741758748447	-0.476916846018377	0.158362297406188	-0.404917617150242	-0.266382954913608
0.561153545880024	0.751091154795775	0.621912671199614	0.107336949650622	-0.317796249831495	-0.494107401895181	0.886170882700142	0.805485324855619	0.706394118170336	0.951570032446945	0.03062181940064	0.826418372419458	0.817439425550916	0.870783231334136	0.845736102185579	-0.631385548589812	-0.797232956883468	-0.769897638940242	-0.757977275420075	0.337211712253541	0.739982556622542	0.591285204142493	0.881705364116698	-0.246459318416862	-0.907954348248192	-0.893639667334628	-0.892899232070677	0.18299010769626	0.120255900677453	-0.400231086258191	0.822112906223282	-0.771212275814593	-0.769126384016927	0.698923745983191	0.898792311735346	0.874050507680497	0.752048066116714	-0.761328808697697	0.929338741544213	0.632653971866777	0.0202081890523194	0.944370886692666	-0.182229599546761	-0.253393100158084	0.444693596265628	0.807136194940754	0.707320150002699	0.886678696523782	0.746520818322755	0.836555467162471
0.539348755092045	0.509912880592489	0.310499232943099	-0.223502781555044	-0.635742823613709	-0.170965135549096	0.656002971407421	0.514284413740522	0.400283708578948	0.792991655984313	0.390240331957906	0.579108025819181	0.601873740845565	0.643486339746988	0.614258354495742	-0.374349103676342	-0.576706752902821	-0.525138484115715	-0.50778693658221	0.00334676680239836	0.415275535658559	0.221857690974404	0.668241584238401	-0.0185638055552729	-0.765484927185999	-0.964503978035507	-0.873672418533322	-0.113298576891062	-0.270718736164792	-0.177433742003184	0.56454771712088	-0.487940957420762	-0.47414285436272	0.463511434757998	0.68702836392671	0.664601008546186	0.577994028930844	-0.59438913544146	0.711072465624194	0.436745562567052	-0.267232377628927	0.75873364863118	0.124169882633685	0.107111451259952	0.263611158786594	0.594832517750055	0.53340230770009	0.644372123549932	0.560708462882406	0.627025347461595
-0.687749756054122	-0.0182625327373129	0.183834143266576	0.901724468028783	0.662007065917982	-0.031483950429735	0.373224034632398	0.40335500742819	0.651593185534101	0.299703421057459	-0.183132686573539	0.0766039110906291	-0.0187739688646348	0.152210542610417	0.0288533208896313	0.107639029550719	0.0582306138471151	-0.0260881157544473	-0.00859715299530441	0.0819291891485907	0.482945668902265	0.419483814929065	0.24785493545723	-0.973618926637718	-0.216144620315738	0.192301505659086	-0.262771968327255	-0.145612337911268	0.462366023622396	-0.909420444617577	0.313577799497239	-0.232716815267627	-0.235137471082996	0.736986897202267	0.0850367543952544	0.00606842454961261	-0.240635238564108	-0.279735371532617	0.143719559676279	-0.329016162835823	0.181697567189093	0.258264151073284	0.109693159230043	-0.864080624568331	0.881293497792047	-0.0488662965567152	-0.27134193930396	0.309986138387088	-0.202963091472678	-0.0713962904668543
0.326499179099769	0.606905071277812	0.565540356845573	0.335620241625171	-0.0844475198559894	-0.518426769841227	0.818697768736865	0.801219023106064	0.805919753060665	0.842079139142826	-0.183393783500959	0.719385032598515	0.647426977898375	0.737515596619708	0.726861638857416	-0.527201170676642	-0.641765322628566	-0.630486496250379	-0.632889711511346	0.354406119705645	0.808386809891403	0.715455991509817	0.74027982988364	-0.479376039824173	-0.6948715523306	-0.529431624417007	-0.833451003744315	0.30141522821219	0.298376588337709	-0.674084729478305	0.729110745279273	-0.697530880018209	-0.728495273724359	0.814677262974553	0.764615618723109	0.728619900659018	0.542004294010857	-0.52146262586807	0.86765571032305	0.539814128636954	0.464712247463904	0.832243475608104	-0.298103775936319	-0.502341913125434	0.660941311939548	0.632533926508151	0.49225841947151	0.82092769975	0.540689877304313	0.690481905610593
-0.571288059537536	-0.960373117658677	-0.927129606106792	-0.418375862478077	-0.135548757608353	0.819276113909175	-0.961621081188992	-0.967276015680978	-0.850974846735799	-0.917211717875998	0.417172606243124	-0.989790326732057	-0.977567354740068	-0.999264266507227	-0.986008511133984	0.888173465317928	0.965033374437082	0.973107576195724	0.965799582384112	-0.740062188969817	-0.929649604469267	-0.874615461377948	-0.985038438803995	0.333270484952549	0.934390270465053	0.69462754198987	0.623075754005874	-0.525314369665637	-0.575061659360418	0.398215985189582	-0.984684690344895	0.98503194755147	0.981115020601814	-0.717447503297621	-0.99516052775344	-0.986389734188291	-0.904210120784314	0.896204857370396	-0.975406463205925	-0.791676937134749	-0.182342911924733	-0.960002788749634	0.541395127037399	0.546915394077877	-0.397284130192904	-0.970007338052193	-0.880273265466789	-0.983153424856972	-0.91547890618677	-0.966481302781732
0.721702670459179	0.997612667792303	0.951658362032446	0.296450527874385	0.124910257966414	-0.905294922885299	0.863525212533817	0.896669167286138	0.724394962460013	0.800219793886663	-0.531313222742063	0.992949107676259	0.996045029061507	0.966984600883293	0.993547253015366	-0.971064787589829	-0.999055818245046	-0.997008086916901	-0.998219167131979	0.834849211953219	0.857330220223032	0.856971571237739	0.917774524924467	-0.126079391800948	-0.841883063020457	-0.624908890260737	-0.456188735447696	0.682332795719357	0.607627891983541	-0.188202912304974	0.924734130103828	-0.965668552481635	-0.965830350073269	0.533384790475585	0.971654173868982	0.987630057807396	0.97548223476464	-0.814587840628939	0.932453178470359	0.908796725208481	0.250132764679692	0.868570465439178	-0.693035505052048	-0.43243161133716	0.172300422502293	0.996901985406667	0.965570135619386	0.908823922892969	0.981990563323923	0.994309989768714
0.543142400107525	0.951651966979532	0.935294709196187	0.466438988814794	0.186565703764913	-0.845869943217876	0.959987241604803	0.980669215843695	0.880014976641891	0.904654604330041	-0.477251098866027	0.987042743039785	0.962573373146561	0.989014890337689	0.980968454318122	-0.889267162762297	-0.953778156854758	-0.964767132653499	-0.960807837740479	0.764428727573622	0.957246419183188	0.916267024646395	0.970611157219087	-0.3748452498604	-0.902510526397857	-0.627991743352582	-0.611594348360639	0.570167525351844	0.625692877716356	-0.449047014912042	0.980811997463727	-0.987783211481482	-0.9908408423068	0.743433801666224	0.985112274938286	0.975434167733956	0.882849954391631	-0.859034184296044	0.978571907687553	0.795167446825528	0.28183974630896	0.949417973447015	-0.585734540904999	-0.602074859407075	0.435205989286235	0.954455016422904	0.858349471024524	0.983805488055128	0.894944005679366	0.956709571253317
0.794940348351404	0.980719625880119	0.897661836043789	0.165583156120701	-0.0183027488352382	-0.860068010544231	0.837248696308009	0.851830101682745	0.658288430713008	0.800444720302303	-0.440671064941141	0.97739921048623	0.988824336378383	0.951030717646396	0.986681967239649	-0.952025590312518	-0.993916145848557	-0.977545451560036	-0.979511271203776	0.767715469060366	0.799728967107932	0.786485322856857	0.897312903522773	-0.0300346174410649	-0.837043581662812	-0.693850258259422	-0.498964853208106	0.644239075594876	0.493027150377636	-0.117636826648556	0.887298314915419	-0.926094889876936	-0.926757632363081	0.480697065397659	0.968097223699356	0.987955558310015	0.988099900462613	-0.781385922456752	0.933734859916823	0.927161426895817	0.212544029412926	0.863979151227917	-0.648683149223557	-0.312008837204144	0.112345410992592	0.991700515180259	0.976336724080325	0.884925483269597	0.98816984829596	0.997934043030293
0.729780240635501	0.966489833525415	0.879247528661517	0.197711794007387	-0.0407412349483197	-0.789628826850406	0.885637356819857	0.873641835562318	0.696667034267412	0.86532240392832	-0.332177773129651	0.973372540625101	0.988816549161575	0.973104320703782	0.981215258874808	-0.905067099420021	-0.981658991932528	-0.970057185201689	-0.963975331411723	0.700382034182426	0.809834042119882	0.756699054937461	0.94266949393995	-0.106060924267887	-0.911468003288001	-0.781783977040001	-0.581852863063087	0.519090932179772	0.439567626052416	-0.179291364898451	0.920888052919107	-0.93236542536156	-0.92329723539966	0.549922906324396	0.98304354345417	0.990664283961013	0.964949744185013	-0.862131149566582	0.943311290668504	0.853551894629976	0.0758485761746383	0.914382096024511	-0.527941123901996	-0.329416495661006	0.193503266474062	0.987700940170116	0.947288060384989	0.91813446485172	0.967732226002283	0.985409216767562
0.644779134920734	0.981951048665596	0.971145335884747	0.373724211748216	0.279472836615993	-0.90293681083492	0.80602539710262	0.853962417058015	0.68179083914655	0.711409325287263	-0.591090686002585	0.949642454460897	0.966631436033488	0.925912926980274	0.940260312437986	-0.961934204719864	-0.964947235023408	-0.979874941476062	-0.976801471821055	0.886559955486813	0.813787121493034	0.833527518803079	0.882281967030872	-0.129021794010693	-0.805964774707626	-0.544716099016921	-0.292899495906792	0.679438881809868	0.68965323438033	-0.120281692194276	0.903220865703131	-0.94925635308932	-0.936968957399347	0.462846892067153	0.910506860236247	0.930056902072835	0.944989598817307	-0.847975427408857	0.832307089500189	0.844987769618462	0.13984661270674	0.790197806794255	-0.699627279247793	-0.4692338679293	0.104171284256069	0.968244206171786	0.946210159117753	0.848908386211845	0.95937082126695	0.938937628967667
-0.742409636323486	-0.319154914118487	-0.122221876452787	0.670842506915358	0.536996647153184	0.139272407800898	0.0263686546520024	0.0850628420572777	0.358107536217522	-0.0325083171321802	-0.164424362950448	-0.221530488071571	-0.336009899236786	-0.190125202505104	-0.258513621485796	0.340263194150356	0.34869688557362	0.28687564917736	0.285635472319111	-0.113572791252069	0.200969833151598	0.199931564087194	-0.128020811399798	-0.773367733423981	0.1897910999669	0.51271888985222	-0.0718106627312311	-0.132026267824503	0.291048357564979	-0.77195610575913	-0.0532161974529737	0.098339684616178	0.0672892189958074	0.470079868319588	-0.228798012282676	-0.29165877238164	-0.503389786335568	0.183999945232507	-0.116084541742249	-0.444024571472833	0.447422254917382	-0.0770413848214978	0.116036625193991	-0.647384435855877	0.711678303944676	-0.359007243032862	-0.527747924008593	-0.0204718906967369	-0.479665123003391	-0.342942011548331
0.58723996906405	0.958066928486109	0.930363921258506	0.419655967517293	0.147276667567242	-0.854390988559116	0.94765154104577	0.968457974467393	0.855468361970943	0.896484061377513	-0.476437585329161	0.991161233978415	0.968882269357626	0.987115610815911	0.988144251333539	-0.901953076297991	-0.963396824298982	-0.968821739348815	-0.966803417756955	0.765217595135996	0.942922971095448	0.906651786693081	0.961773612622822	-0.327307780354502	-0.891874603328972	-0.636374103547598	-0.609281435464919	0.590909317984602	0.605963391884587	-0.41252088808682	0.96915120877764	-0.981820078479709	-0.986947487759675	0.714413595912505	0.988614508513278	0.98311261174466	0.900639458318439	-0.838467893401488	0.983820395792829	0.824665281105806	0.299376681913657	0.943599012760963	-0.603683377656532	-0.562553335075048	0.3978428877373	0.962331066625995	0.876904433798431	0.97594918234521	0.910181749498207	0.968910159702462
0.675945767640754	0.97971041523927	0.922898929194718	0.309971999410986	0.0640041674621308	-0.843107826485057	0.92019618680582	0.928277275428441	0.776956358174882	0.880150041671554	-0.425662879913712	0.995867255266204	0.99401654565896	0.990675952512713	0.998015590005329	-0.924402614574892	-0.988708047337025	-0.985835608615421	-0.98227687987139	0.756218395305237	0.88318499095919	0.843835320916084	0.959681130668199	-0.205038108122965	-0.90563718327443	-0.707990547722164	-0.5818569253051	0.578111387346882	0.540403332969784	-0.281527509654247	0.954130756512526	-0.970211349938089	-0.968058466927011	0.624339653218157	0.996040564774957	0.999296743494574	0.951205317804599	-0.858150222286823	0.970036395172287	0.858637544893574	0.193194939744196	0.931761542069332	-0.589196161592602	-0.448003182808734	0.279619575744694	0.990826883117768	0.931932651109719	0.952950467365631	0.957567642093399	0.991731380854166
0.624441310405133	0.968347797251982	0.916382260471936	0.347251572342998	0.0778687625104307	-0.808354544055069	0.94257609825136	0.940097119497049	0.801859028130984	0.906506581883736	-0.382374476651336	0.989029087027695	0.988131164969133	0.997510315762805	0.988834438190153	-0.896888617842893	-0.976089331571763	-0.978326331827671	-0.970425629114672	0.728102467474478	0.89131062717197	0.833964510347693	0.979623804023127	-0.258891773026625	-0.938447219466338	-0.736324105184443	-0.611376070835821	0.515565721398948	0.529175424968199	-0.322117452405629	0.971011516763851	-0.973248380052029	-0.965782889411603	0.663610055660736	0.996792099349384	0.993100593096714	0.930333828975226	-0.900303816061407	0.966762147448395	0.81073891417484	0.125423465705724	0.951223855556499	-0.530038554199979	-0.474376616974863	0.328595066859196	0.982573568228459	0.908610386204646	0.966812297307248	0.939241004279022	0.977179401465456
-0.277929265476633	0.135320935613941	0.120620444655528	0.402081006325509	-0.122026094924623	0.123345473844447	0.630008749258829	0.505420711330345	0.650506915033065	0.724006376990034	0.414617744390412	0.276381099499444	0.223780428181648	0.408661783904316	0.271498824282262	0.0581776231952547	-0.166228897314158	-0.185396950956389	-0.153582350536756	-0.216144917757548	0.485125895056696	0.248094704841787	0.526538472384836	-0.746065683305522	-0.623030597961479	-0.564299531779923	-0.884206490149209	-0.464428626454964	-0.100099219608447	-0.820177463617719	0.476408985425502	-0.323701246709941	-0.31047706457784	0.843107056713292	0.393913084008838	0.304265437582094	0.0316324763371066	-0.524133003376318	0.472685616415823	-0.157695862742514	-0.218820385984098	0.63512833733931	0.449144541775264	-0.433742324662438	0.887798529345972	0.192838443061843	-0.0315056336617709	0.552424416313456	0.0432816272957897	0.204039821214489
0.743084885950527	0.995393430767728	0.960438086312047	0.281256415576821	0.18274021697106	-0.936579218495368	0.795763451417513	0.848183941142961	0.658779214059264	0.712470670005219	-0.606305430819916	0.969268955132094	0.980200221371844	0.928179888661279	0.967779056758551	-0.992083026642526	-0.988806403072107	-0.989004537184898	-0.993030581130549	0.887757895165773	0.811667225051058	0.84343953256801	0.866164472441742	-0.0519472841934499	-0.776510992140723	-0.547954394380445	-0.327307202813815	0.748754529649575	0.653974774129256	-0.0910540789032578	0.883165288572225	-0.943375552258182	-0.942730727985501	0.436458988892052	0.92975055116263	0.956540006183098	0.979313136618479	-0.775578404960587	0.873324688616377	0.926747746695265	0.262313338774225	0.794399926583631	-0.760193359913244	-0.407178105196265	0.0661007680403137	0.984569045750452	0.978723638367674	0.849965395249532	0.98663558613502	0.974916867177886
0.653325560940869	0.995724145653029	0.98452121824596	0.398312079054183	0.258887364068134	-0.935863864072755	0.854762680888763	0.907459675947704	0.751132906302458	0.765049660314718	-0.616614803624423	0.984077772021979	0.98268713638091	0.955510024160769	0.976726805802595	-0.976798902186371	-0.985027527518252	-0.995857000803689	-0.996893987586054	0.891332706816064	0.879669503377926	0.897841175492689	0.908029639765778	-0.185800676165802	-0.817425583452697	-0.539188243837851	-0.379112245777132	0.718216251272753	0.705775209855405	-0.218224428093657	0.931521217507526	-0.978142486217655	-0.977202824935797	0.543800064924715	0.948511561864712	0.963676206221354	0.950670852211502	-0.822357727638314	0.900473717079193	0.88208890620453	0.275282707501451	0.839804979530561	-0.734407125845626	-0.519905087223994	0.191881196760953	0.982710279263102	0.944960219249787	0.899372616762445	0.962825810076008	0.97029694124187
0.686978126209794	0.946928148072644	0.956641948235379	0.355963542247391	0.328382309468494	-0.995519249238032	0.710734314447346	0.810554852673251	0.64427884864127	0.590350012149928	-0.782304147771699	0.916595944271657	0.907166459716427	0.846430109884421	0.909074736204946	-0.985786033500996	-0.92908489914226	-0.936289611015838	-0.95031486013516	0.95921486388929	0.808209026125118	0.897410230507024	0.764958762643535	-0.0705137442741602	-0.627793868003378	-0.324113783848356	-0.186306433817985	0.88490107519127	0.78005846882672	-0.112452786143848	0.812305811239205	-0.90243858315816	-0.916969398367336	0.39500350599986	0.847066548554332	0.880886223781321	0.911000139057534	-0.634637724795838	0.807631850949273	0.928874453798678	0.487667994845854	0.685908144429745	-0.894854932222869	-0.487230670744866	0.0521924793576159	0.913410889267705	0.91700480364832	0.776702135475818	0.920022952447433	0.911943190791669
0.917451419467953	0.739956302656867	0.655400179128101	-0.200257822507668	-0.0375461382643908	-0.808072898847005	0.298342209589682	0.386857746802668	0.120448938042092	0.223224238294776	-0.615929517243234	0.65562921427795	0.69430839284812	0.539693938993452	0.673734062049313	-0.84665059578928	-0.741811104623153	-0.702986561593226	-0.729519689682395	0.760119584143924	0.356428748941615	0.497278546733773	0.408348304249376	0.506146134447466	-0.291937291196652	-0.246052433198909	0.0934201383502027	0.865226506856143	0.424792133895722	0.438618484455015	0.424814688675653	-0.560785567203473	-0.578181703113821	-0.145402797238654	0.577723359834744	0.655215906696595	0.830310382542471	-0.269304052587204	0.517930798676704	0.931863288942859	0.395297833651248	0.332003003584804	-0.851957475028578	0.0733997817319401	-0.489151045897992	0.718056551125363	0.85752640807645	0.394356147469102	0.816854822491753	0.732544478729751
0.883518370972653	0.849920843568234	0.786473509526892	-0.0396181819585665	0.0744416046917238	-0.881448128786692	0.448543311413862	0.532886671622635	0.276194583648822	0.358362313044151	-0.653663258201611	0.769877671022515	0.807891198634868	0.673650021201676	0.779672240481815	-0.928124240523472	-0.843404290874494	-0.820247163832973	-0.839123377808596	0.849306046724122	0.497039561317962	0.615247058659846	0.560261936552297	0.359708700979164	-0.448914404633185	-0.333580634260471	0.0193135166912487	0.862226141476873	0.536865234346052	0.322732087967895	0.580958692823914	-0.700422833362993	-0.707945604224409	0.0026969846230631	0.695341620464695	0.761901610190166	0.907912368702353	-0.45578530644255	0.619131872880651	0.951747060788504	0.322537751599002	0.467023896702255	-0.859284483428324	-0.0784273626902451	-0.366027563334177	0.827012543539731	0.931489941763404	0.534852440603259	0.902838618929623	0.824987530061327
0.741380757343315	0.954765690068944	0.946074322892284	0.27856139453179	0.278791148402185	-0.980175251350505	0.679080493169604	0.770314536490722	0.576497146779192	0.564740687058938	-0.74531880078026	0.909268131968998	0.916460704447197	0.83874800377704	0.904715787091134	-0.994851995967286	-0.938007383161039	-0.940547820094082	-0.952979328700183	0.950997912660059	0.753402008828446	0.841923957481704	0.75398436425934	0.021699937904512	-0.62937263301773	-0.366767040470506	-0.148084450657024	0.869663840516404	0.733699336503846	-0.00675003666310999	0.79277143448876	-0.885518037514096	-0.893396878176388	0.317470031389909	0.840404954184141	0.880966576873813	0.939357884861537	-0.647174436099073	0.781728597667534	0.941955837689558	0.395412632637742	0.664082370870591	-0.879153689637272	-0.401480624359092	-0.0437211222449293	0.925277082586277	0.949769545454437	0.747793492370417	0.946670451167636	0.917096280583287
0.502611670389576	0.944498559911267	0.981710791156134	0.565426064060143	0.397356992138118	-0.941538256845161	0.874548177678835	0.949012658522141	0.853723923312531	0.765545306364375	-0.696602700772985	0.956402495225275	0.924223353300595	0.928545429034395	0.94046800119719	-0.927365006526527	-0.926689279440467	-0.951235909957132	-0.954835250965187	0.898383497635018	0.952733281876913	0.979639097422149	0.889548199583884	-0.367221222760185	-0.77397601411042	-0.40646508650136	-0.396339757388553	0.733646162289024	0.805236247393002	-0.407862825276233	0.934576354384509	-0.977331048450126	-0.987340376412532	0.663622167396966	0.914539733244783	0.916970474918746	0.854808612318987	-0.774796799375587	0.897436359150846	0.813832683453964	0.43531133220937	0.833833096755	-0.752641069150352	-0.690169168510884	0.360867951826969	0.919363467559691	0.843570416344796	0.912292123219838	0.872131834701039	0.914383309153291
0.600696610792131	0.652160241293607	0.703475734579891	0.183311222253468	0.435826853271729	-0.876107691533567	0.234208314027902	0.400066850007539	0.227921236805994	0.0699844734765452	-0.92089074170601	0.564636037167636	0.565175857323548	0.43482388553154	0.554904518573794	-0.792906259125773	-0.614883092995176	-0.62024674539685	-0.650960981189442	0.901393753057077	0.431632007116293	0.64263523496924	0.309504014018155	0.231374803560663	-0.127419157612815	0.149251617983868	0.336225929370871	0.983877848417151	0.758164114092534	0.235522995529529	0.391304034203513	-0.546653995867516	-0.573028137521304	-0.0694932610067795	0.437937727895036	0.506385543567803	0.649066737829363	-0.187593355046486	0.382603687519352	0.787337918102844	0.624364325688933	0.1924741794306	-0.985688840704725	-0.272410189456029	-0.336399573067944	0.584059951476712	0.685615984203338	0.325795363673236	0.653760958855838	0.580935674382806
0.807583989765803	0.815410741680372	0.789176204687226	0.0400303261418471	0.21008686385067	-0.896717240559894	0.392372541078725	0.501945110370517	0.261565872011219	0.273433977533838	-0.747511247739165	0.724451289644107	0.757992806989473	0.619643917581306	0.726628135169597	-0.911122675188892	-0.795874996745095	-0.784472843331946	-0.805101262845626	0.893699782407604	0.481377785740087	0.629109633958126	0.503512737989722	0.329934016761562	-0.37318141021519	-0.202354185256431	0.14050634598799	0.905543304868522	0.626019762374458	0.323245442191684	0.543417712629725	-0.674591187962162	-0.682983716457455	-0.0305647091407811	0.631058054405638	0.699926667401469	0.854518322505787	-0.413565002393509	0.547041147082951	0.910834507805468	0.367632039475061	0.390267235465921	-0.906684346360653	-0.141369409877759	-0.381052454352514	0.777470227557464	0.884695188330837	0.480482230030641	0.854189401314193	0.767091788579556
0.691889593431812	0.709840080236679	0.731234671657736	0.11650625725153	0.344634615484002	-0.893829328245438	0.281522746976857	0.431280924981794	0.232130211935001	0.133297285898356	-0.873338215473906	0.621564292025761	0.631738403961873	0.495127199341395	0.617329989812999	-0.840890478046262	-0.680219955523176	-0.676998499500877	-0.706195696242584	0.903620323171594	0.446947662171867	0.641828529876725	0.367924863661911	0.283549625782764	-0.198665799882608	0.0377066003995868	0.270680346459122	0.978931431659378	0.711291109980783	0.274456427056219	0.435867174185206	-0.587627331040941	-0.610788049583404	-0.0662684482327764	0.504572803581155	0.575327145989249	0.725225301678042	-0.244056436738508	0.443981281253905	0.848282716463429	0.570385955387438	0.255473943726505	-0.978628250639214	-0.21618118967876	-0.363931768384749	0.65159909519235	0.759741197127185	0.375052568345469	0.726778266342777	0.650199919538675
0.742880362979446	0.608577652479941	0.596331128023804	-0.0871163149985482	0.210434492303229	-0.784810888418669	0.115859662866214	0.25391553795032	0.0227711014040681	-0.0122158530384086	-0.772859598437669	0.498842410699849	0.531073298706357	0.363427211468674	0.503010507543957	-0.756950959933114	-0.585049607748111	-0.567340387008047	-0.598304590394323	0.7987257966733	0.255049964043433	0.459888387306842	0.225422620509014	0.488129954646372	-0.0747753542561527	0.058005775163629	0.380730969252562	0.921223041007753	0.555866476477666	0.483332864507826	0.278982280353293	-0.440083619505698	-0.45963111592857	-0.273200471954843	0.382749870359494	0.467036110586796	0.669426209260996	-0.119655001009758	0.307935760643432	0.805777795064556	0.47213549224948	0.110910579629188	-0.914229040359476	0.00083160605246834	-0.562419125915722	0.556640936059338	0.711940086379395	0.215439921900752	0.66388061884759	0.555437154591847
0.292538834667326	-0.29661031454804	-0.335414245736151	-0.616055988729169	-0.163719982831355	0.0414423127416284	-0.723076757959253	-0.62757120181117	-0.752553690061979	-0.755222888408909	-0.220175943267011	-0.399838573446248	-0.364456829823583	-0.534853784979768	-0.377809784213516	0.102955082185247	0.298239643209356	0.346588075757367	0.307518499227694	-0.0192925912875154	-0.602006037610935	-0.391114940146936	-0.657003475935511	0.820921168300267	0.738062215494799	0.553819405046301	0.737949986767411	0.351730137402185	-0.156459944813717	0.796600097750549	-0.631902084407357	0.490018692228342	0.457921972166554	-0.87227302268708	-0.487468733062164	-0.402204930250159	-0.155995346591898	0.741494197739241	-0.502772650471246	0.101411862152856	0.333677776218582	-0.692492251534945	-0.318395738818809	0.610019890832777	-0.860200647149565	-0.333316125878573	-0.106186613509876	-0.646970291314076	-0.182517407422426	-0.302546121721653
0.836185700005497	0.976233172783074	0.899477017144303	0.132366553772327	0.013121614427151	-0.902058141216141	0.76939123554576	0.806439994895502	0.596977816774401	0.716124713542444	-0.525850575457147	0.957710952190605	0.970654663182906	0.910171483118469	0.967208680451667	-0.976528236105964	-0.985187008935717	-0.96659142050093	-0.974360369805828	0.817494923812113	0.762117668919083	0.785152867901	0.837994551268106	0.05093982028637	-0.756660576343422	-0.605950485779851	-0.391590486682597	0.735399119191459	0.532681037401994	-0.0348292802257887	0.838339138424194	-0.900579699586263	-0.906382232401382	0.390670012835381	0.930307395523842	0.961853209959262	0.992729639573842	-0.708369239796341	0.891914320058893	0.967452753826734	0.290772012379549	0.792927652621423	-0.737327540897858	-0.281534155697344	0.0151099861480862	0.977413181474106	0.988476211910197	0.829183990932551	0.991311204233869	0.985678371306063
0.473180543936402	0.956649716929361	0.989564254178239	0.578463360046818	0.401788592197732	-0.894602555371959	0.899032911080381	0.951602551048521	0.849622385286055	0.795858318655713	-0.615595281682752	0.959063262226808	0.944734774242162	0.953031623168704	0.940486185588265	-0.914173191579623	-0.935236089356562	-0.966433162249685	-0.960961223689185	0.874010945815277	0.935551102394169	0.934967728783731	0.932244680707482	-0.380203401922058	-0.846610519912466	-0.495367005756801	-0.4018234510326	0.635109734923802	0.773972791560326	-0.379392352811079	0.966945882006122	-0.990930056843486	-0.984777189049618	0.665955949078268	0.927283112630262	0.924986650464583	0.866373855662692	-0.880955047596855	0.880650878212739	0.761465168402177	0.235888415811226	0.859270685957203	-0.660854392853144	-0.676137104812231	0.354184643545503	0.938316227535344	0.856148395674479	0.92597982479281	0.887656000552234	0.913485583687004
0.409432208580207	0.905793512235756	0.955150822437617	0.634028699357173	0.414374566308984	-0.894098064632103	0.907108418948989	0.973017170386291	0.913560443706223	0.805198364827898	-0.653110882948423	0.937269257724555	0.892605404349817	0.923926576669387	0.918690855853536	-0.870796322685348	-0.88914963744231	-0.919117825854927	-0.920028766260177	0.845389382602569	0.983677368972368	0.989081893664937	0.900795960015288	-0.479724808048443	-0.792085659803774	-0.405913924636894	-0.468988417086129	0.663208854519324	0.795079670569346	-0.526444553397726	0.945731405957853	-0.970660619585258	-0.981769159510714	0.754201359632039	0.906379809323931	0.896216720440544	0.795925521136102	-0.783888736865304	0.90559046303678	0.744735572373323	0.439667668787204	0.860415795855017	-0.684073980407705	-0.7567727068247	0.482020551798599	0.883465764532004	0.777573419028193	0.933603381595639	0.815460068413283	0.881160518753429
0.865107988274544	0.958549443188628	0.884936814919852	0.0889887747073079	0.0317216206953855	-0.916905537350463	0.694482360012698	0.747048081678815	0.521940213774299	0.629408891679814	-0.577684277324409	0.923781148596549	0.942176499325722	0.86044711927707	0.933613292206105	-0.982042301022061	-0.963588975245292	-0.943101046033761	-0.954740611030502	0.843543323386124	0.706028238207454	0.757673233681481	0.774418937459951	0.135128625140764	-0.680857962261037	-0.534658458883758	-0.286119136090019	0.791318162198868	0.547464339007492	0.0580781684881346	0.781370883909234	-0.861768539276004	-0.869442053425187	0.29305924367075	0.882129339020697	0.924045261123084	0.986191727004442	-0.644359155429093	0.835132852203307	0.984287427877733	0.321237279110819	0.716668174844471	-0.791506710403386	-0.234403213481814	-0.0864558113549214	0.952500492373863	0.989348410937937	0.763356791470824	0.983532110991972	0.959602306606609
[truncated: 144 more columns]
