# Supplementary material for: T-REx: Transcriptome analysis webserver for RNA-seq Expression data
Source: BMC Genomics. 2015 Sep 3;16(1):663. doi: 10.1186/s12864-015-1834-4 (PMC4558784; doi:10.1186/s12864-015-1834-4)
Supplement: Additional file 3: — Figure S3; k-means clustering of differentially expressed genes in the mutants. (ZIP 31925 kb) [file 12864_2015_1834_MOESM3_ESM.zip › Brinsmade.SubClass_correlation_matrix.CodY.txt]

BSU00490	BSU01650	BSU01660	BSU01670	BSU01680	BSU01690	BSU01700	BSU02060	BSU02370	BSU02390	BSU03010	BSU03200	BSU03210	BSU03220	BSU03230	BSU03280	BSU03290	BSU03300	BSU03480	BSU03490	BSU03500	BSU06310	BSU06660	BSU09410	BSU09430	BSU09440	BSU09460	BSU09470	BSU09560	BSU09590	BSU09990	BSU10070	BSU10420	BSU10450	BSU10460	BSU11430	BSU11440	BSU11450	BSU11460	BSU11470	BSU11840	BSU11850	BSU11860	BSU11870	BSU11880	BSU11900	BSU12400	BSU12920	BSU12930	BSU12940
1	-0.638639688555593	-0.896605080159127	-0.848116068106113	-0.653216089683893	-0.701473404065909	-0.817605575354301	0.218244504652267	0.892106590658407	-0.69938136468423	-0.669957615838394	-0.798414107846834	-0.796034207813724	-0.791501879586775	-0.779103391514719	-0.382511379856772	0.891329968220314	-0.804041450962916	0.459085455766585	0.633968924821911	0.649083241532027	-0.834041689531923	0.765513217736615	-0.724460960064974	-0.781061347439465	-0.780134836957819	-0.76697306549551	-0.64635137890409	0.956440048277533	-0.838934769080796	-0.790288477805208	-0.776955428341345	-0.789367247906842	-0.748641237664848	-0.747043481757953	0.601882956871996	0.577436162505197	0.570667636298986	0.609879360836968	0.580573772199202	-0.759048892722224	-0.825094370748867	-0.824409676165581	-0.834138371269685	-0.846653265001363	-0.758533519894079	-0.810714648845603	-0.733742585419182	-0.742517143808333	-0.741922906379539
-0.638639688555593	1	0.656780331803805	0.427201962686461	0.452609973127421	0.399521877515736	0.42434000848656	0.114460153007764	-0.517003040009499	0.281341429629336	0.248331146162384	0.384887439883081	0.379196194522342	0.408337091982731	0.329088782822809	0.894249472801343	-0.438954171961712	0.590051930138307	0.0658165622168354	-0.0918545463033699	-0.26768189888547	0.412734706325282	-0.185249609387108	0.401194914921726	0.290016368948116	0.390063907148705	0.371908705302525	0.187076697049127	-0.504923628006812	0.312200294659757	0.290781271886522	0.3498888770306	0.232459925376995	0.342668630512032	0.340037725804383	-0.453567907746954	-0.182562030766181	-0.206421892736615	-0.383882956076848	-0.390249438896295	0.202561152734728	0.346794374475039	0.317137966478271	0.337009843977179	0.3922726680965	0.342127623069254	0.432986986859655	0.31675616832352	0.321158891200252	0.317812034573205
-0.896605080159127	0.656780331803805	1	0.881668344558765	0.843922497153271	0.807216439094329	0.809234965009734	-0.399834471051748	-0.959403711477453	0.804886834430618	0.793439058564458	0.832020201856079	0.825372807492009	0.84990934821398	0.727340945879327	0.404946952539965	-0.945512062856568	0.504854864753669	-0.218230251428242	-0.504111327427224	-0.484504529534277	0.860117864149461	-0.689271700343887	0.791740739385534	0.735844910900732	0.830092621309495	0.835489460931841	0.511295606024522	-0.952296145640091	0.726530271751966	0.726238454555612	0.832646845738758	0.692751377276298	0.834897056833519	0.833634902183902	-0.856939573440328	-0.696324711121097	-0.723235387957338	-0.836423752021983	-0.826247690495076	0.574155733749536	0.764837411570488	0.72931149920022	0.779350743007466	0.822049403372673	0.839426878526946	0.835649288366888	0.813477065620131	0.838624143361815	0.845193393560661
-0.848116068106113	0.427201962686461	0.881668344558765	1	0.922695797696904	0.965146239864548	0.985246843976058	-0.701034801352735	-0.977980747215803	0.970723224723354	0.958515795138756	0.994239036431552	0.993154959164944	0.993924393412519	0.959514685737542	0.030898683648346	-0.971785705672754	0.397817726046831	-0.620659366299192	-0.842430002520382	-0.803758218627025	0.998888859356584	-0.938463785530394	0.970950467145464	0.965288581691612	0.991298463076971	0.990074751598097	0.840938447437746	-0.924869061377785	0.94090024295267	0.958505575569833	0.992298963300475	0.936727765249624	0.985763975466359	0.985372148073942	-0.861343355804671	-0.92213405526226	-0.917733010300584	-0.897994706183576	-0.874711263805342	0.852227044976412	0.970026998631543	0.949620640764262	0.974916955130599	0.989408548597788	0.988136673077564	0.992126904998817	0.982241499612454	0.982729068726452	0.980868181004881
-0.653216089683893	0.452609973127421	0.843922497153271	0.922695797696904	1	0.976132231521147	0.898043162672581	-0.801547793243327	-0.912657616656628	0.95734261293312	0.957402212310973	0.928952209743604	0.925411761903412	0.948880111341226	0.842619365161547	0.0732954809541287	-0.881914625003582	0.0983285816329086	-0.403445914044912	-0.677969268059991	-0.647250142549057	0.92092640416104	-0.779803774258202	0.95448657250004	0.843098933708625	0.942755485026757	0.952164422623573	0.689251701385582	-0.782847644260139	0.760244577072946	0.821896126012575	0.939218456401125	0.767596352666635	0.957364245301125	0.957196439450269	-0.981122423340541	-0.93899239204771	-0.958337606550741	-0.992087089178935	-0.988162833973712	0.631081526285548	0.834185082895773	0.786699379534794	0.836391914398114	0.874892064430626	0.953012033072068	0.927371372660855	0.950998288959175	0.956473182573303	0.957224718164873
-0.701473404065909	0.399521877515736	0.807216439094329	0.965146239864548	0.976132231521147	1	0.965728781872706	-0.825883074179499	-0.921484328859264	0.985371252973429	0.979143159665942	0.980405425572835	0.979498232184145	0.987664549541793	0.937153596593523	-0.0227541938726011	-0.898115311453173	0.187011150899629	-0.591233895148697	-0.82026826841528	-0.793050410901011	0.970160712151136	-0.888194297999687	0.996128756234688	0.935817010255374	0.988057261136462	0.989995604821817	0.829767199433913	-0.806034940074536	0.872232062358731	0.92147718372366	0.983045597482959	0.881131831106383	0.988664606222328	0.988582314365914	-0.917945032005131	-0.973835988927394	-0.974712755111924	-0.95271904111457	-0.93851277555553	0.779340026906308	0.926595920994767	0.894004475975654	0.925427784174466	0.947415251848168	0.985885868376336	0.97973003801614	0.988390220497221	0.983324894736012	0.979938492377188
-0.817605575354301	0.42434000848656	0.809234965009734	0.985246843976058	0.898043162672581	0.965728781872706	1	-0.717123169780593	-0.933841672553869	0.955213638982079	0.938286500377565	0.993447441760793	0.994304566286637	0.987632808306088	0.989825287716435	-0.00104111616744767	-0.920018176348508	0.402034127422724	-0.718876574994982	-0.902100146065287	-0.889612382320566	0.991573073305201	-0.957324572948846	0.982276223456996	0.987042090418154	0.990602035352881	0.982859284009638	0.912340356992777	-0.868011337180221	0.965425150522272	0.983361116085124	0.984084880809047	0.961856476104236	0.972025523079745	0.971647282267889	-0.808690206386115	-0.924115625187137	-0.908506731148868	-0.856378150749737	-0.830524585225032	0.903169455293505	0.989823520613329	0.975743626819478	0.987879092323729	0.995188967887443	0.973228913310531	0.997076301954649	0.973237579240449	0.962473501739524	0.956199086307716
0.218244504652267	0.114460153007764	-0.399834471051748	-0.701034801352735	-0.801547793243327	-0.825883074179499	-0.717123169780593	1	0.594630623257567	-0.846259392885616	-0.86314433791238	-0.758320753245278	-0.7601099501209	-0.763570160001416	-0.729297825046348	0.502564975959978	0.590015547627512	0.337520148881729	0.56299438303416	0.724404683491005	0.624851720150092	-0.718912862523181	0.719021863973574	-0.809071975706943	-0.739321296155268	-0.775404888116625	-0.790219080628071	-0.699861424776145	0.418103179567443	-0.621815366606382	-0.716008920757625	-0.783501736744748	-0.683034298630658	-0.806878642532192	-0.808393743776723	0.751121668842562	0.922003444369557	0.918859910462584	0.814590438583902	0.808370556008908	-0.575285651363982	-0.687785651232093	-0.65541710335065	-0.685132911340074	-0.689803653848658	-0.798681242320878	-0.735913714579592	-0.82203322257996	-0.809946726522608	-0.806984272001209
0.892106590658407	-0.517003040009499	-0.959403711477453	-0.977980747215803	-0.912657616656628	-0.921484328859264	-0.933841672553869	0.594630623257567	1	-0.929543189653014	-0.918464136341182	-0.951863052344079	-0.948249519484396	-0.959199996858876	-0.883648461066768	-0.175267345862322	0.993762238509168	-0.449257716007402	0.461122749325075	0.719114546364805	0.679062326980317	-0.967309039453588	0.860506067599568	-0.917284055195361	-0.893098828582397	-0.948776042991568	-0.951531132891178	-0.717041193601043	0.968507663675267	-0.874580863208165	-0.884681361257628	-0.952636870414754	-0.859114775976008	-0.950130652207183	-0.94940712149329	0.88433994400559	0.852628842868873	0.862128270925571	0.898273648861582	0.879634979662842	-0.754949286440661	-0.907640540058598	-0.880342508365856	-0.918133280741631	-0.944510545358203	-0.953836048713104	-0.950140803189814	-0.938770341052001	-0.951323830591367	-0.953697014464044
-0.69938136468423	0.281341429629336	0.804886834430618	0.970723224723354	0.95734261293312	0.985371252973429	0.955213638982079	-0.846259392885616	-0.929543189653014	1	0.998593059592254	0.981375752818632	0.980417565991342	0.985634201775351	0.933685505500417	-0.129054157383964	-0.924598296231756	0.167791011177662	-0.601659575268677	-0.833613152571551	-0.764559241239053	0.973356858588637	-0.916208980689062	0.979375429175012	0.943672758146945	0.985607513852387	0.992147375589942	0.821434163179322	-0.832597189345979	0.883332918635175	0.929309544595195	0.991138562223751	0.900645113986046	0.996946605523647	0.997158544821263	-0.906435131506866	-0.984768498439133	-0.985240658246458	-0.949525490469924	-0.932045973821575	0.791999583941154	0.93026272967489	0.901177851704022	0.935042169019238	0.950806900554759	0.996051023067848	0.970701336826379	0.997646075960013	0.99787057191262	0.99705288879789
-0.669957615838394	0.248331146162384	0.793439058564458	0.958515795138756	0.957402212310973	0.979143159665942	0.938286500377565	-0.86314433791238	-0.918464136341182	0.998593059592254	1	0.969922417870274	0.968721218977916	0.975638295637375	0.915789806443038	-0.156236652905918	-0.915527324579808	0.123103707858644	-0.579083106559172	-0.816227208200718	-0.737116603733579	0.960673632692323	-0.901868230263365	0.969470840845333	0.928058946031411	0.975282187310149	0.984254070478444	0.79979191134856	-0.81691655627456	0.861478627049177	0.912015837300298	0.983020582728554	0.882750392997318	0.991801931980586	0.99213028481289	-0.913074718109215	-0.986976608059518	-0.989892663882428	-0.955674663187069	-0.939659497583224	0.766862681423414	0.911600962059517	0.880448388437928	0.917490090791968	0.934124738591288	0.99055265328018	0.956625643422806	0.992631213238339	0.994578529309345	0.994671317803338
-0.798414107846834	0.384887439883081	0.832020201856079	0.994239036431552	0.928952209743604	0.980405425572835	0.993447441760793	-0.758320753245278	-0.951863052344079	0.981375752818632	0.969922417870274	1	0.999910780615761	0.998166805879585	0.976638093413585	-0.0336102098196471	-0.942644108250495	0.3371930275529	-0.670725964128845	-0.878419602093455	-0.842603285252981	0.99784940370692	-0.951523010446701	0.988189051888272	0.979704391426998	0.999049173044859	0.996909115317771	0.879126861401943	-0.879754572589116	0.946208401019643	0.972224959640311	0.997885007475309	0.948700228286415	0.992077584887369	0.991870179324431	-0.856189430647398	-0.950547362704753	-0.941888755092079	-0.900796333466011	-0.87757906451061	0.869145710969163	0.978179785077557	0.958333259827181	0.979827652038204	0.991070939578613	0.99299944047409	0.998008151084417	0.992128087362032	0.987059644849283	0.98334197667151
-0.796034207813724	0.379196194522342	0.825372807492009	0.993154959164944	0.925411761903412	0.979498232184145	0.994304566286637	-0.7601099501209	-0.948249519484396	0.980417565991342	0.968721218977916	0.999910780615761	1	0.997388907755129	0.979293900955544	-0.0412981947471129	-0.939254399296207	0.337614991336878	-0.680451853164285	-0.884616212937434	-0.849253716632602	0.997321824079517	-0.954704200268257	0.988231315047172	0.982119011322313	0.998761293733382	0.996211392540499	0.88536137058857	-0.876106653712107	0.949216789896556	0.974964187644931	0.99741231675671	0.952096700516261	0.991041992925235	0.990848167990977	-0.850362832267858	-0.950887834147313	-0.941138760854601	-0.896392556791772	-0.872743792070896	0.874727006231668	0.980280307828571	0.96124710558225	0.98159319932191	0.991839192625897	0.991965577726362	0.997984154293574	0.991565921385634	0.985717136963922	0.981713593252214
-0.791501879586775	0.408337091982731	0.84990934821398	0.993924393412519	0.948880111341226	0.987664549541793	0.987632808306088	-0.763570160001416	-0.959199996858876	0.985634201775351	0.975638295637375	0.998166805879585	0.997388907755129	1	0.963128867806712	-0.00517672261135657	-0.946596540134599	0.313057679972694	-0.628050139575599	-0.850333922195709	-0.815421485483291	0.996066471120751	-0.9318242984255	0.990688980592904	0.965989931481758	0.999275186690779	0.998951560665563	0.852830690030267	-0.879866230079495	0.925784537528875	0.956404231892794	0.997830536816975	0.927861395206982	0.995579485225995	0.995341687787378	-0.885350556501676	-0.953813144527478	-0.950084567936402	-0.923778921357295	-0.903391784341025	0.838026830731315	0.96434351159047	0.939830635981114	0.966459631108964	0.982690788025267	0.995869397093498	0.996417394390179	0.994066269364787	0.991319361879631	0.988486927086893
-0.779103391514719	0.329088782822809	0.727340945879327	0.959514685737542	0.842619365161547	0.937153596593523	0.989825287716435	-0.729297825046348	-0.883648461066768	0.933685505500417	0.915789806443038	0.976638093413585	0.979293900955544	0.963128867806712	1	-0.106858532340801	-0.876985997122981	0.394406115028237	-0.80927902667254	-0.954194750121942	-0.935928549708009	0.970839609991479	-0.981345307587465	0.962578694966334	0.997660165065277	0.970962818303684	0.960333162812662	0.959164982396516	-0.823087756348754	0.983194385009969	0.997334052574618	0.965330095151883	0.985827779221587	0.947787546255866	0.947630037421279	-0.733193355862371	-0.915527100269458	-0.888928027664363	-0.796773662474471	-0.766115366545486	0.948650759010308	0.996082119598868	0.991411484251165	0.992242004955886	0.98766732736857	0.949455582257126	0.97833306087755	0.954078408819707	0.93684013932176	0.928393613624741
-0.382511379856772	0.894249472801343	0.404946952539965	0.030898683648346	0.0732954809541287	-0.0227541938726011	-0.00104111616744767	0.502564975959978	-0.175267345862322	-0.129054157383964	-0.156236652905918	-0.0336102098196471	-0.0412981947471129	-0.00517672261135657	-0.106858532340801	1	-0.107808843728427	0.522047518694458	0.444776020037481	0.339094499271525	0.162982869630402	0.00608041610107938	0.230753513809142	-0.0313055030134412	-0.140323055108646	-0.0304396900289512	-0.043820796551606	-0.251725440920177	-0.221017652803796	-0.0946645984868676	-0.136989900127411	-0.0643595329686307	-0.183736135158141	-0.0676615486409391	-0.0704359414942138	-0.129989561866414	0.243964175757112	0.206571121406018	-0.0275500070797515	-0.0445419430452657	-0.197940610605397	-0.0745372481118708	-0.0994616487615264	-0.0781968659908333	-0.0205114022532533	-0.066351887123269	0.0127490937888205	-0.099935463832803	-0.0819480263495185	-0.079643705304565
0.891329968220314	-0.438954171961712	-0.945512062856568	-0.971785705672754	-0.881914625003582	-0.898115311453173	-0.920018176348508	0.590015547627512	0.993762238509168	-0.924598296231756	-0.915527324579808	-0.942644108250495	-0.939254399296207	-0.946596540134599	-0.876985997122981	-0.107808843728427	1	-0.453387654675187	0.476938910268059	0.728440445095184	0.664489607955251	-0.960016060041359	0.875353122829216	-0.89486922235667	-0.893145145890134	-0.936396615937107	-0.940925855108087	-0.71304377761148	0.978977552960012	-0.881117608377128	-0.885932864442423	-0.946554139808462	-0.869901172048463	-0.942328440205935	-0.94176947289616	0.854860004018082	0.844651624485119	0.851924414221536	0.875370589363705	0.853678577262407	-0.767432509849464	-0.906034837799442	-0.883230294693955	-0.919938976338347	-0.940487611699584	-0.947549771283578	-0.935186127313804	-0.931955119392931	-0.946904992329295	-0.950493963236422
-0.804041450962916	0.590051930138307	0.504854864753669	0.397817726046831	0.0983285816329086	0.187011150899629	0.402034127422724	0.337520148881729	-0.449257716007402	0.167791011177662	0.123103707858644	0.3371930275529	0.337614991336878	0.313057679972694	0.394406115028237	0.522047518694458	-0.453387654675187	1	-0.326378061068129	-0.327787003428616	-0.416656003932503	0.385686976785712	-0.393863203032168	0.24001231887388	0.383710696801018	0.305443426881603	0.274426220676783	0.35822188526951	-0.612809269490425	0.521789004858148	0.413391736990362	0.292142843530548	0.44422156244613	0.23856455803608	0.236352946986719	-0.0277379689339368	-0.0316855533557251	-0.00368977647954573	-0.027487563992652	0.00639601254466688	0.525246783026453	0.451136914982874	0.486319301095283	0.453604801809788	0.442772733375083	0.252871465492437	0.365234377515693	0.224980840128238	0.223321687941235	0.218021975197708
0.459085455766585	0.0658165622168354	-0.218230251428242	-0.620659366299192	-0.403445914044912	-0.591233895148697	-0.718876574994982	0.56299438303416	0.461122749325075	-0.601659575268677	-0.579083106559172	-0.670725964128845	-0.680451853164285	-0.628050139575599	-0.80927902667254	0.444776020037481	0.476938910268059	-0.326378061068129	1	0.941875390396362	0.931584462204171	-0.651103074522995	0.837381482506971	-0.652252224227543	-0.80260852116133	-0.654503079242938	-0.629984634323343	-0.936628831892497	0.437731226205621	-0.828444215612669	-0.81840929124567	-0.647563838306339	-0.847992384398941	-0.607965394196247	-0.608508317243403	0.228345613978771	0.638039229878088	0.569892729664008	0.338983279183495	0.295570573576137	-0.920856491950069	-0.788842572068753	-0.825717473406888	-0.774737180321242	-0.723259811226355	-0.610955911027366	-0.670774238194329	-0.633089677013738	-0.589566722423029	-0.572286909109735
0.633968924821911	-0.0918545463033699	-0.504111327427224	-0.842430002520382	-0.677969268059991	-0.82026826841528	-0.902100146065287	0.724404683491005	0.719114546364805	-0.833613152571551	-0.816227208200718	-0.878419602093455	-0.884616212937434	-0.850333922195709	-0.954194750121942	0.339094499271525	0.728440445095184	-0.327787003428616	0.941875390396362	1	0.966113281959519	-0.863627773449781	0.966790150715677	-0.860960016628876	-0.953806533642228	-0.867938010401002	-0.85307115101099	-0.99182650811266	0.669185078268192	-0.95117694805366	-0.95957322917175	-0.865378590419025	-0.969055186649935	-0.83903157517833	-0.839414942121025	0.535663598404479	0.846710191313126	0.799724920372252	0.628884692268428	0.590809460028577	-0.975587681510367	-0.941229422716807	-0.955392765810034	-0.933951206757639	-0.905132640603114	-0.841264610781044	-0.874716297216314	-0.855861022768598	-0.826583230378765	-0.814420746043221
0.649083241532027	-0.26768189888547	-0.484504529534277	-0.803758218627025	-0.647250142549057	-0.793050410901011	-0.889612382320566	0.624851720150092	0.679062326980317	-0.764559241239053	-0.737116603733579	-0.842603285252981	-0.849253716632602	-0.815421485483291	-0.935928549708009	0.162982869630402	0.664489607955251	-0.416656003932503	0.931584462204171	0.966113281959519	1	-0.82806176008653	0.907915413963801	-0.842379771212678	-0.918485119932552	-0.833859006459248	-0.80946639906197	-0.99018828449423	0.621723555422043	-0.926053948591779	-0.927828430594275	-0.815470886151692	-0.926583302531938	-0.783711813330703	-0.783548185239389	0.489257242266495	0.7758831085536	0.72557645845658	0.571027222959425	0.535248388274886	-0.958361164714289	-0.916713584411299	-0.931781821663827	-0.900742833547987	-0.876935621356567	-0.784493676191855	-0.855168802265566	-0.798991833897188	-0.761141854677557	-0.744702401930505
-0.834041689531923	0.412734706325282	0.860117864149461	0.998888859356584	0.92092640416104	0.970160712151136	0.991573073305201	-0.718912862523181	-0.967309039453588	0.973356858588637	0.960673632692323	0.99784940370692	0.997321824079517	0.996066471120751	0.970839609991479	0.00608041610107938	-0.960016060041359	0.385686976785712	-0.651103074522995	-0.863627773449781	-0.82806176008653	1	-0.948407181099935	0.978229843989088	0.975084305509852	0.995168343105509	0.99280501660901	0.863613810099991	-0.908668591069263	0.949361145573905	0.968694286018355	0.994891030367709	0.947133453255403	0.987508150340023	0.987172012743762	-0.852313519850928	-0.93139324243932	-0.924033477272996	-0.893162491481006	-0.869205289919463	0.867781078215829	0.977935496943421	0.958916454729435	0.981217566513255	0.993442513164239	0.989462822455024	0.996284420629598	0.985640665268038	0.983186901285726	0.980260917823543
0.765513217736615	-0.185249609387108	-0.689271700343887	-0.938463785530394	-0.779803774258202	-0.888194297999687	-0.957324572948846	0.719021863973574	0.860506067599568	-0.916208980689062	-0.901868230263365	-0.951523010446701	-0.954704200268257	-0.9318242984255	-0.981345307587465	0.230753513809142	0.875353122829216	-0.393863203032168	0.837381482506971	0.966790150715677	0.907915413963801	-0.948407181099935	1	-0.915674867390808	-0.990287799966105	-0.940473663046407	-0.932720491945624	-0.948894683846089	0.82807373653868	-0.986881362235082	-0.992177280879646	-0.945511995512854	-0.997480044197248	-0.924911391752533	-0.925059149898846	0.671598805048706	0.894901349496696	0.863832958380155	0.747222684705951	0.711362027251204	-0.965133655678879	-0.985283235240765	-0.988897977106974	-0.986963987665796	-0.97160965730881	-0.929082477913941	-0.943350495266675	-0.933344109947273	-0.919605546627245	-0.913056779969191
-0.724460960064974	0.401194914921726	0.791740739385534	0.970950467145464	0.95448657250004	0.996128756234688	0.982276223456996	-0.809071975706943	-0.917284055195361	0.979375429175012	0.969470840845333	0.988189051888272	0.988231315047172	0.990688980592904	0.962578694966334	-0.0313055030134412	-0.89486922235667	0.24001231887388	-0.652252224227543	-0.860960016628876	-0.842379771212678	0.978229843989088	-0.915674867390808	1	0.959071584061438	0.9932158009469	0.991260617317567	0.872887390576768	-0.810606046376193	0.906197970265498	0.948077785746959	0.986249486595033	0.912692149239374	0.986132912029998	0.985996266409816	-0.881180333892632	-0.967682334773612	-0.96150527934336	-0.922642763688682	-0.904704618338422	0.827533099884564	0.951968085229447	0.925571635462858	0.949013511531247	0.965317882465298	0.984067784902419	0.989654111896686	0.987555878828763	0.978259655911732	0.973072419095616
-0.781061347439465	0.290016368948116	0.735844910900732	0.965288581691612	0.843098933708625	0.935817010255374	0.987042090418154	-0.739321296155268	-0.893098828582397	0.943672758146945	0.928058946031411	0.979704391426998	0.982119011322313	0.965989931481758	0.997660165065277	-0.140323055108646	-0.893145145890134	0.383710696801018	-0.80260852116133	-0.953806533642228	-0.918485119932552	0.975084305509852	-0.990287799966105	0.959071584061438	1	0.973096008842679	0.964849695981874	0.950324378677919	-0.838677106312239	0.985332065024962	0.999111508147691	0.971769164412471	0.991035840079881	0.955192344107436	0.955138942273138	-0.739271640526836	-0.922950084242264	-0.897620825999352	-0.804457288236613	-0.773128454909053	0.947895300680703	0.996920234279413	0.992361892860124	0.995760679064474	0.990126295518624	0.957521514476667	0.977374100191479	0.961329634224859	0.947059137863901	0.939953007620379
-0.780134836957819	0.390063907148705	0.830092621309495	0.991298463076971	0.942755485026757	0.988057261136462	0.990602035352881	-0.775404888116625	-0.948776042991568	0.985607513852387	0.975282187310149	0.999049173044859	0.998761293733382	0.999275186690779	0.970962818303684	-0.0304396900289512	-0.936396615937107	0.305443426881603	-0.654503079242938	-0.867938010401002	-0.833859006459248	0.995168343105509	-0.940473663046407	0.9932158009469	0.973096008842679	1	0.998786577020104	0.870579233641529	-0.866943880967845	0.932842839580205	0.964056183172398	0.998004405936208	0.936696235169632	0.994737547342751	0.994555136066316	-0.873183618937464	-0.95875497544435	-0.952272159556046	-0.91562782893741	-0.894352895207533	0.85178012265897	0.969920577142717	0.947130186602713	0.970991212366729	0.98473416908225	0.994851992960007	0.997337630534686	0.994664704682447	0.989662292629215	0.98603441440477
-0.76697306549551	0.371908705302525	0.835489460931841	0.990074751598097	0.952164422623573	0.989995604821817	0.982859284009638	-0.790219080628071	-0.951531132891178	0.992147375589942	0.984254070478444	0.996909115317771	0.996211392540499	0.998951560665563	0.960333162812662	-0.043820796551606	-0.940925855108087	0.274426220676783	-0.629984634323343	-0.85307115101099	-0.80946639906197	0.99280501660901	-0.932720491945624	0.991260617317567	0.964849695981874	0.998786577020104	1	0.851825811616907	-0.866760985935543	0.919315532470763	0.954146225187504	0.998992933643251	0.925799874189547	0.998549855303742	0.99844207748437	-0.890122687350949	-0.965828976606981	-0.962450104906248	-0.930920355273886	-0.910993043196177	0.832145478425265	0.959758232613628	0.934447135152044	0.962292212239968	0.977795431923822	0.998487872792403	0.992860941871201	0.997982777062888	0.995401112313932	0.992871261551961
-0.64635137890409	0.187076697049127	0.511295606024522	0.840938447437746	0.689251701385582	0.829767199433913	0.912340356992777	-0.699861424776145	-0.717041193601043	0.821434163179322	0.79979191134856	0.879126861401943	0.88536137058857	0.852830690030267	0.959164982396516	-0.251725440920177	-0.71304377761148	0.35822188526951	-0.936628831892497	-0.99182650811266	-0.99018828449423	0.863613810099991	-0.948894683846089	0.872887390576768	0.950324378677919	0.870579233641529	0.851825811616907	1	-0.656905996296457	0.947948094261032	0.95666435991582	0.860107378524619	0.958268846683311	0.832707560569273	0.832837002648638	-0.54080017733838	-0.834864892410108	-0.787755257268181	-0.627687836887369	-0.591514431646669	0.971538942866464	0.942035547356363	0.954335552819814	0.930471894715552	0.905983049883919	0.833821073777037	0.883224757520506	0.848562785235578	0.815454253469562	0.801352681338997
0.956440048277533	-0.504923628006812	-0.952296145640091	-0.924869061377785	-0.782847644260139	-0.806034940074536	-0.868011337180221	0.418103179567443	0.968507663675267	-0.832597189345979	-0.81691655627456	-0.879754572589116	-0.876106653712107	-0.879866230079495	-0.823087756348754	-0.221017652803796	0.978977552960012	-0.612809269490425	0.437731226205621	0.669185078268192	0.621723555422043	-0.908668591069263	0.82807373653868	-0.810606046376193	-0.838677106312239	-0.866943880967845	-0.866760985935543	-0.656905996296457	1	-0.859108828534702	-0.837991190187019	-0.876333565401073	-0.83185170610212	-0.862876072327139	-0.861899553553447	0.756330975804269	0.725393618675063	0.730086685442996	0.769213738101514	0.743961215061713	-0.751577474516997	-0.865817298309871	-0.851866117215554	-0.881507454249251	-0.899392405605341	-0.871209626663397	-0.876860959839691	-0.848878242526457	-0.866434418316877	-0.870339322031345
-0.838934769080796	0.312200294659757	0.726530271751966	0.94090024295267	0.760244577072946	0.872232062358731	0.965425150522272	-0.621815366606382	-0.874580863208165	0.883332918635175	0.861478627049177	0.946208401019643	0.949216789896556	0.925784537528875	0.983194385009969	-0.0946645984868676	-0.881117608377128	0.521789004858148	-0.828444215612669	-0.95117694805366	-0.926053948591779	0.949361145573905	-0.986881362235082	0.906197970265498	0.985332065024962	0.932842839580205	0.919315532470763	0.947948094261032	-0.859108828534702	1	0.991187029613128	0.931236921397237	0.99521657313889	0.904356081402354	0.904049170923014	-0.645889541729174	-0.844961260474111	-0.812303636465174	-0.713065593622472	-0.675999077938617	0.97813938293677	0.992103291224404	0.998624084438646	0.991613470532343	0.978707581451361	0.909506208863119	0.94675820145041	0.909768714171367	0.894609495132783	0.886686789979286
-0.790288477805208	0.290781271886522	0.726238454555612	0.958505575569833	0.821896126012575	0.92147718372366	0.983361116085124	-0.716008920757625	-0.884681361257628	0.929309544595195	0.912015837300298	0.972224959640311	0.974964187644931	0.956404231892794	0.997334052574618	-0.136989900127411	-0.885932864442423	0.413391736990362	-0.81840929124567	-0.95957322917175	-0.927828430594275	0.968694286018355	-0.992177280879646	0.948077785746959	0.999111508147691	0.964056183172398	0.954146225187504	0.95666435991582	-0.837991190187019	0.991187029613128	1	0.96223248129594	0.994942298738145	0.942868354486103	0.942770626431629	-0.713178122418811	-0.906434235431212	-0.878365795571598	-0.780169542094064	-0.747238328947801	0.959874792989268	0.997836148733202	0.996434245413097	0.996311132215829	0.988174903133861	0.945748086370554	0.970791604377384	0.949360864914349	0.933918434757341	0.926266923941132
-0.776955428341345	0.3498888770306	0.832646845738758	0.992298963300475	0.939218456401125	0.983045597482959	0.984084880809047	-0.783501736744748	-0.952636870414754	0.991138562223751	0.983020582728554	0.997885007475309	0.99741231675671	0.997830536816975	0.965330095151883	-0.0643595329686307	-0.946554139808462	0.292142843530548	-0.647563838306339	-0.865378590419025	-0.815470886151692	0.994891030367709	-0.945511995512854	0.986249486595033	0.971769164412471	0.998004405936208	0.998992933643251	0.860107378524619	-0.876333565401073	0.931236921397237	0.96223248129594	1	0.938204610171826	0.997650754092278	0.997573960551854	-0.874734271014157	-0.962619286733939	-0.957166543666865	-0.918844506182965	-0.897005938599248	0.848299522251218	0.966973215703436	0.944447412585973	0.970446182824326	0.982973213756651	0.998342096014626	0.992390855488501	0.997573287786816	0.995171748249348	0.992748837786981
-0.789367247906842	0.232459925376995	0.692751377276298	0.936727765249624	0.767596352666635	0.881131831106383	0.961856476104236	-0.683034298630658	-0.859114775976008	0.900645113986046	0.882750392997318	0.948700228286415	0.952096700516261	0.927861395206982	0.985827779221587	-0.183736135158141	-0.869901172048463	0.44422156244613	-0.847992384398941	-0.969055186649935	-0.926583302531938	0.947133453255403	-0.997480044197248	0.912692149239374	0.991035840079881	0.936696235169632	0.925799874189547	0.958268846683311	-0.83185170610212	0.99521657313889	0.994942298738145	0.938204610171826	1	0.914333992066098	0.914310198576081	-0.653048157572832	-0.875145240172614	-0.841810826720179	-0.727080620492425	-0.690328456911461	0.977365406427395	0.990302850069578	0.996058351973086	0.990231472837453	0.974674833344136	0.918750577546137	0.944625904825866	0.92228898553741	0.906439732193714	0.898751586573224
-0.748641237664848	0.342668630512032	0.834897056833519	0.985763975466359	0.957364245301125	0.988664606222328	0.972025523079745	-0.806878642532192	-0.950130652207183	0.996946605523647	0.991801931980586	0.992077584887369	0.991041992925235	0.995579485225995	0.947787546255866	-0.0676615486409391	-0.942328440205935	0.23856455803608	-0.607965394196247	-0.83903157517833	-0.783711813330703	0.987508150340023	-0.924911391752533	0.986132912029998	0.955192344107436	0.994737547342751	0.998549855303742	0.832707560569273	-0.862876072327139	0.904356081402354	0.942868354486103	0.997650754092278	0.914333992066098	1	0.999995698968755	-0.902608871615863	-0.972055811888659	-0.971408589437239	-0.942720711262413	-0.923946422638784	0.812356466818881	0.947602348101347	0.920199810982963	0.951747564638934	0.968292524296275	0.999805787698394	0.985117147079776	0.999237519204984	0.999026392784629	0.997627586998214
-0.747043481757953	0.340037725804383	0.833634902183902	0.985372148073942	0.957196439450269	0.988582314365914	0.971647282267889	-0.808393743776723	-0.94940712149329	0.997158544821263	0.99213028481289	0.991870179324431	0.990848167990977	0.995341687787378	0.947630037421279	-0.0704359414942138	-0.94176947289616	0.236352946986719	-0.608508317243403	-0.839414942121025	-0.783548185239389	0.987172012743762	-0.925059149898846	0.985996266409816	0.955138942273138	0.994555136066316	0.99844207748437	0.832837002648638	-0.861899553553447	0.904049170923014	0.942770626431629	0.997573960551854	0.914310198576081	0.999995698968755	1	-0.902431389158816	-0.972636485884008	-0.971952558281941	-0.942760773596943	-0.923985595702416	0.812229124112037	0.947332320302554	0.919937962515439	0.951496357218044	0.967934020178696	0.999786077311163	0.984763595949349	0.999312395099037	0.999082477189738	0.997691876484981
0.601882956871996	-0.453567907746954	-0.856939573440328	-0.861343355804671	-0.981122423340541	-0.917945032005131	-0.808690206386115	0.751121668842562	0.88433994400559	-0.906435131506866	-0.913074718109215	-0.856189430647398	-0.850362832267858	-0.885350556501676	-0.733193355862371	-0.129989561866414	0.854860004018082	-0.0277379689339368	0.228345613978771	0.535663598404479	0.489257242266495	-0.852313519850928	0.671598805048706	-0.881180333892632	-0.739271640526836	-0.873183618937464	-0.890122687350949	-0.54080017733838	0.756330975804269	-0.645889541729174	-0.713178122418811	-0.874734271014157	-0.653048157572832	-0.902608871615863	-0.902431389158816	1	0.87830633744268	0.913075807106334	0.991913183134886	0.995592696852182	-0.488898688130481	-0.730822250504742	-0.673476787921273	-0.738278318445154	-0.787943319864684	-0.897971877947706	-0.850733005139013	-0.890987323690495	-0.907803343322217	-0.913141609089135
0.577436162505197	-0.182562030766181	-0.696324711121097	-0.92213405526226	-0.93899239204771	-0.973835988927394	-0.924115625187137	0.922003444369557	0.852628842868873	-0.984768498439133	-0.986976608059518	-0.950547362704753	-0.950887834147313	-0.953813144527478	-0.915527100269458	0.243964175757112	0.844651624485119	-0.0316855533557251	0.638039229878088	0.846710191313126	0.7758831085536	-0.93139324243932	0.894901349496696	-0.967682334773612	-0.922950084242264	-0.95875497544435	-0.965828976606981	-0.834864892410108	0.725393618675063	-0.844961260474111	-0.906434235431212	-0.962619286733939	-0.875145240172614	-0.972055811888659	-0.972636485884008	0.87830633744268	1	0.996319586548377	0.931382064773511	0.915940099407528	-0.770686978979884	-0.89787664963633	-0.868510469825422	-0.898514496780259	-0.909902123735028	-0.968640447685804	-0.938234774238484	-0.978182257894753	-0.971508925805963	-0.968697121677653
0.570667636298986	-0.206421892736615	-0.723235387957338	-0.917733010300584	-0.958337606550741	-0.974712755111924	-0.908506731148868	0.918859910462584	0.862128270925571	-0.985240658246458	-0.989892663882428	-0.941888755092079	-0.941138760854601	-0.950084567936402	-0.888928027664363	0.206571121406018	0.851924414221536	-0.00368977647954573	0.569892729664008	0.799724920372252	0.72557645845658	-0.924033477272996	0.863832958380155	-0.96150527934336	-0.897620825999352	-0.952272159556046	-0.962450104906248	-0.787755257268181	0.730086685442996	-0.812303636465174	-0.878365795571598	-0.957166543666865	-0.841810826720179	-0.971408589437239	-0.971952558281941	0.913075807106334	0.996319586548377	1	0.957172558477462	0.945375186127531	-0.722305956123997	-0.872864800665004	-0.837511170138796	-0.875220983638782	-0.893191078175625	-0.967530530868776	-0.928864507298263	-0.974979698750751	-0.972861739635944	-0.971815773700114
0.609879360836968	-0.383882956076848	-0.836423752021983	-0.897994706183576	-0.992087089178935	-0.95271904111457	-0.856378150749737	0.814590438583902	0.898273648861582	-0.949525490469924	-0.955674663187069	-0.900796333466011	-0.896392556791772	-0.923778921357295	-0.796773662474471	-0.0275500070797515	0.875370589363705	-0.027487563992652	0.338983279183495	0.628884692268428	0.571027222959425	-0.893162491481006	0.747222684705951	-0.922642763688682	-0.804457288236613	-0.91562782893741	-0.930920355273886	-0.627687836887369	0.769213738101514	-0.713065593622472	-0.780169542094064	-0.918844506182965	-0.727080620492425	-0.942720711262413	-0.942760773596943	0.991913183134886	0.931382064773511	0.957172558477462	1	0.998585013422024	-0.57348904707513	-0.791164707462401	-0.739901234488419	-0.797653371412375	-0.8381659261105	-0.938468558785313	-0.892478882053163	-0.935428202468324	-0.947198856261041	-0.950847108069186
0.580573772199202	-0.390249438896295	-0.826247690495076	-0.874711263805342	-0.988162833973712	-0.93851277555553	-0.830524585225032	0.808370556008908	0.879634979662842	-0.932045973821575	-0.939659497583224	-0.87757906451061	-0.872743792070896	-0.903391784341025	-0.766115366545486	-0.0445419430452657	0.853678577262407	0.00639601254466688	0.295570573576137	0.590809460028577	0.535248388274886	-0.869205289919463	0.711362027251204	-0.904704618338422	-0.773128454909053	-0.894352895207533	-0.910993043196177	-0.591514431646669	0.743961215061713	-0.675999077938617	-0.747238328947801	-0.897005938599248	-0.690328456911461	-0.923946422638784	-0.923985595702416	0.995592696852182	0.915940099407528	0.945375186127531	0.998585013422024	1	-0.530939255144278	-0.759073731265805	-0.70454612733057	-0.765455403193504	-0.809392146931882	-0.918975959523933	-0.869617763947217	-0.915812909182917	-0.928844943932945	-0.933039528221467
-0.759048892722224	0.202561152734728	0.574155733749536	0.852227044976412	0.631081526285548	0.779340026906308	0.903169455293505	-0.575285651363982	-0.754949286440661	0.791999583941154	0.766862681423414	0.869145710969163	0.874727006231668	0.838026830731315	0.948650759010308	-0.197940610605397	-0.767432509849464	0.525246783026453	-0.920856491950069	-0.975587681510367	-0.958361164714289	0.867781078215829	-0.965133655678879	0.827533099884564	0.947895300680703	0.85178012265897	0.832145478425265	0.971538942866464	-0.751577474516997	0.97813938293677	0.959874792989268	0.848299522251218	0.977365406427395	0.812356466818881	0.812229124112037	-0.488898688130481	-0.770686978979884	-0.722305956123997	-0.57348904707513	-0.530939255144278	1	0.951770843438552	0.972985150197219	0.946998869446078	0.917909857622839	0.818042245440257	0.870593257960789	0.82426813394031	0.798832774105292	0.787235224932917
-0.825094370748867	0.346794374475039	0.764837411570488	0.970026998631543	0.834185082895773	0.926595920994767	0.989823520613329	-0.687785651232093	-0.907640540058598	0.93026272967489	0.911600962059517	0.978179785077557	0.980280307828571	0.96434351159047	0.996082119598868	-0.0745372481118708	-0.906034837799442	0.451136914982874	-0.788842572068753	-0.941229422716807	-0.916713584411299	0.977935496943421	-0.985283235240765	0.951968085229447	0.996920234279413	0.969920577142717	0.959758232613628	0.942035547356363	-0.865817298309871	0.992103291224404	0.997836148733202	0.966973215703436	0.990302850069578	0.947602348101347	0.947332320302554	-0.730822250504742	-0.89787664963633	-0.872864800665004	-0.791164707462401	-0.759073731265805	0.951770843438552	1	0.996689761034705	0.99907392183306	0.99488927125207	0.950802995713945	0.978853620050605	0.951681145123227	0.938459224293071	0.931372555873197
-0.824409676165581	0.317137966478271	0.72931149920022	0.949620640764262	0.786699379534794	0.894004475975654	0.975743626819478	-0.65541710335065	-0.880342508365856	0.901177851704022	0.880448388437928	0.958333259827181	0.96124710558225	0.939830635981114	0.991411484251165	-0.0994616487615264	-0.883230294693955	0.486319301095283	-0.825717473406888	-0.955392765810034	-0.931781821663827	0.958916454729435	-0.988897977106974	0.925571635462858	0.992361892860124	0.947130186602713	0.934447135152044	0.954335552819814	-0.851866117215554	0.998624084438646	0.996434245413097	0.944447412585973	0.996058351973086	0.920199810982963	0.919937962515439	-0.673476787921273	-0.868510469825422	-0.837511170138796	-0.739901234488419	-0.70454612733057	0.972985150197219	0.996689761034705	1	0.995282198650651	0.98470860922762	0.924371704038411	0.959123742492651	0.925891141025509	0.910132018145354	0.902056543086375
-0.834138371269685	0.337009843977179	0.779350743007466	0.974916955130599	0.836391914398114	0.925427784174466	0.987879092323729	-0.685132911340074	-0.918133280741631	0.935042169019238	0.917490090791968	0.979827652038204	0.98159319932191	0.966459631108964	0.992242004955886	-0.0781968659908333	-0.919938976338347	0.453604801809788	-0.774737180321242	-0.933951206757639	-0.900742833547987	0.981217566513255	-0.986963987665796	0.949013511531247	0.995760679064474	0.970991212366729	0.962292212239968	0.930471894715552	-0.881507454249251	0.991613470532343	0.996311132215829	0.970446182824326	0.990231472837453	0.951747564638934	0.951496357218044	-0.738278318445154	-0.898514496780259	-0.875220983638782	-0.797653371412375	-0.765455403193504	0.946998869446078	0.99907392183306	0.995282198650651	1	0.996274243955581	0.95543914238738	0.978546759303934	0.955052748967399	0.944343510746277	0.938273395839623
-0.846653265001363	0.3922726680965	0.822049403372673	0.989408548597788	0.874892064430626	0.947415251848168	0.995188967887443	-0.689803653848658	-0.944510545358203	0.950806900554759	0.934124738591288	0.991070939578613	0.991839192625897	0.982690788025267	0.98766732736857	-0.0205114022532533	-0.940487611699584	0.442772733375083	-0.723259811226355	-0.905132640603114	-0.876935621356567	0.993442513164239	-0.97160965730881	0.965317882465298	0.990126295518624	0.98473416908225	0.977795431923822	0.905983049883919	-0.899392405605341	0.978707581451361	0.988174903133861	0.982973213756651	0.974674833344136	0.968292524296275	0.967934020178696	-0.787943319864684	-0.909902123735028	-0.893191078175625	-0.8381659261105	-0.809392146931882	0.917909857622839	0.99488927125207	0.98470860922762	0.996274243955581	1	0.971277641295052	0.991215770079136	0.968972519682797	0.961333817257853	0.956296217576145
-0.758533519894079	0.342127623069254	0.839426878526946	0.988136673077564	0.953012033072068	0.985885868376336	0.973228913310531	-0.798681242320878	-0.953836048713104	0.996051023067848	0.99055265328018	0.99299944047409	0.991965577726362	0.995869397093498	0.949455582257126	-0.066351887123269	-0.947549771283578	0.252871465492437	-0.610955911027366	-0.841264610781044	-0.784493676191855	0.989462822455024	-0.929082477913941	0.984067784902419	0.957521514476667	0.994851992960007	0.998487872792403	0.833821073777037	-0.871209626663397	0.909506208863119	0.945748086370554	0.998342096014626	0.918750577546137	0.999805787698394	0.999786077311163	-0.897971877947706	-0.968640447685804	-0.967530530868776	-0.938468558785313	-0.918975959523933	0.818042245440257	0.950802995713945	0.924371704038411	0.95543914238738	0.971277641295052	1	0.985778408066961	0.998873807320786	0.999070936443117	0.9977970316115
-0.810714648845603	0.432986986859655	0.835649288366888	0.992126904998817	0.927371372660855	0.97973003801614	0.997076301954649	-0.735913714579592	-0.950140803189814	0.970701336826379	0.956625643422806	0.998008151084417	0.997984154293574	0.996417394390179	0.97833306087755	0.0127490937888205	-0.935186127313804	0.365234377515693	-0.670774238194329	-0.874716297216314	-0.855168802265566	0.996284420629598	-0.943350495266675	0.989654111896686	0.977374100191479	0.997337630534686	0.992860941871201	0.883224757520506	-0.876860959839691	0.94675820145041	0.970791604377384	0.992390855488501	0.944625904825866	0.985117147079776	0.984763595949349	-0.850733005139013	-0.938234774238484	-0.928864507298263	-0.892478882053163	-0.869617763947217	0.870593257960789	0.978853620050605	0.959123742492651	0.978546759303934	0.991215770079136	0.985778408066961	1	0.984608284020287	0.977670164101642	0.97296375394497
-0.733742585419182	0.31675616832352	0.813477065620131	0.982241499612454	0.950998288959175	0.988390220497221	0.973237579240449	-0.82203322257996	-0.938770341052001	0.997646075960013	0.992631213238339	0.992128087362032	0.991565921385634	0.994066269364787	0.954078408819707	-0.099935463832803	-0.931955119392931	0.224980840128238	-0.633089677013738	-0.855861022768598	-0.798991833897188	0.985640665268038	-0.933344109947273	0.987555878828763	0.961329634224859	0.994664704682447	0.997982777062888	0.848562785235578	-0.848878242526457	0.909768714171367	0.949360864914349	0.997573287786816	0.92228898553741	0.999237519204984	0.999312395099037	-0.890987323690495	-0.978182257894753	-0.974979698750751	-0.935428202468324	-0.915812909182917	0.82426813394031	0.951681145123227	0.925891141025509	0.955052748967399	0.968972519682797	0.998873807320786	0.984608284020287	1	0.997822266201819	0.995785206301656
-0.742517143808333	0.321158891200252	0.838624143361815	0.982729068726452	0.956473182573303	0.983324894736012	0.962473501739524	-0.809946726522608	-0.951323830591367	0.99787057191262	0.994578529309345	0.987059644849283	0.985717136963922	0.991319361879631	0.93684013932176	-0.0819480263495185	-0.946904992329295	0.223321687941235	-0.589566722423029	-0.826583230378765	-0.761141854677557	0.983186901285726	-0.919605546627245	0.978259655911732	0.947059137863901	0.989662292629215	0.995401112313932	0.815454253469562	-0.866434418316877	0.894609495132783	0.933918434757341	0.995171748249348	0.906439732193714	0.999026392784629	0.999082477189738	-0.907803343322217	-0.971508925805963	-0.972861739635944	-0.947198856261041	-0.928844943932945	0.798832774105292	0.938459224293071	0.910132018145354	0.944343510746277	0.961333817257853	0.999070936443117	0.977670164101642	0.997822266201819	1	0.999655884160586
-0.741922906379539	0.317812034573205	0.845193393560661	0.980868181004881	0.957224718164873	0.979938492377188	0.956199086307716	-0.806984272001209	-0.953697014464044	0.99705288879789	0.994671317803338	0.98334197667151	0.981713593252214	0.988486927086893	0.928393613624741	-0.079643705304565	-0.950493963236422	0.218021975197708	-0.572286909109735	-0.814420746043221	-0.744702401930505	0.980260917823543	-0.913056779969191	0.973072419095616	0.939953007620379	0.98603441440477	0.992871261551961	0.801352681338997	-0.870339322031345	0.886686789979286	0.926266923941132	0.992748837786981	0.898751586573224	0.997627586998214	0.997691876484981	-0.913141609089135	-0.968697121677653	-0.971815773700114	-0.950847108069186	-0.933039528221467	0.787235224932917	0.931372555873197	0.902056543086375	0.938273395839623	0.956296217576145	0.9977970316115	0.97296375394497	0.995785206301656	0.999655884160586	1
-0.748780576115887	0.320810771749427	0.851340161993456	0.981811997248433	0.955568796696694	0.977512813739212	0.955157903713554	-0.799581861676639	-0.957183965483131	0.995827655258086	0.993385624178873	0.982710792514366	0.980968081145342	0.987903496329464	0.926497081329261	-0.0736465864314571	-0.95479492086532	0.226501765826342	-0.567029614032687	-0.81069604609975	-0.739853275776178	0.980574933093104	-0.912414648436023	0.97048119088102	0.938617780852852	0.985020555157875	0.992006904383923	0.79691319206201	-0.8768804052004	0.886811628213714	0.925083455090631	0.992212219414011	0.898141510924177	0.996895901305794	0.996941418833109	-0.912868375180212	-0.965061284971131	-0.968601812657924	-0.949830863856503	-0.931876781927424	0.786132486716631	0.930806037323156	0.901605810920171	0.938228593713208	0.956438783096082	0.997309348073954	0.972138665621081	0.994636963275673	0.999274402470531	0.999885209129501
-0.726867983003572	0.297520357946999	0.823344683219494	0.978705603554623	0.953675339648326	0.982862372968218	0.960312289852086	-0.824523149172226	-0.942585242895931	0.999126499820911	0.996582089112439	0.985491881167614	0.984387518268686	0.989133054978838	0.937596280690884	-0.10870235128319	-0.93921826023382	0.204219436548135	-0.600608903743515	-0.833930153333642	-0.765110490542099	0.980099300940611	-0.922464689703183	0.977974707722779	0.948252297647852	0.988303806690866	0.994315299771427	0.821201890183454	-0.854758449363044	0.893756931492533	0.93491181418292	0.994322735603143	0.908142839297615	0.99847172499371	0.99860525590365	-0.903209221686062	-0.977045698801564	-0.977383087277223	-0.945239732794238	-0.926698490458952	0.801162888395512	0.93761509027924	0.909758571913071	0.943270816100289	0.958854852092496	0.998318010914652	0.97513007874898	0.998256865011724	0.999599875833736	0.999066485606032
-0.732559751592951	0.311774140046275	0.816086126848779	0.981761836879507	0.951679943168763	0.98722862717387	0.970463421569643	-0.822736661771851	-0.940034288215411	0.998305413352197	0.993879545504028	0.990872520586261	0.990183747736882	0.993178267216381	0.950516162268624	-0.10248895038184	-0.934145474919652	0.220450432452428	-0.625815697444666	-0.851099003163952	-0.791194533099874	0.984673497910449	-0.931292991757141	0.985456761863001	0.958632740797892	0.993438246362882	0.997402558416577	0.842402697263361	-0.850798364588978	0.90645718789764	0.94635426983267	0.997136685511338	0.919438761280169	0.999359957649322	0.999449577290658	-0.893904230288363	-0.978149647809265	-0.975757633186243	-0.937845133647189	-0.918441875387098	0.81930242225991	0.948751678752094	0.922513600353716	0.952696518962408	0.966960601362331	0.999063363007254	0.982634227892898	0.999895798825846	0.998572630394975	0.99690058861662
-0.683049422758301	0.128892895132053	0.618608404779659	0.912981466081836	0.779864516821786	0.892873661935777	0.946334131186907	-0.782996975439805	-0.813396787848406	0.914960347852671	0.902785785669836	0.939846482139645	0.943970971275752	0.91988419605552	0.978748134090837	-0.305076037545008	-0.823786430807146	0.296203293467638	-0.869209025508545	-0.984029200390401	-0.927743135328379	0.928111837198753	-0.991182248356543	0.920290080697053	0.984626874634492	0.932234772178628	0.92448308809828	0.968712145815392	-0.755075120248423	0.966874229430987	0.984701027590264	0.934910498284969	0.986289965698446	0.917139549420144	0.917530177951607	-0.663207464242925	-0.916511197420597	-0.882526067620671	-0.745673230133005	-0.711559490938779	0.956313831030326	0.971262707186803	0.9738248861849	0.969265282202185	0.951658010288685	0.919200852274706	0.931458263829423	0.929467687885798	0.91006771322994	0.901760758852652
-0.713390750696696	0.218896133251509	0.641651730245402	0.923848256669547	0.795611943068336	0.9075005829915	0.964913400970878	-0.758127588262707	-0.826499199404009	0.912697752750959	0.896466574939757	0.950450102021885	0.954491253328737	0.931802685150258	0.991883087725872	-0.222346229702507	-0.826644395364856	0.341219525074107	-0.867450275589152	-0.983057990916661	-0.952816295986641	0.939481658942457	-0.986451785003629	0.937267219010664	0.991266461303644	0.943772977060267	0.932675224564648	0.98081853938188	-0.763672828201605	0.976126941311543	0.992163486375298	0.940259400526678	0.98788782273997	0.920918214722886	0.921058783411169	-0.674118475534335	-0.910657466451721	-0.876699611383868	-0.750916718210129	-0.717761646482635	0.963050119334714	0.982804007405606	0.984081759853685	0.977824517703036	0.963995882056833	0.922430236675303	0.948549941109562	0.93189619841286	0.910055834883909	0.900342062432288
-0.789888333924675	0.339866665633379	0.494501691483476	0.703918734181187	0.417016358815995	0.582231953491973	0.770304562323672	-0.260776462250902	-0.62670501121401	0.571088390555869	0.531809580087816	0.705577824972862	0.711739055363627	0.667778038791071	0.817688664610703	0.0184894323229849	-0.632391285612706	0.75595778972184	-0.85787839188564	-0.84807803667648	-0.89383492247435	0.717429367726669	-0.823028458447468	0.648060582636304	0.805508180718767	0.680286472018593	0.648000759723578	0.86627687668705	-0.681825183041468	0.88661757952453	0.82936411691799	0.666298638364397	0.857098405789596	0.614030220109745	0.613130597906103	-0.263059635978621	-0.521139998644962	-0.464264525500896	-0.33385321379967	-0.288054729251723	0.934868750555819	0.832382046405994	0.869437965619781	0.82362961279546	0.789716088183723	0.622756610765679	0.722327152802883	0.62220856002963	0.59271837800696	0.578308124748467
0.844307439738418	-0.740149731330278	-0.979273302815453	-0.870559514282271	-0.888112444725752	-0.840079489387064	-0.816072200404087	0.440593327649774	0.938013876753508	-0.807135263799586	-0.794471755539648	-0.832798684260897	-0.82620363793227	-0.856310391469108	-0.726919001915357	-0.466204103958549	0.902855146640165	-0.434946355798496	0.199773564556931	0.489076468421604	0.505688605045247	-0.85319120258213	0.652987132999356	-0.821981057607256	-0.723958653948095	-0.837902133190729	-0.841211935841811	-0.517314399492393	0.89060436300491	-0.695583770221699	-0.711095944574208	-0.829991307043813	-0.660664836469364	-0.837248446848656	-0.835883456187701	0.897111604679918	0.716008893753205	0.745699553845108	0.869331717819584	0.865367067646461	-0.538880831855789	-0.750487120661388	-0.706856061405347	-0.758090705753954	-0.809032846577212	-0.838225726052995	-0.844609812384699	-0.816268355072312	-0.835313895957139	-0.839363006724591
0.917596299447546	-0.470648666977807	-0.874647036260378	-0.982610543597673	-0.843191790156431	-0.908940735857746	-0.975610911760822	0.580544689691399	0.96351978686515	-0.912832077853161	-0.892655976945076	-0.968862134895974	-0.968605613219899	-0.961114161721809	-0.957972443527087	-0.0910085274732167	0.961218476793714	-0.554730889063808	0.663886619953126	0.853154161819588	0.832939422657754	-0.981068124843802	0.94357907066267	-0.927735609917572	-0.961326549716601	-0.959007115444365	-0.950829078758433	-0.855802371005481	0.948443363183008	-0.968316448203995	-0.962081408374486	-0.957651267931365	-0.951730762887435	-0.939313338518713	-0.938606627257832	0.766088518526657	0.846751025266079	0.833314570533021	0.805336730981918	0.775736929507237	-0.897916899102401	-0.977129949546996	-0.968677354217906	-0.981381737214837	-0.988238525586777	-0.944417555713653	-0.971670156979245	-0.935306303480872	-0.93306870568579	-0.929546505047832
-0.439499733752219	0.682417629808813	0.717112444981447	0.340711529412193	0.49384963435877	0.324397198913526	0.221218210327123	0.0114660363594596	-0.512712108051493	0.294328630967561	0.298851589124457	0.27018226353174	0.257644169885923	0.319137862756567	0.0816915062602349	0.707667336567558	-0.475172391543551	0.175534029477208	0.510667902282497	0.216609581512189	0.201836170089854	0.303472564109621	-0.00448076639568183	0.26703632111141	0.0859798153504186	0.284326637067714	0.304483741082795	-0.192274503996781	-0.496071668038304	0.0476185913880176	0.0645252240765104	0.284230871693111	0.00326624189749005	0.316752197443974	0.315186873456954	-0.623375937950186	-0.184854377726036	-0.257422478650596	-0.523887575031547	-0.549015191057131	-0.153278723507788	0.119637552554651	0.0575439383296938	0.137496199588762	0.216200538508139	0.316327407039762	0.279003572984467	0.28076742037902	0.328856995779391	0.344858848849488
-0.767194306250132	0.330206730979114	0.808607156408289	0.988658617131656	0.928029758829225	0.981021881374804	0.987650850430366	-0.791865850190913	-0.939662453664992	0.988509270767282	0.979564324704317	0.998086900760189	0.998252789718961	0.995688935955794	0.975219696463362	-0.0918490470829907	-0.934047806237641	0.291338123003679	-0.682273810918321	-0.887726984467734	-0.839799234660657	0.993328086500218	-0.956722502271497	0.987506343538231	0.980645761621719	0.997650767714648	0.99718988139006	0.882855711059823	-0.862293113195604	0.941694015132538	0.972165945865803	0.998849747844484	0.950162829090373	0.994641814299974	0.994615481966012	-0.855342368800166	-0.965086414976963	-0.955809065434882	-0.904484113608811	-0.881224445496852	0.867812629033548	0.974577420237232	0.954763234181287	0.976746516814792	0.98585674370041	0.99526411658909	0.992900016231547	0.996287380296535	0.990999765529143	0.987520998667964
0.900815358922758	-0.557364514527818	-0.976200600479144	-0.962512079630303	-0.903086180162338	-0.901471411316272	-0.911930472991638	0.551577134733622	0.997719212426804	-0.906352412177664	-0.894880669505124	-0.930713994691804	-0.926373158946583	-0.940573293878326	-0.853832962584806	-0.233962872146031	0.989191107341134	-0.468040123835946	0.407951503552381	0.673985979238503	0.639756561320866	-0.949269436778405	0.826248920332214	-0.894805375914263	-0.862801318936328	-0.92788675995116	-0.931077442747296	-0.674696005052102	0.971644058299679	-0.84657531949825	-0.854129284153886	-0.931160348774138	-0.826331252734294	-0.929607357909859	-0.928740575258391	0.883858336089756	0.821334494060843	0.834891327858547	0.889634193098594	0.872850835412468	-0.718532102284127	-0.88108010512775	-0.851691115812782	-0.892427499718834	-0.922907887851969	-0.933515214320146	-0.930557987639051	-0.915772031078082	-0.93119776487628	-0.934483780730892
0.044259740890787	0.127704695095392	0.332294140339055	-0.0199533540997208	0.206093914867683	0.00311218460317449	-0.172505961985255	0.0138507249125185	-0.145554129859209	0.0405027210363175	0.0739163010497338	-0.0780514825307803	-0.090678608720236	-0.0265610747256296	-0.289284415432574	0.295363438467534	-0.146925862199595	-0.309809089790872	0.752685603552982	0.502943147182844	0.599247937577706	-0.0579761117619493	0.294960193989213	-0.0791964911344386	-0.258478221636168	-0.059204888968489	-0.0179106042219393	-0.534901957245956	-0.122982693071146	-0.333127475367381	-0.288995445050949	-0.0324355001786211	-0.331592346665619	0.0211221847458826	0.0210427866173284	-0.391260404426177	0.0182277163921145	-0.0648765673325052	-0.300253404831735	-0.335997632574894	-0.512500786519129	-0.258362105032136	-0.321034081252855	-0.229752595945306	-0.163320975644703	0.019100740900953	-0.0998117909630384	-0.00742752599062021	0.0527101071569022	0.0765874725709685
0.149757551300056	-0.247195098142328	-0.556991567763119	-0.296856851586823	-0.538407711903636	-0.3526267930387	-0.161113361826926	0.305869349405316	0.428312642695585	-0.375196352085686	-0.405806425889019	-0.255043580972946	-0.243108243094079	-0.307628579948082	-0.0423099609356027	-0.250957230364276	0.415798654846011	0.290085581753459	-0.50614044712166	-0.19528039227538	-0.289033173543122	-0.265367411934565	0.0109079341496357	-0.272113212062633	-0.0678514443896558	-0.278520932983855	-0.31829571796517	0.217660549489762	0.348115127440843	0.0352897492631815	-0.032353696413739	-0.299450105818813	0.0268871945517462	-0.354779236623158	-0.354769810809929	0.690928452796435	0.328813699188825	0.407707892089594	0.617687072040727	0.648921780615966	0.234096919788038	-0.0604914163377549	0.0124908192326488	-0.0845122362211599	-0.155955070937902	-0.35028711377822	-0.235358026286045	-0.329276591709774	-0.381332196267215	-0.401740969235032
-0.755702515128282	0.279114016697376	0.777271161769875	0.981137723859996	0.903313715970079	0.968544887070896	0.984611064036177	-0.797697961364321	-0.922549051833571	0.982544389232895	0.973541755697596	0.99335410363938	0.994265682415106	0.987230656559825	0.981501824893788	-0.146325026844651	-0.9222625443282	0.291603041587186	-0.723290769208401	-0.91319390328007	-0.858095151227258	0.98752101160938	-0.972734130317059	0.97877077009354	0.9884779620921	0.991123256453028	0.989858556848879	0.903571534226287	-0.850641866585765	0.953709959842399	0.98156418257407	0.993941792611691	0.965374270745455	0.987160414556079	0.987250285528985	-0.822753501115592	-0.963253589749851	-0.949180530017184	-0.879574180119927	-0.853698455217435	0.891580252450527	0.980455606101567	0.965205145669114	0.982598570648552	0.98591071292972	0.988296802018453	0.986263630854406	0.990966731710664	0.983636559779627	0.979544639209277
-0.733548955090666	0.340924210852816	0.835659009315311	0.980762140176766	0.965477641226838	0.989944731150874	0.964148555718779	-0.816440247356029	-0.947627715277512	0.99794601600098	0.994277443158034	0.987306903838058	0.98596111694047	0.992737723869881	0.936809914513308	-0.0664671112665505	-0.938710187565899	0.211545389815944	-0.585185417675393	-0.823021268415302	-0.765551381277107	0.982010372756698	-0.911960621389948	0.984412801971178	0.944583106627379	0.991308137400471	0.996537602182301	0.816450140278828	-0.854846824959955	0.888554420848208	0.930833846922729	0.994573979343557	0.899840122258367	0.999361547182603	0.999387291440596	-0.915997592563979	-0.974727091082761	-0.97667911328914	-0.95367917438831	-0.936587826782635	0.791727089272394	0.935722240444256	0.905748491486684	0.94018006734049	0.958955369851266	0.99870180106348	0.979742254608606	0.99816174662011	0.999116957258837	0.9982505908216
-0.750037383677325	0.336180175501628	0.828696596058395	0.986446675780651	0.952442995441181	0.987884156526746	0.975019292104496	-0.807256151183444	-0.947807553407562	0.996557967991324	0.99091108444476	0.993625102278931	0.992830467391314	0.995995193409096	0.953293411502706	-0.0768292190704706	-0.940700239673515	0.244796687157905	-0.62294210606295	-0.849249913285041	-0.794276265267444	0.98881327155645	-0.931753400257024	0.98690868350826	0.960531493129601	0.99575456970802	0.998917157488209	0.84273545185265	-0.861918641623594	0.911426153997617	0.948829588085096	0.998546917463399	0.921609535673383	0.999815572936081	0.99982170432811	-0.894360524927825	-0.972505952522732	-0.970218595334602	-0.936524134412829	-0.916906594615196	0.822963512063442	0.952855678073863	0.926840152597953	0.956684051448698	0.971696113540287	0.999749229432147	0.986728633055133	0.999623140385135	0.998462226457053	0.996699719345394
-0.86368441182596	0.376726710569884	0.73262854842691	0.930631336067031	0.742108605689906	0.855814523724021	0.960213578831689	-0.567717775490885	-0.868860792864377	0.856045141837171	0.830252703950154	0.933181960697993	0.936187101920052	0.912486089810086	0.975251004818203	-0.023584001569906	-0.869833123049209	0.579336732355353	-0.820055574868901	-0.935855391691552	-0.931189483576341	0.938838901720421	-0.969230266972322	0.893279503222711	0.972947411361133	0.919038793134941	0.902234329419519	0.94164860084574	-0.860006235408607	0.996181243489888	0.980836110612501	0.913213345292159	0.983564345584076	0.883260957474551	0.882721511132777	-0.624024737328127	-0.811034590837127	-0.77734977688842	-0.686536374868272	-0.649329267490305	0.975920961445532	0.985469986934605	0.993489447933289	0.98321149932811	0.971573219828719	0.888656398779614	0.938837323029044	0.887366854349672	0.870748149036476	0.861851427261255
-0.898280221274424	0.480831871475081	0.862653603970637	0.986121053479036	0.861943231233242	0.928034457799803	0.987028830086585	-0.611230729418959	-0.958773513678401	0.923741620401545	0.903401717300239	0.978270660034199	0.978300437683546	0.971352571577025	0.970089124878384	0.0868835675053848	-0.950765257194404	0.524982884581897	-0.678710277020263	-0.866428198001332	-0.854933227029204	0.986852586959903	-0.946284108197807	0.946856458020806	0.970126389438738	0.970538258100355	0.961611645135367	0.874451424603856	-0.928840788505167	0.970075937756316	0.969904362132852	0.966208698968871	0.955074627023561	0.949145194400613	0.948464125858352	-0.780210597444083	-0.866240913402823	-0.852182673206809	-0.820354924931174	-0.791992090417618	0.901327567806662	0.983647280345658	0.973378131288401	0.98545551356336	0.993357933123736	0.953056659739074	0.982951519364533	0.946222276976685	0.941032119761283	0.936398085939824
-0.818175658874966	0.297111797750319	0.750802953548455	0.964273303633478	0.815957323320505	0.913205556763239	0.980946980617643	-0.689859705001287	-0.900023167514504	0.927025100752125	0.909654865815141	0.971802589260706	0.97411937730006	0.955930988524537	0.992127202666285	-0.119567441240278	-0.905287988472286	0.446304181413589	-0.801128658680087	-0.94830781429848	-0.910294206894662	0.971987824388835	-0.993297872636464	0.939216848371669	0.996572420089816	0.961958770281427	0.952775339712784	0.941646244712202	-0.865915029144187	0.994500280975591	0.998082514827819	0.962439740912136	0.995830707365304	0.942232021621581	0.942075902923819	-0.712481428183683	-0.894714857667875	-0.86809885830729	-0.77724441838984	-0.743487039093688	0.958688016983478	0.998055945223664	0.997339168892791	0.998786515682397	0.990980700123334	0.946149208971097	0.969169553358501	0.947213001846859	0.934874271712122	0.928329050413978
-0.874425513843506	0.440804314814008	0.834180364114022	0.985363781168292	0.860721843178056	0.934509440035558	0.992756705824438	-0.643986708489571	-0.946086506359239	0.931809960573523	0.912143248720296	0.983329650777046	0.984006639491602	0.974564827340261	0.982767871769116	0.0349808750986296	-0.939283065779424	0.495879785832701	-0.715382232007628	-0.893612300270318	-0.878458725482869	0.98858186981993	-0.961664013661671	0.955031301310351	0.98275926337988	0.975851757566963	0.966640152525003	0.899899676004662	-0.909585411370108	0.979509028755534	0.982552918360513	0.971677499846063	0.96908996023206	0.954340288943238	0.953796400665232	-0.771988919412785	-0.883360386563179	-0.866071253699461	-0.818535405800444	-0.789251817996568	0.918949515060415	0.992509978158855	0.983796993617857	0.993227712418638	0.997764417672114	0.957830717780299	0.986845492496705	0.95370752706175	0.945771730412162	0.940290825580364
0.893787902291149	-0.375346554558562	-0.769307440812251	-0.938498678899057	-0.74073087464631	-0.8469474542604	-0.953415409685425	0.542289923634876	0.891769022934187	-0.857727973163822	-0.833236994834428	-0.932296792059534	-0.934497732968433	-0.912618783810333	-0.962981353337528	0.00783337661247347	0.899035249121539	-0.60522354384818	0.783156717448433	0.912847011475867	0.894373423528053	-0.942754732550674	0.966909035618099	-0.881345175756425	-0.965585874930996	-0.916487022565991	-0.902059575326783	-0.911452423775026	0.897768467786749	-0.993441440474535	-0.973311992926932	-0.914978972349261	-0.979114470438532	-0.885565793550691	-0.884991147747766	0.633969365573857	0.800464482261801	0.770540246547185	0.692545445640102	0.655028458596617	-0.963503654422664	-0.980666484137432	-0.988073216519522	-0.982248004046601	-0.972129400095837	-0.892229727584094	-0.935020251657561	-0.887363484636055	-0.876275912297866	-0.869484633707199
-0.825372926112589	0.293324937079195	0.734519537567847	0.952044470484623	0.785909196022048	0.89175925711948	0.972580693036602	-0.659790222098456	-0.885504326175893	0.906004168815353	0.886705627715958	0.958867270212751	0.961608979930064	0.940298127064198	0.988327852268517	-0.118860107556956	-0.892584055756036	0.480034272275812	-0.819524226159994	-0.953200227187082	-0.919015655311227	0.960296208720392	-0.992854810279523	0.921894103778	0.992219947315956	0.94707276035413	0.935902556852593	0.946879064905549	-0.861172331906657	0.998486808816491	0.995944968253771	0.947095514534272	0.997709494557111	0.923474928401083	0.923274618566129	-0.676522941036437	-0.871484326994427	-0.841398632065145	-0.743700077700579	-0.707983021934408	0.970861557443367	0.995719788774826	0.999072711107323	0.996030499592568	0.98488437249664	0.928073808036703	0.95716346429629	0.928997986610349	0.915198685347039	0.90799795742883
-0.679078968460991	0.211099718698495	0.671803707295556	0.941350560236014	0.861435557337656	0.949135046272794	0.970385264897056	-0.831289292695304	-0.851030050936909	0.955852492421856	0.945625094814774	0.969527344355594	0.972401041207818	0.958079873343351	0.985773090832451	-0.234675259163602	-0.848011215625239	0.239435628719768	-0.806780296712564	-0.956374229149159	-0.912198474007314	0.955270921183843	-0.974401698130197	0.967169941007807	0.987675691828518	0.967972585702183	0.962840028534717	0.951151851139724	-0.763843785022234	0.950187165774269	0.982551343802504	0.96671996769541	0.968631711518179	0.956960175282984	0.957257043050677	-0.758088853850994	-0.960339818755151	-0.936046890930402	-0.828337605820034	-0.800695263170333	0.916033641733341	0.973172537022815	0.963851061081253	0.969849894856745	0.964452089407042	0.95672744098763	0.964139264683594	0.966575050006516	0.949295604225834	0.941680086117192
-0.752745066538694	0.170298119777821	0.630472982232031	0.903573331154301	0.718352574595097	0.846378218267485	0.937540899307464	-0.675715931394634	-0.812781570971994	0.870069036213439	0.851837902511486	0.920491221238933	0.924919928027411	0.895247613593034	0.973524034633459	-0.244067618790149	-0.827952304464871	0.433951704591879	-0.887441851085096	-0.982674905301095	-0.937371465679355	0.916755247402581	-0.993761912343297	0.882895620529926	0.978987942164297	0.906846817744028	0.894346194720443	0.968747414283788	-0.790085527302546	0.987987798858575	0.984972905590484	0.908937256055703	0.996284764947415	0.882006024685713	0.88211310034612	-0.593671927086302	-0.852467329924076	-0.812980728508657	-0.676021189776697	-0.636914557862006	0.987472232925808	0.975797868470832	0.987356303051335	0.974644885679504	0.95202593484226	0.886690083414376	0.915303792942699	0.892868453654398	0.873434183973211	0.864583116422312
0.388917408553549	-0.127660589503434	-0.646339342213985	-0.79940147022001	-0.932227939555162	-0.900695751855547	-0.770443365155766	0.936688823668868	0.760337993857596	-0.914353457845796	-0.931188671489394	-0.826248011168109	-0.823609345078171	-0.846737018239916	-0.734694119606769	0.232374292982054	0.746532317129424	0.226081683850078	0.371656022539186	0.62736376188671	0.533482948952262	-0.802581154541706	0.70402663238597	-0.866436538684305	-0.747405376979657	-0.845552732063611	-0.866304697483979	-0.609590047296464	0.596491992370006	-0.628285780590889	-0.718937760091579	-0.854674071535325	-0.66972743400339	-0.886180346527828	-0.887049141960779	0.927957891510032	0.942599649782283	0.963639951557927	0.955287662864037	0.95622047430237	-0.514932822793657	-0.711861313766286	-0.661578257360549	-0.716727478006028	-0.746867348867467	-0.87913203297655	-0.807211712524986	-0.887778933992141	-0.893885856326932	-0.896897818556802
0.926814627908748	-0.365577553202098	-0.886882114992855	-0.851605046539887	-0.660403742913732	-0.694470499394585	-0.780254236668146	0.333148132697345	0.902490013695332	-0.752613085133799	-0.739637281306888	-0.797430348175485	-0.794082234446643	-0.791154785131551	-0.747764054476734	-0.132484313461069	0.935702760781972	-0.635542490821437	0.418997766861572	0.624704159136608	0.541549339981755	-0.832285672562667	0.792282667599769	-0.701732874197691	-0.774624691702171	-0.777900263023653	-0.779958077636886	-0.590183483112015	0.976266151204538	-0.814717215513091	-0.777720779106631	-0.798026865302239	-0.791153732156468	-0.780086794619728	-0.779312783780962	0.640481353383718	0.635840354923403	0.636839614872428	0.660386029345425	0.630462579851824	-0.722294361735318	-0.802083360172669	-0.79861104858511	-0.823979644660552	-0.830896551426783	-0.791628964613178	-0.785755276531661	-0.766922497128127	-0.789560216936516	-0.795870432046378
0.80572006131016	-0.482727234378958	-0.9051373486097	-0.986615792668878	-0.970007692634876	-0.980648587844108	-0.963104033045208	0.723832375408653	0.978694369970999	-0.974135491790245	-0.96574825017826	-0.980849797072046	-0.97825293398065	-0.990115112241811	-0.919252394699041	-0.0958396991997829	0.960958798222919	-0.312216986331769	0.515055013731688	0.768846197366183	0.737581899232547	-0.983276317166002	0.877847737504954	-0.974498770873597	-0.922573712868353	-0.984354958658593	-0.987297230502105	-0.774750924183017	0.89930796591357	-0.877417782880918	-0.91002642866271	-0.982989031597496	-0.873504420868184	-0.986218903021161	-0.985781182018478	0.929729562879476	0.929240806949291	0.936752035832947	0.951253209674134	0.936070615571611	-0.764587392718315	-0.925364918743412	-0.892580590941341	-0.929919302293741	-0.957113362948116	-0.986263470072071	-0.980330765342878	-0.979583826019496	-0.984065321575671	-0.983780742243233
0.824615545980969	-0.433484072339861	-0.873573066921256	-0.998353595988503	-0.940204135857452	-0.978295784708969	-0.987130581129585	0.727364294725295	0.972445338255814	-0.97797259789325	-0.966605805470738	-0.996742231785581	-0.995645732275992	-0.998285880874201	-0.959775913287395	-0.0296935960764536	0.961547613453001	-0.359826925148368	0.615027993041339	0.840081867692625	0.806173153425577	-0.998458229779823	0.93087965499868	-0.982141268017245	-0.963479975243103	-0.996142775059197	-0.995322714916754	-0.842196178268282	0.905595921147271	-0.930915858456365	-0.955101007737745	-0.995302172715777	-0.928613774700968	-0.991241798106714	-0.990885161276652	0.879227461035622	0.936309196358412	0.933219886048314	0.91478351991903	0.893485344317294	-0.840195837991656	-0.965872127432367	-0.942529078389644	-0.969281952911332	-0.98599090160571	-0.992489824382995	-0.995562256877156	-0.988152005716871	-0.987391553408621	-0.985119539861082
0.0564072278980154	-0.13379073104291	-0.433074016849212	-0.498768807099462	-0.782261111356649	-0.679996061637151	-0.466932366120225	0.810080790569285	0.48386112942837	-0.658861438328226	-0.685471657501819	-0.533255239375677	-0.528398013121534	-0.572640742016605	-0.404755848660507	0.113183309420602	0.443075109048531	0.52087988900012	0.0164079324292195	0.267717683210721	0.211083507937582	-0.500537855531851	0.330049278081483	-0.622292937325343	-0.406967884540695	-0.567657168900961	-0.595238198954674	-0.271455010001367	0.270283457252273	-0.249305755704931	-0.36882534258365	-0.568176322982206	-0.292951126388158	-0.620720273346756	-0.62160515834019	0.828872441510774	0.715932416373688	0.7596683157652	0.817968960577719	0.841876497867406	-0.117402676268177	-0.364823665142587	-0.295265154538996	-0.364759289837792	-0.415996759050355	-0.607382600979179	-0.520608623409977	-0.618460218380753	-0.628456544157675	-0.633572912186649
0.666746060217748	-0.182118854971998	-0.776961136094741	-0.951840404514869	-0.92974930031095	-0.959067672760348	-0.926909206624113	0.860119229291364	0.910038166812865	-0.993069623544176	-0.995921619216056	-0.961550092772028	-0.960648866040536	-0.964121385476866	-0.911336414062874	0.215037293601565	0.917137174597298	-0.126074719437027	0.597589595019561	0.826975287109896	0.729269609481261	-0.953512407598291	0.914824616781908	-0.950782369838846	-0.928749658915026	-0.964281267094027	-0.974385816701674	-0.800011556365301	0.821711927214693	-0.867707754156645	-0.913882572214747	-0.976881033746877	-0.892629578904633	-0.983934109239264	-0.984402869791137	0.884934148414837	0.980013389810418	0.980432053898594	0.933678291507968	0.914980116951614	-0.779639795093624	-0.910750510149388	-0.883722973140823	-0.919106938042523	-0.930434273191925	-0.983881058498061	-0.943752423725076	-0.985874265848133	-0.989186201616841	-0.990049363377053
-0.81874117462835	0.325148097723724	0.740850618150365	0.958814465354573	0.810340789787393	0.911367839071406	0.983199198502791	-0.678074231148974	-0.890639719027421	0.916683543523783	0.897133250541421	0.968514281279972	0.971140390031677	0.952100878927567	0.995350736431771	-0.096058624157579	-0.891217308137293	0.461570318744607	-0.81321680424467	-0.952466912589054	-0.928167545916469	0.967935465842018	-0.988719821507136	0.940070592681784	0.996089728760494	0.958948107989282	0.947469413148505	0.952282476640177	-0.853655659789797	0.995882040859796	0.998524075377247	0.956031745771035	0.994579695940205	0.934282068914005	0.934041614966927	-0.700796428369834	-0.88616266955699	-0.857627432240959	-0.765235943378136	-0.731462797926584	0.964367979932697	0.999020392388998	0.999178859808483	0.997558795334685	0.98967717402909	0.937832553309006	0.969122584508472	0.939602492828937	0.924530927199102	0.916766592683905
-0.836764549979251	0.363498381572867	0.808199767952711	0.98667102144807	0.867790635676602	0.944294056080962	0.993428762893558	-0.699816440149072	-0.937531579781863	0.951517680255242	0.935455697662143	0.989889211574662	0.990929217151761	0.980255289769183	0.989689887305084	-0.0511149078709396	-0.936158038670385	0.432430520766514	-0.738274158199388	-0.915325918463036	-0.881619788607691	0.991400383155214	-0.978437395835513	0.962954636517341	0.993316834854407	0.983092295805793	0.976373911695902	0.913190857022726	-0.893073743170825	0.981914703125571	0.991588104515648	0.982504616171843	0.980288900455606	0.967439720215496	0.967160221660209	-0.778662798857486	-0.913389815156416	-0.895142911965446	-0.832286770463024	-0.8026796190641	0.92520517938	0.996424204638204	0.987615221527004	0.998018660447981	0.999494022528179	0.970537891502393	0.988599022331261	0.969118263550175	0.960925435108535	0.955804942159146
-0.644236589930945	0.0777189024924204	0.378791155473358	0.70389058387597	0.439127199966265	0.621204131057665	0.779655545074436	-0.466140301912183	-0.58137648696215	0.636342235287795	0.607939738983519	0.729716495209668	0.737797537987046	0.68759633510282	0.853314073849221	-0.286806705353674	-0.601380411236457	0.52946675481736	-0.969705144071382	-0.943566924233779	-0.936777867665872	0.725572817738638	-0.885681954949398	0.683871077942184	0.849854522042956	0.707521891300604	0.681559593076353	0.938335230062025	-0.600423962027912	0.901511435395751	0.869099988898074	0.70252248980609	0.902786595467734	0.656827635825296	0.656845274338521	-0.273956680920443	-0.629928598460521	-0.566231486481957	-0.372493288869945	-0.325283428042603	0.971480667563132	0.852637406804473	0.890645669022488	0.843992272423209	0.797818839679271	0.663447834740434	0.732399116734757	0.674697806852295	0.639953017652913	0.625077098862533
-0.292693866689163	-0.157122893683484	-0.0271056513224068	0.38473112127166	0.138352838630601	0.348015712594998	0.507850209839095	-0.357884942940288	-0.211931382319373	0.350459421268435	0.323687003807758	0.440312327360302	0.452058111202793	0.389236043984491	0.620283903656908	-0.45851975112294	-0.229323050906813	0.327509273209895	-0.958641882576468	-0.808267826881924	-0.827227164375717	0.419845075932598	-0.654438232002378	0.422040734152616	0.607153092006883	0.420307537602984	0.388506589560989	0.809852442083015	-0.215975854867372	0.658355819296311	0.630774285426185	0.4085528805556	0.673754838775108	0.360003101103608	0.360516018281132	0.0501486830627729	-0.398898328493807	-0.318891594453522	-0.063025344693209	-0.0187824949827327	0.798634272796897	0.59648046108647	0.649444767121265	0.577331081868388	0.512402478165621	0.36354416335464	0.445734998190812	0.389035717924708	0.337111746575104	0.31673746903737
-0.862981012640087	0.41193077643313	0.872352662426026	0.998304498301908	0.898876691381527	0.951506649672667	0.98579486858391	-0.681079614535883	-0.973434209669777	0.961103131025159	0.947374235460064	0.991477145873833	0.990845076810198	0.9879305876118	0.965670352024822	0.0170374596429851	-0.971279491246462	0.433215184216466	-0.649010537867224	-0.859013935470707	-0.818803819310043	0.997571009773423	-0.95170861142121	0.961463614383655	0.972264487956706	0.986097022991835	0.983334980936447	0.85522408925394	-0.931765528381526	0.956485355423257	0.967700385649207	0.987883771255943	0.951291530184062	0.977760887016559	0.977360280623885	-0.83131391197799	-0.909706136942614	-0.901474781911663	-0.872115070705958	-0.846136002773635	0.875923863157686	0.978470650563615	0.962547736432646	0.983627881850009	0.993926159304482	0.981065866453321	0.98907222967847	0.974982608482221	0.974462023337062	0.972167817246751
0.607928777340912	-0.508791890813978	-0.895961591941141	-0.729480063921542	-0.848849555755654	-0.734971665929881	-0.624476142410084	0.494202851257836	0.827669096357497	-0.741308537157566	-0.751464261389652	-0.687754439532172	-0.678115622725516	-0.726020975633683	-0.517389001203721	-0.32097675982615	0.808936629070449	-0.100776472520627	-0.0727776048138514	0.265727124340172	0.204045043401936	-0.703804653055572	0.471893021791828	-0.683516555014687	-0.533997979037334	-0.701416543272169	-0.725564989476362	-0.260109849115995	0.75804009454733	-0.461534627497929	-0.507693030002697	-0.712253391302188	-0.452130091817745	-0.744539263605382	-0.743936525994625	0.926845181188427	0.665994463932155	0.721281860121483	0.88339131077029	0.893628039091929	-0.268089313914401	-0.541460667599947	-0.479538168643344	-0.560354546545936	-0.622885337592549	-0.74343187794782	-0.679254197478597	-0.720965093797499	-0.759249558437237	-0.772505859242775
-0.078699403664722	0.180608309223663	-0.199255275688751	0.109169454620368	0.00111066690444829	0.158561971944696	0.275043026992383	-0.10687282081984	0.0460694942105436	0.0578345161645928	0.0210052760828661	0.175740852681833	0.186321811885144	0.14237800671814	0.353286944892875	-0.0427404759785334	0.0941126963563323	0.25430076083802	-0.666877656119146	-0.482206031095527	-0.650688569276809	0.14840008561332	-0.27725383996205	0.228115719476663	0.301425419811899	0.171472550879675	0.128619399327125	0.558966972639633	0.0995952036528649	0.336856292754406	0.322812804654942	0.124524440999757	0.323111559412874	0.0839940896064318	0.0835306130167368	0.174480424520711	-0.124891019160737	-0.0582357445597742	0.112514194869816	0.134266550092626	0.470687042659154	0.304608069537125	0.341746873155254	0.266217375973709	0.22889774013369	0.0797652415008173	0.215246108885886	0.106743588182816	0.0431453439088452	0.0169610801070687
-0.804029221303327	0.432607453670702	0.839344786839454	0.992308153957687	0.935537954336786	0.983595294835262	0.995146448057358	-0.744301629984197	-0.951996293124157	0.974653165919213	0.961525834634482	0.998222177597895	0.997987831179953	0.997865111494773	0.974314316613876	0.0131580482194657	-0.936456294803522	0.349242459230169	-0.657904048427553	-0.867072563780359	-0.845665752890538	0.996096848431512	-0.938246965167594	0.991568152307744	0.973715002027243	0.998373678561503	0.994851276739467	0.875237456611294	-0.875203479946491	0.939727865521478	0.966190062924068	0.993751423357042	0.938457447008916	0.98803295781006	0.987698823439356	-0.862229303621995	-0.942982611891086	-0.935301364655803	-0.902544409579273	-0.880670081618332	0.860087802461649	0.974388746347713	0.952948792782371	0.974364005032007	0.98849612671467	0.988422893512794	0.999738037834449	0.987217168883853	0.98110694676012	0.976769011403374
-0.813667243757045	0.446721508736304	0.843968826814486	0.992559371273693	0.932192231108167	0.980901125543805	0.99584284214556	-0.731592300607312	-0.953806827827396	0.970361286552711	0.956328530828363	0.997349248428419	0.99709573904402	0.996804061777159	0.974389207885032	0.0287964021314417	-0.937585641437016	0.365992900127204	-0.657114094492023	-0.86530914727937	-0.847494069923519	0.996108437893977	-0.937060324658992	0.989725528580503	0.973129601245032	0.997102741965252	0.992897675944401	0.874945372410458	-0.879745067508486	0.94167872789318	0.96614972158376	0.991825996449373	0.938542365294667	0.985249523676293	0.984861413521325	-0.858169489673768	-0.936347807765747	-0.928411909403864	-0.897574647840673	-0.87545244332745	0.862150074593324	0.975283900424737	0.954345463112892	0.975095368616143	0.989380379775631	0.985815386822892	0.999809476629603	0.984063426872617	0.977863063379623	0.973392120542173
-0.80524818720243	0.436723553261131	0.845264127019069	0.993042386932589	0.939044528562137	0.984406428613738	0.993888720261797	-0.743458630993393	-0.955123695241047	0.975693558422961	0.962900550405219	0.998061728539951	0.997651364863966	0.998405299344181	0.971335196168854	0.0192744867138461	-0.939446511888551	0.347150615076848	-0.648077852295	-0.860786027411895	-0.838563240358205	0.996294947025349	-0.934903115589724	0.991350350077262	0.97104817387452	0.998444268491628	0.995398592885176	0.868754049491969	-0.878158275439155	0.936251145585203	0.963152243907509	0.994078157937541	0.934773952953685	0.989001385877399	0.988659072666968	-0.868110848927251	-0.942950763743707	-0.936381600623494	-0.907086562497854	-0.885668940467938	0.854065027116201	0.971894697895427	0.949608868665879	0.972224648615503	0.98732565710441	0.989375188927097	0.999415576411575	0.98774906553512	0.982431921412073	0.978395018744156
-0.814930442569826	0.456593172500785	0.861954181684571	0.994351954823875	0.944018935177893	0.983632272177451	0.990920431200535	-0.731415125475653	-0.963171377174238	0.974268742311965	0.961570564788517	0.996441251768088	0.995610104006386	0.998255538338494	0.963940235558461	0.0451818211260415	-0.946687981316055	0.354858288898919	-0.624421330424841	-0.84443811162751	-0.823034985760745	0.996179644836956	-0.925761023609485	0.988843074612727	0.963883765991405	0.997049956226415	0.994591629727589	0.853044066520672	-0.887953814846404	0.929173326840572	0.955551223594075	0.992790726153588	0.925807235635404	0.988544900058088	0.988143105621528	-0.878073925572294	-0.937280569185464	-0.933088253630139	-0.913250391020292	-0.892707274121235	0.841244021647484	0.966252102026034	0.942412462424105	0.967282491617966	0.984721120743867	0.989017351092522	0.998128765347479	0.98600443738799	0.982458532241424	0.979020481617084
-0.654684308476384	0.202221732763973	0.782470482735665	0.948897717694984	0.944639630318944	0.965656947468312	0.923020186568136	-0.868018222461566	-0.909921460285866	0.994683546651629	0.998303432655279	0.959282480767123	0.958017753994123	0.9645078492102	0.902549767889818	-0.194359987421254	-0.912827235681958	0.102533140932588	-0.571517561258827	-0.808984939066466	-0.715590923394268	0.95028251311195	-0.898733626878236	0.954388781411329	0.918599036178751	0.963985547128524	0.974911762483076	0.785249723682123	-0.812826508581377	0.851487611808666	0.90216628049702	0.975301724496571	0.876265388153761	0.984961502392572	0.985408503467849	-0.904535474328179	-0.983422034381479	-0.986866352916785	-0.949143230456638	-0.932753896640491	0.757244319187416	0.900080637298009	0.869567781926565	0.907907886427603	0.922847223398869	0.98413497579728	0.942455181217756	0.986150755888687	0.990029063923623	0.991099834619208
-0.637612469442999	0.195058724503789	0.782991077896091	0.939021192930628	0.947452485799862	0.960050585127806	0.907882193401361	-0.871401005199062	-0.904852462263666	0.990784621274771	0.996329586297429	0.948441934016548	0.946746275811056	0.955793355685363	0.883695043452631	-0.193631831241754	-0.907840736359068	0.0743439877288991	-0.539095812988321	-0.784406475459949	-0.686186565336474	0.939314281342422	-0.879902553129865	0.945097572376867	0.901001429868651	0.954299533080976	0.967160362475738	0.758986908331666	-0.804511073729824	0.829158103990625	0.883063291346675	0.966788487752224	0.855325502591415	0.979164122808181	0.979647563151356	-0.914970305373943	-0.979906632863166	-0.986632141745273	-0.956451452049434	-0.941877077294435	0.729039093986048	0.881336142735706	0.848193263387635	0.890104539053695	0.907399592938764	0.978034821519936	0.930372122004125	0.979628196999796	0.985589541960651	0.987571994895954
-0.65664950362172	0.20901572145336	0.779346343708912	0.951608176792832	0.946049172041081	0.969944789571065	0.929315375394796	-0.870382437234362	-0.909556515257783	0.996264470660968	0.999062635726083	0.96341514149954	0.962352028227948	0.96810053859648	0.910119820752075	-0.192506952839147	-0.911032087605817	0.107754386996369	-0.584375801173533	-0.818467273132194	-0.729345072601952	0.953811210455441	-0.903968921036373	0.960036481980346	0.924881578334966	0.96814547423907	0.978144775381096	0.796771990922571	-0.810790004015824	0.858255339012474	0.908833692049615	0.978285848943453	0.882578461679384	0.987191375590447	0.987622281010065	-0.902377686941712	-0.986407907134314	-0.988604779985025	-0.947973900643794	-0.931255547683582	0.766427329643573	0.906506662515151	0.876564920016204	0.91344269300731	0.927862839711006	0.986227029563311	0.94759770996573	0.988791085023812	0.991313998017089	0.991816457118202
-0.802335492442973	0.369858009874984	0.841500715911347	0.996079792049282	0.928711112779262	0.977120036742498	0.988925513082364	-0.757092984619574	-0.958389858160929	0.98424321053429	0.974065364095777	0.999136938162522	0.998762479466262	0.997669980354407	0.970825599309842	-0.04233117567167	-0.952721367707077	0.334821826153363	-0.657365857638473	-0.870670703421437	-0.82573234973647	0.998284743892013	-0.951554022818708	0.983134485834	0.976599867835935	0.997681029983158	0.997049562406487	0.866865390662741	-0.89087758797992	0.943364242015991	0.968721139262263	0.998975307005707	0.946776279766549	0.993927007414885	0.993753972907478	-0.86095785791708	-0.950282370484668	-0.943159369915354	-0.905006941922507	-0.881718872603836	0.862831299523723	0.974892964063046	0.954675874121481	0.978310070744028	0.989732896992514	0.995282883278297	0.995037925013668	0.993407571724933	0.990661791944289	0.987917076585732
-0.796117338436741	0.343050409137766	0.818918868109032	0.992636778653637	0.913561772432046	0.971774475255877	0.991032343923487	-0.761759633737831	-0.946659894940004	0.980862484075747	0.970017518379296	0.998505633115648	0.998750657196997	0.994300844963795	0.979729957985212	-0.0746694205170556	-0.943216485256882	0.338901668470931	-0.692232555156962	-0.893065872378624	-0.8470045283996	0.996532257637123	-0.964740664507526	0.98116827546323	0.985472910833409	0.995947786289036	0.994098001003822	0.887879268073409	-0.881363233940531	0.955275540353867	0.978878464813376	0.9973433889704	0.960307760084048	0.990106854456912	0.989993483296738	-0.838215874113223	-0.950554856741619	-0.93948895105502	-0.887763381486135	-0.862608361438249	0.883989085555944	0.982675986591514	0.96576511971851	0.985389859728284	0.99279138193848	0.991678808334162	0.994006885198888	0.991245297168793	0.986189377238513	0.982627968441632
-0.797938702990183	0.342130087570838	0.813049837370952	0.991538375513562	0.907511138855599	0.969311098244898	0.992421983642449	-0.757955690768911	-0.943228706541138	0.977765257763495	0.966213326480888	0.998048782394006	0.998503364284587	0.992884376699766	0.983075655980272	-0.0772450468563493	-0.939858523017522	0.347481953588502	-0.703921458850007	-0.899978390517537	-0.855926908848624	0.995984076869059	-0.968338847190063	0.980272652308071	0.988280886304645	0.995028138613805	0.992374187076518	0.895401991707579	-0.879349228077128	0.960071628781597	0.982350636004751	0.995952260227647	0.964730263913123	0.987606199375859	0.987485257611218	-0.829053991984705	-0.947881592245012	-0.935347859940854	-0.879968362919504	-0.854137130821371	0.892006895494935	0.985790551884215	0.970147462468507	0.988055342288073	0.994262397759886	0.989279616363938	0.994019666564889	0.989152651184475	0.983131120630578	0.979171530518217
-0.687108362993732	0.270304854151711	0.803267691026855	0.965535837548414	0.959382109526085	0.98299951065186	0.946899632818008	-0.852728138712237	-0.926282926362824	0.999628986076145	0.99961287214159	0.976012166431697	0.974842406568138	0.981352534529561	0.923858777560895	-0.136328031027149	-0.921983287863928	0.147140461616126	-0.585634699752301	-0.821903480111859	-0.748326831359573	0.967656996054102	-0.907462554884729	0.974797434415881	0.934935613086412	0.980902177135522	0.988751824773079	0.807927609585627	-0.827100449444363	0.871373738168614	0.919619531650204	0.987463930727343	0.890216090914428	0.994953497144185	0.995208855487	-0.912733287237739	-0.985362060203263	-0.987574780255903	-0.954722555250844	-0.938188797483646	0.777083475411919	0.920337391702125	0.88981916728093	0.925765516691554	0.942540740046171	0.993878795770346	0.964179701625242	0.995438137965457	0.996849918766532	0.996590528170532
-0.694325167501337	0.276885525033137	0.806666319144899	0.968274838061947	0.959009837076998	0.983819728632307	0.950178776328943	-0.848167434156249	-0.929228897951926	0.999837958782229	0.999261967760166	0.978304412556126	0.977165218264039	0.983334342816552	0.927236919961117	-0.13038662189955	-0.924765227658618	0.157647887760226	-0.589488634683569	-0.824970931251817	-0.753016973978309	0.970374038571802	-0.910511804234323	0.97633369021957	0.938007862696481	0.982877226514804	0.990279668360678	0.811617998001708	-0.831615462433175	0.875993122949207	0.923062437388677	0.989129410708581	0.8939496157018	0.995975480116011	0.996205546575502	-0.911280536304891	-0.984400119922598	-0.986177722697363	-0.953299165493626	-0.936418626731415	0.782179892316772	0.924139584629633	0.894087081779012	0.929463277479676	0.946052946278154	0.995025990900782	0.966917542157488	0.996369726723134	0.997587614650327	0.997201153653905
-0.707501883546256	0.290391165827413	0.816918164322303	0.972440492012193	0.959612857536712	0.98418136800674	0.953295648714563	-0.837914401851592	-0.936062150192389	0.999723151984713	0.998500477393833	0.980743048185866	0.979500645928563	0.985785073231494	0.929116719674113	-0.115358930897251	-0.931472181362371	0.17448383935899	-0.586788076683122	-0.823702945128666	-0.753443686881311	0.973969115825828	-0.911982927189162	0.977052097276919	0.939772011804548	0.984881452550407	0.991957259208376	0.810993455868466	-0.841633453119836	0.880018362476332	0.925194356218007	0.990955211557733	0.896261537795198	0.997195074682054	0.997375483993066	-0.912258943623271	-0.98112258363178	-0.983104991277862	-0.953171828701401	-0.936046648515997	0.78494285065784	0.927359714614288	0.897498198498266	0.932900435498699	0.949905710835709	0.996492549818735	0.969887728719862	0.997039948450572	0.99870659762366	0.998402524702152
-0.723925172592257	0.310278693323803	0.82064299387303	0.978706092874543	0.957965012291011	0.987333107148057	0.963576924726868	-0.827581400321893	-0.940552262929338	0.999314129937336	0.996189099162602	0.987063982286149	0.986044939569064	0.990997936061707	0.940601432020677	-0.0998579384413204	-0.934455852242695	0.201952472407571	-0.603958349741778	-0.836067063387427	-0.772995036398766	0.980805143615659	-0.920883905307913	0.982870860684373	0.949531996886032	0.990508224745424	0.995842327284556	0.826409614434013	-0.848546686914572	0.893759020284125	0.936113247115454	0.99494497841518	0.907587322270933	0.999146094780326	0.999255584722208	-0.905550663287835	-0.979164518483623	-0.979221316193647	-0.947158103110787	-0.929046492081734	0.801764011103907	0.938923628827929	0.910593773275237	0.94352471653452	0.959708869951713	0.998618304172961	0.978037128916532	0.999090717730108	0.999276718204267	0.998248705708623
-0.725382028631933	0.308329947434992	0.820884828807413	0.979096321258671	0.956752037400071	0.986629055713003	0.963719351302461	-0.826596067183237	-0.941008051450015	0.999277464502055	0.996133968471406	0.987229224793134	0.986223056345752	0.990970004451559	0.941040390816113	-0.101502860589939	-0.93540597318777	0.20414338731603	-0.605309080144624	-0.837066731009749	-0.773275945747663	0.981137700484671	-0.922163489131448	0.982330550353616	0.950201565116921	0.99048212428784	0.995812429028822	0.826960911954594	-0.849998580563551	0.89498345744655	0.936898552344947	0.995130038757086	0.908820323803172	0.999143717350351	0.999255218651997	-0.904209106276844	-0.978757522676503	-0.978651281213963	-0.946087740730574	-0.927784105663282	0.803286952838639	0.939664612918	0.911599913160274	0.944395426997477	0.960311942227332	0.998703931084113	0.978041840686311	0.999106904790576	0.999367796811384	0.998370769487007
-0.850015702798359	0.350197925681951	0.800067143177531	0.979762103895122	0.840254277836302	0.924482007337263	0.986761746776421	-0.672042521343078	-0.930554133873113	0.936189308194093	0.918868019065496	0.980731502665657	0.98206304136808	0.968387925802049	0.987221889294493	-0.058089596609469	-0.933398496244441	0.467347418689289	-0.753912826314448	-0.920903649737019	-0.885072324730796	0.984267116978218	-0.983281423938579	0.94648771540462	0.992020335690441	0.971539905162064	0.963660808229135	0.916159625718911	-0.898850036083401	0.989365752278498	0.992352334360471	0.972050248058839	0.986275876029705	0.953807533415511	0.953507306448238	-0.747450832113615	-0.893877479174721	-0.872768498117654	-0.803741873616467	-0.771856164860062	0.939045623004201	0.997005474398405	0.992243698011559	0.999261813459911	0.997232005748491	0.957899125216859	0.97901718622283	0.955780596825738	0.947405004317749	0.94216492114968
-0.765747532516666	0.315773254603009	0.872901447366864	0.977950468332544	0.944350813733464	0.959753675953044	0.939259000845148	-0.770152070965472	-0.966154890228829	0.986778260735429	0.985484400240498	0.971532462532289	0.969134049550729	0.977530663215008	0.906331790986192	-0.0601591790353495	-0.969094517886501	0.245254536651651	-0.530050501248047	-0.782811843840577	-0.701018895113653	0.973418609683201	-0.900787840922861	0.950194428932655	0.922463592359864	0.97243262394053	0.981361926677621	0.763096125460367	-0.899079103364687	0.875002433857226	0.908918666831303	0.983192006505993	0.884838376753426	0.988307095686358	0.988324372753625	-0.911630440560464	-0.946135432371747	-0.952802814332813	-0.944926286942372	-0.926911938071643	0.767269904422187	0.916832511740987	0.887411881600592	0.927403634568571	0.946690681024181	0.98977462578156	0.95858158839907	0.98414743941289	0.993379928925691	0.995755411039035
-0.748510313543357	0.278186670882949	0.844741058082646	0.977554212498629	0.93806539908874	0.963352062490391	0.945971418541096	-0.795186247204053	-0.953781276552512	0.992115724822045	0.990876188070596	0.976382553940107	0.974711303424119	0.97985944934393	0.920825818773265	-0.109124327356569	-0.958410303688092	0.228872819424021	-0.572258397006346	-0.813072515941482	-0.7286401965907	0.975508326766737	-0.918807502700464	0.956586464583312	0.936815003117474	0.976944404859782	0.985048728062095	0.791741564320278	-0.883157586070501	0.888632210205621	0.923890589888325	0.987757335228332	0.902199332177361	0.991617179893108	0.991750675569565	-0.896850217642257	-0.959181778375049	-0.961795415686154	-0.937036793390326	-0.917496812226088	0.790624745623344	0.928208158752616	0.901349220992642	0.937668969019639	0.952864822841349	0.992897097612352	0.962557854281515	0.98976136340664	0.996007335187069	0.997398604775153
-0.753746997932784	0.306161816832726	0.86287091099609	0.977037933033776	0.947511519819908	0.964125123401882	0.940996501426854	-0.784686742684627	-0.96104746222413	0.990222507040804	0.989282154735476	0.973164269224058	0.97094624557545	0.979049869421561	0.90966343826313	-0.0746325339939329	-0.963252839550489	0.228902589043665	-0.538946049890764	-0.789647855666063	-0.708018888101132	0.973476100373699	-0.903089930562065	0.95463447144066	0.925293934697351	0.974649673472511	0.98356653167633	0.770298563473671	-0.889135832461061	0.875183639234496	0.911415709073398	0.985017897543569	0.886677571286891	0.990584412426779	0.990646809578137	-0.912888248437999	-0.953637845795913	-0.95967682450551	-0.947710433058124	-0.929880191407482	0.769346461705728	0.918115280528736	0.888500287826777	0.928038102068873	0.94686890254608	0.991685277455837	0.960124392335398	0.987159872916559	0.995330932366881	0.997370335865294
-0.766898387075929	0.280585080365548	0.855650671430914	0.978436139224706	0.927712338900023	0.953688061581196	0.942864144146855	-0.773050483599947	-0.959762865653733	0.986221322439293	0.984501864788639	0.973430324096339	0.971609967298748	0.976226741387482	0.917176999890262	-0.0992159658920944	-0.967269984473802	0.25623281942209	-0.566686546389388	-0.807948906368638	-0.720510658801063	0.975048631860447	-0.919821048620801	0.94753889959285	0.934663534314975	0.97252886211169	0.980614782980886	0.784382526682562	-0.898920645700042	0.89189773421383	0.922624470817843	0.984642347213115	0.903580996587279	0.987200160396333	0.987290190104452	-0.88820432467532	-0.947179162875357	-0.94982647251398	-0.927701706412696	-0.907189653105626	0.793148506914347	0.928136553103441	0.902650126648324	0.93885681031733	0.953434337182096	0.989261361397596	0.959068678283722	0.984586087723537	0.992340663204011	0.994240536846192
-0.896690304450663	0.484773681055158	0.907628312023376	0.994956181920643	0.896549654984309	0.93964917243192	0.976941566845332	-0.625994083454561	-0.985620759176686	0.942415015087669	0.926603034975072	0.980748708587858	0.979323819953415	0.979673437160367	0.94709088884858	0.105577405765771	-0.979212659835413	0.482746813009007	-0.600100959990869	-0.819689890137811	-0.792076071808282	0.991303481458588	-0.925041393971094	0.948448847277886	0.951801289507303	0.975177191580191	0.971660267232872	0.821854328915833	-0.952026110899607	0.941613442985698	0.947677084041058	0.974954194077837	0.928344925334074	0.964488375349557	0.963843306031497	-0.836281130887675	-0.878786129280348	-0.874354270369513	-0.86740407269973	-0.842842041745164	0.851311916186301	0.964266055946623	0.946489140138179	0.969869912910508	0.985099679900442	0.968203790706805	0.981749107660445	0.958522289507165	0.960619616612141	0.958941853310136
-0.880625248111752	0.407142781587276	0.830609142964451	0.983001037760859	0.842886576266681	0.920905751403959	0.9862709430752	-0.63428019650319	-0.944845549036947	0.927397921070662	0.908310036892057	0.978538144678352	0.979309365247065	0.967863913362885	0.979662993899296	0.00792138030935089	-0.94447237248093	0.508389561775577	-0.723198476188762	-0.897784722555925	-0.871550825189684	0.985420111512727	-0.969572799345428	0.942375061499609	0.98297833770474	0.969101539357599	0.960496834709317	0.897615030837916	-0.919118357873354	0.984731369948881	0.983723367825184	0.968019014126026	0.975500324499646	0.949273067867518	0.948786008549391	-0.754587652086997	-0.875727839122999	-0.857160672272516	-0.804106729159999	-0.773018154924892	0.92719862335259	0.992734006602268	0.986698660144385	0.99526554625226	0.996791943284364	0.953703561975693	0.979453409388479	0.948916031847049	0.942317569272736	0.937451332968419
-0.925786636408552	0.539565074067729	0.924416907951651	0.984337416758915	0.876915766618369	0.917569830856374	0.964584122489659	-0.565685337950763	-0.985539620656522	0.914928033607246	0.896359267329618	0.964159844612334	0.962374973665873	0.963468518698295	0.929846137345136	0.175145869503675	-0.976660070885163	0.539840585299571	-0.572546958968527	-0.791452901433951	-0.776308714921067	0.97879898309517	-0.903103747788295	0.927877488783723	0.932628729057924	0.957375541341859	0.952075545619701	0.79868007839268	-0.963503265664479	0.931473695827676	0.930118562138782	0.955198970413944	0.910708123667004	0.942516063102772	0.941654955554144	-0.818779721717152	-0.84078799685806	-0.83727746924506	-0.843737946256118	-0.819204051841717	0.838492695940471	0.951088377835031	0.934199044064464	0.95670064882234	0.973857776265495	0.946906370121968	0.968443307991004	0.934415040822275	0.93759602482456	0.935977135399497
-0.872225308346943	0.371332905193275	0.780953407761506	0.960885688906694	0.792394485102924	0.889993487580308	0.975641777273401	-0.609741351442045	-0.909853266490903	0.897907560666397	0.876192088056742	0.959865085104792	0.9618196486747	0.943491918706175	0.981649572650286	-0.0293152355920375	-0.913028341374091	0.539573864675959	-0.779670023801092	-0.924836213407266	-0.90267228627451	0.966125768095982	-0.978546279085752	0.919407782002119	0.983846892863879	0.947559846156573	0.935477780849334	0.924230332912	-0.89452047162441	0.996487640543354	0.988166865973909	0.945688236081383	0.987284523743422	0.921270010262483	0.920813890416956	-0.689214054859418	-0.849830963878408	-0.82322409769962	-0.747339467026992	-0.71249590018475	0.958533803762345	0.993984573627224	0.995652984521826	0.99489520063214	0.988545764240656	0.926432952964414	0.961538269119876	0.923539690764194	0.912393872634241	0.905784818695769
-0.216649726878335	0.248347532002084	-0.0573782024155673	-0.328505330254582	-0.567940839534401	-0.541829740266229	-0.35619382404677	0.885927216700359	0.220541791188125	-0.536412415212355	-0.565060345611557	-0.405245938187765	-0.406558458001766	-0.423120987354288	-0.363001327248889	0.51914081256165	0.19662847680414	0.70441682690275	0.261997779965537	0.37627622413363	0.302768180857688	-0.350376695732215	0.324047636463303	-0.507072913592858	-0.363881045067695	-0.436315778565566	-0.45706584006492	-0.365594063943191	-0.00717601010950354	-0.208130668607312	-0.332722659399192	-0.437820914469907	-0.282183838140514	-0.479982040413885	-0.481868270189499	0.554690706753298	0.661872558831688	0.672396728795154	0.594719336306177	0.609102993222574	-0.172024590421709	-0.297612064860085	-0.253865640811323	-0.2882021755711	-0.302409403785167	-0.465200703669562	-0.385467639946461	-0.497049175792448	-0.482905950191463	-0.480394826417969
0.720400131963155	-0.433767884906294	-0.894845499524149	-0.948826036669265	-0.988761488582668	-0.967263202001071	-0.906998870841245	0.763824583932364	0.954103782121675	-0.96789135897627	-0.968131368004222	-0.942790462683719	-0.938705680524848	-0.960403481224817	-0.850717865427353	-0.0707788161874006	0.936541420344517	-0.172167186965662	0.39921730966021	0.682832903112644	0.62970531760529	-0.942395633211642	0.8094399932961	-0.946072808726939	-0.859031774998985	-0.951722468758067	-0.962792873004221	-0.681247147165671	0.854774116489875	-0.79053015072214	-0.839792630095827	-0.95511537298547	-0.795299493230047	-0.970125057503593	-0.96992050520527	0.976843037711865	0.930467548500597	0.950372237378605	0.988540565579823	0.980795109481749	-0.65638933463877	-0.854533105617771	-0.810818393686386	-0.862267980888145	-0.898096211683573	-0.968475594255083	-0.936509721648897	-0.961705164538729	-0.973340751761528	-0.97639227549744
-0.876656920716446	0.493218338578312	0.912814727482324	0.996694397301332	0.921745249598455	0.955237349479205	0.977191395024669	-0.653165398419043	-0.988442903542149	0.954254350955247	0.940242076310553	0.984564533583542	0.982762039991147	0.986622270690821	0.942554867900115	0.110637365809823	-0.97808541589061	0.439581019332423	-0.575887641101057	-0.806559365804264	-0.779548309782256	0.993029327649513	-0.913665952019615	0.959835667098486	0.946493553712535	0.981623358570317	0.979760544036425	0.810676900283217	-0.941632439086619	0.926544356955571	0.93998598142407	0.980690985587341	0.915233029041685	0.974039044734365	0.973429576926664	-0.867053020513422	-0.895130154759328	-0.89426889186457	-0.894877553649522	-0.873025252192579	0.828916617494384	0.956701841393604	0.93440290726843	0.961896703774121	0.981003745933342	0.976700760095441	0.985579457084205	0.967668419556781	0.970442792331551	0.96911522784281
-0.758037785011552	0.314062097922073	0.798685071592622	0.986028165173404	0.925074355223808	0.979947428703061	0.986138086824505	-0.800099790101366	-0.934032346342135	0.988880777497478	0.980372728403438	0.996891344340612	0.997222155678535	0.993957418919936	0.975790400430763	-0.109715317773858	-0.929372424380372	0.280817805084693	-0.690236647453481	-0.892927307958985	-0.842540203544608	0.991271566912895	-0.959121776946652	0.986693877561718	0.981605101660542	0.996458743715391	0.996138390965142	0.88681123848587	-0.855468699240638	0.941772383419149	0.973093471080416	0.998084233063294	0.951838911909513	0.993913410097541	0.993936733684805	-0.851090060408992	-0.967958500367449	-0.957896607544153	-0.902083698544975	-0.87857642392838	0.87020606223879	0.974308880379708	0.954997123243428	0.976392957848929	0.98441615312216	0.994465740428917	0.99101723669687	0.99620673844496	0.990404090351461	0.986810900544378
-0.875629571678853	0.475946731083848	0.83581356002857	0.982154705018583	0.864363420025911	0.936248298384761	0.993395236297314	-0.634277528162263	-0.943301467363975	0.925394399083821	0.904371431407675	0.980872760816926	0.981507720099865	0.973095116435845	0.980902490600704	0.0686261249855815	-0.931361343894481	0.503014544350943	-0.708163141302298	-0.886057174281509	-0.882738563239506	0.985804105962296	-0.950982191515628	0.957187565443715	0.977790832048177	0.974313765190986	0.963872089989984	0.898430967862982	-0.902413195291443	0.973976884368608	0.977600314663549	0.96724052335586	0.960856920647214	0.949889161707657	0.949253282349775	-0.774373878438868	-0.877235734702336	-0.86035461395701	-0.81800961505433	-0.789745243631865	0.912413117020393	0.98901393337549	0.979237027043117	0.988193691500001	0.994708519792569	0.952897528669161	0.987230576634594	0.948791881358491	0.939653752782087	0.933549316098964
-0.583396467409323	-0.0938431135628842	0.382075445766525	0.731222332875106	0.492135561839874	0.660812159683765	0.784082430480861	-0.602453896911272	-0.606278511186499	0.709692769103786	0.693397667534687	0.760000970653669	0.767450300232341	0.720544660864791	0.859829745327525	-0.464690434314453	-0.643290371367981	0.371422030153686	-0.956064897141865	-0.960259720073018	-0.891068028737201	0.751186714575364	-0.921322635536588	0.710494830442815	0.870819574347121	0.739993733547234	0.724907152695237	0.927466921022365	-0.61141494635883	0.898473010694729	0.88358060703866	0.748547713784614	0.920431923085207	0.713007273228429	0.713640332436746	-0.346448991390787	-0.71571276673711	-0.658560176410349	-0.453436302353879	-0.407684339115631	0.955717468384341	0.858850709340282	0.890701202451845	0.857044798559233	0.809968958502423	0.719284974346823	0.747321994803685	0.732809770253736	0.705587053050899	0.694739675972214
-0.867417129278663	0.866001836937747	0.945766794513759	0.764139373647228	0.751068654438504	0.702174255795197	0.71342262746634	-0.210289544017549	-0.856243429115584	0.650267165328653	0.62870130486613	0.712196756921683	0.705230449984819	0.7344968555174	0.617229189693118	0.657222298184683	-0.813679371581401	0.587652709131217	-0.107240214421564	-0.365690615413043	-0.427699987579204	0.743202820643672	-0.530441964990924	0.692047060080429	0.606361231677778	0.713168553221814	0.709230656266297	0.411080968812989	-0.847321563760519	0.609817201319849	0.60020725431411	0.69785326944412	0.55287936596716	0.696541121255003	0.694566601788198	-0.761951405675713	-0.53488652999337	-0.563669442633767	-0.717372104168825	-0.713655985984938	0.460488639598087	0.650249591487766	0.613655874022846	0.655963750984612	0.708484936974393	0.699358845615098	0.735144854673997	0.670892062665912	0.690057251055136	0.693205650234757
-0.375443709423666	0.176965272901639	-0.00538284132469328	0.279180806652657	0.019512577279432	0.215353222256193	0.414781779114675	-0.0382498033905076	-0.147823724874681	0.163180324288143	0.119600851185426	0.314995919325424	0.325505976555017	0.267852698157254	0.502111350706352	-0.0541496332059283	-0.135753297621515	0.577862023331518	-0.807538276903998	-0.635031496248301	-0.754944151488892	0.309298066979434	-0.484590358635422	0.299148852258274	0.468089316950023	0.29313784478588	0.248241819766549	0.681576971574135	-0.185925223451474	0.557544488855708	0.499586718244278	0.26151542176063	0.532012214491029	0.202650295242246	0.201946799947182	0.16705394693137	-0.173606424524623	-0.0968642537955223	0.0896299021339938	0.129690209176015	0.692399243627981	0.487418931615834	0.542731993131992	0.461404780869619	0.40937115902512	0.207063281783633	0.345448796605849	0.222106684801604	0.168364823358567	0.14528895408145
-0.902387961760304	0.57385920419608	0.805505052889958	0.933497730839532	0.788317682451519	0.872823991076378	0.961034005895104	-0.507464395622803	-0.896636711799023	0.841348905142032	0.811652669462889	0.929155124580679	0.930428447431051	0.917978507387498	0.950307908846388	0.184588645308473	-0.875666322174819	0.620287652598535	-0.710951472389602	-0.856406757743606	-0.895486499299627	0.938264267469659	-0.905257198824065	0.904439197255902	0.937836075939124	0.919807545652483	0.90128971292176	0.886141227362091	-0.873845555156872	0.956033802444461	0.943438466986425	0.904072193597649	0.928115626576235	0.878119246707877	0.877063131671411	-0.684371658114567	-0.783704093491047	-0.760765498570968	-0.722914076146794	-0.692935363911403	0.909280161392097	0.960037114699097	0.957349294111615	0.954773888923116	0.959461679945038	0.881862807455471	0.945809888497192	0.875999859020098	0.861553671229164	0.85265971369849
-0.888974778509605	0.450694323660165	0.801997836366096	0.962077385474837	0.805952425555105	0.896715284615723	0.98018412544811	-0.584705081588386	-0.916982138184434	0.890184265266855	0.86593128648375	0.959794092522181	0.961364281259115	0.94604812862967	0.978522950629219	0.050241891804122	-0.910825959490406	0.564570779036795	-0.753855008473725	-0.90461842496368	-0.90357850307046	0.966921416369934	-0.95905518486094	0.92588338238581	0.975570219857064	0.949024941894258	0.935101270532178	0.915009594409092	-0.896253360201914	0.988036625520984	0.979743363279016	0.942227560223848	0.972375408390156	0.918067365261267	0.917396540948383	-0.703712899308069	-0.838503133341009	-0.814173336487521	-0.75419506993355	-0.721457553937276	0.94384191602393	0.989747431794027	0.98859097058058	0.988591695306543	0.987324327268688	0.922574561483333	0.966704330556476	0.918501951909867	0.906615039816997	0.899351910448952
-0.958279424986018	0.619667825677963	0.79000938160491	0.851172800235241	0.640301183291183	0.732842606533371	0.86975660176262	-0.284562878545301	-0.841692056206982	0.70697763727508	0.670547609281067	0.82672153714233	0.827694848524263	0.810348582991527	0.85872500893868	0.300512739555762	-0.829566351783523	0.798926090721286	-0.648613723266003	-0.764584238061735	-0.816543275361606	0.850124686485749	-0.828319717924042	0.773320039276748	0.847609345556232	0.808853240965591	0.785569342815265	0.793936428626218	-0.879914873122369	0.906354397628448	0.86127617987724	0.794208370903089	0.86074423527001	0.757311797297437	0.755817127845202	-0.540133090452975	-0.616871781575229	-0.590889129861834	-0.570022832018429	-0.535737118491255	0.869621141482621	0.886134822039842	0.895356547126456	0.884066140976099	0.883975594503285	0.765123681903267	0.847020576191547	0.7510701572966	0.740817690906912	0.732863157301549
-0.854287308490842	0.429995390791748	0.846793703587656	0.994421532103745	0.894065441965826	0.956256102706656	0.995888346440024	-0.685441399502881	-0.957628277686699	0.955185334209815	0.938793316653669	0.993674593182982	0.993813684305156	0.988364671080968	0.980793634516853	0.0209299322497653	-0.949746915721288	0.440050053477692	-0.688028716659403	-0.882886365048812	-0.859205400389857	0.996950464788901	-0.957637542200565	0.970852723706511	0.982343918016058	0.988781917444149	0.982723682905736	0.886954496526169	-0.908349077784708	0.967331772597259	0.979035640039016	0.986035410593302	0.961013879820789	0.973612985157416	0.973170304826831	-0.814153748162965	-0.910921793651472	-0.898279930131663	-0.858161415435359	-0.831550110182467	0.896769912085125	0.988505206848152	0.974568578086441	0.990106676781245	0.998504508696074	0.97620611842403	0.995041856963039	0.972530345062556	0.966793518886419	0.962369206488823
-0.788058324648623	0.333547743899139	0.786926857789173	0.984741900977902	0.894124751417198	0.96522724976218	0.994631866087917	-0.760110512670024	-0.926898676938261	0.970248551068221	0.95724634191163	0.99539000360294	0.996515272166045	0.987972727949059	0.991242485376255	-0.0935701615741272	-0.922360684961488	0.351288268986391	-0.737597791953025	-0.91966356043037	-0.882086976651602	0.991500859843691	-0.975058743585118	0.979990141075372	0.994284422550822	0.991977597599918	0.987265972387526	0.917643326244972	-0.861197515178934	0.968149270185472	0.989613561064408	0.991042598909948	0.973244383604028	0.980542100975739	0.980437693403601	-0.806469781683696	-0.945552995430197	-0.928998065010035	-0.861652410404776	-0.834600948550659	0.909693188414173	0.991155644356511	0.978239924562677	0.991516419704701	0.994655924699957	0.98202623956251	0.992737310180794	0.983730737381767	0.974232348917985	0.968929716011756
-0.798353301830784	0.394748578604289	0.834814451823345	0.994158474043192	0.932453398188868	0.982155327289821	0.993533147919469	-0.757433889775728	-0.952682720908006	0.981157292338839	0.969586951090445	0.999909504076093	0.999735832801252	0.998678912776096	0.975362076294713	-0.0237571756126159	-0.942052266959822	0.336130250751867	-0.664971341623393	-0.87433490475783	-0.840970772223071	0.99769643493295	-0.947776956745374	0.989500569876544	0.977784435549736	0.999371247964439	0.997184292233104	0.876461868637656	-0.878843698333501	0.943408388511057	0.97006998001857	0.997593354972062	0.945316641314654	0.992174004086222	0.991944728948492	-0.860414070984599	-0.950264928924622	-0.942227774738481	-0.90378241478353	-0.881069154636497	0.864916692954576	0.976538354943725	0.955949598597658	0.977929635574574	0.990127915403311	0.992929220652526	0.998513105886838	0.991959377799821	0.986902161608628	0.983154699327314
-0.779061030821742	0.379822665652275	0.845957511499275	0.992657454735504	0.950752678681214	0.987587006972838	0.982839615297113	-0.77872932575202	-0.957869727780678	0.990924572908672	0.982759594161005	0.997153278156712	0.996290095113293	0.999270607738258	0.958910767473081	-0.0320867477858406	-0.948123739494838	0.289357863801224	-0.623103315279263	-0.848486099586694	-0.804157649451188	0.994487405431809	-0.932546707918348	0.988759051534267	0.964022455154071	0.998468931878102	0.99975392397122	0.846650873459133	-0.87752205354259	0.920825193159153	0.953597233705628	0.999154317868998	0.925927258350451	0.998311856584951	0.998166729047667	-0.890421864281952	-0.960858799766462	-0.958043531782513	-0.93000398499909	-0.909841995946994	0.831799550451707	0.960266053252287	0.935121266291509	0.963460720382616	0.979334908821711	0.998601721402302	0.993058585744973	0.997090632598966	0.99552824948692	0.993329190713991
-0.771276314742768	0.349399478550095	0.811460457797327	0.989292963898445	0.930615646270623	0.983259007553186	0.990316487420898	-0.786572519760629	-0.940476399437935	0.986707508522894	0.97690599451901	0.998934730994965	0.999095173037596	0.996871128815527	0.976762123002907	-0.0741124492659846	-0.93239128397932	0.298909264846951	-0.681254394728475	-0.88644217552852	-0.844611316587962	0.994170382782999	-0.953999130349053	0.990225937549972	0.980623700971539	0.998808293259845	0.997598849365054	0.884647974375245	-0.861541717912676	0.941944054557296	0.97228356539836	0.998533028857476	0.9488355874325	0.994066986587996	0.993988379316614	-0.856820738237362	-0.962980988695196	-0.953706389658661	-0.904688220618833	-0.881744359725841	0.867722865890947	0.975503288206287	0.955352465646507	0.976910492503302	0.986874094697789	0.994510462564932	0.995239223783304	0.995470683418723	0.989529880668845	0.985703546356276
-0.802015250783442	0.390519298229438	0.840220992056326	0.995499848557481	0.932297182042802	0.980744891607979	0.992093646438137	-0.755232820578498	-0.956359374132565	0.982234321235494	0.971086228522642	0.999863991830057	0.999558560270505	0.998772864119464	0.973224617833796	-0.0251187657936623	-0.947194922375136	0.337862746899775	-0.659123425928941	-0.870964757251131	-0.834084793784995	0.998370970321549	-0.948023953583095	0.987430904227006	0.976751948512719	0.99904003737988	0.997420142581061	0.871315115825569	-0.88496047484683	0.94286832590556	0.968938649370082	0.998254431287326	0.94489010661903	0.993040944913768	0.992818246488131	-0.862362998147089	-0.949552449211411	-0.942165390428309	-0.905347024843221	-0.882556649917486	0.862787630369978	0.975659814587241	0.954967357709652	0.977816687183825	0.990134261667893	0.994017324684213	0.997676846918005	0.992509814158799	0.988477291029011	0.985142933142964
-0.809738228010988	0.457544670742995	0.87766166350641	0.994015737029187	0.956255183176736	0.98542718758335	0.982624277600802	-0.736042715619715	-0.970612334526972	0.978692545062861	0.968032246489404	0.993560393925081	0.992097558449398	0.998029914060987	0.949992233043119	0.0538025668576941	-0.954536935616657	0.333202237223498	-0.587208266628784	-0.820377023296505	-0.792544144851285	0.993999314893621	-0.912133585800906	0.986159185108262	0.951796430355056	0.99524941893551	0.995151451605018	0.826715640975964	-0.893294786756266	0.912373916675501	0.941715495128539	0.992637454865595	0.909815254559452	0.991410664179245	0.991026024327462	-0.899917392063697	-0.939552377957651	-0.939646412655661	-0.930902744771296	-0.912223463168862	0.815286316232422	0.953604796193313	0.926416273075697	0.956173750971698	0.976890879778138	0.991726859397424	0.993748064099742	0.987567721741901	0.987118942176275	0.984947413353299
-0.886601638162159	0.405039894664252	0.785990564452675	0.955839350589126	0.782839112954179	0.880912741112431	0.972479847456061	-0.580137268011478	-0.90797315762495	0.883668164177452	0.859965507394862	0.952929467772253	0.954839448644705	0.936477617016551	0.976759331739664	0.00873167044739532	-0.908547448256555	0.570860440693996	-0.773230356798291	-0.915506408041751	-0.903343575228998	0.960742198149142	-0.969066281756346	0.911984991119238	0.976882302642242	0.940140258244009	0.926471361160467	0.919258993382591	-0.89683241930293	0.994215072679485	0.982250871603521	0.936280422971956	0.980829198957523	0.91029586179521	0.90971632660566	-0.678317395580352	-0.831500910258092	-0.804563879790668	-0.733782195243529	-0.698860417954845	0.956579638355784	0.990155409790212	0.992562587836968	0.990337029457465	0.984742379449603	0.915649042232732	0.957124187696312	0.91176070512491	0.900139516001364	0.893130911075958
-0.889081957332536	0.440177993776432	0.831084340521638	0.979090936044117	0.837879016607037	0.917047737359357	0.986519685599508	-0.614490905071804	-0.94130445522521	0.916663359368225	0.895604237145842	0.97452262171246	0.975363011446399	0.963818464768425	0.978864523122804	0.0409834459498877	-0.937132444837289	0.530761856920829	-0.723158662795759	-0.893878530300374	-0.879299751106648	0.981878102573635	-0.962259799300913	0.940306395976933	0.979358207830539	0.965103817915816	0.954725695976037	0.89914085144398	-0.915864245863462	0.983937110929017	0.98092505011132	0.961376795885981	0.971242725641309	0.941336041713331	0.940742049635062	-0.746638960834397	-0.863531744450751	-0.84424806550746	-0.794208634396302	-0.763244439158033	0.927682984092418	0.991436650261839	0.985835162969028	0.99260613053788	0.994872814733216	0.945654317667789	0.978287033197451	0.940595143935597	0.932644828276142	0.927063128763454
-0.800761901767086	0.26213896837332	0.59653014676168	0.845597414697069	0.608174675827492	0.756213252134559	0.89458998975821	-0.50597205523785	-0.759748945557638	0.764220440341837	0.735607922548336	0.855268779076894	0.860528200873756	0.82380737512301	0.935692111535597	-0.123087787359508	-0.770655386712823	0.600732833234723	-0.8992707277829	-0.951970888479454	-0.947604769555406	0.859004101848702	-0.948919523392572	0.807049420184358	0.933184410734046	0.83587281283999	0.813939440068147	0.95275136924175	-0.772323316214727	0.975666909032186	0.947473883049246	0.830557451072611	0.966196525096611	0.791232490524714	0.79085868909998	-0.466874904996878	-0.729815327813578	-0.681611949894322	-0.545685333920639	-0.502361669303897	0.995755051883351	0.944222829933888	0.967411178157469	0.939680824830789	0.911828447600816	0.797957781537404	0.860196964047053	0.80085165882044	0.776561492611102	0.764982069443174
-0.634672052457083	0.399826321740065	0.366345233945742	0.630554406234975	0.426029031787845	0.588135772208754	0.740316049054418	-0.323707666063429	-0.517710794837754	0.527802433806011	0.486533594921766	0.660514067566495	0.668086135105787	0.627437667125229	0.790292770950852	0.0446704018839981	-0.490973184628993	0.603466974422602	-0.867223409871475	-0.829158817709284	-0.935223417389649	0.655226825185211	-0.742634042751864	0.654926076166821	0.758042311534714	0.646092744394192	0.608410332834834	0.880623663573087	-0.505039150282762	0.809752210256502	0.778419672527045	0.614298333541217	0.783621883202851	0.567756528851116	0.566868746662138	-0.253222908218913	-0.521008504932163	-0.461623237152889	-0.321396527354651	-0.284252156710375	0.872896248541665	0.776550206703989	0.806232402702452	0.754011466579148	0.725863509516206	0.570290208342507	0.690145973318819	0.580609906761801	0.535665723179832	0.515345720748025
[truncated: 83 more columns]
