# Supplementary material for: T-REx: Transcriptome analysis webserver for RNA-seq Expression data
Source: BMC Genomics. 2015 Sep 3;16(1):663. doi: 10.1186/s12864-015-1834-4 (PMC4558784; doi:10.1186/s12864-015-1834-4)
Supplement: Additional file 3: — Figure S3; k-means clustering of differentially expressed genes in the mutants. (ZIP 31925 kb) [file 12864_2015_1834_MOESM3_ESM.zip › Brinsmade.SubClass_correlation_matrix.CodY_CcpA.txt]

BSU06670	BSU06680	BSU06690	BSU28250	BSU28260	BSU28270	BSU28280	BSU28290	BSU28300	BSU28310	BSU29120	BSU29130	BSU29140	BSU29470	BSU29680	BSU29690	BSU29700	BSU29710
1	0.287847054741669	0.513731169624527	-0.798749756902645	-0.793227695702171	-0.799680247922103	-0.796329493798783	-0.772588275955257	-0.777081860770843	-0.791660865029094	-0.251686308898128	-0.250487479494059	-0.637209750376596	0.774494541960855	-0.783349998184675	-0.673408842811502	-0.741873904848094	-0.840998818198106
0.287847054741669	1	0.934879518168233	-0.535812765210539	-0.536884692275115	-0.530124829827403	-0.529942965844381	-0.554117813212003	-0.560634999268387	-0.552621553280736	-0.805352258684063	-0.809047582802196	-0.558020203974496	0.682908751881078	-0.542930243059126	-0.547660531484454	-0.569596877082567	-0.429560905513803
0.513731169624527	0.934879518168233	1	-0.547162271625467	-0.545060966271933	-0.541949625656967	-0.539728967354221	-0.550521691374537	-0.559820691478215	-0.560173045515689	-0.61389729717232	-0.616439323181288	-0.485816402164977	0.692137250880565	-0.545870376160916	-0.494232945039816	-0.549114397155884	-0.468610954463776
-0.798749756902645	-0.535812765210539	-0.547162271625467	1	0.999750855546288	0.999970010601576	0.999950699715633	0.998892204672164	0.999030954242416	0.999683893152521	0.744314450248404	0.744929504307184	0.970851917710942	-0.980032917025026	0.998530740422019	0.977613679892899	0.995821179813372	0.991427700593381
-0.793227695702171	-0.536884692275115	-0.545060966271933	0.999750855546288	1	0.999792391291445	0.999670289804389	0.999371176732475	0.999408888311068	0.999799708195457	0.750583993869333	0.748777524049992	0.971326466139361	-0.980843592071604	0.999484058681286	0.98120522685823	0.996173169117042	0.99043577946542
-0.799680247922103	-0.530124829827403	-0.541949625656967	0.999970010601576	0.999792391291445	1	0.999954794965262	0.998791352154899	0.998871246901166	0.999573660223853	0.741516148606586	0.741646106244415	0.97033351227447	-0.978950095684089	0.998631059022445	0.977863176100604	0.99549558049299	0.992168326698517
-0.796329493798783	-0.529942965844381	-0.539728967354221	0.999950699715633	0.999670289804389	0.999954794965262	1	0.998849640546379	0.998880615736256	0.999481654538082	0.743403043574917	0.744439151221084	0.972114227242723	-0.978248412590046	0.998371931469755	0.978054589106186	0.99599706798574	0.991928193413937
-0.772588275955257	-0.554117813212003	-0.550521691374537	0.998892204672164	0.999371176732475	0.998791352154899	0.998849640546379	1	0.999922360663148	0.999500714681054	0.772771724552416	0.771395499571852	0.978038466104969	-0.982661935494953	0.999326184569768	0.985749319142724	0.998521004680501	0.985643120543837
-0.777081860770843	-0.560634999268387	-0.559820691478215	0.999030954242416	0.999408888311068	0.998871246901166	0.998880615736256	0.999922360663148	1	0.999716200202772	0.771998304088222	0.770786775861435	0.976388263477919	-0.984537252488434	0.999260319952542	0.98422602524472	0.998210412834527	0.985361780793773
-0.791660865029094	-0.552621553280736	-0.560173045515689	0.999683893152521	0.999799708195457	0.999573660223853	0.999481654538082	0.999500714681054	0.999716200202772	1	0.757707068433955	0.756762604379655	0.971911288645196	-0.984009179780717	0.999208822344979	0.980455519291137	0.996737312906544	0.988300648260095
-0.251686308898128	-0.805352258684063	-0.61389729717232	0.744314450248404	0.750583993869333	0.741516148606586	0.743403043574917	0.772771724552416	0.771998304088222	0.757707068433955	1	0.992867333320483	0.841384963977979	-0.806370408467907	0.761898021904747	0.831469069043958	0.797561005785774	0.656525116569808
-0.250487479494059	-0.809047582802196	-0.616439323181288	0.744929504307184	0.748777524049992	0.741646106244415	0.744439151221084	0.771395499571852	0.770786775861435	0.756762604379655	0.992867333320483	1	0.850360276204823	-0.801038292070408	0.756779654768684	0.819482451975984	0.79946213157135	0.657325249610229
-0.637209750376596	-0.558020203974496	-0.485816402164977	0.970851917710942	0.971326466139361	0.97033351227447	0.972114227242723	0.978038466104969	0.976388263477919	0.971911288645196	0.841384963977979	0.850360276204823	1	-0.947337845410804	0.971622376705889	0.98345889873728	0.987412133530511	0.946163697528468
0.774494541960855	0.682908751881078	0.692137250880565	-0.980032917025026	-0.980843592071604	-0.978950095684089	-0.978248412590046	-0.982661935494953	-0.984537252488434	-0.984009179780717	-0.806370408467907	-0.801038292070408	-0.947337845410804	1	-0.98217738606359	-0.962431841783145	-0.980303587641472	-0.950754957646073
-0.783349998184675	-0.542930243059126	-0.545870376160916	0.998530740422019	0.999484058681286	0.998631059022445	0.998371931469755	0.999326184569768	0.999260319952542	0.999208822344979	0.761898021904747	0.756779654768684	0.971622376705889	-0.98217738606359	1	0.98564326087442	0.99611989132605	0.987430909807431
-0.673408842811502	-0.547660531484454	-0.494232945039816	0.977613679892899	0.98120522685823	0.977863176100604	0.978054589106186	0.985749319142724	0.98422602524472	0.980455519291137	0.831469069043958	0.819482451975984	0.98345889873728	-0.962431841783145	0.98564326087442	1	0.988117332455085	0.956192916712344
-0.741873904848094	-0.569596877082567	-0.549114397155884	0.995821179813372	0.996173169117042	0.99549558049299	0.99599706798574	0.998521004680501	0.998210412834527	0.996737312906544	0.797561005785774	0.79946213157135	0.987412133530511	-0.980303587641472	0.99611989132605	0.988117332455085	1	0.978155921758922
-0.840998818198106	-0.429560905513803	-0.468610954463776	0.991427700593381	0.99043577946542	0.992168326698517	0.991928193413937	0.985643120543837	0.985361780793773	0.988300648260095	0.656525116569808	0.657325249610229	0.946163697528468	-0.950754957646073	0.987430909807431	0.956192916712344	0.978155921758922	1
