# Supplementary material for: T-REx: Transcriptome analysis webserver for RNA-seq Expression data
Source: BMC Genomics. 2015 Sep 3;16(1):663. doi: 10.1186/s12864-015-1834-4 (PMC4558784; doi:10.1186/s12864-015-1834-4)
Supplement: Additional file 3: — Figure S3; k-means clustering of differentially expressed genes in the mutants. (ZIP 31925 kb) [file 12864_2015_1834_MOESM3_ESM.zip › Brinsmade.SubClass_correlation_matrix.Complex.txt]

BSU02160	BSU02170	BSU02850	BSU03340	BSU03350	BSU03359	BSU03360	BSU08880	BSU11410	BSU22670	BSU26830	BSU27100	BSU30700	BSU32560
1	0.917466264100301	0.704030318268138	0.714821101148717	0.635828002725646	0.677087676034611	0.750740733240927	0.772428372559443	0.718015763854192	0.738158284041683	0.676783801233654	0.924562585958184	0.593311445137212	0.969129090308672
0.917466264100301	1	0.504091495279429	0.552758669756117	0.35161441722743	0.415631498469275	0.607429063618511	0.712635746918459	0.854738647685354	0.888276717343465	0.413106469716738	0.790831970381888	0.272811776703111	0.979228270286436
0.704030318268138	0.504091495279429	1	0.994567964021785	0.966282374037638	0.981340652390718	0.98086095363113	0.915091327881285	0.615710352404375	0.213559641178897	0.979948565086835	0.763864776284077	0.922660048947506	0.586884395578551
0.714821101148717	0.552758669756117	0.994567964021785	1	0.934267558351842	0.956682039039453	0.990755215873849	0.945788893453072	0.688088181575934	0.266876751796145	0.954553393676544	0.763668311879561	0.877578135931707	0.61866395046412
0.635828002725646	0.35161441722743	0.966282374037638	0.934267558351842	1	0.996049100172427	0.910141696492313	0.795736521808267	0.403891887942897	0.0608608222524808	0.996509259585739	0.719875472312125	0.990702235381624	0.47141983432775
0.677087676034611	0.415631498469275	0.981340652390718	0.956682039039453	0.996049100172427	1	0.941788491013253	0.844761446531829	0.466668371859772	0.108274703075081	0.999970308045841	0.736390045655382	0.977908626307986	0.522105373046932
0.750740733240927	0.607429063618511	0.98086095363113	0.990755215873849	0.910141696492313	0.941788491013253	1	0.974842556061919	0.707747024518053	0.285805496101611	0.939432236495058	0.746955762212278	0.851087613072786	0.655730469405844
0.772428372559443	0.712635746918459	0.915091327881285	0.945788893453072	0.795736521808267	0.844761446531829	0.974842556061919	1	0.815716140478753	0.394141312477843	0.841186960479599	0.714456339545515	0.716017239556136	0.719658190695793
0.718015763854192	0.854738647685354	0.615710352404375	0.688088181575934	0.403891887942897	0.466668371859772	0.707747024518053	0.815716140478753	1	0.761488979527621	0.461351920087169	0.692937540004945	0.283830528543399	0.811280535516532
0.738158284041683	0.888276717343465	0.213559641178897	0.266876751796145	0.0608608222524808	0.108274703075081	0.285805496101611	0.394141312477843	0.761488979527621	1	0.106282408917629	0.712169143291695	-0.014954109530113	0.875099843918603
0.676783801233654	0.413106469716738	0.979948565086835	0.954553393676544	0.996509259585739	0.999970308045841	0.939432236495058	0.841186960479599	0.461351920087169	0.106282408917629	1	0.736620927114235	0.979352538797969	0.520717038795511
0.924562585958184	0.790831970381888	0.763864776284077	0.763668311879561	0.719875472312125	0.736390045655382	0.746955762212278	0.714456339545515	0.692937540004945	0.712169143291695	0.736620927114235	1	0.680879626960265	0.892908167138828
0.593311445137212	0.272811776703111	0.922660048947506	0.877578135931707	0.990702235381624	0.977908626307986	0.851087613072786	0.716017239556136	0.283830528543399	-0.014954109530113	0.979352538797969	0.680879626960265	1	0.407782319538043
0.969129090308672	0.979228270286436	0.586884395578551	0.61866395046412	0.47141983432775	0.522105373046932	0.655730469405844	0.719658190695793	0.811280535516532	0.875099843918603	0.520717038795511	0.892908167138828	0.407782319538043	1
