# Supplementary material for: T-REx: Transcriptome analysis webserver for RNA-seq Expression data
Source: BMC Genomics. 2015 Sep 3;16(1):663. doi: 10.1186/s12864-015-1834-4 (PMC4558784; doi:10.1186/s12864-015-1834-4)
Supplement: Additional file 3: — Figure S3; k-means clustering of differentially expressed genes in the mutants. (ZIP 31925 kb) [file 12864_2015_1834_MOESM3_ESM.zip › Brinsmade.SubClass_correlation_matrix.MalR.txt]

BSU07570	BSU31580	BSU37040	BSU37050
1	-0.531736520186656	0.703619588509173	0.898931837502837
-0.531736520186656	1	-0.558823569757039	-0.722260598196039
0.703619588509173	-0.558823569757039	1	0.889967763958582
0.898931837502837	-0.722260598196039	0.889967763958582	1
