# Supplementary material for: T-REx: Transcriptome analysis webserver for RNA-seq Expression data
Source: BMC Genomics. 2015 Sep 3;16(1):663. doi: 10.1186/s12864-015-1834-4 (PMC4558784; doi:10.1186/s12864-015-1834-4)
Supplement: Additional file 4: — Figures S4A and S4B; signal heatmaps of Class ‘Complex’ and Class ‘CodY’, respectively. (ZIP 1103 kb) [file 12864_2015_1834_MOESM4_ESM.zip]

Archive with 10 entries (10 files):
- Figure_S2A.png
- Figure_S2B.png
- Figure_S2C.png
- Figure_S2D.png
- Figure_S2E.png
- Figure_S2F.png
- Figure_S2G.png
- Figure_S2H.png
- Figure_S2I.png
- Figure_S2J.png
