# Supplementary material for: T-REx: Transcriptome analysis webserver for RNA-seq Expression data
Source: BMC Genomics. 2015 Sep 3;16(1):663. doi: 10.1186/s12864-015-1834-4 (PMC4558784; doi:10.1186/s12864-015-1834-4)
Supplement: Additional file 6: — T-REx R functions. (ZIP 179 kb) [file 12864_2015_1834_MOESM6_ESM.zip]

Archive with 2 entries (2 files):
- Figure_S4A.png
- Figure_S4B.png
